# Supplementary material for: Subclonal mutation selection in mouse lymphomagenesis identifies known cancer loci and suggests novel candidates
Source: Nat Commun. 2018 Jul 9;9:2649. doi: 10.1038/s41467-018-05069-9 (PMC6037733; doi:10.1038/s41467-018-05069-9)
Supplement: Supplementary file 4 — Supplementary Data 1 [file 41467_2018_5069_MOESM4_ESM.xlsx]

## Sheet: Cluster comparison table
Sample ID	Type	Entropy	DTW cluster	KS cluster	Different cluster	Entropy of differently clustered samples		Legend:
2	Kaplan Meier	3.09289	cluster 1	cluster 1	No			Clustering into two groups is compared using both Dynamic Time Warp (DTW) and Kolmogorov Smirnov (KS) as distance measures.
3	Kaplan Meier	2.66674	cluster 1	cluster 1	No			19 of 518 samples are allocated to different clusters when comparing the two methods.
4	Kaplan Meier	2.58922	cluster 1	cluster 1	No			These samples assigned to different clusters had entropy values over a narrow range between 3.451 and 3.692.
5	Kaplan Meier	2.08279	cluster 1	cluster 1	No
6	Kaplan Meier	2.47748	cluster 1	cluster 1	No
7	Kaplan Meier	2.29494	cluster 1	cluster 1	No
8	Kaplan Meier	2.24958	cluster 1	cluster 1	No
9	Kaplan Meier	2.73851	cluster 1	cluster 1	No
10	Kaplan Meier	2.81418	cluster 1	cluster 1	No
11	Kaplan Meier	1.80905	cluster 1	cluster 1	No
12	Kaplan Meier	2.42053	cluster 1	cluster 1	No
13	Kaplan Meier	2.7308	cluster 1	cluster 1	No
14	Kaplan Meier	2.93843	cluster 1	cluster 1	No
15	Kaplan Meier	2.45292	cluster 1	cluster 1	No
16	Kaplan Meier	2.83651	cluster 1	cluster 1	No
17	Kaplan Meier	2.64007	cluster 1	cluster 1	No
18	Kaplan Meier	2.84218	cluster 1	cluster 1	No
21	Kaplan Meier	3.43852	cluster 1	cluster 1	No
22	Kaplan Meier	2.90775	cluster 1	cluster 1	No
23	Kaplan Meier	1.87892	cluster 1	cluster 1	No
24	Kaplan Meier	2.76891	cluster 1	cluster 1	No
25	Kaplan Meier	2.47376	cluster 1	cluster 1	No
26	Kaplan Meier	2.64143	cluster 1	cluster 1	No
27	Kaplan Meier	2.81132	cluster 1	cluster 1	No
28	Kaplan Meier	2.55532	cluster 1	cluster 1	No
29	Kaplan Meier	3.00625	cluster 1	cluster 1	No
30	Kaplan Meier	2.40092	cluster 1	cluster 1	No
31	Kaplan Meier	2.59008	cluster 1	cluster 1	No
32	Kaplan Meier	2.70235	cluster 1	cluster 1	No
33	Kaplan Meier	2.90514	cluster 1	cluster 1	No
34	Kaplan Meier	2.46388	cluster 1	cluster 1	No
35	Kaplan Meier	2.88281	cluster 1	cluster 1	No
36	Kaplan Meier	2.99438	cluster 1	cluster 1	No
37	Kaplan Meier	2.95237	cluster 1	cluster 1	No
38	Kaplan Meier	2.57818	cluster 1	cluster 1	No
39	Kaplan Meier	2.54984	cluster 1	cluster 1	No
41	Kaplan Meier	2.77283	cluster 1	cluster 1	No
42	Kaplan Meier	3.09393	cluster 1	cluster 1	No
43	Kaplan Meier	2.1373	cluster 1	cluster 1	No
44	Kaplan Meier	3.29699	cluster 1	cluster 1	No
45	Kaplan Meier	2.6437	cluster 1	cluster 1	No
46	Kaplan Meier	2.70586	cluster 1	cluster 1	No
47	Kaplan Meier	2.89696	cluster 1	cluster 1	No
48	Kaplan Meier	3.30218	cluster 1	cluster 1	No
49	Kaplan Meier	2.22948	cluster 1	cluster 1	No
50	Kaplan Meier	2.37998	cluster 1	cluster 1	No
51	Kaplan Meier	3.12338	cluster 1	cluster 1	No
52	Kaplan Meier	2.95862	cluster 1	cluster 1	No
53	Kaplan Meier	2.96757	cluster 1	cluster 1	No
54	Kaplan Meier	2.5257	cluster 1	cluster 1	No
55	Kaplan Meier	2.45184	cluster 1	cluster 1	No
56	Kaplan Meier	3.15705	cluster 1	cluster 1	No
57	Kaplan Meier	2.19034	cluster 1	cluster 1	No
58	Kaplan Meier	2.70293	cluster 1	cluster 1	No
59	Kaplan Meier	2.53912	cluster 1	cluster 1	No
60	Kaplan Meier	3.08234	cluster 1	cluster 1	No
61	Kaplan Meier	2.18717	cluster 1	cluster 1	No
62	Kaplan Meier	2.97102	cluster 1	cluster 1	No
63	Kaplan Meier	3.09552	cluster 1	cluster 1	No
64	Kaplan Meier	2.46415	cluster 1	cluster 1	No
65	Kaplan Meier	2.66828	cluster 1	cluster 1	No
66	Kaplan Meier	3.49044	cluster 1	cluster 1	No
71	Kaplan Meier	2.25478	cluster 1	cluster 1	No
72	Kaplan Meier	3.40523	cluster 1	cluster 1	No
73	Kaplan Meier	2.47338	cluster 1	cluster 1	No
74	Kaplan Meier	2.41425	cluster 1	cluster 1	No
75	Kaplan Meier	2.45971	cluster 1	cluster 1	No
76	Kaplan Meier	3.27809	cluster 1	cluster 1	No
77	Kaplan Meier	2.44899	cluster 1	cluster 1	No
78	Kaplan Meier	2.32182	cluster 1	cluster 1	No
79	Kaplan Meier	2.25333	cluster 1	cluster 1	No
80	Kaplan Meier	3.43247	cluster 1	cluster 1	No
81	Kaplan Meier	2.74398	cluster 1	cluster 1	No
82	Kaplan Meier	3.33199	cluster 1	cluster 1	No
83	Kaplan Meier	2.38084	cluster 1	cluster 1	No
84	Kaplan Meier	2.91285	cluster 1	cluster 1	No
85	Kaplan Meier	2.90977	cluster 1	cluster 1	No
86	Kaplan Meier	2.65213	cluster 1	cluster 1	No
87	Kaplan Meier	3.34738	cluster 1	cluster 1	No
92	Kaplan Meier	3.36851	cluster 1	cluster 1	No
93	Kaplan Meier	2.59839	cluster 1	cluster 1	No
94	Kaplan Meier	2.69006	cluster 1	cluster 1	No
95	Kaplan Meier	2.39158	cluster 1	cluster 1	No
96	Kaplan Meier	2.86002	cluster 1	cluster 1	No
97	D9	3.83566	cluster 2	cluster 2	No
99	Kaplan Meier	2.41637	cluster 1	cluster 1	No
100	Kaplan Meier	3.41798	cluster 1	cluster 1	No
101	Kaplan Meier	2.40823	cluster 1	cluster 1	No
102	Kaplan Meier	3.30986	cluster 1	cluster 1	No
103	Kaplan Meier	2.50119	cluster 1	cluster 1	No
104	Kaplan Meier	3.01175	cluster 1	cluster 1	No
105	Kaplan Meier	2.65322	cluster 1	cluster 1	No
106	Kaplan Meier	3.11905	cluster 1	cluster 1	No
107	Kaplan Meier	3.47605	cluster 2	cluster 1	Different cluster	3.47605
108	Kaplan Meier	3.05537	cluster 1	cluster 1	No
109	Kaplan Meier	3.53884	cluster 2	cluster 1	Different cluster	3.53884
110	Kaplan Meier	2.10617	cluster 1	cluster 1	No
111	Kaplan Meier	3.31927	cluster 1	cluster 1	No
112	Kaplan Meier	1.90048	cluster 1	cluster 1	No
113	Kaplan Meier	3.18912	cluster 1	cluster 1	No
114	D9	3.83011	cluster 2	cluster 2	No
116	Kaplan Meier	3.10381	cluster 1	cluster 1	No
117	Kaplan Meier	2.53594	cluster 1	cluster 1	No
118	Kaplan Meier	3.46431	cluster 1	cluster 1	No
119	Kaplan Meier	3.14087	cluster 1	cluster 1	No
120	Kaplan Meier	3.03393	cluster 1	cluster 1	No
121	Kaplan Meier	2.34877	cluster 1	cluster 1	No
122	Kaplan Meier	2.19753	cluster 1	cluster 1	No
123	Kaplan Meier	3.16595	cluster 1	cluster 1	No
124	Kaplan Meier	2.40321	cluster 1	cluster 1	No
125	Kaplan Meier	2.43736	cluster 1	cluster 1	No
127	Kaplan Meier	2.74699	cluster 1	cluster 1	No
128	Kaplan Meier	2.44694	cluster 1	cluster 1	No
129	Kaplan Meier	3.15744	cluster 1	cluster 1	No
130	Kaplan Meier	2.10628	cluster 1	cluster 1	No
131	Kaplan Meier	2.39493	cluster 1	cluster 1	No
132	Kaplan Meier	2.76728	cluster 1	cluster 1	No
133	Kaplan Meier	2.71518	cluster 1	cluster 1	No
134	Kaplan Meier	3.82958	cluster 2	cluster 2	No
135	Kaplan Meier	2.47915	cluster 1	cluster 1	No
136	Kaplan Meier	3.73429	cluster 2	cluster 2	No
137	Kaplan Meier	2.64383	cluster 1	cluster 1	No
138	Kaplan Meier	3.79566	cluster 2	cluster 2	No
139	Kaplan Meier	2.70493	cluster 1	cluster 1	No
140	Kaplan Meier	3.52492	cluster 2	cluster 1	Different cluster	3.52492
141	Kaplan Meier	3.60226	cluster 2	cluster 2	No
142	Kaplan Meier	3.77417	cluster 2	cluster 2	No
143	Kaplan Meier	3.04833	cluster 1	cluster 1	No
144	Kaplan Meier	2.51655	cluster 1	cluster 1	No
145	Kaplan Meier	3.86773	cluster 2	cluster 2	No
146	Kaplan Meier	3.08692	cluster 1	cluster 1	No
147	Kaplan Meier	3.86655	cluster 2	cluster 2	No
148	Kaplan Meier	3.78685	cluster 2	cluster 2	No
149	Kaplan Meier	3.36563	cluster 1	cluster 1	No
150	Kaplan Meier	3.80622	cluster 2	cluster 2	No
151	Kaplan Meier	2.20417	cluster 1	cluster 1	No
152	Kaplan Meier	2.99291	cluster 1	cluster 1	No
153	Kaplan Meier	3.64502	cluster 2	cluster 2	No
154	Kaplan Meier	3.72101	cluster 2	cluster 2	No
155	Kaplan Meier	1.88835	cluster 1	cluster 1	No
156	Kaplan Meier	2.95797	cluster 1	cluster 1	No
157	D28	3.8274	cluster 2	cluster 2	No
159	Kaplan Meier	2.3424	cluster 1	cluster 1	No
160	Kaplan Meier	1.86279	cluster 1	cluster 1	No
161	Kaplan Meier	2.27808	cluster 1	cluster 1	No
162	Kaplan Meier	3.55719	cluster 1	cluster 1	No
163	Kaplan Meier	2.41981	cluster 1	cluster 1	No
164	Kaplan Meier	2.48596	cluster 1	cluster 1	No
165	Kaplan Meier	3.45371	cluster 1	cluster 1	No
166	Kaplan Meier	2.22504	cluster 1	cluster 1	No
167	Kaplan Meier	2.4665	cluster 1	cluster 1	No
168	Kaplan Meier	2.75547	cluster 1	cluster 1	No
169	Kaplan Meier	2.31317	cluster 1	cluster 1	No
170	Kaplan Meier	2.44294	cluster 1	cluster 1	No
171	Kaplan Meier	2.82501	cluster 1	cluster 1	No
172	Kaplan Meier	3.63148	cluster 1	cluster 2	Different cluster	3.63148
173	Kaplan Meier	2.82892	cluster 1	cluster 1	No
174	Kaplan Meier	3.01018	cluster 1	cluster 1	No
175	Kaplan Meier	3.81838	cluster 2	cluster 2	No
176	Kaplan Meier	2.89368	cluster 1	cluster 1	No
177	Kaplan Meier	3.85315	cluster 2	cluster 2	No
178	Kaplan Meier	2.74333	cluster 1	cluster 1	No
179	Kaplan Meier	3.21729	cluster 1	cluster 1	No
180	Kaplan Meier	2.83894	cluster 1	cluster 1	No
181	Kaplan Meier	2.42735	cluster 1	cluster 1	No
182	Kaplan Meier	3.00801	cluster 1	cluster 1	No
183	Kaplan Meier	3.11514	cluster 1	cluster 1	No
184	Kaplan Meier	2.59105	cluster 1	cluster 1	No
185	Kaplan Meier	3.61494	cluster 2	cluster 2	No
186	Kaplan Meier	3.08505	cluster 1	cluster 1	No
187	Kaplan Meier	2.82768	cluster 1	cluster 1	No
188	Kaplan Meier	2.79944	cluster 1	cluster 1	No
191	D28	3.83424	cluster 2	cluster 2	No
195	Kaplan Meier	3.81303	cluster 2	cluster 2	No
196	Kaplan Meier	2.30676	cluster 1	cluster 1	No
197	Kaplan Meier	2.75516	cluster 1	cluster 1	No
198	Kaplan Meier	2.48023	cluster 1	cluster 1	No
199	\N	2.5707	cluster 1	cluster 1	No
200	Kaplan Meier	2.70058	cluster 1	cluster 1	No
201	Kaplan Meier	2.40899	cluster 1	cluster 1	No
202	Kaplan Meier	2.01413	cluster 1	cluster 1	No
203	Kaplan Meier	3.4587	cluster 2	cluster 1	Different cluster	3.4587
204	Kaplan Meier	2.32178	cluster 1	cluster 1	No
205	Kaplan Meier	2.34247	cluster 1	cluster 1	No
206	Kaplan Meier	3.08373	cluster 1	cluster 1	No
207	Kaplan Meier	3.16021	cluster 1	cluster 1	No
208	Kaplan Meier	3.82277	cluster 2	cluster 2	No
209	Kaplan Meier	2.09406	cluster 1	cluster 1	No
210	Kaplan Meier	1.88208	cluster 1	cluster 1	No
211	Kaplan Meier	3.68877	cluster 2	cluster 2	No
212	Kaplan Meier	2.19782	cluster 1	cluster 1	No
213	Kaplan Meier	2.49908	cluster 1	cluster 1	No
214	Kaplan Meier	3.234	cluster 1	cluster 1	No
215	Kaplan Meier	2.26244	cluster 1	cluster 1	No
216	Kaplan Meier	2.12197	cluster 1	cluster 1	No
217	Kaplan Meier	2.85978	cluster 1	cluster 1	No
218	Kaplan Meier	2.37723	cluster 1	cluster 1	No
219	Kaplan Meier	2.2953	cluster 1	cluster 1	No
220	Kaplan Meier	3.77856	cluster 2	cluster 2	No
221	Kaplan Meier	3.45661	cluster 1	cluster 1	No
222	D14	3.87726	cluster 2	cluster 2	No
223	D14	3.82072	cluster 2	cluster 2	No
226	Kaplan Meier	2.9668	cluster 1	cluster 1	No
227	Kaplan Meier	3.61541	cluster 2	cluster 2	No
228	Kaplan Meier	1.98739	cluster 1	cluster 1	No
229	Kaplan Meier	2.5301	cluster 1	cluster 1	No
230	Kaplan Meier	2.90778	cluster 1	cluster 1	No
231	Kaplan Meier	2.51578	cluster 1	cluster 1	No
232	Kaplan Meier	3.00603	cluster 1	cluster 1	No
233	Kaplan Meier	2.38627	cluster 1	cluster 1	No
234	Kaplan Meier	3.24559	cluster 1	cluster 1	No
235	Kaplan Meier	2.34328	cluster 1	cluster 1	No
236	Kaplan Meier	2.32012	cluster 1	cluster 1	No
237	Kaplan Meier	3.82366	cluster 2	cluster 2	No
238	Kaplan Meier	2.74307	cluster 1	cluster 1	No
239	Kaplan Meier	3.83143	cluster 2	cluster 2	No
240	Kaplan Meier	2.4592	cluster 1	cluster 1	No
241	Kaplan Meier	2.85075	cluster 1	cluster 1	No
242	Kaplan Meier	2.14552	cluster 1	cluster 1	No
243	Kaplan Meier	2.66989	cluster 1	cluster 1	No
244	Kaplan Meier	2.49778	cluster 1	cluster 1	No
245	Kaplan Meier	3.02658	cluster 1	cluster 1	No
246	Kaplan Meier	2.14005	cluster 1	cluster 1	No
247	Kaplan Meier	3.83628	cluster 2	cluster 2	No
248	Kaplan Meier	3.7819	cluster 2	cluster 2	No
249	Kaplan Meier	3.50967	cluster 2	cluster 1	Different cluster	3.50967
250	Kaplan Meier	2.74016	cluster 1	cluster 1	No
251	Kaplan Meier	2.94673	cluster 1	cluster 1	No
252	Kaplan Meier	2.05867	cluster 1	cluster 1	No
253	Kaplan Meier	2.88731	cluster 1	cluster 1	No
254	Kaplan Meier	3.06252	cluster 1	cluster 1	No
255	Kaplan Meier	2.68285	cluster 1	cluster 1	No
256	Kaplan Meier	2.31071	cluster 1	cluster 1	No
257	Kaplan Meier	2.53922	cluster 1	cluster 1	No
258	Kaplan Meier	3.38449	cluster 1	cluster 1	No
259	Kaplan Meier	3.01353	cluster 1	cluster 1	No
260	Kaplan Meier	3.2934	cluster 1	cluster 1	No
261	Kaplan Meier	2.81903	cluster 1	cluster 1	No
262	Kaplan Meier	3.00516	cluster 1	cluster 1	No
263	Kaplan Meier	3.63597	cluster 2	cluster 2	No
264	D28	3.82175	cluster 2	cluster 2	No
265	D28	3.79978	cluster 2	cluster 2	No
268	Kaplan Meier	3.83027	cluster 2	cluster 2	No
269	Kaplan Meier	2.30794	cluster 1	cluster 1	No
270	Kaplan Meier	2.63934	cluster 1	cluster 1	No
271	Kaplan Meier	3.81465	cluster 2	cluster 2	No
272	Kaplan Meier	2.64719	cluster 1	cluster 1	No
273	Kaplan Meier	3.72157	cluster 2	cluster 2	No
274	Kaplan Meier	2.08834	cluster 1	cluster 1	No
275	Kaplan Meier	2.87607	cluster 1	cluster 1	No
276	Kaplan Meier	2.51094	cluster 1	cluster 1	No
277	Kaplan Meier	2.82397	cluster 1	cluster 1	No
278	Kaplan Meier	1.89629	cluster 1	cluster 1	No
279	Kaplan Meier	3.69923	cluster 2	cluster 2	No
280	Kaplan Meier	3.43408	cluster 1	cluster 1	No
281	Kaplan Meier	2.97668	cluster 1	cluster 1	No
282	Kaplan Meier	3.5338	cluster 1	cluster 2	Different cluster	3.5338
283	Kaplan Meier	3.08275	cluster 1	cluster 1	No
284	Kaplan Meier	2.88889	cluster 1	cluster 1	No
285	Kaplan Meier	3.82456	cluster 2	cluster 2	No
286	Kaplan Meier	1.98032	cluster 1	cluster 1	No
287	Kaplan Meier	2.6132	cluster 1	cluster 1	No
300	Kaplan Meier	3.7571	cluster 2	cluster 2	No
301	Kaplan Meier	2.56521	cluster 1	cluster 1	No
302	Kaplan Meier	3.68904	cluster 2	cluster 2	No
303	Kaplan Meier	3.65767	cluster 2	cluster 2	No
304	Kaplan Meier	3.70613	cluster 2	cluster 2	No
305	Kaplan Meier	2.02368	cluster 1	cluster 1	No
306	Kaplan Meier	3.59318	cluster 1	cluster 2	Different cluster	3.59318
307	Kaplan Meier	3.27047	cluster 1	cluster 1	No
308	Kaplan Meier	3.20063	cluster 1	cluster 1	No
309	Kaplan Meier	3.63406	cluster 2	cluster 2	No
312	Kaplan Meier	3.19172	cluster 1	cluster 1	No
313	Kaplan Meier	3.74414	cluster 2	cluster 2	No
314	Kaplan Meier	3.36587	cluster 1	cluster 1	No
315	Kaplan Meier	2.48069	cluster 1	cluster 1	No
316	Kaplan Meier	3.84514	cluster 2	cluster 2	No
317	Kaplan Meier	3.66495	cluster 2	cluster 2	No
318	Kaplan Meier	3.03862	cluster 1	cluster 1	No
319	Kaplan Meier	2.87805	cluster 1	cluster 1	No
320	Kaplan Meier	3.84171	cluster 2	cluster 2	No
321	Kaplan Meier	2.22723	cluster 1	cluster 1	No
322	Kaplan Meier	3.81697	cluster 2	cluster 2	No
323	Kaplan Meier	3.73725	cluster 2	cluster 2	No
324	Kaplan Meier	3.77547	cluster 2	cluster 2	No
325	Kaplan Meier	2.69909	cluster 1	cluster 1	No
326	Kaplan Meier	3.85396	cluster 2	cluster 2	No
327	Kaplan Meier	2.7646	cluster 1	cluster 1	No
328	Kaplan Meier	3.37376	cluster 1	cluster 1	No
329	Kaplan Meier	3.67769	cluster 2	cluster 2	No
330	Kaplan Meier	3.31643	cluster 1	cluster 1	No
331	Kaplan Meier	3.72915	cluster 2	cluster 2	No
332	Kaplan Meier	3.82004	cluster 2	cluster 2	No
333	Kaplan Meier	2.54661	cluster 1	cluster 1	No
334	Kaplan Meier	3.82488	cluster 2	cluster 2	No
335	Kaplan Meier	2.69233	cluster 1	cluster 1	No
336	Kaplan Meier	2.74479	cluster 1	cluster 1	No
337	Kaplan Meier	2.48725	cluster 1	cluster 1	No
338	Kaplan Meier	3.06651	cluster 1	cluster 1	No
339	Kaplan Meier	3.5989	cluster 2	cluster 2	No
340	Kaplan Meier	3.57663	cluster 1	cluster 2	Different cluster	3.57663
341	Kaplan Meier	3.38319	cluster 1	cluster 1	No
342	Kaplan Meier	2.85456	cluster 1	cluster 1	No
343	Kaplan Meier	2.53107	cluster 1	cluster 1	No
344	Kaplan Meier	3.56423	cluster 1	cluster 2	Different cluster	3.56423
345	Kaplan Meier	3.0719	cluster 1	cluster 1	No
346	Kaplan Meier	2.20727	cluster 1	cluster 1	No
347	Kaplan Meier	1.90979	cluster 1	cluster 1	No
348	Kaplan Meier	3.8512	cluster 2	cluster 2	No
349	Kaplan Meier	2.49162	cluster 1	cluster 1	No
350	Kaplan Meier	3.47569	cluster 1	cluster 1	No
351	Kaplan Meier	2.62703	cluster 1	cluster 1	No
352	Kaplan Meier	1.88966	cluster 1	cluster 1	No
353	Kaplan Meier	2.7623	cluster 1	cluster 1	No
354	Kaplan Meier	3.25995	cluster 1	cluster 1	No
355	Kaplan Meier	2.55147	cluster 1	cluster 1	No
356	Kaplan Meier	3.52262	cluster 1	cluster 1	No
357	Kaplan Meier	3.78987	cluster 2	cluster 2	No
358	Kaplan Meier	3.77469	cluster 2	cluster 2	No
359	Kaplan Meier	3.56877	cluster 2	cluster 2	No
360	Kaplan Meier	3.74974	cluster 2	cluster 2	No
361	Kaplan Meier	2.7422	cluster 1	cluster 1	No
362	Kaplan Meier	3.30258	cluster 1	cluster 1	No
363	Kaplan Meier	3.45187	cluster 2	cluster 1	Different cluster	3.45187
364	Kaplan Meier	3.25422	cluster 1	cluster 1	No
365	Kaplan Meier	3.76169	cluster 2	cluster 2	No
366	Kaplan Meier	2.4633	cluster 1	cluster 1	No
367	Kaplan Meier	2.71596	cluster 1	cluster 1	No
368	Kaplan Meier	3.71683	cluster 2	cluster 2	No
369	Kaplan Meier	2.28233	cluster 1	cluster 1	No
370	Kaplan Meier	3.25168	cluster 1	cluster 1	No
371	Kaplan Meier	2.90143	cluster 1	cluster 1	No
372	Kaplan Meier	2.81299	cluster 1	cluster 1	No
373	Kaplan Meier	3.8634	cluster 2	cluster 2	No
374	Kaplan Meier	3.65845	cluster 2	cluster 2	No
375	Kaplan Meier	3.55452	cluster 2	cluster 2	No
376	Kaplan Meier	3.53869	cluster 2	cluster 2	No
377	Kaplan Meier	2.38503	cluster 1	cluster 1	No
378	Kaplan Meier	3.5397	cluster 1	cluster 2	Different cluster	3.5397
379	Kaplan Meier	3.78199	cluster 2	cluster 2	No
380	Kaplan Meier	3.81372	cluster 2	cluster 2	No
381	Kaplan Meier	3.85844	cluster 2	cluster 2	No
382	Kaplan Meier	3.63527	cluster 1	cluster 2	Different cluster	3.63527
383	Kaplan Meier	3.61355	cluster 2	cluster 2	No
384	Kaplan Meier	3.64654	cluster 2	cluster 2	No
392	D14	3.84582	cluster 2	cluster 2	No
393	D14	3.809	cluster 2	cluster 2	No
394	D14	3.81404	cluster 2	cluster 2	No
395	D14	3.76421	cluster 2	cluster 2	No
396	D14	3.79125	cluster 2	cluster 2	No
397	D14	3.84924	cluster 2	cluster 2	No
398	D14	3.82288	cluster 2	cluster 2	No
399	D14	3.75951	cluster 2	cluster 2	No
400	D14	3.83168	cluster 2	cluster 2	No
402	D9	3.75591	cluster 2	cluster 2	No
407	D14	3.6351	cluster 2	cluster 2	No
408	D14	3.80959	cluster 2	cluster 2	No
409	D14	3.62245	cluster 2	cluster 2	No
410	D14	3.82886	cluster 2	cluster 2	No
411	D14	3.77414	cluster 2	cluster 2	No
412	D28	3.81139	cluster 2	cluster 2	No
413	D28	3.81453	cluster 2	cluster 2	No
414	D28	3.79561	cluster 2	cluster 2	No
415	D28	3.79906	cluster 2	cluster 2	No
416	D28	3.76283	cluster 2	cluster 2	No
417	D42	3.70397	cluster 2	cluster 2	No
418	D42	3.8509	cluster 2	cluster 2	No
419	D42	3.84053	cluster 2	cluster 2	No
420	D42	3.852	cluster 2	cluster 2	No
421	D42	3.73013	cluster 2	cluster 2	No
422	D42	3.79563	cluster 2	cluster 2	No
423	D42	3.83847	cluster 2	cluster 2	No
424	D56	3.77913	cluster 2	cluster 2	No
425	D56	3.74803	cluster 2	cluster 2	No
426	D56	3.81819	cluster 2	cluster 2	No
427	D56	3.85985	cluster 2	cluster 2	No
428	D56	3.85044	cluster 2	cluster 2	No
429	D56	2.71482	cluster 1	cluster 1	No
435	D14	3.84096	cluster 2	cluster 2	No
436	D14	3.80598	cluster 2	cluster 2	No
437	D14	3.8313	cluster 2	cluster 2	No
438	D14	3.80268	cluster 2	cluster 2	No
439	D14	3.61975	cluster 2	cluster 2	No
440	D14	3.77536	cluster 2	cluster 2	No
441	D14	3.79395	cluster 2	cluster 2	No
442	D14	3.86636	cluster 2	cluster 2	No
443	D28	3.84811	cluster 2	cluster 2	No
444	D28	3.73627	cluster 2	cluster 2	No
445	D28	3.82921	cluster 2	cluster 2	No
446	D28	3.83698	cluster 2	cluster 2	No
447	D28	3.83408	cluster 2	cluster 2	No
448	D28	3.79999	cluster 2	cluster 2	No
449	D28	3.84374	cluster 2	cluster 2	No
450	D28	3.83741	cluster 2	cluster 2	No
453	D42	3.83306	cluster 2	cluster 2	No
454	D42	3.80219	cluster 2	cluster 2	No
455	D42	3.86937	cluster 2	cluster 2	No
456	D42	3.82703	cluster 2	cluster 2	No
457	D42	3.84133	cluster 2	cluster 2	No
458	D42	3.63466	cluster 2	cluster 2	No
459	D42	3.82787	cluster 2	cluster 2	No
462	D56	3.86038	cluster 2	cluster 2	No
463	D56	3.8195	cluster 2	cluster 2	No
464	D56	3.85257	cluster 2	cluster 2	No
465	D56	3.80054	cluster 2	cluster 2	No
466	D56	3.82447	cluster 2	cluster 2	No
467	D56	3.83581	cluster 2	cluster 2	No
468	D56	3.83229	cluster 2	cluster 2	No
469	D56	3.76006	cluster 2	cluster 2	No
470	D56	3.78628	cluster 2	cluster 2	No
474	D2	3.59209	cluster 1	cluster 2	Different cluster	3.59209
477	D9	3.85742	cluster 2	cluster 2	No
484	D84	3.82746	cluster 2	cluster 2	No
485	D84	3.358	cluster 1	cluster 1	No
486	D84	3.86059	cluster 2	cluster 2	No
487	D84	3.82243	cluster 2	cluster 2	No
488	D84	3.82696	cluster 2	cluster 2	No
489	Kaplan Meier	2.43067	cluster 1	cluster 1	No
490	D112	3.69258	cluster 2	cluster 2	No
491	D112	3.75412	cluster 2	cluster 2	No
492	D112	3.81403	cluster 2	cluster 2	No
494	D112	3.81162	cluster 2	cluster 2	No
496	Kaplan Meier	3.22319	cluster 1	cluster 1	No
497	Kaplan Meier	2.06186	cluster 1	cluster 1	No
498	Kaplan Meier	3.6762	cluster 2	cluster 2	No
499	Kaplan Meier	2.77437	cluster 1	cluster 1	No
501	D9	3.78279	cluster 2	cluster 2	No
502	D9	3.81139	cluster 2	cluster 2	No
503	D14	3.80151	cluster 2	cluster 2	No
504	D14	3.85939	cluster 2	cluster 2	No
505	D14	3.82609	cluster 2	cluster 2	No
506	D14	3.78082	cluster 2	cluster 2	No
507	D14	3.80519	cluster 2	cluster 2	No
508	D14	3.77086	cluster 2	cluster 2	No
509	D14	3.77695	cluster 2	cluster 2	No
510	D14	3.80244	cluster 2	cluster 2	No
511	D14	3.84225	cluster 2	cluster 2	No
512	D28	3.76059	cluster 2	cluster 2	No
513	D28	3.82305	cluster 2	cluster 2	No
514	D28	3.83675	cluster 2	cluster 2	No
515	D42	3.83653	cluster 2	cluster 2	No
516	D42	3.79348	cluster 2	cluster 2	No
517	D42	3.80168	cluster 2	cluster 2	No
518	D42	3.83325	cluster 2	cluster 2	No
519	D42	3.55685	cluster 2	cluster 2	No
520	D42	3.85266	cluster 2	cluster 2	No
521	D42	3.86559	cluster 2	cluster 2	No
522	D42	3.84847	cluster 2	cluster 2	No
523	D42	3.84537	cluster 2	cluster 2	No
524	D42	3.82407	cluster 2	cluster 2	No
525	D56	3.82962	cluster 2	cluster 2	No
526	D56	3.79957	cluster 2	cluster 2	No
527	D56	3.84873	cluster 2	cluster 2	No
528	D56	3.87121	cluster 2	cluster 2	No
529	D56	3.80125	cluster 2	cluster 2	No
530	D56	3.79305	cluster 2	cluster 2	No
531	D56	3.83356	cluster 2	cluster 2	No
532	D56	3.85328	cluster 2	cluster 2	No
533	D56	3.52217	cluster 1	cluster 2	Different cluster	3.52217
534	D56	3.77979	cluster 2	cluster 2	No
535	D84	3.80652	cluster 2	cluster 2	No
536	D112	3.724	cluster 2	cluster 2	No
537	D84	2.6844	cluster 1	cluster 1	No
538	D84	2.73251	cluster 1	cluster 1	No
539	D112	3.6979	cluster 2	cluster 2	No
540	D112	2.83252	cluster 1	cluster 1	No
541	D112	2.39937	cluster 1	cluster 1	No
542	D112	3.84096	cluster 2	cluster 2	No
543	D84	1.48239	cluster 1	cluster 1	No
544	D84	2.23948	cluster 1	cluster 1	No
545	D84	3.18868	cluster 1	cluster 1	No
546	D84	3.74752	cluster 2	cluster 2	No
547	D84	2.97811	cluster 1	cluster 1	No
548	D84	3.74882	cluster 2	cluster 2	No
549	D84	3.79588	cluster 2	cluster 2	No
550	D84	3.83099	cluster 2	cluster 2	No
551	D84	3.85563	cluster 2	cluster 2	No
552	D84	3.51721	cluster 2	cluster 1	Different cluster	3.51721
553	D84	3.82546	cluster 2	cluster 2	No
554	D84	2.49515	cluster 1	cluster 1	No
556	D84	2.6481	cluster 1	cluster 1	No
557	D84	3.83116	cluster 2	cluster 2	No
558	D112	2.34096	cluster 1	cluster 1	No
559	D112	3.2124	cluster 1	cluster 1	No
560	D112	3.71975	cluster 2	cluster 2	No
561	D112	3.69214	cluster 1	cluster 2	Different cluster	3.69214
562	Kaplan Meier	2.37216	cluster 1	cluster 1	No
563	Kaplan Meier	3.74137	cluster 2	cluster 2	No
580	D84	3.55153	cluster 2	cluster 1	Different cluster	3.55153
581	D84	2.18125	cluster 1	cluster 1	No
582	D84	3.82329	cluster 2	cluster 2	No
583	D112	3.79115	cluster 2	cluster 2	No
585	Kaplan Meier	3.52981	cluster 1	cluster 1	No
586	Kaplan Meier	2.48685	cluster 1	cluster 1	No
587	Kaplan Meier	3.73273	cluster 2	cluster 2	No
588	Kaplan Meier	3.39575	cluster 1	cluster 1	No
589	Kaplan Meier	2.99322	cluster 1	cluster 1	No
590	Kaplan Meier	3.80748	cluster 2	cluster 2	No
591	Kaplan Meier	3.78868	cluster 2	cluster 2	No
592	Kaplan Meier	3.12811	cluster 1	cluster 1	No
593	Kaplan Meier	3.29731	cluster 1	cluster 1	No
594	Kaplan Meier	2.53035	cluster 1	cluster 1	No
595	Kaplan Meier	3.1337	cluster 1	cluster 1	No
596	D112	3.48014	cluster 2	cluster 1	Different cluster	3.48014
597	Kaplan Meier	2.03373	cluster 1	cluster 1	No
598	Kaplan Meier	2.49027	cluster 1	cluster 1	No
599	Kaplan Meier	3.71444	cluster 2	cluster 2	No
600	Kaplan Meier	3.60149	cluster 2	cluster 2	No
601	Kaplan Meier	3.11359	cluster 1	cluster 1	No
602	Kaplan Meier	3.67669	cluster 2	cluster 2	No
603	Kaplan Meier	2.3507	cluster 1	cluster 1	No
10002	D14	3.85506	cluster 2	cluster 2	No
10003	D14	3.82426	cluster 2	cluster 2	No
10004	D42	3.87528	cluster 2	cluster 2	No
10005	D42	3.8606	cluster 2	cluster 2	No
10006	Kaplan Meier	3.07272	cluster 1	cluster 1	No
10009	Kaplan Meier	3.34419	cluster 1	cluster 1	No
10010	Kaplan Meier	3.78289	cluster 2	cluster 2	No
