# Supplementary material for: Subclonal mutation selection in mouse lymphomagenesis identifies known cancer loci and suggests novel candidates
Source: Nat Commun. 2018 Jul 9;9:2649. doi: 10.1038/s41467-018-05069-9 (PMC6037733; doi:10.1038/s41467-018-05069-9)
Supplement: Supplementary file 5 — Supplementary Data 2 [file 41467_2018_5069_MOESM5_ESM.xlsx]

## Sheet: Legend
Limiting analysis to late stage clonal integrations GKC identifies 311 CIS loci with a p-value <0.05.
The table ranks GKC CIS peaks by the number of clonal inserts present within a 100kb window surrounding window and tabulates all inserts used for the analysis of figure 4.
The stage specificity (early vs late) and genotype specificity of each CIS is calculated for each window using a Fisher's exact test.
Automated assignment of candidate genes was performed using rules based mapping software (KCRBM). Additionally, a curated list of candidates was created for the top 50 loci.
Predicted ranked mechanisms of gene deregulation/mutation were output by the KCRBM package and are abbreviated as follows.
da	downstream activating
ua	upstream activating
ds	downstream silencing
us	upstream silencing
ia	intragenic activating
is	intragenic silencing

## Sheet: Clonal_GKC_CIS
Chr	Pos Peak	Curated/KCRBM Gene names	Late Clonal Inserts within 100kb	Late Clonal Inserts in 100kb window Rank	Late Clonal GKC CIS Rank	Late Clonal GKC CIS Pval	Late Clonal vs Early Pval	Late Clonal vs Early Rank	Late Subclonal vs Early Pval	Late Subclonal vs Early Rank	Late vs Early Pval	Late vs Early Rank	Genotype Pval	Genotype Rank	Strand Bias Pval	Strand Bial Rank	Insert_ID List	KCRBM Best Ensemble Gene Name	KCRBM Best Ensembl Gene ID	KCRBM Mechanisms For Single Gene	KCRBM List of Ensembl Gene Names	KCRBM List of Ensembl Gene IDs	KCRBM Mechanisms For Gene List
5	107734053	Gfi1, Evi5	183	1	1	0	5.47116e-237	1	0	1	2.49196e-51	1	0.215501	368	2.11788e-45	1	14862, 484193, 32002, 204093, 31206, 17131, 282184, 115710, 351598, 467919, 195212, 229739, 309132, 469434, 451729, 313088, 348530, 173830, 302807, 485759, 75782, 444744, 4182, 308256, 98679, 172901, 355871, 6226, 237218, 356471, 2657, 452659, 57047, 209685, 67561, 55205, 8287, 16203, 45581, 129559, 158911, 35817, 19068, 52685, 443713, 250712, 107322, 842494, 294786, 22693, 277483, 271985, 294787…	Evi5	ENSMUSG00000011831 / ENSMUSG00000011831 / ENSMUSG00000011831 / ENSMUSG00000011831 / ENSMUSG00000011831 / ENSMUSG00000011831 / ENSMUSG00000011831 / ENSMUSG00000011831	da / ds / da / ds / ds / da / is / ia	Evi5, Gfi1, 1700013N18Rik, Gm16007	ENSMUSG00000011831, ENSMUSG00000029275, ENSMUSG00000063447, ENSMUSG00000083609 / ENSMUSG00000011831, ENSMUSG00000029275, ENSMUSG00000063447, ENSMUSG00000083609 / ENSMUSG00000011831, ENSMUSG00000029275, ENSMUSG00000063447, ENSMUSG00000083609 / ENSMUSG00000011831, ENSMUSG00000029275, ENSMUSG00000063447, ENSMUSG00000083609 / ENSMUSG00000011831, ENSMUSG00000029275, ENSMUSG00000063447, ENSMUSG00000083…	da, da, us, us / ds, ds, ua, ua / da, ia, us, us / ds, is, ua, ua / ds, us, ua, ua / da, ua, us, us / is, us, ua, ua / ia, ua, us, us
15	62029479	Myc, Pvt1	64	2	2	0	5.63949e-90	2	0	2	3.22451e-14	6	0.73322	856	1.36253e-06	15	441751, 419570, 356213, 27837, 69417, 287553, 107887, 4331, 17746, 279385, 143420, 111252, 46687, 130279, 68828, 35360, 53795, 44447, 159253, 7508, 123178, 180204, 31555, 26004, 850478, 22094, 8623, 5208, 420145, 421433, 236731, 244331, 3203, 174216, 32974, 17343, 48901, 308630, 34598, 16492, 440262, 278010, 427215, 127640, 172314, 30915, 193103, 7033, 352284, 68277, 204888, 58985, 32488, 6528, 1…	Myc, Pvt1	ENSMUSG00000022346 / ENSMUSG00000022346 / ENSMUSG00000022346 / ENSMUSG00000097039 / ENSMUSG00000097039	us / is / ds / ua / ia	Myc, Pvt1	ENSMUSG00000022346 / ENSMUSG00000022346 / ENSMUSG00000022346 / ENSMUSG00000097039 / ENSMUSG00000097039	us / is / ds / ua / ia
17	47534408	Ccnd3	56	3	3	0	4.73837e-48	5	0	3	5.53312e-15	5	0.329314	485	2.32117e-21	6	51097, 1646, 22163, 32997, 225592, 701472, 36774, 182820, 116469, 4047, 2101, 347592, 398056, 99601, 6594, 248826, 16961, 291172, 6025, 69466, 7554, 13914, 167886, 238987, 36776, 232499, 80655, 444428, 6598, 16963, 120675, 24613, 114358, 863, 55823, 55855, 67381, 27897, 444431, 16964, 232503, 45402, 7566, 104771, 130399, 234811, 251947, 4363, 30134, 19394, 20695, 457016, 1623, 104772, 232505, 308…	Taf8	ENSMUSG00000023980 / ENSMUSG00000023980 / ENSMUSG00000023980 / ENSMUSG00000023980 / ENSMUSG00000023980	us / ua / us / us / ua	Taf8, Ccnd3, 1700001C19Rik	ENSMUSG00000023980, ENSMUSG00000034165, ENSMUSG00000047150 / ENSMUSG00000023980, ENSMUSG00000034165, ENSMUSG00000047150 / ENSMUSG00000023980, ENSMUSG00000034165, ENSMUSG00000047150 / ENSMUSG00000023980, ENSMUSG00000034165, ENSMUSG00000047150 / ENSMUSG00000023980, ENSMUSG00000034165, ENSMUSG00000047150	us, ua, us / ua, is, ua / us, ia, us / us, da, us / ua, ds, ua
2	117403270	Rasgrp1	48	4	4	0	8.29203e-59	3	0	4	1.33527e-16	3	0.000186185	20	9.43474e-34	4	435258, 17905, 34102, 67976, 18964, 31083, 838133, 80842, 183891, 4132, 258086, 49151, 51262, 182180, 105097, 215485, 703658, 448852, 50874, 305130, 72952, 18966, 213210, 22263, 213211, 250582, 315354, 101756, 435118, 306691, 217597, 427683, 483920, 20817, 356366, 27381, 122482, 412742, 30660, 396341, 254244, 473972, 387985, 479040, 31778, 20235, 191483, 351321, 5407, 5409, 448855, 45521, 25137, …	Gm13982	ENSMUSG00000085681 / ENSMUSG00000085681 / ENSMUSG00000085681 / ENSMUSG00000085681 / ENSMUSG00000085681	da / ds / is / us / ua	Gm13982	ENSMUSG00000085681 / ENSMUSG00000085681 / ENSMUSG00000085681 / ENSMUSG00000085681 / ENSMUSG00000085681	da / ds / is / us / ua
2	26479854	Notch1	40	5	5	0	1.20497e-48	4	0	5	6.46584e-13	8	0.000460117	25	0.204909	300	201548, 159607, 306726, 20835, 31070, 190637, 467629, 300908, 133210, 435213, 799352, 420995, 429141, 203786, 53058, 280979, 213257, 31071, 111834, 51302, 315371, 167032, 67027, 420960, 701674, 20225, 255098, 45515, 255099, 79610, 305105, 217586, 420962, 422629, 159529, 333606, 255100, 452450, 412702, 403792, 18952, 14626	Notch1	ENSMUSG00000026923 / ENSMUSG00000026923 / ENSMUSG00000026923 / ENSMUSG00000026923	ia / ua / is / us	Notch1, Sec16a, Inpp5e, Sdccag3, Card9, Snapc4, Gm13568, 0610009E02Rik, Egfl7, Mir126, Gm13358, Gm20532	ENSMUSG00000026923, ENSMUSG00000026924, ENSMUSG00000026925, ENSMUSG00000026927, ENSMUSG00000026928, ENSMUSG00000036281, ENSMUSG00000085543, ENSMUSG00000086714 / ENSMUSG00000026923, ENSMUSG00000026924, ENSMUSG00000026925, ENSMUSG00000026927, ENSMUSG00000026928, ENSMUSG00000036281, ENSMUSG00000085543, ENSMUSG00000086714 / ENSMUSG00000026921, ENSMUSG00000026923, ENSMUSG00000065540, ENSMUSG0000008286…	ia, ua, ua, ua, ua, ua, ds, ds / ua, ua, ua, ua, ua, ua, ds, ds / ua, is, ua, ua, ua / ua, us, ua, ua, ua
7	114164367	Rras2	37	6	6	0	2.88658e-42	6	0	6	3.92292e-12	10	0.0311967	134	5.30726e-18	7	98818, 448260, 23400, 315684, 30768, 54387, 6295, 29501, 304046, 419099, 185273, 34169, 69164, 21761, 848987, 68583, 345409, 46026, 22750, 389329, 32816, 353090, 27593, 39865, 425038, 210037, 326353, 35995, 213874, 479589, 47134, 206805, 250808, 187461, 206807, 3087, 113979, 849966	NA	NA		NA	NA	NA
17	29487936	Pim1	33	7	7	0	1.95159e-28	8	0	7	1.16881e-06	22	0.176745	319	2.909e-06	17	428779, 181925, 430615, 7543, 2501, 114344, 238976, 444420, 251935, 22154, 389826, 304824, 254938, 2084, 414452, 240087, 99577, 167852, 449489, 21382, 143489, 80604, 316178, 31590, 234789, 280683, 18767, 15372, 16944, 68289, 191171, 487645, 831, 21388, 15373, 349254, 51091, 184780, 20081, 182802, 695146, 204993, 204994	Mtch1, Pim1	ENSMUSG00000024012 / ENSMUSG00000024012 / ENSMUSG00000024014 / ENSMUSG00000024014 / ENSMUSG00000024014 / ENSMUSG00000024014	da / ua / ua / ua / ia / da	Mtch1, Pim1, Ftsjd2, Tbc1d22b, Gm17657, AC163629.1, AC163629.2	ENSMUSG00000024012 / ENSMUSG00000024012 / ENSMUSG00000024014, ENSMUSG00000024019, ENSMUSG00000042203, ENSMUSG00000091614, ENSMUSG00000095877, ENSMUSG00000097125 / ENSMUSG00000024014, ENSMUSG00000024019, ENSMUSG00000042203, ENSMUSG00000091614, ENSMUSG00000095877, ENSMUSG00000097125 / ENSMUSG00000024014, ENSMUSG00000024019, ENSMUSG00000042203, ENSMUSG00000091614, ENSMUSG00000095877, ENSMUSG00000097…	da / ua / ua, ua, ua, ds, ua, ds / ua, ua, ua, ds, ua, is / ia, ua, ua, ds, ua, us / da, ua, ua, ds, ua, us
11	11708051	Ikzf1	29	8	8	0	1.77207e-21	11	0	8	0.0428485	190	1.49953e-11	2	0.159474	242	2392, 255441, 305924, 430018, 422824, 21176, 214314, 281431, 702218, 281432, 191000, 315907, 430019, 353379, 21202, 315946, 430109, 307475, 214410, 293110, 703892, 80299, 12227, 214417, 12229, 31434, 353380, 837635, 307476, 302256, 207498	Ikzf1	ENSMUSG00000018654 / ENSMUSG00000018654 / ENSMUSG00000018654 / ENSMUSG00000018654 / ENSMUSG00000018654 / ENSMUSG00000018654	ua / ia / ia / is / is / ds	Ikzf1, Gm12000, Gm11999, 4930512M02Rik	ENSMUSG00000018654, ENSMUSG00000073145, ENSMUSG00000085652 / ENSMUSG00000018654, ENSMUSG00000073145, ENSMUSG00000085652 / ENSMUSG00000018654, ENSMUSG00000073145, ENSMUSG00000085652 / ENSMUSG00000018654, ENSMUSG00000062511, ENSMUSG00000073145, ENSMUSG00000085652 / ENSMUSG00000018654, ENSMUSG00000062511, ENSMUSG00000073145, ENSMUSG00000085652 / ENSMUSG00000018654, ENSMUSG00000062511, ENSMUSG0000007…	ua, ds, ds / ia, ds, us / ia, us, us / is, ua, da, ua / is, ua, ua, ua / ds, ua, ua, ua
20	52755360	Mir106a	26	9	9	0	7.03178e-34	7	0	9	1.52463e-10	12	0.414693	566	0.948649	1041	39105, 54914, 103161, 6659, 75379, 449567, 281795, 18905, 30300, 30301, 23709, 69523, 52586, 67911, 232628, 15482, 123329, 7601, 8745, 23699, 485197, 839616, 36902, 104885, 122371, 388937	Mir106a	ENSMUSG00000065456 / ENSMUSG00000065456 / ENSMUSG00000065456	ua / ua / us	Mir106a, Mir19b-2, Mir92-2, Mir363, Mir20b, Mir18b, Kis2, Ccdc160, Gm7851, Gm14586	ENSMUSG00000065456, ENSMUSG00000065473, ENSMUSG00000065613, ENSMUSG00000070106, ENSMUSG00000076041, ENSMUSG00000077111, ENSMUSG00000086173 / ENSMUSG00000065456, ENSMUSG00000065473, ENSMUSG00000065613, ENSMUSG00000070106, ENSMUSG00000076041, ENSMUSG00000077111, ENSMUSG00000086173 / ENSMUSG00000065456, ENSMUSG00000065473, ENSMUSG00000065613, ENSMUSG00000070106, ENSMUSG00000073207, ENSMUSG0000007604…	ua, ua, ua, ua, ua, ua, ia / ua, ua, ua, ua, ua, ua, ua / us, us, us, us, ua, us, us, ds, ds, us
20	7876037	Eras	22	10	10	0	2.61854e-25	10	0	10	1.10618e-05	28	0.492883	637	9.62615e-06	18	474994, 6656, 485210, 278179, 457212, 37788, 451356, 451357, 101586, 16045, 485214, 17814, 287719, 184899, 278182, 485219, 48012, 478751, 51129, 474983, 23696, 21468, 225663, 122362, 104877, 104878	Kcnd1, Eras	ENSMUSG00000009731 / ENSMUSG00000031160 / ENSMUSG00000031160 / ENSMUSG00000031160	ds / ds / us / us	Kcnd1, Ccdc120, Otud5, Pim2, Slc35a2, Eras, Hdac6, Gata1, Pcsk1n, Gm10491, Psmb6-ps, Gm9429	ENSMUSG00000009731, ENSMUSG00000031150, ENSMUSG00000031154, ENSMUSG00000031155, ENSMUSG00000031156 / ENSMUSG00000031160, ENSMUSG00000031161, ENSMUSG00000031162, ENSMUSG00000039278, ENSMUSG00000073291, ENSMUSG00000082054, ENSMUSG00000083518 / ENSMUSG00000031160, ENSMUSG00000031161, ENSMUSG00000031162, ENSMUSG00000039278, ENSMUSG00000073291, ENSMUSG00000082054, ENSMUSG00000083518 / ENSMUSG000000311…	ds, ua, is, us, us / ds, ds, ds, ua, ds, ds, ua / us, ds, ds, da, us, ds, ua / us, us, is, da, us, us, ua
12	85589454	Jdpd2	22	11	11	0	5.43416e-27	9	0	11	4.17265e-15	4	2.44975e-06	10	0.000121524	28	41178, 50257, 34233, 67264, 404372, 31467, 843293, 40048, 23546, 216808, 18560, 850321, 104422, 238711, 31487, 29901, 338437, 51030, 40060, 51031, 58582, 352129, 389636, 17692, 338438, 19298, 314241	Batf, NA	ENSMUSG00000034266 / ENSMUSG00000034266 / NA	ua / ua /	Batf, Jdp2, NA	ENSMUSG00000034266, ENSMUSG00000034271 / ENSMUSG00000034266, ENSMUSG00000034271 / NA	ua, ua / ua, ia / NA
10	21180018	Ahi1, Myb	14	12	12	0	1.24667e-07	28	0	12	0.318261	476	0.344141	499	7.48714e-09	12	51959, 30836, 39972, 328282, 839451, 837577, 129957, 102531, 204552, 207292, 27694, 147122, 46102, 120308, 444059, 8472, 452923, 104173, 108998, 540, 543, 210545, 277770, 838702, 348869, 50991, 7380, 338224, 18431, 351948, 331775, 116016, 102533, 41028, 839453, 34209, 216553, 420312, 34898, 334138, 13539, 454013, 55481, 16824, 838666, 479868, 141766, 304282, 421254, 185416, 840231, 33383, 439667,…	Ahi1, Hbs1l	ENSMUSG00000019986 / ENSMUSG00000019986 / ENSMUSG00000019977 / ENSMUSG00000019977	is / ds / ua / ia	Ahi1, Hbs1l	ENSMUSG00000019986 / ENSMUSG00000019986 / ENSMUSG00000019977 / ENSMUSG00000019977	is / ds / ua / ia
5	140593644	Lfng1	14	13	13	0	1.74758e-09	24	0	13	0.0734364	234	0.225428	386	0.0302102	91	291595, 327722, 422731, 467937, 307029, 31219, 217802, 348541, 421119, 67100, 204062, 51605, 469449, 100307, 443735	Lfng	ENSMUSG00000029570 / ENSMUSG00000029570 / ENSMUSG00000029570 / ENSMUSG00000029570	us / us / ua / da	Lfng, Grifin	ENSMUSG00000029570, ENSMUSG00000036586 / ENSMUSG00000029570, ENSMUSG00000036586 / ENSMUSG00000029570, ENSMUSG00000036586 / ENSMUSG00000029570, ENSMUSG00000036586	us, ia / us, ua / ua, us / da, us
2	167800600	Cebpb	14	14	14	0	1.62118e-12	18	0	14	0.0287938	158	0.01355	85	0.674484	790	448864, 183912, 286813, 846007, 440786, 338942, 55033, 312407, 377366, 467615, 79645, 159591, 424771, 56374, 799339, 422648, 159592, 286848, 20263, 20265, 448906, 429191, 67986, 352768, 352769, 182224, 51349	Gm14321, A530013C23Rik	ENSMUSG00000084797 / ENSMUSG00000084797 / ENSMUSG00000084797 / ENSMUSG00000006462 / ENSMUSG00000006462	ua / ia / da / us / ds	Gm14321, Gm14319, 9230111E07Rik, A530013C23Rik, AL589870.1, Ube2v1, Gm20431, Tmem189, AL589870.2	ENSMUSG00000084797, ENSMUSG00000085411, ENSMUSG00000087624 / ENSMUSG00000084797, ENSMUSG00000085411, ENSMUSG00000087624 / ENSMUSG00000084797, ENSMUSG00000085411, ENSMUSG00000087624 / ENSMUSG00000006462, ENSMUSG00000077999, ENSMUSG00000078923, ENSMUSG00000089739, ENSMUSG00000090213, ENSMUSG00000093476 / ENSMUSG00000006462, ENSMUSG00000077999, ENSMUSG00000078923, ENSMUSG00000089739, ENSMUSG00000090…	ua, ua, ua / ia, ua, ia / da, ua, da / us, da, da, da, da, da / ds, ua, ua, ua, ua, ua
11	68428330	Ntn1	13	15	15	0	2.3886e-18	12	0	15	7.80929e-06	25	0.170471	313	1.19144e-11	10	106172, 19873, 301460, 207423, 102630, 54578, 289373, 430132, 402713, 348952, 75004, 198620, 456343, 703900, 837647	Ntn1	ENSMUSG00000020902 / ENSMUSG00000020902 / ENSMUSG00000020902	ds / ua / us	Ntn1	ENSMUSG00000020902 / ENSMUSG00000020902 / ENSMUSG00000020902	ds / ua / us
14	115034642	Mir18	13	16	16	0	2.73668e-14	14	0	16	9.70634e-05	38	0.830351	940	0.0119912	58	20017, 120551, 833511, 47947, 80499, 83312, 32481, 147483, 142093, 67332, 5918, 833481, 83276, 389704	Mir18	ENSMUSG00000065403 / ENSMUSG00000065403 / ENSMUSG00000065403	us / us / ua	Mir18, Mir19a, Mir20a, Mir17, Mir92-1, Mir19b-1, U6, Mir17hg, Gpc5	ENSMUSG00000065403, ENSMUSG00000065416, ENSMUSG00000065442, ENSMUSG00000065508, ENSMUSG00000076062, ENSMUSG00000076256, ENSMUSG00000088802, ENSMUSG00000089726 / ENSMUSG00000065403, ENSMUSG00000065416, ENSMUSG00000065442, ENSMUSG00000065508, ENSMUSG00000076062, ENSMUSG00000076256, ENSMUSG00000088802, ENSMUSG00000089726 / ENSMUSG00000022112, ENSMUSG00000065403, ENSMUSG00000065416, ENSMUSG0000006544…	us, us, us, us, us, us, da, us / us, us, us, us, us, us, ua, us / ua, ua, ua, ua, ua, ua, ua, ua
6	127181621	Ccnd2	13	17	17	0	1.43758e-13	15	0	17	2.2819e-08	15	0.866384	970	1.58552e-05	20	34155, 166391, 122750, 277549, 74661, 277573, 443803, 16739, 35211, 849893, 272036, 396812, 15677, 114760, 416988, 172940, 22725, 830313, 842536, 345132, 353025	Gm4968	ENSMUSG00000062365 / ENSMUSG00000062365 / ENSMUSG00000062365	ua / us / da	Gm4968, AC163747.1	ENSMUSG00000062365, ENSMUSG00000097166 / ENSMUSG00000062365, ENSMUSG00000097166 / ENSMUSG00000062365, ENSMUSG00000097166	ua, ia / us, is / da, da
4	135082834	Runx3	13	18	18	0	1.18034e-12	16	0	18	0.000266835	48	0.439289	593	0.0079108	54	146518, 2627, 184043, 229603, 5516, 50905, 146579, 31929, 20344, 31171, 252564, 203993, 401602, 401603	Runx3, NA	ENSMUSG00000070691 / NA	ua /	Runx3, NA	ENSMUSG00000070691 / NA	ua / NA
4	149706705	Pik3cd	12	19	19	0	1.01474e-07	27	0	19	0.111897	282	0.247741	399	3.89664e-05	24	28175, 4156, 448960, 448961, 5520, 39758, 838269, 29256, 838271, 849771, 440954, 440955	Pik3cd	ENSMUSG00000039936 / ENSMUSG00000039936 / ENSMUSG00000039936	is / us / ua	Pik3cd, Tmem201, n-R5s193, Gm16188, Gm13068	ENSMUSG00000039936, ENSMUSG00000044700, ENSMUSG00000064798, ENSMUSG00000085368, ENSMUSG00000085403 / ENSMUSG00000039936, ENSMUSG00000044700, ENSMUSG00000064798, ENSMUSG00000085368, ENSMUSG00000085403 / ENSMUSG00000039936, ENSMUSG00000044700, ENSMUSG00000064798, ENSMUSG00000085368, ENSMUSG00000085403	is, ds, ua, ua, ua / us, ds, ua, ua, ua / ua, da, us, us, us
12	12933349	Mycn	11	20	20	0	1.3596e-16	13	0	20	8.65016e-06	27	0.0943187	225	1.06254e-12	8	69326, 26994, 85933, 1998, 37623, 116187, 264023, 19286, 276862, 256718, 7967, 93696	Rpl36-ps3	ENSMUSG00000066629 / ENSMUSG00000066629	us / ds	Rpl36-ps3, AC127270.1	ENSMUSG00000066629, ENSMUSG00000097627 / ENSMUSG00000066629, ENSMUSG00000097627	us, us / ds, ds
13	30768570	Dusp22, Irf4, Exoc2	11	21	21	0	1.37565e-12	17	0	21	5.07138e-07	20	0.23317	390	0.0133076	62	22452, 22455, 441624, 448550, 289458, 22461, 454278, 185597, 834244, 6480, 75081, 25901, 346683, 474673, 304547, 474675, 207764, 24424, 474683, 99345, 346685, 474689, 207767, 474693	Dusp22, Exoc2	ENSMUSG00000069255 / ENSMUSG00000069255 / ENSMUSG00000069255 / ENSMUSG00000021357 / ENSMUSG00000021357	us / is / ds / ds / is	Dusp22, Exoc2	ENSMUSG00000069255 / ENSMUSG00000069255 / ENSMUSG00000069255 / ENSMUSG00000021357 / ENSMUSG00000021357	us / is / ds / ds / is
2	28600629	Gfi1b	10	22	22	0	6.29675e-05	45	0	22	0.997702	1105	0.551388	699	0.304803	398	303571, 288853, 16642, 44211, 16643, 278385, 229449, 28068, 387966, 28070	Gtf3c5	ENSMUSG00000026816 / ENSMUSG00000026816	ua / us	Gtf3c5, Cel, AL731851.1, Gm13381, U6	ENSMUSG00000026816, ENSMUSG00000026818, ENSMUSG00000078061, ENSMUSG00000087667, ENSMUSG00000089055 / ENSMUSG00000026816, ENSMUSG00000026818, ENSMUSG00000078061, ENSMUSG00000087667, ENSMUSG00000089055	ua, ua, us, ds, ds / us, us, ua, da, da
5	33691343	Fgfr3, Tacc3	10	23	23	0	2.72082e-08	25	0	23	0.260045	433	0.553885	700	5.86109e-07	14	344768, 344899, 700871, 331450, 351578, 703762, 190790, 302010, 479385, 348511, 305473, 154767	Slbp	ENSMUSG00000004642 / ENSMUSG00000004642	ds / ua	Slbp, Tmem129, Tacc3, Fam53a	ENSMUSG00000004642, ENSMUSG00000019295, ENSMUSG00000037313, ENSMUSG00000037339 / ENSMUSG00000004642, ENSMUSG00000019295, ENSMUSG00000037313, ENSMUSG00000037339	ds, ds, ua, is / ua, ua, ds, ua
12	107145063	Bcl11b	10	24	24	0	3.30437e-12	20	0	24	7.07622e-07	21	0.666602	791	0.0227304	76	93735, 277909, 58603, 83161, 200628, 349037, 111055, 292110, 102719, 102695, 335732, 93682, 81410, 77865	Gm5187	ENSMUSG00000082362 / ENSMUSG00000082362 / ENSMUSG00000082362 / ENSMUSG00000082362 / ENSMUSG00000082362	da / da / ua / ds / us	Gm5187, Gm2800, Gm16086, Gm16084	ENSMUSG00000082362, ENSMUSG00000084871, ENSMUSG00000085120, ENSMUSG00000086060 / ENSMUSG00000082362, ENSMUSG00000084871, ENSMUSG00000085120, ENSMUSG00000086060 / ENSMUSG00000082362, ENSMUSG00000084871, ENSMUSG00000085120, ENSMUSG00000086060 / ENSMUSG00000082362 / ENSMUSG00000082362	da, us, ua, da / da, us, ua, ia / ua, ds, ua, ua / ds / us
7	129783428	Wdr11	10	25	25	0	3.30437e-12	21	0	25	0.00139156	70	0.0926248	224	0.000572141	31	204312, 843123, 472015, 47145, 184301, 301241, 837456, 235186, 186352, 280172	NA	NA		NA	NA	NA
3	89390630	Efna3	9	26	26	0	2.71143e-07	30	0	26	0.0543031	209	0.137457	277	0.433225	534	276229, 20868, 403859, 213369, 217669, 469188, 839813, 133292, 467734, 257319	Efna3	ENSMUSG00000028039 / ENSMUSG00000028039 / ENSMUSG00000028039 / ENSMUSG00000028039 / ENSMUSG00000028039	ds / us / us / ua / ua	Pmvk, Efna3, Efna4, Adam15, Zbtb7b, Pbxip1, Shc1, Dcst1, Pygo2, Gm15417, Gm10702, AC171273.1, Slc50a1, Efna1	ENSMUSG00000027952, ENSMUSG00000028039, ENSMUSG00000028040, ENSMUSG00000028041, ENSMUSG00000028042, ENSMUSG00000042613, ENSMUSG00000042626, ENSMUSG00000042672, ENSMUSG00000047824, ENSMUSG00000074466, ENSMUSG00000074467, ENSMUSG00000097004 / ENSMUSG00000027952, ENSMUSG00000028039, ENSMUSG00000028040, ENSMUSG00000028041, ENSMUSG00000028042, ENSMUSG00000042613, ENSMUSG00000042626, ENSMUSG00000042672…	ua, ds, ds, ds, ds, ua, ua, ds, ua, ua, ua, ua / ua, us, us, us, is, ua, ua, us, ua, ua, da, da / ua, us, us, us, us, ua, ua, us, ua, ia, da, da / ua, ua, ua, ua, ua, ia, ua, us, ds / ua, ua, ua, ua, ua, ua, ua, ds, ds
16	92794852	Runx1	9	27	27	0	2.41277e-06	35	0	27	0.645205	741	0.0215758	107	0.730691	859	53833, 53834, 34272, 798, 799, 167826, 17759, 217181, 37724, 18737, 19384, 19385, 22497, 47980	Runx1	ENSMUSG00000022952 / ENSMUSG00000022952 / ENSMUSG00000022952	is / us / ia	Runx1	ENSMUSG00000022952 / ENSMUSG00000022952 / ENSMUSG00000022952	is / us / ia
7	145034297	Ccnd1	9	28	28	0	9.49969e-10	23	1e-05	30	1.91481e-07	19	0.394605	550	4.462e-11	11	28362, 74744, 455773, 373, 32820, 37469, 17178, 133666, 449114, 159002, 22349, 47839, 46480, 13429, 198416, 317693, 68586, 210060	NA	NA		NA	NA	NA
7	25129905	Pou2f2	8	29	29	0	1.26806e-06	34	0.00494	73	2.87307e-12	9	2.77284e-32	1	0.0196767	74	19143, 834027, 181081, 345477, 420275, 93088, 47151, 154962, 331545, 420271, 231587	Pou2f2	ENSMUSG00000008496 / ENSMUSG00000008496 / ENSMUSG00000008496 / ENSMUSG00000008496 / ENSMUSG00000008496	da / ia / ua / is / us	Grik5, Pou2f2, Atp1a3, Zfp574, Cic, Zfp526, Dedd2, 9130221H12Rik	ENSMUSG00000003378, ENSMUSG00000008496, ENSMUSG00000040907, ENSMUSG00000045252 / ENSMUSG00000003378, ENSMUSG00000008496, ENSMUSG00000040907, ENSMUSG00000045252 / ENSMUSG00000003378, ENSMUSG00000008496, ENSMUSG00000040907, ENSMUSG00000045252 / ENSMUSG00000005442, ENSMUSG00000008496, ENSMUSG00000046541, ENSMUSG00000054499, ENSMUSG00000090330 / ENSMUSG00000005442, ENSMUSG00000008496, ENSMUSG00000046…	da, da, da, us / ua, ia, ua, ds / ua, ua, ua, ds / ua, is, ua, ds, ua / ia, us, da, us, da
15	63284100	Pvt1	8	30	30	0	2.89943e-12	19	0	28	2.55876e-05	30	0.198956	355	0.000883729	34	58987, 318039, 32511, 240005, 217086, 191132, 12444, 317113, 50469, 338583, 254874, 254860	NA	NA		NA	NA	NA
20	141838485	Irs4	7	31	31	0	8.03533e-11	22	0	29	0.0171368	137	0.797328	905	1.52992e-05	19	473838, 473839, 191261, 191248, 68338, 44521, 14000, 16588, 24693, 24695, 53988	Col4a5, Gm6368	ENSMUSG00000031274 / ENSMUSG00000031274 / ENSMUSG00000080775 / ENSMUSG00000080775	is / ds / ua / ua	Col4a5, Irs4, Gm15282, Gm15295, Gm6368, Gm15294, Hmgn2l6, Gm15298	ENSMUSG00000031274, ENSMUSG00000054667, ENSMUSG00000081803, ENSMUSG00000086426 / ENSMUSG00000031274, ENSMUSG00000054667, ENSMUSG00000081803, ENSMUSG00000086426 / ENSMUSG00000080775, ENSMUSG00000081607, ENSMUSG00000085466, ENSMUSG00000086907 / ENSMUSG00000080775, ENSMUSG00000081607, ENSMUSG00000085466, ENSMUSG00000086907	is, da, ua, us / ds, ia, ua, us / ua, ds, ds, ds / ua, us, us, us
14	25446913	Zmiz1	6	32	32	0	0.000132098	48	0.00039	42	0.0819728	244	0.00119977	34	9.56388e-05	25	52242, 470292, 202476, 204842, 204843, 45750, 306217, 318000, 264238, 32955, 29993, 311628	AC157650.1	ENSMUSG00000097601 / ENSMUSG00000097601 / ENSMUSG00000097601	da / ua / us	AC157650.1	ENSMUSG00000097601 / ENSMUSG00000097601 / ENSMUSG00000097601	da / ua / us
2	30605725	Cstad	6	33	49	4.6315e-07	1.70184e-07	29	4e-05	34	0.000205495	47	0.342976	496	0.000694981	33	438639, 449716, 303521, 842419, 250547, 190616, 35136, 337506, 94358, 100004	Cstad, Gm14487	ENSMUSG00000047363 / ENSMUSG00000047363 / ENSMUSG00000085275 / ENSMUSG00000085275	ua / da / us / ds	Cstad, 9330198N18Rik, Gm14487, Ier5l	ENSMUSG00000047363, ENSMUSG00000086405 / ENSMUSG00000047363, ENSMUSG00000086405 / ENSMUSG00000085275, ENSMUSG00000089762 / ENSMUSG00000085275, ENSMUSG00000089762	ua, ua / da, ua / us, da / ds, ua
16	55963527	Rpl24, Cep97, Zbtb11	6	34	33	0	0.000342156	53	6e-05	36	0.769032	830	0.514843	664	0.363006	454	50596, 403307, 311829, 385565, 328878, 444356, 347363	Rpl24	ENSMUSG00000022601 / ENSMUSG00000022601 / ENSMUSG00000022601	us / ds / ua	Rpl24, Cep97, Fam55c, Senp7, AC171202.1	ENSMUSG00000022601, ENSMUSG00000022604, ENSMUSG00000075033 / ENSMUSG00000022601, ENSMUSG00000022604, ENSMUSG00000075033 / ENSMUSG00000022601, ENSMUSG00000052917, ENSMUSG00000076360	us, ua, ua / ds, ua, ua / ua, ua, ua
11	87755096	Mir142, Bzrap, Supt4h1	6	35	54	1.337e-06	0.197075	547	0.05929	250	0.997508	1102	0.94802	1004	0.0811035	150	155560, 449271, 449272, 694974, 238648, 202309	Bzrap1	ENSMUSG00000034156 / ENSMUSG00000034156	ua / us	Mpo, Mks1, Bzrap1, Mir142, A430104N18Rik, Supt4h1, Rnf43, U6	ENSMUSG00000009350, ENSMUSG00000034121, ENSMUSG00000034156, ENSMUSG00000065420, ENSMUSG00000084796 / ENSMUSG00000020485, ENSMUSG00000034156, ENSMUSG00000034177, ENSMUSG00000065420, ENSMUSG00000084796, ENSMUSG00000087792	ua, ua, ua, ua, ua / ds, us, ds, us, us, ua
13	112429119	Il6st	6	36	34	0	0.00010072	46	0.00351	66	0.000180728	44	0.928422	1001	0.226825	324	834256, 427064, 272406, 33517, 22017, 182703	NA, Il6st	NA, ENSMUSG00000021756	/ ua	NA, Il6st	NA, ENSMUSG00000021756	NA, ua
18	4314744	Map3k8	5	37	35	0	3.15061e-06	36	0.00329	62	1.61411e-07	18	0.329422	486	0.0376225	96	242677, 242679, 59447, 287649, 239022	Gm10557	ENSMUSG00000073647	ua	Gm10557	ENSMUSG00000073647	ua
18	5348629	Zfp438	5	38	36	0	3.15061e-06	37	0.0002	40	0.00116798	66	0.302063	457	0.000117936	27	161034, 203552, 8711, 349314, 52915	Zfp438	ENSMUSG00000050945 / ENSMUSG00000050945	ua / us	Zfp438	ENSMUSG00000050945 / ENSMUSG00000050945	ua / us
2	18642625	Bmi1	5	39	80	7.36408e-05	3.58805e-07	32	2e-05	32	0.00238537	80	0.46763	612	0.284015	380	839696, 703647, 194787, 832730, 425766	Gm13355	ENSMUSG00000082943 / ENSMUSG00000082943 / ENSMUSG00000082943 / ENSMUSG00000082943	ds / us / da / ua	Bmi1, BC061194, Commd3, Gm13355, Gm13352, Gm13334	ENSMUSG00000026739, ENSMUSG00000037708, ENSMUSG00000051154, ENSMUSG00000082943, ENSMUSG00000086882, ENSMUSG00000087182 / ENSMUSG00000026739, ENSMUSG00000037708, ENSMUSG00000051154, ENSMUSG00000082943, ENSMUSG00000086882, ENSMUSG00000087182 / ENSMUSG00000082943, ENSMUSG00000086882 / ENSMUSG00000082943, ENSMUSG00000086882	ua, ua, ua, ds, ds, ua / da, ua, da, us, us, ua / da, da / ua, ua
13	28965951	Sox4	5	40	37	0	6.21935e-05	43	0.01511	107	7.18769e-08	17	0.000545365	27	3.24993e-08	13	47447, 50357, 449366, 473015, 198684, 15881	2610307P16Rik, NA	ENSMUSG00000085936 / ENSMUSG00000085936 / NA	ua / ua /	Sox4, 2610307P16Rik, AL606528.1, NA	ENSMUSG00000076431, ENSMUSG00000085936, ENSMUSG00000097461 / ENSMUSG00000076431, ENSMUSG00000085936, ENSMUSG00000097461 / NA	da, ua, is / ia, ua, is / NA
3	30054149	Mecom	5	41	38	0	6.1656e-08	26	0.1045	372	1.07467e-25	2	0.0047281	58	6.63934e-40	3	25199, 9153, 352780, 448908, 471102, 25202	Mecom	ENSMUSG00000027684	is	Mecom	ENSMUSG00000027684	is
9	32614799	Fli1	5	42	39	0	0.000355888	54	0.00202	55	0.0242083	153	1	1006	1	1048	328111, 305795, 214146, 195606, 487322, 335487, 389445, 69220	Fli1	ENSMUSG00000016087 / ENSMUSG00000016087	us / ua	Fli1	ENSMUSG00000016087 / ENSMUSG00000016087	us / ua
16	36670928	Cd86, Iqcb1, Ildr1	5	43	52	1.21524e-06	3.58805e-07	31	0.00267	59	5.86594e-09	14	1.88891e-09	5	1.97072e-12	9	41381, 111305, 86350, 15954, 94004, 111333	Iqcb1, Cd86	ENSMUSG00000022837 / ENSMUSG00000022837 / ENSMUSG00000022901	ua / da / ua	Iqcb1, Slc15a2, Gm8425, AC117662.1, Cd86, Casr	ENSMUSG00000022837, ENSMUSG00000022899, ENSMUSG00000091786, ENSMUSG00000095851 / ENSMUSG00000022837, ENSMUSG00000022899, ENSMUSG00000091786, ENSMUSG00000095851 / ENSMUSG00000022901, ENSMUSG00000051980	ua, ds, ua, ua / da, us, da, da / ua, ua
13	37843362	Rreb1	5	44	51	1.04455e-06	0.0694673	284	0.01931	121	0.979126	1051	1	1008	0.375623	475	388697, 840463, 356707, 211042, 473029	Rreb1	ENSMUSG00000039087 / ENSMUSG00000039087	ia / is	Rreb1	ENSMUSG00000039087 / ENSMUSG00000039087	ia / is
2	44949877	Zeb2	5	45	61	5.55779e-06	0.000264915	52	0.00027	41	0.281151	452	0.0445926	157	0.000103582	26	271838, 846039, 703673, 315386, 356380, 34098, 194806	Gtdc1, Zeb2	ENSMUSG00000036890 / ENSMUSG00000036890 / ENSMUSG00000026872 / ENSMUSG00000026872	ia / ua / ds / is	Gtdc1, Zeb2, Gm13476, Mir5129	ENSMUSG00000036890 / ENSMUSG00000036890 / ENSMUSG00000026872, ENSMUSG00000052248, ENSMUSG00000092679 / ENSMUSG00000026872, ENSMUSG00000052248, ENSMUSG00000092679	ia / ua / ds, ua, ds / is, ia, us
19	45612792	Fbxw4, Dpcd	5	46	40	0	0.000264915	50	0.00267	58	0.00693193	104	0.656583	784	0.106795	184	179242, 106969, 486744, 280785, 302485, 191234, 701567, 701568, 301747, 96474	Poll	ENSMUSG00000025218 / ENSMUSG00000025218 / ENSMUSG00000025218 / ENSMUSG00000025218 / ENSMUSG00000025218	ds / da / ua / ua / ua	Poll, Fbxw4, Dpcd, Gm17018	ENSMUSG00000025218, ENSMUSG00000040913, ENSMUSG00000041035, ENSMUSG00000090028 / ENSMUSG00000025218, ENSMUSG00000040913, ENSMUSG00000041035, ENSMUSG00000090028 / ENSMUSG00000025218, ENSMUSG00000040913, ENSMUSG00000041035, ENSMUSG00000090028 / ENSMUSG00000025218, ENSMUSG00000040913, ENSMUSG00000041035, ENSMUSG00000090028 / ENSMUSG00000025218, ENSMUSG00000040913, ENSMUSG00000041035, ENSMUSG00000090…	ds, ds, ua, ua / da, da, us, us / ua, da, is, us / ua, ia, ds, ds / ua, ua, ds, ds
13	52836107	Syk, Auh	5	47	41	0	3.15061e-06	38	0.00043	43	0.000205495	46	0.586242	718	0.649851	761	55688, 328623, 306161, 167721, 207877, 837731, 346821, 328630	NA	NA		NA	NA	NA
9	61144987	Uaca, Tle3	5	48	42	0	6.21935e-05	44	2e-05	31	0.46967	608	0.0247208	120	0.692642	810	317769, 335496, 837534, 837535, 292982, 15047	NA	NA		NA	NA	NA
15	73716751	Ptp4a3	5	49	63	8.75356e-06	0.00178766	71	0.02355	138	0.000362165	50	0.349863	503	0.0392141	97	86234, 86287, 316134, 302395, 440265, 46688, 347272	Gpr20	ENSMUSG00000045281 / ENSMUSG00000045281 / ENSMUSG00000045281	ds / da / ua	Gpr20, Slc45a4	ENSMUSG00000045281, ENSMUSG00000079020 / ENSMUSG00000045281, ENSMUSG00000079020 / ENSMUSG00000045281, ENSMUSG00000079020	ds, ds / da, ia / ua, ua
14	79511000	Elf1, Sugt1	5	50	43	0	0.045206	254	0.02909	150	0.708262	777	1	1007	0.809002	927	102851, 52258, 849290, 204834, 48876	Elf1	ENSMUSG00000036461 / ENSMUSG00000036461	is / ia	Wbp4, Elf1, Sugt1	ENSMUSG00000022023, ENSMUSG00000036461 / ENSMUSG00000022024, ENSMUSG00000036461	ua, is / ua, ia
11	86882775	Dhx40	5	51	59	5.348e-06	0.00077213	57	0.001	49	0.241247	404	0.0340216	137	0.00444331	48	218115, 388626, 198625, 52092, 444946, 50119, 17652, 251713	Dhx40	ENSMUSG00000018425 / ENSMUSG00000018425 / ENSMUSG00000018425 / ENSMUSG00000018425	da / ua / ds / us	Vmp1, Dhx40, Cltc, AL596111.1	ENSMUSG00000018171, ENSMUSG00000018425, ENSMUSG00000047126 / ENSMUSG00000018171, ENSMUSG00000018425, ENSMUSG00000047126 / ENSMUSG00000018425, ENSMUSG00000092669 / ENSMUSG00000018425, ENSMUSG00000092669	da, da, da / ua, ua, ua / ds, ua / us, da
16	93149460	NA	5	52	53	1.21524e-06	0.00147369	67	0.00346	65	0.103937	276	0.160353	303	0.0178062	70	31575, 47972, 52351, 306338, 397915	NA	NA		NA	NA	NA
15	97766859	Rpap3	5	53	44	0	0.00412882	86	0.00552	74	0.248073	411	0.413669	563	0.545807	645	106643, 328807, 437758, 800186, 293300, 264495, 19368, 7514	Rpap3	ENSMUSG00000022466 / ENSMUSG00000022466 / ENSMUSG00000022466	ua / us / ua	Rpap3, Endou, Rapgef3, Slc48a1, Gm16257, Gm16256	ENSMUSG00000022466, ENSMUSG00000022468, ENSMUSG00000022469, ENSMUSG00000081534, ENSMUSG00000086601, ENSMUSG00000087397 / ENSMUSG00000022466, ENSMUSG00000022468, ENSMUSG00000022469, ENSMUSG00000081534, ENSMUSG00000086601, ENSMUSG00000087397 / ENSMUSG00000022466, ENSMUSG00000022468, ENSMUSG00000022469, ENSMUSG00000081534, ENSMUSG00000086601, ENSMUSG00000087397	ua, ia, da, us, us, us / us, is, ds, ua, ua, ua / ua, ua, ua, ds, ds, ds
11	99153430	Ccr7	5	54	75	4.47896e-05	0.0156685	124	0.12544	418	4.52049e-05	34	0.593452	728	0.903531	1013	17672, 352075, 7947, 31414, 389560	Ccr7	ENSMUSG00000037944 / ENSMUSG00000037944 / ENSMUSG00000037944 / ENSMUSG00000037944	da / ia / ua / us	Tns4, Ccr7	ENSMUSG00000017607, ENSMUSG00000037944 / ENSMUSG00000017607, ENSMUSG00000037944 / ENSMUSG00000017607, ENSMUSG00000037944 / ENSMUSG00000037944	ua, da / ua, ia / ua, ua / us
2	103695350	Nat10	5	55	66	1.66734e-05	1.21807e-06	33	3e-05	33	0.00813453	110	0.0472712	160	0.101769	177	420982, 49149, 34342, 291332, 49240, 213300, 838131	Nat10	ENSMUSG00000027185 / ENSMUSG00000027185 / ENSMUSG00000027185	ds / da / ua	Nat10, Abtb2, Caprin1, AL928544.2, Gm13880, Gm13875, Gm13878, Gm13877, 4930547E08Rik	ENSMUSG00000027185, ENSMUSG00000032724 / ENSMUSG00000027184, ENSMUSG00000027185, ENSMUSG00000076234, ENSMUSG00000081010, ENSMUSG00000081275, ENSMUSG00000081348, ENSMUSG00000083495, ENSMUSG00000086687 / ENSMUSG00000027184, ENSMUSG00000027185, ENSMUSG00000076234, ENSMUSG00000081010, ENSMUSG00000081275, ENSMUSG00000081348, ENSMUSG00000083495, ENSMUSG00000086687	ds, ia / da, da, us, da, us, da, da, da / ua, ua, ds, ua, ds, ua, ua, ua
4	120029137	Hivep3	5	56	56	2.6238e-06	0.000264915	51	0.00107	51	0.0496927	199	0.539064	682	0.179094	266	388166, 126790, 445359, 424863, 69060	Hivep3	ENSMUSG00000028634 / ENSMUSG00000028634	is / ia	Hivep3	ENSMUSG00000028634 / ENSMUSG00000028634	is / ia
6	125077865	Cops7a	5	57	50	9.51138e-07	0.0047782	90	0.00329	63	0.520464	642	0.664449	788	0.18314	274	38236, 84808, 74697, 38287, 38289, 38291	Cops7a	ENSMUSG00000030127 / ENSMUSG00000030127 / ENSMUSG00000030127 / ENSMUSG00000030127	ds / us / ua / ua	Cops7a, C530028O21Rik, Ing4, Zfp384, U6, Acrbp, Chd4, Lpar5	ENSMUSG00000030127, ENSMUSG00000030329, ENSMUSG00000030330, ENSMUSG00000038346, ENSMUSG00000065765, ENSMUSG00000072770 / ENSMUSG00000030127, ENSMUSG00000030329, ENSMUSG00000030330, ENSMUSG00000038346, ENSMUSG00000065765, ENSMUSG00000072770 / ENSMUSG00000030127, ENSMUSG00000030330, ENSMUSG00000038346, ENSMUSG00000063870, ENSMUSG00000067714, ENSMUSG00000072770 / ENSMUSG00000030127, ENSMUSG000000303…	ds, ua, ua, ua, ua, ua / us, da, da, da, da, da / ua, is, ds, us, us, us / ua, ds, ds, us, ds, ds
5	147362546	Cdx2	5	58	55	1.41738e-06	0.00302273	73	0.01041	90	0.0381232	177	0.0464916	158	0.164842	246	204068, 142792, 195239, 108606, 24812, 3370, 84750	Cdx2	ENSMUSG00000029646 / ENSMUSG00000029646 / ENSMUSG00000029646	ds / ua / ua	Cdx2, Flt3, Prhoxnb, 2210019I11Rik	ENSMUSG00000029646, ENSMUSG00000042817, ENSMUSG00000075543, ENSMUSG00000092570 / ENSMUSG00000029646, ENSMUSG00000042817, ENSMUSG00000075543, ENSMUSG00000092570 / ENSMUSG00000029646, ENSMUSG00000042817, ENSMUSG00000075543, ENSMUSG00000092570	ds, ds, ds, us / ua, ia, ua, ua / ua, ua, ua, ua
2	152772016	Cox4i2, Bcl2l1	5	59	76	4.49255e-05	0.045206	255	0.01988	122	0.871903	928	0.0292207	127	0.0996762	174	305204, 131, 471066, 306704, 700660	Cox4i2, Bcl2l1	ENSMUSG00000009876 / ENSMUSG00000009876 / ENSMUSG00000007659 / ENSMUSG00000007659	us / ds / ds / is	Cox4i2, Id1, Gm14162, 1700030C14Rik, AL845162.1, Bcl2l1, Tpx2, AL731857.1, AL833801.1	ENSMUSG00000009876, ENSMUSG00000042745, ENSMUSG00000082318, ENSMUSG00000087148, ENSMUSG00000097722 / ENSMUSG00000009876, ENSMUSG00000042745, ENSMUSG00000082318, ENSMUSG00000087148, ENSMUSG00000097722 / ENSMUSG00000007659, ENSMUSG00000027469, ENSMUSG00000093306, ENSMUSG00000093746 / ENSMUSG00000007659, ENSMUSG00000027469, ENSMUSG00000093306, ENSMUSG00000093746	us, us, us, ua, ua / ds, ds, ds, ua, ua / ds, ua, us, ua / is, ua, us, ua
17	15010140	2210404J11Rik	4	60	137	0.0020734	0.344839	781	0.13303	435	0.998464	1111	0.00312417	49	0.406923	513	11150, 238933, 11155, 11156	2210404J11Rik	ENSMUSG00000036552 / ENSMUSG00000036552 / ENSMUSG00000036552	ua / ua / ia	2210404J11Rik, Tcte3, 9030025P20Rik, Gm3417	ENSMUSG00000036552, ENSMUSG00000079707, ENSMUSG00000079709, ENSMUSG00000079710 / ENSMUSG00000036552, ENSMUSG00000079707, ENSMUSG00000079709, ENSMUSG00000079710 / ENSMUSG00000036552, ENSMUSG00000079707, ENSMUSG00000079709, ENSMUSG00000079710	ua, ds, ua, ds / ua, ds, ia, is / ia, us, da, us
11	22834996	Commd1	4	61	120	0.00121935	0.200913	587	0.10553	376	0.942795	998	0.935649	1003	0.157749	239	311209, 55540, 67239, 282613	Commd1	ENSMUSG00000051355 / ENSMUSG00000051355 / ENSMUSG00000051355 / ENSMUSG00000051355	ds / is / ia / ia	Commd1, B3gnt2, U6, SNORA63, Gm12057, Gm20456, 9130230N09Rik, Gm12058	ENSMUSG00000051355, ENSMUSG00000051650, ENSMUSG00000065869, ENSMUSG00000077621, ENSMUSG00000084081, ENSMUSG00000092455, ENSMUSG00000092626 / ENSMUSG00000051355, ENSMUSG00000051650, ENSMUSG00000065869, ENSMUSG00000077621, ENSMUSG00000084081, ENSMUSG00000092455, ENSMUSG00000092626 / ENSMUSG00000051355, ENSMUSG00000051650, ENSMUSG00000065869, ENSMUSG00000077621, ENSMUSG00000082576, ENSMUSG0000008408…	ds, ds, ua, ua, is, ua, ua / is, is, ua, ua, is, da, ua / ia, ia, us, us, ua, ia, ds, us / ia, ua, us, ds, ua, ua, ds, ds
2	25467665	Ptgds	4	62	84	9.44825e-05	0.0221029	140	0.03838	186	0.139229	315	0.772855	888	0.390448	492	315329, 116747, 420959, 389070, 40401	Ptgds	ENSMUSG00000015090 / ENSMUSG00000015090 / ENSMUSG00000015090 / ENSMUSG00000015090	ds / ds / us / da	C8g, Ptgds, Edf1, Fbxw5, Traf2, Lcn12, BC029214, Gm13433, AL732590.1, Clic3, Abca2, Uap1l1, Dpp7, Fut7	ENSMUSG00000015083, ENSMUSG00000015090, ENSMUSG00000015092, ENSMUSG00000015095, ENSMUSG00000026942, ENSMUSG00000026943, ENSMUSG00000047617, ENSMUSG00000083043, ENSMUSG00000097872 / ENSMUSG00000015083, ENSMUSG00000015090, ENSMUSG00000015092, ENSMUSG00000015095, ENSMUSG00000026942, ENSMUSG00000026943, ENSMUSG00000047617, ENSMUSG00000083043, ENSMUSG00000097872 / ENSMUSG00000015083, ENSMUSG0000001509…	ds, ds, ua, ua, ds, ds, ds, ua, ua / ds, ds, ua, ua, ds, ds, us, ua, ua / us, us, ua, da, us, us, us, da, ua / da, ds, ds, ua, ua, ds, ua
17	28279035	Tead3, Ppard	4	63	125	0.00165734	0.00093873	60	0.001	50	0.291969	458	0.335784	490	0.76683	892	837839, 839080, 94046, 419665, 2915, 398039, 11245	Tead3, Ppard	ENSMUSG00000002249 / ENSMUSG00000002249 / ENSMUSG00000002250 / ENSMUSG00000002250	ds / us / is / ds	Tead3, Tulp1, 7SK, Ppard	ENSMUSG00000002249, ENSMUSG00000037446, ENSMUSG00000088022 / ENSMUSG00000002249, ENSMUSG00000037446, ENSMUSG00000088022 / ENSMUSG00000002250 / ENSMUSG00000002250	ds, ds, ua / us, us, da / is / ds
10	28546806	Ptprk	4	64	110	0.000664162	0.0117603	111	0.00422	71	0.807205	871	0.422325	577	0.587658	681	356065, 119207, 302194, 36208	Ptprk	ENSMUSG00000019889 / ENSMUSG00000019889	is / ia	Ptprk, Themis	ENSMUSG00000019889 / ENSMUSG00000019889, ENSMUSG00000049109	is / ia, ua
2	30104451	Zdhhc12	4	65	112	0.000722976	0.0789766	335	0.01854	118	0.989176	1074	0.589886	723	0.359895	450	2566, 316424, 305163, 305164	Zdhhc12	ENSMUSG00000015335 / ENSMUSG00000015335	ds / ua	Zdhhc12, Pkn3, Zer1, Wdr34, Set	ENSMUSG00000015335, ENSMUSG00000026785, ENSMUSG00000039686, ENSMUSG00000039715, ENSMUSG00000054766 / ENSMUSG00000015335, ENSMUSG00000026785, ENSMUSG00000039686, ENSMUSG00000039715, ENSMUSG00000054766	ds, ua, ds, us, ia / ua, ds, ia, ua, ds
5	37051654	Jakmip1	4	66	127	0.00167298	0.0101647	108	0.00972	86	0.400257	556	0.0169774	97	0.0587694	121	39239, 441013, 429406, 14160	Jakmip1	ENSMUSG00000063646	ia	Jakmip1, AC115722.1	ENSMUSG00000063646, ENSMUSG00000097686	ia, us
19	37499702	Exoc6	4	67	64	1.17784e-05	0.0334101	174	0.06248	254	0.0996173	273	0.424334	580	0.0863597	159	316249, 353804, 80710, 302472, 422938	Exoc6	ENSMUSG00000053799	ua	Exoc6	ENSMUSG00000053799	ua
9	45049583	Cd3g	4	68	58	5.19128e-06	0.000185831	49	0.00052	44	0.0972664	268	1	1009	0.445578	544	178447, 24220, 28482, 242031, 389424, 3126	Cd3g	ENSMUSG00000002033 / ENSMUSG00000002033 / ENSMUSG00000002033 / ENSMUSG00000002033 / ENSMUSG00000002033 / ENSMUSG00000002033	ua / ua / ua / ua / us / ua	Cd3g, Mpzl2, Cd3e, Amica1, Mpzl3	ENSMUSG00000002033, ENSMUSG00000032092, ENSMUSG00000032093, ENSMUSG00000048534, ENSMUSG00000070305 / ENSMUSG00000002033, ENSMUSG00000032092, ENSMUSG00000032093, ENSMUSG00000048534, ENSMUSG00000070305 / ENSMUSG00000002033, ENSMUSG00000032092, ENSMUSG00000032093, ENSMUSG00000048534, ENSMUSG00000070305 / ENSMUSG00000002033, ENSMUSG00000032092, ENSMUSG00000032093, ENSMUSG00000048534, ENSMUSG000000703…	ua, us, da, us, us / ua, us, ia, us, us / ua, ds, ua, us, is / ua, ds, ua, is, ds / us, da, us, ia, da / ua, ds, ua, ds, ds
7	45612967	Fut1	4	69	105	0.000617993	0.00093873	59	0.00146	53	0.197289	377	1	1013	0.173392	260	4205, 443895, 75950, 75952	Fut1	ENSMUSG00000008461 / ENSMUSG00000008461	us / ds	Fut1, Nucb1, Bcat2, Fgf21, Ppp1r15a, Rasip1, Izumo1, 0610005C13Rik, Gm16022	ENSMUSG00000008461, ENSMUSG00000030824, ENSMUSG00000030826, ENSMUSG00000030827, ENSMUSG00000040435, ENSMUSG00000044562, ENSMUSG00000064158, ENSMUSG00000085214, ENSMUSG00000085698 / ENSMUSG00000008461, ENSMUSG00000030824, ENSMUSG00000030826, ENSMUSG00000030827, ENSMUSG00000040435, ENSMUSG00000044562, ENSMUSG00000064158, ENSMUSG00000085214, ENSMUSG00000085698	us, ua, us, da, ua, us, us, ia, ua / ds, ua, ds, ua, ua, ds, ds, ua, ua
13	51760351	Sema4d, Gadd45g	4	70	73	3.96929e-05	0.11839	406	0.03622	180	0.986186	1068	0.285279	437	0.487173	592	15899, 155878, 47435, 86014, 130156	Sema4d, Gadd45g	ENSMUSG00000021451 / ENSMUSG00000021453 / ENSMUSG00000021453	ia / ua / da	Sema4d, Gm15440, AC126547.1, Gadd45g	ENSMUSG00000021451, ENSMUSG00000051107, ENSMUSG00000092648 / ENSMUSG00000021453 / ENSMUSG00000021453	ia, ua, us / ua / da
9	63484764	Aagab	4	71	57	4.153e-06	0.000106296	47	0.00014	38	0.196599	369	0.142533	283	0.665613	779	34193, 397162, 14284, 67189, 93276, 484566, 38485	Aagab	ENSMUSG00000037257 / ENSMUSG00000037257 / ENSMUSG00000037257 / ENSMUSG00000037257 / ENSMUSG00000037257	ua / ua / da / us / ds	Aagab, Iqch, Gm16759	ENSMUSG00000037257, ENSMUSG00000037801, ENSMUSG00000086539 / ENSMUSG00000037257, ENSMUSG00000037801, ENSMUSG00000086539 / ENSMUSG00000037257, ENSMUSG00000037801, ENSMUSG00000086539 / ENSMUSG00000037257, ENSMUSG00000037801 / ENSMUSG00000037257, ENSMUSG00000037801	ua, ds, ia / ua, is, ia / da, us, da / us, ia / ds, ua
7	66202610	Chsy1	4	72	88	0.000181973	0.0437369	253	0.04774	213	0.364198	523	2.28713e-05	14	0.360775	452	110474, 110475, 57571, 110419	Chsy1	ENSMUSG00000032640 / ENSMUSG00000032640	ds / da	Chsy1, U6, AC127595.1	ENSMUSG00000032640, ENSMUSG00000065800, ENSMUSG00000097634 / ENSMUSG00000032640, ENSMUSG00000065800, ENSMUSG00000097634	ds, ua, ua / da, us, us
10	80667561	Btbd2	4	73	94	0.000273222	0.344839	780	0.36129	800	0.415112	564	0.0296598	128	0.969947	1047	282499, 33908, 280341, 58209	Btbd2	ENSMUSG00000003344 / ENSMUSG00000003344 / ENSMUSG00000003344 / ENSMUSG00000003344	us / us / ua / ua	Btbd2, Mob3a, Mknk2, Ap3d1, Izumo4, Dot1l, AC152410.1, Csnk1g2, Fam108a, Klf16, Rexo1	ENSMUSG00000003344, ENSMUSG00000003348, ENSMUSG00000020190, ENSMUSG00000020198, ENSMUSG00000055862, ENSMUSG00000061589, ENSMUSG00000097889 / ENSMUSG00000003344, ENSMUSG00000003348, ENSMUSG00000020190, ENSMUSG00000020198, ENSMUSG00000055862, ENSMUSG00000061589, ENSMUSG00000097889 / ENSMUSG00000003344, ENSMUSG00000003345, ENSMUSG00000003346, ENSMUSG00000020190, ENSMUSG00000035397, ENSMUSG0000004741…	us, ds, ds, ds, ua, ua, ua / us, ds, us, ds, ua, ua, ua / ua, ds, ua, da, ua, ua, us / ua, ds, ua, ua, ua, ua, us
12	86863106	2310044G17Rik	4	74	92	0.000200405	0.178829	535	0.36129	799	0.00804537	108	0.00230236	42	0.323154	420	16885, 155749, 117981, 25882	2310044G17Rik	ENSMUSG00000034157 / ENSMUSG00000034157 / ENSMUSG00000034157	ua / ua / us	2310044G17Rik, 6430527G18Rik, AC110377.1	ENSMUSG00000034157, ENSMUSG00000034168, ENSMUSG00000097208 / ENSMUSG00000034157, ENSMUSG00000034168, ENSMUSG00000097208 / ENSMUSG00000034157, ENSMUSG00000034168, ENSMUSG00000097208	ua, ds, ds / ua, us, is / us, ua, ua
3	94379694	Them5	4	75	67	1.88465e-05	2.41488e-05	39	0.00058	45	0.0052688	96	0.60459	734	0.00104498	35	27440, 198213, 54174, 20310	Them5	ENSMUSG00000028148	ds	Them5, Rorc, Gm16561, C2cd4d	ENSMUSG00000028148, ENSMUSG00000028150, ENSMUSG00000089891, ENSMUSG00000091648	ds, is, ua, ds
11	98484650	Zpbp2, Gsdma	4	76	106	0.000632403	0.0366753	249	0.21947	603	3.38581e-05	32	1.52902e-10	3	0.90593	1014	155571, 430065, 109095, 303104, 694995, 402749	Zpbp2, Gsdma	ENSMUSG00000017195 / ENSMUSG00000017195 / ENSMUSG00000017204 / ENSMUSG00000017204	ua / ua / us / ds	Zpbp2, Ikzf3, U2, Gsdma, Gsdma2, Psmd3, Ormdl3, Gsdma3, Gm12355	ENSMUSG00000017195, ENSMUSG00000018168, ENSMUSG00000084621 / ENSMUSG00000017195, ENSMUSG00000018168, ENSMUSG00000084621 / ENSMUSG00000017204, ENSMUSG00000017211, ENSMUSG00000017221, ENSMUSG00000038150, ENSMUSG00000064224, ENSMUSG00000078134 / ENSMUSG00000017204, ENSMUSG00000017211, ENSMUSG00000017221, ENSMUSG00000038150, ENSMUSG00000064224, ENSMUSG00000078134	ua, is, ds / ua, is, us / us, us, us, da, us, da / ds, ds, ds, ua, ds, ua
9	107308416	Cacna2d2	4	77	78	5.91806e-05	0.0154122	122	0.02075	127	0.249263	413	0.458064	606	0.897257	1005	389435, 2741, 2742, 290174, 452882	Cacna2d2	ENSMUSG00000010066 / ENSMUSG00000010066 / ENSMUSG00000010066 / ENSMUSG00000010066	ua / ua / us / ds	Cacna2d2, Mapkapk3, Cish, Hemk1, 6430571L13Rik, Gm17041, Gm17040, Gm17118, Gm17141	ENSMUSG00000010066, ENSMUSG00000032577, ENSMUSG00000032578, ENSMUSG00000032579, ENSMUSG00000037977, ENSMUSG00000090570, ENSMUSG00000091366 / ENSMUSG00000010066, ENSMUSG00000032577, ENSMUSG00000032578, ENSMUSG00000032579, ENSMUSG00000037977, ENSMUSG00000090570, ENSMUSG00000091366 / ENSMUSG00000010066, ENSMUSG00000032579, ENSMUSG00000091425, ENSMUSG00000091816 / ENSMUSG00000010066, ENSMUSG000000325…	ua, is, ua, ds, ua, ds, ds / ua, us, da, ds, ua, us, us / us, da, da, da / ds, ua, ua, ua
5	118461942	Med13l	4	78	97	0.000476712	0.0246695	154	0.02923	151	0.311145	473	0.547777	691	0.184309	275	451683, 47051, 34417, 839939, 102064	Med13l	ENSMUSG00000018076 / ENSMUSG00000018076	ua / us	Med13l, Gm15754	ENSMUSG00000018076, ENSMUSG00000082365 / ENSMUSG00000018076, ENSMUSG00000082365	ua, ua / us, us
8	122690629	Cbfa2t3	4	79	65	1.66704e-05	0.271181	686	0.24433	639	0.617458	711	0.194164	346	0.605176	696	479772, 345690, 51815, 486012	Cbfa2t3	ENSMUSG00000006362 / ENSMUSG00000006362 / ENSMUSG00000006362	ia / is / us	Cbfa2t3, Acsf3, Gm15899, Gm10612	ENSMUSG00000006362, ENSMUSG00000015016, ENSMUSG00000085917, ENSMUSG00000090174 / ENSMUSG00000006362, ENSMUSG00000015016, ENSMUSG00000085917, ENSMUSG00000090174 / ENSMUSG00000006362, ENSMUSG00000015016, ENSMUSG00000085917, ENSMUSG00000090174	ia, us, da, us / is, ua, us, ua / us, ua, us, da
6	145124867	Lrmp	4	80	69	2.66319e-05	0.0599778	277	0.08767	312	0.17978	354	0.00141207	36	0.110578	187	126996, 74705, 282240, 388286, 81088	Lrmp	ENSMUSG00000030263 / ENSMUSG00000030263 / ENSMUSG00000030263	us / ds / ia	Lrmp, Lyrm5, Casc1, Gm15543	ENSMUSG00000030263, ENSMUSG00000040370, ENSMUSG00000043541, ENSMUSG00000086863 / ENSMUSG00000030263, ENSMUSG00000040370, ENSMUSG00000043541, ENSMUSG00000086863 / ENSMUSG00000030263, ENSMUSG00000040370, ENSMUSG00000086863	us, us, da, us / ds, ds, ua, ds / ia, ua, ua
2	170181652	Zfp217, Gm14270	4	81	89	0.000187576	0.712494	1044	0.36392	801	0.999989	1147	0.950582	1005	0.915672	1023	67036, 237881, 352715, 351280, 56378	Zfp217, Gm14270	ENSMUSG00000052056 / ENSMUSG00000084013 / ENSMUSG00000084013	ua / ua / da	Zfp217, AL731822.1, Gm14270, AL844576.1	ENSMUSG00000052056, ENSMUSG00000097065 / ENSMUSG00000084013, ENSMUSG00000097514 / ENSMUSG00000084013, ENSMUSG00000097514	ua, ua / ua, ds / da, us
19	5814294	Malat1	3	82	143	0.00278476	0.221868	598	0.26571	682	0.263869	435	0.808605	918	0.600698	694	52528, 353791, 388900	Malat1	ENSMUSG00000092341 / ENSMUSG00000092341	ua / us	Ehbp1l1, Fam89b, Scyl1, Pcnxl3, Sssca1, Gm20417, Malat1, Slc25a45, Gm9783, Neat1	ENSMUSG00000024937, ENSMUSG00000024939, ENSMUSG00000024941, ENSMUSG00000054874, ENSMUSG00000079478, ENSMUSG00000092267, ENSMUSG00000092341 / ENSMUSG00000024818, ENSMUSG00000043488, ENSMUSG00000092274, ENSMUSG00000092341	ua, ua, ua, ua, ua, ds, ua / ua, ua, ds, us
2	6708445	Celf2	3	83	181	0.00788373	0.184353	537	0.12533	416	0.815085	876	0.696523	824	0.867688	977	34108, 4134, 252196	Celf2	ENSMUSG00000002107 / ENSMUSG00000002107	ia / is	Celf2	ENSMUSG00000002107 / ENSMUSG00000002107	ia / is
19	9029961	Ahnak	3	84	154	0.00344267	0.148776	472	0.21618	592	0.135383	313	0.86465	969	0.133761	213	86737, 75345, 182004	Ahnak	ENSMUSG00000069833 / ENSMUSG00000069833	is / ia	Ahnak, Rom1, Gm9750	ENSMUSG00000069833, ENSMUSG00000071648 / ENSMUSG00000024658, ENSMUSG00000069833	is, ua / ua, ia
2	9552212	NA	3	85	135	0.00200636	4.72495e-05	42	5e-05	35	0.149915	330	1	1018	0.0615009	126	133205, 283910, 427666, 32716	NA	NA		NA	NA	NA
16	10688694	Clec16a	3	86	82	8.99281e-05	0.0219768	138	0.00921	85	0.787422	847	0.0716967	200	0.00155073	37	356777, 99545, 27156, 34267, 19371	Clec16a	ENSMUSG00000068663 / ENSMUSG00000068663 / ENSMUSG00000068663	is / ia / da	Dexi, Clec16a, A630055G03Rik, Gm10343, Gm11172, CT010583.1	ENSMUSG00000038055, ENSMUSG00000068663 / ENSMUSG00000037991, ENSMUSG00000068663, ENSMUSG00000071671, ENSMUSG00000079740, ENSMUSG00000096921 / ENSMUSG00000037991, ENSMUSG00000068663, ENSMUSG00000071671, ENSMUSG00000079740, ENSMUSG00000096921	ua, is / ua, ia, ua, ua, ua / ua, da, da, da, ia
7	13018351	Trim28	3	87	153	0.00343179	0.0296888	159	0.01065	91	0.861423	924	0.748924	865	0.125698	205	833057, 21747, 117392	Trim28	ENSMUSG00000005566	ua	Trim28, Ube2m, Mzf1, Slc27a5, Chmp2a, Zbtb45	ENSMUSG00000005566, ENSMUSG00000005575, ENSMUSG00000030380, ENSMUSG00000030382, ENSMUSG00000033916, ENSMUSG00000049600	ua, ds, ds, us, ds, us
9	21321599	Atg4d	3	88	121	0.0012594	0.0860184	336	0.12533	414	0.172472	349	0.171722	315	0.737401	865	3835, 40951, 282420, 377762	Atg4d	ENSMUSG00000002820 / ENSMUSG00000002820 / ENSMUSG00000002820	ua / ds / da	Atg4d, Ap1m2, Ilf3, Kri1, S1pr5, Slc44a2, Cdkn2d	ENSMUSG00000002820, ENSMUSG00000003309, ENSMUSG00000032178, ENSMUSG00000035047, ENSMUSG00000045087, ENSMUSG00000057193, ENSMUSG00000096472 / ENSMUSG00000002820, ENSMUSG00000003309, ENSMUSG00000032178, ENSMUSG00000035047, ENSMUSG00000045087, ENSMUSG00000057193, ENSMUSG00000096472 / ENSMUSG00000002820, ENSMUSG00000003309, ENSMUSG00000032178, ENSMUSG00000035047, ENSMUSG00000045087, ENSMUSG0000005719…	ua, ds, ua, ds, ds, ua, ds / ds, ua, us, ua, ua, us, ua / da, us, ua, us, us, ua, us
13	24595086	Fam65b	3	89	163	0.00506294	0.202907	592	0.23764	635	0.293781	467	0.676982	804	0.146686	228	388696, 449365, 316050	Fam65b	ENSMUSG00000036006 / ENSMUSG00000036006 / ENSMUSG00000036006	ua / is / is	Fam65b, Gm11346	ENSMUSG00000036006 / ENSMUSG00000036006, ENSMUSG00000085603 / ENSMUSG00000036006, ENSMUSG00000085603	ua / is, ia / is, ua
13	28578291	2610307P16Rik	3	90	71	2.82029e-05	0.0014821	68	0.00237	56	0.196599	370	0.296862	453	0.0263912	83	483546, 448549, 470215, 311530, 34242, 349081	2610307P16Rik	ENSMUSG00000085936 / ENSMUSG00000085936	da / ia	2610307P16Rik, Gm6081	ENSMUSG00000085936, ENSMUSG00000086785 / ENSMUSG00000085936, ENSMUSG00000086785	da, da / ia, ua
6	29880548	Ahcyl2	3	91	123	0.00159791	4.72495e-05	41	0.0042	69	0.000504965	54	0.0366685	142	0.756324	883	126926, 49610, 251470	Ahcyl2	ENSMUSG00000029772	ia	Ahcyl2, Fam40b, 1700023L04Rik, U6, Gm13724, Gm13725, AC134897.1	ENSMUSG00000029772, ENSMUSG00000039629, ENSMUSG00000045709, ENSMUSG00000065078, ENSMUSG00000082036, ENSMUSG00000083961, ENSMUSG00000095989	ia, ua, ua, ua, ua, ua, ua
17	33520829	Adamts10	3	92	265	0.0280363	0.00626717	94	0.01865	120	0.0603833	213	1	1027	0.854137	969	51094, 107941, 303303	Adamts10	ENSMUSG00000024299 / ENSMUSG00000024299	ua / ds	Adamts10, Myo1f	ENSMUSG00000024299, ENSMUSG00000024300 / ENSMUSG00000024299, ENSMUSG00000024300	ua, ua / ds, is
8	34615858	NA	3	93	101	0.000559099	0.0014821	69	0.00157	54	0.293226	462	0.177738	322	0.689041	807	443947, 114873, 34179	NA	NA, NA	/	NA	NA, NA	NA, NA
17	35280989	H2-D1	3	94	60	5.35366e-06	0.0543179	267	0.05608	221	0.407089	558	0.816906	923	0.892271	1001	238984, 86535, 86536, 167858, 167859, 22503, 36717	H2-D1	ENSMUSG00000073411 / ENSMUSG00000073411 / ENSMUSG00000073411 / ENSMUSG00000073411	us / ds / ua / da	Tnf, Lta, Nfkbil1, H2-D1, Lst1, CR974444.1, Gm18733, H2-Q4, H2-Q1, Gm8741, H2-Q2, H2-Q3, Gm18734	ENSMUSG00000024401, ENSMUSG00000024402, ENSMUSG00000042419, ENSMUSG00000073411, ENSMUSG00000073412, ENSMUSG00000077807, ENSMUSG00000092444 / ENSMUSG00000024401, ENSMUSG00000024402, ENSMUSG00000042419, ENSMUSG00000073411, ENSMUSG00000073412, ENSMUSG00000077807, ENSMUSG00000092444 / ENSMUSG00000035929, ENSMUSG00000073411, ENSMUSG00000077807, ENSMUSG00000079507, ENSMUSG00000091655, ENSMUSG0000009170…	ua, ua, da, us, ua, da, da / ua, ua, ua, ds, ua, ua, ua / ua, ua, ds, ua, ua, ua, ua, ds, ds / ua, da, us, ua, ua, ua, ua, us, us
2	35493148	Gm13445	3	95	182	0.00806853	0.250906	645	0.41734	847	0.0240284	152	0.72431	844	0.774816	902	51242, 95114, 700686	Gm13445	ENSMUSG00000081421 / ENSMUSG00000081421	us / ua	Dab2ip, Gm13445, Gm13444, Gm13447, Ggta1, 4930402F06Rik	ENSMUSG00000026883, ENSMUSG00000081421, ENSMUSG00000081841, ENSMUSG00000085668 / ENSMUSG00000035778, ENSMUSG00000079421, ENSMUSG00000081421, ENSMUSG00000081841	ua, us, us, ds / ua, ua, ua, ua
13	37494468	NA	3	96	68	1.98465e-05	0.0931202	347	0.0758	274	0.607549	707	1	1010	0.724353	849	86061, 24947, 27045, 331993, 411865	NA	NA		NA	NA	NA
18	39476259	Nr3c1	3	97	118	0.0012002	0.000870368	58	0.00378	67	0.0514304	205	0.0537432	170	1	1051	24642, 336084, 24624	Nr3c1	ENSMUSG00000024431 / ENSMUSG00000024431 / ENSMUSG00000024431	ia / ua / is	Nr3c1, Gm15337	ENSMUSG00000024431, ENSMUSG00000085289 / ENSMUSG00000024431, ENSMUSG00000085289 / ENSMUSG00000024431	ia, ua / ua, ua / is
19	41029543	Dntt	3	98	147	0.00320205	0.0601212	279	0.11515	391	0.0744112	235	0.000670549	29	0.6423	740	430721, 840747, 240182	Dntt	ENSMUSG00000025014 / ENSMUSG00000025014 / ENSMUSG00000025014	us / ua / ia	Dntt, Blnk, Opalin	ENSMUSG00000025014, ENSMUSG00000061132 / ENSMUSG00000025014, ENSMUSG00000050121 / ENSMUSG00000025014, ENSMUSG00000050121	us, ua / ua, ds / ia, ds
10	41620671	Ccdc162	3	99	170	0.00605303	0.00626717	93	0.01865	119	0.0603833	212	0.885564	978	0.574687	670	257627, 348874, 291940	Ccdc162	ENSMUSG00000075225 / ENSMUSG00000075225	is / ia	Ccdc162, Mir3473b	ENSMUSG00000075225, ENSMUSG00000093298 / ENSMUSG00000075225	is, ua / ia
17	44807127	Supt3h	3	100	62	6.88328e-06	0.00336846	74	0.00614	76	0.168444	344	0.076891	206	0.305965	400	289605, 11185, 456966, 430584, 39557, 45800, 6572, 451177, 26083	Supt3h	ENSMUSG00000038954 / ENSMUSG00000038954 / ENSMUSG00000038954	us / ua / ia	Supt3h, Runx2	ENSMUSG00000038954, ENSMUSG00000039153 / ENSMUSG00000038954, ENSMUSG00000039153 / ENSMUSG00000038954, ENSMUSG00000039153	us, da / ua, is / ia, us
17	46809067	BC032203	3	101	249	0.0243699	0.0219768	139	0.05792	249	0.0446522	195	0.247423	397	0.437646	537	468640, 843427, 332186	BC032203	ENSMUSG00000036568 / ENSMUSG00000036568 / ENSMUSG00000036568	ds / is / ia	Prph2, Tbcc, BC032203, Rpl7l1, CT030702.1, Gnmt, Cnpy3, Ptcra	ENSMUSG00000023978, ENSMUSG00000036430, ENSMUSG00000036568, ENSMUSG00000063888, ENSMUSG00000097560 / ENSMUSG00000023978, ENSMUSG00000036430, ENSMUSG00000036568, ENSMUSG00000063888, ENSMUSG00000097560 / ENSMUSG00000002769, ENSMUSG00000023973, ENSMUSG00000036568, ENSMUSG00000036858, ENSMUSG00000063888, ENSMUSG00000097560	ua, ua, ds, ds, ia / ua, ua, is, us, da / ua, ua, ia, ua, ua, ds
19	47497839	Obfc1	3	102	180	0.00785116	0.108011	399	0.0758	275	0.726476	791	0.444816	597	0.563558	661	283027, 453268, 302488	Obfc1	ENSMUSG00000042694 / ENSMUSG00000042694 / ENSMUSG00000042694	ds / is / ia	Slk, Obfc1, Sh3pxd2a	ENSMUSG00000025060, ENSMUSG00000042694, ENSMUSG00000053617 / ENSMUSG00000025060, ENSMUSG00000042694, ENSMUSG00000053617 / ENSMUSG00000042694, ENSMUSG00000053617	ua, ds, is / ua, is, us / ia, ua
16	49810596	Gm15518	3	103	144	0.00280114	0.830008	1074	0.74915	1066	0.929616	981	0.78431	897	0.440302	542	306348, 86415, 235441	Gm15518	ENSMUSG00000087066 / ENSMUSG00000087066 / ENSMUSG00000087066	ua / ua / us	Gm15518, AC164566.1, Cd47	ENSMUSG00000087066, ENSMUSG00000097465 / ENSMUSG00000087066, ENSMUSG00000097465 / ENSMUSG00000055447, ENSMUSG00000079488, ENSMUSG00000087066, ENSMUSG00000097465	ua, is / ua, ds / ua, ua, us, ia
11	52309768	Vdac1	3	104	186	0.00866579	0.0296888	161	0.12533	417	0.00292667	85	0.171722	316	0.353092	440	200360, 117825, 141850	Vdac1	ENSMUSG00000020402	ua	Vdac1, 9530068E07Rik, Gm12208	ENSMUSG00000020402, ENSMUSG00000036275, ENSMUSG00000080951	ua, ua, ua
6	52880356	Jazf1	3	105	131	0.00178243	0.000447258	56	0.01141	94	0.00110717	62	0.116338	255	0.934173	1030	31231, 53276, 420054, 410894	Jazf1	ENSMUSG00000063568 / ENSMUSG00000063568 / ENSMUSG00000063568	ds / is / ia	Jazf1, Gm15572	ENSMUSG00000063568 / ENSMUSG00000063568 / ENSMUSG00000063568, ENSMUSG00000081872	ds / is / ia, ua
18	55059738	SNORA40	3	106	45	0	0.000447258	55	0.0042	68	0.0154244	130	0.00703999	68	0.0441611	101	68319, 356809, 473656, 332206, 349310, 318141, 316217, 292342, 186864, 59415, 301703	SNORA40	ENSMUSG00000084521 / ENSMUSG00000084521 / ENSMUSG00000084521 / ENSMUSG00000084521 / ENSMUSG00000084521	da / ds / da / us / us	SNORA40, U6, AC163347.1	ENSMUSG00000084521, ENSMUSG00000088227, ENSMUSG00000096948 / ENSMUSG00000084521, ENSMUSG00000088227, ENSMUSG00000096948 / ENSMUSG00000084521, ENSMUSG00000088227, ENSMUSG00000096948 / ENSMUSG00000084521, ENSMUSG00000088227, ENSMUSG00000096948 / ENSMUSG00000084521, ENSMUSG00000088227, ENSMUSG00000096948	da, us, us / ds, ua, ia / da, us, is / us, ua, da / us, da, da
9	57946662	Arid3b	3	107	142	0.00276695	0.0256767	156	0.11766	392	0.00238278	79	0.000488213	26	0.153833	236	45029, 105957, 99028	Arid3b	ENSMUSG00000004661 / ENSMUSG00000004661 / ENSMUSG00000004661	ua / ua / ua	Arid3b, Sema7a, Ubl7	ENSMUSG00000004661, ENSMUSG00000038264, ENSMUSG00000055720 / ENSMUSG00000004661, ENSMUSG00000038264, ENSMUSG00000055720 / ENSMUSG00000004661, ENSMUSG00000038264, ENSMUSG00000055720	ua, us, us / ua, is, ds / ua, ds, ds
5	65903978	N4bp2, 9130230L23Rik	3	108	189	0.0100577	0.250906	646	0.49562	932	0.00243141	81	0.287561	443	0.576793	674	410766, 38165, 35868, 142707, 310515	N4bp2, 9130230L23Rik	ENSMUSG00000037795 / ENSMUSG00000037795 / ENSMUSG00000054598 / ENSMUSG00000054598	us / ds / ds / us	N4bp2, 1700022K14Rik, 9130230L23Rik, Rbm47	ENSMUSG00000037795, ENSMUSG00000072918 / ENSMUSG00000037795, ENSMUSG00000072918 / ENSMUSG00000054598, ENSMUSG00000070780 / ENSMUSG00000054598, ENSMUSG00000070780	us, da / ds, ua / ds, ds / us, is
15	66970753	Wisp1, St3gal1	3	109	77	5.61687e-05	0.00468317	87	0.00237	57	0.578514	682	0.835376	946	0.235421	333	403207, 22993, 236732, 2880, 19363, 441716, 3197, 403148, 147506	Wisp1, St3gal1	ENSMUSG00000005124 / ENSMUSG00000005124 / ENSMUSG00000013846 / ENSMUSG00000013846	us / ds / ds / us	Wisp1, Sla, St3gal1	ENSMUSG00000005124, ENSMUSG00000022372 / ENSMUSG00000005124, ENSMUSG00000022372 / ENSMUSG00000013846 / ENSMUSG00000013846	us, ia / ds, ua / ds / us
7	68256730	Igf1r	3	110	166	0.00540708	0.00468317	88	0.1005	367	6.60643e-06	24	0.837987	948	0.139457	220	310866, 443897, 283390	Igf1r	ENSMUSG00000005533 / ENSMUSG00000005533 / ENSMUSG00000005533	ds / ds / ds	Igf1r, Pgpep1l, Fam169b	ENSMUSG00000005533, ENSMUSG00000030553, ENSMUSG00000074071 / ENSMUSG00000005533, ENSMUSG00000030553, ENSMUSG00000074071 / ENSMUSG00000005533, ENSMUSG00000030553, ENSMUSG00000074071	ds, da, us / ds, ua, us / ds, ua, is
4	70335328	Cdk5rap2	3	111	117	0.00116059	4.72495e-05	40	9e-05	37	0.114316	287	0.72939	848	0.030163	90	67072, 256040, 67064	Cdk5rap2	ENSMUSG00000039298 / ENSMUSG00000039298	ia / is	Cdk5rap2, Gm11226	ENSMUSG00000039298, ENSMUSG00000080902 / ENSMUSG00000039298	ia, ua / is
2	71045052	Dcaf17	3	112	183	0.00807084	0.0102916	110	0.0042	70	0.720803	786	0.85105	957	0.821474	940	199120, 154310, 403830	Dcaf17	ENSMUSG00000041966 / ENSMUSG00000041966	ua / us	Cybrd1, Dcaf17, Mettl8	ENSMUSG00000027015, ENSMUSG00000041966, ENSMUSG00000041975 / ENSMUSG00000041966, ENSMUSG00000041975	ua, ua, is / us, ia
5	75801445	Kit, Kdr	3	113	108	0.000654357	0.0543179	268	0.62199	1014	3.80737e-14	7	0.00436236	57	2.33903e-45	2	838327, 203009, 848885, 206323, 356491	NA	NA, NA	/	NA	NA, NA	NA, NA
12	76336173	Mthfd1	3	114	150	0.00322731	0.11578	405	0.03769	185	0.976991	1047	0.801861	911	0.269617	367	77886, 77887, 484821	Mthfd1	ENSMUSG00000021048 / ENSMUSG00000021048	is / ds	Mthfd1, Tex21, Akap5, AC120002.1	ENSMUSG00000021048, ENSMUSG00000021056, ENSMUSG00000021057, ENSMUSG00000092890 / ENSMUSG00000021048, ENSMUSG00000021056, ENSMUSG00000021057, ENSMUSG00000092890	is, ua, us, da / ds, ua, ds, ua
10	78134317	Aire, Pwp2	3	115	168	0.00549205	0.00626717	92	0.03192	162	0.0123043	124	0.0125693	80	0.4959	596	117777, 402454, 402455	Aire, Pwp2	ENSMUSG00000000731 / ENSMUSG00000032834	ua / ds	Aire, Icosl, Pfkl, Pwp2, D10Jhu81e	ENSMUSG00000000731, ENSMUSG00000000732, ENSMUSG00000020277 / ENSMUSG00000032834, ENSMUSG00000053329	ua, ds, ua / ds, ds
15	78851044	Sh3bp1	3	116	46	0	0.0155149	123	0.10529	375	0.000609474	56	0.0057598	61	0.0410771	99	283681, 335929, 501638, 311691, 69408, 238851, 59000, 38842	Sh3bp1	ENSMUSG00000022436 / ENSMUSG00000022436 / ENSMUSG00000022436 / ENSMUSG00000022436 / ENSMUSG00000022436	us / ua / ua / da / da	Sh3bp1, Triobp, Nol12, Gga1, Lgals2, Lgals1, Pdxp, AL592169.1	ENSMUSG00000022436, ENSMUSG00000033088, ENSMUSG00000033099, ENSMUSG00000033128, ENSMUSG00000043501, ENSMUSG00000068220, ENSMUSG00000068221, ENSMUSG00000097085 / ENSMUSG00000022436, ENSMUSG00000033088, ENSMUSG00000033099, ENSMUSG00000033128, ENSMUSG00000043501, ENSMUSG00000068220, ENSMUSG00000068221, ENSMUSG00000097085 / ENSMUSG00000022436, ENSMUSG00000033088, ENSMUSG00000033099, ENSMUSG0000003312…	us, us, us, us, da, us, us, da / ua, ua, ua, ua, ds, ua, ua, ds / ua, ua, ua, ua, us, ua, ua, is / da, ua, ua, da, us, ia, da, us / da, ua, ua, da, us, da, da, us
14	79254512	Zfp957	3	117	72	3.02199e-05	0.0386395	250	0.08224	306	0.066321	223	0.163118	308	0.718745	841	147443, 114262, 113173, 2039	Zfp957	ENSMUSG00000071262 / ENSMUSG00000071262 / ENSMUSG00000071262	ds / ia / us	Zfp957	ENSMUSG00000071262 / ENSMUSG00000071262 / ENSMUSG00000071262	ds / ia / us
12	80253620	Actn1	3	118	114	0.000808565	0.0014821	70	0.00302	61	0.147546	320	0.549689	695	0.807318	926	80383, 240928, 240929, 21240	Actn1	ENSMUSG00000015143 / ENSMUSG00000015143 / ENSMUSG00000015143	da / ua / us	Actn1, AC108401.2	ENSMUSG00000015143, ENSMUSG00000097729 / ENSMUSG00000015143, ENSMUSG00000097729 / ENSMUSG00000015143, ENSMUSG00000097729	da, ia / ua, ua / us, us
10	81172268	Mfsd12, Pias4	3	119	116	0.00107109	0.11578	404	0.03769	184	0.976991	1046	0.899785	990	0.0363932	95	280315, 15081, 58110, 117726, 280345, 74930	Mfsd12, Pias4	ENSMUSG00000034854 / ENSMUSG00000034854 / ENSMUSG00000034854 / ENSMUSG00000004934 / ENSMUSG00000004934	ua / ua / da / da / ua	Mfsd12, Tbxa2r, 2510012J08Rik, Pip5k1c, Tjp3, 2210404O07Rik, Dohh, Gm16104, Gm16315, Pias4, Nmrk2, Atcay, Dapk3, Eef2, Creb3l3, 4930442H23Rik, Snord37, 2310050B05Rik	ENSMUSG00000034854, ENSMUSG00000034881, ENSMUSG00000034889, ENSMUSG00000034902, ENSMUSG00000034917, ENSMUSG00000078439, ENSMUSG00000078440, ENSMUSG00000085327, ENSMUSG00000090230 / ENSMUSG00000034854, ENSMUSG00000034881, ENSMUSG00000034889, ENSMUSG00000034902, ENSMUSG00000034917, ENSMUSG00000078439, ENSMUSG00000078440, ENSMUSG00000085327, ENSMUSG00000090230 / ENSMUSG00000034854, ENSMUSG0000003488…	ua, ua, ua, ua, ds, ua, ua, ua, ds / ua, ia, da, da, us, ua, ua, ua, us / da, da, da, da, us, da, da, da, us / da, da, da, us, us, ua, da, us, us / ua, ua, ua, ds, ds, ua, ua, ds, ds
1	85684605	Sp100	3	120	109	0.000655365	0.00336846	76	0.02078	128	0.011541	120	0.887964	980	0.478467	578	39120, 234005, 258053	Sp100	ENSMUSG00000026222 / ENSMUSG00000026222	ia / is	Sp100, Cab39, A630001G21Rik, AC161342.1, AC161342.2, n-R5s215, Sp110, Gm10552, Gm17017	ENSMUSG00000026222, ENSMUSG00000036707, ENSMUSG00000052760, ENSMUSG00000092932, ENSMUSG00000094834 / ENSMUSG00000026222, ENSMUSG00000064414, ENSMUSG00000070034, ENSMUSG00000073628, ENSMUSG00000090246	ia, ua, ds, ua, ua / is, ds, ua, ua, ua
3	88452361	Sema4a	3	121	100	0.000555973	0.108011	398	0.0656	256	0.809692	875	0.000433104	23	0.142283	224	292591, 258200, 258170	Sema4a	ENSMUSG00000028064 / ENSMUSG00000028064	ia / is	Sema4a, Pmf1, Slc25a44, Bglap, Bglap2, Bglap-rs1, Ubqln4, Lmna, Mex3a	ENSMUSG00000028064, ENSMUSG00000028066, ENSMUSG00000050144, ENSMUSG00000074483, ENSMUSG00000074486, ENSMUSG00000074489 / ENSMUSG00000008604, ENSMUSG00000028063, ENSMUSG00000028064, ENSMUSG00000074480	ia, ua, ua, ua, ua, ua / ua, ds, is, ua
11	89073271	Dgke	3	122	187	0.00930154	0.0185897	136	0.13583	438	0.000192636	45	0.124755	264	0.525622	623	167634, 235331, 37580	Dgke	ENSMUSG00000000276 / ENSMUSG00000000276 / ENSMUSG00000000276	ua / ua / us	Dgke, Scpep1, Gm15698, A930013B10Rik, Gm525, Gm11496, AL646096.2, U6atac	ENSMUSG00000000276, ENSMUSG00000000278, ENSMUSG00000057534, ENSMUSG00000063109, ENSMUSG00000072553, ENSMUSG00000085152, ENSMUSG00000093328 / ENSMUSG00000000276, ENSMUSG00000000278, ENSMUSG00000057534, ENSMUSG00000063109, ENSMUSG00000072553, ENSMUSG00000085152, ENSMUSG00000093328 / ENSMUSG00000000276, ENSMUSG00000072553, ENSMUSG00000088798	ua, ua, ua, is, us, ua, ua / ua, ua, ua, ds, is, ua, ua / us, ia, ds
10	91159653	Ikbip, Tmpo	3	123	176	0.00757101	0.0296888	160	0.02792	149	0.443835	587	0.180382	326	0.126769	206	242142, 106055, 33910	Ikbip, Tmpo	ENSMUSG00000019975 / ENSMUSG00000019961 / ENSMUSG00000019961	ds / is / us	Ikbip, Apaf1, Slc25a3, SNORA53, Tmpo	ENSMUSG00000019975, ENSMUSG00000019979, ENSMUSG00000061904, ENSMUSG00000077167 / ENSMUSG00000019961 / ENSMUSG00000019961	ds, ua, ua, ua / is / us
16	91453092	Ifnar1	3	124	130	0.00177183	0.39957	831	0.28464	707	0.909814	962	0.177758	323	0.245908	343	78114, 309779, 80571, 80573	Ifnar1	ENSMUSG00000022967 / ENSMUSG00000022967	ua / ua	Ifnar1, Il10rb, Ifnar2, A930006K02Rik, RP23-190G10.4	ENSMUSG00000022967, ENSMUSG00000022969, ENSMUSG00000022971, ENSMUSG00000084866, ENSMUSG00000093701 / ENSMUSG00000022967, ENSMUSG00000022969, ENSMUSG00000022971, ENSMUSG00000084866, ENSMUSG00000093701	ua, ua, ua, ua, ua / ua, da, da, ua, da
2	92194965	Phf21a	3	125	184	0.00837976	0.00336846	77	0.00669	78	0.148373	323	0.863055	965	0.193129	289	839264, 51255, 39173	Phf21a	ENSMUSG00000058318 / ENSMUSG00000058318 / ENSMUSG00000058318	ia / ia / is	Phf21a, Gm13786, Mir1955, Gm13780	ENSMUSG00000058318, ENSMUSG00000083951, ENSMUSG00000088639 / ENSMUSG00000058318, ENSMUSG00000083951, ENSMUSG00000088639 / ENSMUSG00000058318, ENSMUSG00000087197, ENSMUSG00000088639	ia, ua, ua / ia, ua, da / is, ua, ds
16	95440037	Erg	3	126	148	0.00321189	0.485365	928	0.1385	439	0.999997	1150	0.0857085	214	0.114845	191	293349, 430545, 290456	Erg	ENSMUSG00000040732	ia	Erg	ENSMUSG00000040732	ia
15	95759467	Dbx2, Gm8849	3	127	202	0.0134776	0.00813321	107	0.00464	72	0.584694	699	0.711728	833	0.756324	884	850494, 54764, 23610	Dbx2, Gm8849	ENSMUSG00000045608 / ENSMUSG00000043329	ua / ua	Dbx2, Gm8849, Ano6, A130051J06Rik	ENSMUSG00000045608 / ENSMUSG00000043329, ENSMUSG00000064210, ENSMUSG00000097643	ua / ua, ua, ds
7	99824286	Neu3	3	128	151	0.00328835	0.0296888	158	0.0157	108	0.733263	799	0.371206	525	0.35362	441	19146, 50956, 19132	Neu3	ENSMUSG00000035239 / ENSMUSG00000035239	ia / is	Slco2b1, Neu3, F730035P03Rik, Xrra1, Spcs2	ENSMUSG00000030737, ENSMUSG00000035239, ENSMUSG00000053360 / ENSMUSG00000035211, ENSMUSG00000035227, ENSMUSG00000035239	ua, ia, ua / ua, ds, is
15	100720043	Pou6f1	3	129	212	0.0154369	0.157454	480	0.14118	444	0.570729	675	0.21733	372	0.496409	597	4009, 2067, 34264	Pou6f1	ENSMUSG00000009739 / ENSMUSG00000009739	ua / ua	Pou6f1, Cela1, Galnt6, Smagp, 1810009N23Rik, AC123724.1	ENSMUSG00000009739, ENSMUSG00000023031, ENSMUSG00000037280, ENSMUSG00000053559, ENSMUSG00000090062, ENSMUSG00000097093 / ENSMUSG00000009739, ENSMUSG00000023031, ENSMUSG00000037280, ENSMUSG00000053559, ENSMUSG00000090062, ENSMUSG00000097093	ua, ua, ia, ua, ds, ua / ua, ua, ua, ua, ds, ua
3	102724873	Tspan2	3	130	104	0.000596807	0.00336846	75	0.02421	139	0.00691948	103	0.680434	806	0.481905	583	239294, 154419, 832782	Tspan2	ENSMUSG00000027858 / ENSMUSG00000027858	us / ua	Tspan2, 2410057H14Rik	ENSMUSG00000027858, ENSMUSG00000086745 / ENSMUSG00000027858, ENSMUSG00000086745	us, da / ua, is
8	105925958	Slc12a4	3	131	91	0.000191068	0.0601212	278	0.00339	64	0.999777	1132	0.0303619	130	1	1050	1893, 1894, 40877, 52757	Slc12a4	ENSMUSG00000017765 / ENSMUSG00000017765	ds / us	Slc12a4, Ctrl, Psmb10, Dpep3, Dus2l, Nfatc3, Lcat, Gm16156	ENSMUSG00000017765, ENSMUSG00000031896, ENSMUSG00000031897, ENSMUSG00000031898, ENSMUSG00000031901, ENSMUSG00000031902, ENSMUSG00000035237, ENSMUSG00000087436 / ENSMUSG00000017765, ENSMUSG00000031896, ENSMUSG00000031897, ENSMUSG00000031898, ENSMUSG00000031901, ENSMUSG00000031902, ENSMUSG00000035237, ENSMUSG00000087436	ds, ds, ds, ds, ua, ua, ds, ua / us, us, us, us, ia, ua, us, da
11	115456149	Kctd2	3	132	128	0.0016746	0.00230759	72	0.04727	212	0.000116643	40	0.335555	489	0.567774	665	311289, 101000, 437235, 14380	Kctd2	ENSMUSG00000016940 / ENSMUSG00000016940 / ENSMUSG00000016940 / ENSMUSG00000016940	ua / ds / ds / ds	Kctd2, Atp5h, C630004H02Rik, Slc16a5, Armc7, 4933422H20Rik, C920011F04Rik, Mir3968	ENSMUSG00000016940, ENSMUSG00000034566, ENSMUSG00000034586, ENSMUSG00000045775, ENSMUSG00000057219, ENSMUSG00000070332, ENSMUSG00000085072, ENSMUSG00000093096 / ENSMUSG00000016940, ENSMUSG00000034566, ENSMUSG00000034586, ENSMUSG00000045775, ENSMUSG00000057219, ENSMUSG00000070332, ENSMUSG00000085072, ENSMUSG00000093096 / ENSMUSG00000016940, ENSMUSG00000034566, ENSMUSG00000034586, ENSMUSG0000004577…	ua, ds, us, ua, ua, ua, is, ds / ds, ua, ua, us, us, is, ua, da / ds, ua, ua, us, us, ds, ua, ua / ds, ua, ua, ds, ds, ds, ua, ua
11	117307409	Sept9	3	133	124	0.00159839	0.40934	853	0.4018	831	0.532763	647	0.116173	254	0.199117	294	272308, 32919, 472797, 214388	2009-09-01	ENSMUSG00000059248 / ENSMUSG00000059248 / ENSMUSG00000059248	is / is / ia	Sept9, Gm16045	ENSMUSG00000059248, ENSMUSG00000086050 / ENSMUSG00000059248, ENSMUSG00000086050 / ENSMUSG00000059248, ENSMUSG00000086050	is, da / is, ua / ia, us
7	122351778	Prkcb	3	134	119	0.00121315	0.0127502	121	0.07793	278	0.00191114	77	1	1014	1	1052	39892, 422763, 46029, 34847	Prkcb	ENSMUSG00000052889 / ENSMUSG00000052889 / ENSMUSG00000052889	us / is / ia	Prkcb, Gm14388, 7SK	ENSMUSG00000052889 / ENSMUSG00000052889 / ENSMUSG00000052889, ENSMUSG00000084230, ENSMUSG00000088299	us / is / ia, ua, ua
8	123375098	Tcf25	3	135	87	0.000169268	0.148776	471	0.04235	194	0.992637	1081	0.902268	991	0.645087	745	26747, 388432, 388404, 388405	Tcf25	ENSMUSG00000001472 / ENSMUSG00000001472 / ENSMUSG00000001472	ua / is / ia	Tcf25, Def8, Spire2, Afg3l1, Tubb3, Mc1r, SNORA63, AC122266.1	ENSMUSG00000001472, ENSMUSG00000001482, ENSMUSG00000010154, ENSMUSG00000031967, ENSMUSG00000062380, ENSMUSG00000074037, ENSMUSG00000088233, ENSMUSG00000093016 / ENSMUSG00000001472, ENSMUSG00000001482, ENSMUSG00000010154, ENSMUSG00000031967, ENSMUSG00000062380, ENSMUSG00000074037, ENSMUSG00000088233, ENSMUSG00000093016 / ENSMUSG00000001472, ENSMUSG00000001482, ENSMUSG00000010154, ENSMUSG0000003196…	ua, ua, ua, ua, ua, ua, ua, ds / is, us, ds, us, us, us, us, ua / ia, ua, da, ua, ua, ua, ua, us
9	123762334	Fyco1	3	136	122	0.00136011	0.00626717	91	0.01764	111	0.0689369	229	1	1015	0.0602034	123	94646, 413637, 74857	Fyco1	ENSMUSG00000025241 / ENSMUSG00000025241	ds / ds	Fyco1, Ccr9, Cxcr6, Gm17020, Gm17021	ENSMUSG00000025241, ENSMUSG00000029530, ENSMUSG00000048521, ENSMUSG00000091149, ENSMUSG00000091661 / ENSMUSG00000025241, ENSMUSG00000029530, ENSMUSG00000048521, ENSMUSG00000091149, ENSMUSG00000091661	ds, ia, ua, ua, ds / ds, ia, ua, da, ds
7	127128575	Mylpf	3	137	140	0.00248054	0.7181	1049	0.47503	907	0.998818	1115	0.0683802	195	0.356607	444	6852, 95602, 110495, 100527	Mylpf	ENSMUSG00000030672 / ENSMUSG00000030672 / ENSMUSG00000030672	ua / us / da	Mylpf, Cd2bp2, Zfp553, Spn, Zfp771, AC122537.1	ENSMUSG00000030672, ENSMUSG00000042502, ENSMUSG00000045598, ENSMUSG00000051457, ENSMUSG00000054716, ENSMUSG00000092905 / ENSMUSG00000030672, ENSMUSG00000042502, ENSMUSG00000045598, ENSMUSG00000051457, ENSMUSG00000054716, ENSMUSG00000092905 / ENSMUSG00000030672, ENSMUSG00000042502, ENSMUSG00000045598, ENSMUSG00000051457, ENSMUSG00000054716, ENSMUSG00000092905	ua, ds, ua, ds, ua, ua / us, da, us, ua, us, us / da, us, da, us, da, da
10	128459478	Pan2, Erbb3	3	138	156	0.00361656	0.123751	407	0.12533	415	0.443284	578	0.329269	484	0.0725083	136	304361, 3454, 348861, 283508, 240799, 28541	Pan2, Erbb3	ENSMUSG00000005682 / ENSMUSG00000005682 / ENSMUSG00000018166 / ENSMUSG00000018166 / ENSMUSG00000018166	us / ds / ds / us / us	Pan2, Cs, Cnpy2, Il23a, U6, U8, AC090489.3, AC135859.1, Erbb3, Pa2g4, AC117232.1	ENSMUSG00000005682, ENSMUSG00000005683, ENSMUSG00000025381, ENSMUSG00000025383, ENSMUSG00000064948, ENSMUSG00000089313, ENSMUSG00000094851, ENSMUSG00000097526 / ENSMUSG00000005682, ENSMUSG00000005683, ENSMUSG00000025381, ENSMUSG00000025383, ENSMUSG00000064948, ENSMUSG00000089313, ENSMUSG00000094851, ENSMUSG00000097526 / ENSMUSG00000018166, ENSMUSG00000025364, ENSMUSG00000097372 / ENSMUSG000000181…	us, us, us, da, da, us, da, ua / ds, ds, ds, ua, ua, ds, ua, ua / ds, ds, ua / us, us, ua / us, us, da
1	132031849	Mfsd4, Slc45a3	3	139	47	0	0.0219768	137	0.05792	248	0.0446522	194	0.4881	625	0.944316	1039	30319, 485276, 191318, 305077, 8159, 209011	Mfsd4, Slc45a3	ENSMUSG00000059149 / ENSMUSG00000059149 / ENSMUSG00000026435	ds / us / ds	Mfsd4, U6, AC107837.1, Slc45a3, Elk4	ENSMUSG00000059149, ENSMUSG00000088779, ENSMUSG00000097454 / ENSMUSG00000059149, ENSMUSG00000088779, ENSMUSG00000097454 / ENSMUSG00000026435, ENSMUSG00000026436	ds, ua, ua / us, da, da / ds, is
2	132508973	Gm14095	3	140	174	0.00732239	0.00468317	89	0.00614	77	0.260198	434	0.725821	846	0.143355	226	8181, 276197, 377396	Gm14095	ENSMUSG00000086250 / ENSMUSG00000086250	us / ua	Gpcpd1, AU019990, Gm14095, 1700026D11Rik	ENSMUSG00000027346, ENSMUSG00000074783, ENSMUSG00000086250, ENSMUSG00000086379 / ENSMUSG00000086250, ENSMUSG00000086379	ds, ua, us, ia / ua, is
4	132953239	Fam76a	3	141	83	9.27074e-05	0.0256767	155	0.17469	530	9.83098e-05	39	0.0378084	146	0.447841	546	32755, 26499, 832854, 177840, 241524, 115573	Fam76a	ENSMUSG00000028878 / ENSMUSG00000028878 / ENSMUSG00000028878 / ENSMUSG00000028878 / ENSMUSG00000028878	da / ua / ds / us / us	Fam76a, Stx12, Ppp1r8, U6, SCARNA1, Fgr, Ahdc1	ENSMUSG00000028878, ENSMUSG00000028879, ENSMUSG00000028882, ENSMUSG00000087911, ENSMUSG00000088990 / ENSMUSG00000028878, ENSMUSG00000028879, ENSMUSG00000028882, ENSMUSG00000087911, ENSMUSG00000088990 / ENSMUSG00000028874, ENSMUSG00000028878, ENSMUSG00000037692, ENSMUSG00000087911 / ENSMUSG00000028874, ENSMUSG00000028878, ENSMUSG00000037692, ENSMUSG00000087911 / ENSMUSG00000028874, ENSMUSG00000028…	da, da, da, da, da / ua, ua, ua, ua, ua / ua, ds, ua, ds / ua, us, ua, us / ia, us, ua, us
5	135978045	Rasa4, Dtx2	3	142	219	0.0166065	0.0256767	157	0.03474	179	0.2503	416	0.248378	400	0.258342	357	449020, 282155, 178029, 420261	Rasa4, Dtx2	ENSMUSG00000004952 / ENSMUSG00000004952 / ENSMUSG00000004947 / ENSMUSG00000004947	ua / da / us / is	Rasa4, 2310043J07Rik, Alkbh4, Polr2j, Dtx2, Zp3, Srcrb4d, Ywhag	ENSMUSG00000004952, ENSMUSG00000006143, ENSMUSG00000039754, ENSMUSG00000039771 / ENSMUSG00000004952, ENSMUSG00000006143, ENSMUSG00000039754, ENSMUSG00000039771 / ENSMUSG00000004947, ENSMUSG00000004948, ENSMUSG00000029699, ENSMUSG00000051391 / ENSMUSG00000004947, ENSMUSG00000004948, ENSMUSG00000029699, ENSMUSG00000051391	ua, ua, ua, ua / da, da, da, da / us, us, ia, ua / is, ds, ua, ua
5	136644313	Myl10	3	143	278	0.0328681	0.350154	786	0.3005	730	0.713956	783	0.0188512	102	0.729911	857	11849, 154736, 32779	Myl10	ENSMUSG00000005474	ua	Myl10	ENSMUSG00000005474	ua
3	146778399	Prkacb	3	144	99	0.000551785	0.0102916	109	0.00065	46	0.979461	1053	0.797328	906	0.459528	558	235012, 235013, 262261	Prkacb	ENSMUSG00000005034 / ENSMUSG00000005034	is / ia	Prkacb, Ttll7, Samd13	ENSMUSG00000005034, ENSMUSG00000036745 / ENSMUSG00000005034, ENSMUSG00000048652	is, ua / ia, ua
1	164091376	F5	3	145	132	0.00185431	0.27056	685	0.24073	638	0.631902	732	0.933793	1002	0.962056	1044	312182, 203659, 60	F5	ENSMUSG00000026579 / ENSMUSG00000026579	ua / us	F5, Selp, Sell, Gm16588	ENSMUSG00000026579, ENSMUSG00000026580, ENSMUSG00000026581, ENSMUSG00000089790 / ENSMUSG00000026579, ENSMUSG00000026580	ua, ua, ia, ua / us, is
1	181228828	Nvl	3	146	102	0.000580271	0.184353	536	0.09579	345	0.932942	986	0.0479835	162	0.398099	497	180497, 242929, 107094	Nvl	ENSMUSG00000026516 / ENSMUSG00000026516	ua / ua	Nvl, Wdr26, A430110L20Rik	ENSMUSG00000026516, ENSMUSG00000038733, ENSMUSG00000054135 / ENSMUSG00000026516, ENSMUSG00000038733, ENSMUSG00000054135	ua, ua, is / ua, ua, ds
8	3380935	Insr, Pnpla6	2	147	173	0.00708491	0.188198	540	0.13144	422	0.79066	851	0.413994	564	0.364436	456	338073, 2327, 282354	Insr, Pnpla6	ENSMUSG00000005534 / ENSMUSG00000005534 / ENSMUSG00000004565	ua / ua / ua	Insr, A430078G23Rik, Pnpla6, Mcoln1, Stxbp2, Camsap3, C330021F23Rik, 7SK, 2900053A13Rik	ENSMUSG00000005534, ENSMUSG00000074497 / ENSMUSG00000005534, ENSMUSG00000074497 / ENSMUSG00000004565, ENSMUSG00000004567, ENSMUSG00000004626, ENSMUSG00000044433, ENSMUSG00000065952, ENSMUSG00000084603, ENSMUSG00000087687	ua, us / ua, is / ua, ia, ua, ua, ua, ua, ua
5	3458202	Cdk6	2	148	482	0.233903	0.100581	353	0.13937	443	0.209651	382	0.284328	435	0.806873	924	420254, 449027	Cdk6	ENSMUSG00000040274	is	Cdk6	ENSMUSG00000040274	is
2	3749000	Fam107b	2	149	361	0.083937	0.282458	715	0.19724	557	0.85635	911	0.904935	992	0.565788	663	76884, 141206	Fam107b	ENSMUSG00000026655	is	Fam107b, Gm13183, Gm13185	ENSMUSG00000026655, ENSMUSG00000080703, ENSMUSG00000085205	is, ua, da
19	4187979	Tbc1d10c	2	150	81	8.91795e-05	0.426952	872	0.54882	963	0.092446	260	0.231799	389	0.964254	1046	78271, 103083, 478692, 83660, 283031, 850640	Tbc1d10c	ENSMUSG00000040247 / ENSMUSG00000040247 / ENSMUSG00000040247 / ENSMUSG00000040247 / ENSMUSG00000040247 / ENSMUSG00000040247	ds / us / us / da / da / ua	Rad9, Pold4, Tbc1d10c, Ppp1ca, Clcf1, AC109138.1, Rps6kb2, Coro1b, Cabp4, Aip, Ptprcap, U3, Carns1, AC109138.2	ENSMUSG00000024824, ENSMUSG00000024854, ENSMUSG00000040247, ENSMUSG00000040385, ENSMUSG00000040663, ENSMUSG00000093346 / ENSMUSG00000024824, ENSMUSG00000024854, ENSMUSG00000040247, ENSMUSG00000040385, ENSMUSG00000040663, ENSMUSG00000093346 / ENSMUSG00000024824, ENSMUSG00000024854, ENSMUSG00000040247, ENSMUSG00000040385, ENSMUSG00000040663, ENSMUSG00000093346 / ENSMUSG00000024830, ENSMUSG000000248…	ds, ua, ds, ua, ua, ds / us, ua, us, da, da, us / us, da, us, da, da, us / da, us, da, ia, da, us, us, ua, da, us / da, us, ua, ua, da, us, us, ua, da, us / ua, ds, ua, ua, ua, ds, ds, ua, ua, ds
17	5019783	Arid1b	2	151	356	0.0817909	0.0177961	133	0.007	80	0.727146	792	0.233235	392	0.166791	249	69460, 23034, 156199	Arid1b	ENSMUSG00000069729 / ENSMUSG00000069729	is / ia	Arid1b	ENSMUSG00000069729 / ENSMUSG00000069729	is / ia
11	5456414	Znrf3	2	152	430	0.145056	0.0177961	135	0.07953	305	0.0117656	121	0.267541	418	0.315869	412	204586, 81352	Znrf3	ENSMUSG00000041961 / ENSMUSG00000041961	is / ua	Xbp1, Znrf3, Gm11963	ENSMUSG00000020484, ENSMUSG00000041961, ENSMUSG00000085189 / ENSMUSG00000041961, ENSMUSG00000085189	ua, is, ua / ua, us
19	6082266	Mrpl49	2	153	327	0.0630718	0.17505	529	0.07613	277	0.95745	1019	0.153244	294	0.320203	414	118471, 103108	Mrpl49	ENSMUSG00000007338 / ENSMUSG00000007338	us / ua	Mrpl49, Cdca5, Zfpl1, 1110014N23Rik, Tm7sf2, Fau, Batf2, BC048609, Naaladl1, Znhit2, Gm5510, n-R5s19, RP23-391B20.2, Snx15, Sac3d1, Capn1	ENSMUSG00000007338, ENSMUSG00000024791, ENSMUSG00000024792, ENSMUSG00000024797, ENSMUSG00000024799, ENSMUSG00000038274, ENSMUSG00000039699, ENSMUSG00000047733, ENSMUSG00000054999, ENSMUSG00000075227, ENSMUSG00000083458, ENSMUSG00000084742, ENSMUSG00000094281 / ENSMUSG00000007338, ENSMUSG00000024787, ENSMUSG00000024790, ENSMUSG00000024791, ENSMUSG00000024792, ENSMUSG00000024797, ENSMUSG00000024799…	us, ua, ds, ds, ds, da, ua, ua, ua, ia, ua, ua, us / ua, da, ua, ds, ua, ua, ua, ua, ds, ds, ua
11	6425660	H2afv	2	154	353	0.0793037	0.0397429	252	0.05075	219	0.288772	454	1	1037	0.256878	356	85623, 397371	H2afv	ENSMUSG00000041126	ds	H2afv, Ppia, Gm11970, Gm11971, Gm11972, Gm11973	ENSMUSG00000041126, ENSMUSG00000071866, ENSMUSG00000079988, ENSMUSG00000083693, ENSMUSG00000084280, ENSMUSG00000086839	ds, ia, ua, ua, ds, ua
14	8106466	Pxk	2	155	272	0.0303577	0.0177961	131	0.05676	224	0.0410661	185	0.162737	306	0.0664997	133	425358, 282768	Pxk	ENSMUSG00000033885 / ENSMUSG00000033885	us / ia	Rpp14, Abhd6, Dnase1l3, Pxk, RP23-393A18.2, Kctd6	ENSMUSG00000023156, ENSMUSG00000025277, ENSMUSG00000025279, ENSMUSG00000033885, ENSMUSG00000094130 / ENSMUSG00000021752, ENSMUSG00000033885	ds, ds, ua, us, ds / ua, ia
3	9150602	Zbtb10, NA	2	156	217	0.016162	0.0243217	141	0.01844	112	0.525015	644	0.638233	771	0.399129	499	435327, 389125	Zbtb10, NA	ENSMUSG00000069114 / NA	ua /	Zbtb10, NA	ENSMUSG00000069114 / NA	ua / NA
16	11110390	Txndc11	2	157	329	0.0634041	0.112294	402	0.19301	556	0.0859829	247	0.718506	842	1	1070	256924, 780	Txndc11	ENSMUSG00000022498 / ENSMUSG00000022498	is / us	Txndc11, Zc3h7a, mmu-mir-689-2, AC087541.2, AC087541.3	ENSMUSG00000022498, ENSMUSG00000037965, ENSMUSG00000076258, ENSMUSG00000096959, ENSMUSG00000097537 / ENSMUSG00000022498, ENSMUSG00000037965, ENSMUSG00000076258, ENSMUSG00000096959, ENSMUSG00000097537	is, ds, ua, ua, ua / us, ds, ua, ua, ua
8	11536720	Ing1	2	158	319	0.0573795	0.0485078	262	0.15553	492	0.0105336	118	1	1032	1	1069	315729, 257554	Ing1	ENSMUSG00000045969 / ENSMUSG00000045969	ua / ds	Carkd, Ing1, Cars2, Rab20	ENSMUSG00000031505, ENSMUSG00000045969, ENSMUSG00000056228 / ENSMUSG00000031504, ENSMUSG00000045969, ENSMUSG00000056228	ia, ua, ds / ua, ds, ua
4	11742156	Gem	2	159	304	0.0469414	0.0485078	261	0.12361	412	0.0347869	169	0.678794	805	0.377074	478	48609, 154596	Gem	ENSMUSG00000028214 / ENSMUSG00000028214	ds / ds	Gem, Cdh17, Gm11833	ENSMUSG00000028214, ENSMUSG00000028217, ENSMUSG00000084046 / ENSMUSG00000028214, ENSMUSG00000028217, ENSMUSG00000084046	ds, us, ua / ds, is, ua
13	13546780	Nid1, Lyst	2	160	318	0.0571098	0.100581	352	0.26169	668	0.00737585	107	0.158545	301	1	1068	45237, 32386	Nid1, Lyst	ENSMUSG00000005397 / ENSMUSG00000019726	ds / ua	Nid1, AC122465.1, Lyst	ENSMUSG00000005397, ENSMUSG00000094865 / ENSMUSG00000019726	ds, ua / ua
1	13592146	Tram1	2	161	221	0.0168048	0.124336	409	0.06946	271	0.847841	906	0.323369	478	0.851648	968	242878, 242818	Tram1	ENSMUSG00000025935 / ENSMUSG00000025935	ia / us	Tram1, Lactb2, Xkr9	ENSMUSG00000025935 / ENSMUSG00000025935, ENSMUSG00000025937, ENSMUSG00000067813	ia / us, ds, ua
2	13755202	St8sia6	2	162	359	0.0833655	0.149254	478	0.04784	214	0.981648	1056	1	1038	0.235772	334	92449, 109860	St8sia6	ENSMUSG00000003418 / ENSMUSG00000003418	is / ia	St8sia6	ENSMUSG00000003418 / ENSMUSG00000003418	is / ia
8	15007267	Myom2	2	163	264	0.0279575	0.0316597	169	0.27466	697	8.0053e-06	26	0.455786	599	0.0997301	175	167381, 33335	Myom2	ENSMUSG00000031461 / ENSMUSG00000031461	ua / ua	Myom2, BB014433, Kbtbd11, Arhgef10	ENSMUSG00000031461, ENSMUSG00000049008, ENSMUSG00000055675, ENSMUSG00000071176 / ENSMUSG00000031461, ENSMUSG00000049008, ENSMUSG00000055675, ENSMUSG00000071176	ua, ds, ua, ia / ua, ds, ia, da
14	16176690	NA	2	164	235	0.020749	0.0485078	260	0.05372	220	0.366416	524	0.860072	964	0.700809	818	445059, 186729	NA	NA		NA	NA	NA
7	16196423	Dhx34	2	165	307	0.0481578	0.0892385	343	0.12751	420	0.198058	378	0.890826	982	0.283671	379	181073, 181074	Dhx34	ENSMUSG00000006019	da	Dhx34, Slc8a2, Meis3	ENSMUSG00000006019, ENSMUSG00000030376, ENSMUSG00000041420	da, ds, ds
17	17631037	Lnpep	2	166	415	0.130248	0.228307	642	0.33906	777	0.0866718	249	0.11489	250	0.206386	302	83469, 75269	Lnpep	ENSMUSG00000023845 / ENSMUSG00000023845	us / ua	Lnpep, Vmn2r90	ENSMUSG00000023845, ENSMUSG00000092120 / ENSMUSG00000023845	us, ua / ua
14	18008750	Thrb	2	167	236	0.0210899	0.0783116	331	0.12361	411	0.152255	337	0.000717447	31	0.5964	689	420365, 837756	Thrb	ENSMUSG00000021779	is	Thrb	ENSMUSG00000021779	is
16	18451737	Arvcf, Gnb1l	2	168	252	0.0248153	0.362732	810	0.16787	512	0.993329	1087	0.615679	750	0.402472	501	397933, 81532, 287573	Arvcf, Gnb1l	ENSMUSG00000000325 / ENSMUSG00000000325 / ENSMUSG00000000884	us / ds / ua	Arvcf, Ranbp1, D16H22S680E, Dgcr8, Zdhhc8, Mir185, SNORA77, Mir1306, U1, AC084822.2, Gnb1l, Txnrd2, Gm16314	ENSMUSG00000000325, ENSMUSG00000005732, ENSMUSG00000013539, ENSMUSG00000022718, ENSMUSG00000060166, ENSMUSG00000065464, ENSMUSG00000080364, ENSMUSG00000080452, ENSMUSG00000089044, ENSMUSG00000093246 / ENSMUSG00000000325, ENSMUSG00000005732, ENSMUSG00000013539, ENSMUSG00000022718, ENSMUSG00000060166, ENSMUSG00000065464, ENSMUSG00000080364, ENSMUSG00000080452, ENSMUSG00000089044, ENSMUSG00000093246…	us, da, da, da, ia, da, da, da, us, da / ds, ua, ua, ua, ua, ua, ua, ua, ds, ua / ua, ia, ua
2	18941462	Pip4k2a	2	169	333	0.0668047	0.451683	891	0.46886	904	0.431614	573	0.390247	542	0.62657	724	34348, 49202	Pip4k2a	ENSMUSG00000026737	ia	Pip4k2a	ENSMUSG00000026737	ia
16	19007609	Hira, Gm10088	2	170	279	0.0328796	0.124336	411	0.18878	545	0.137609	314	2.7e-08	6	0.20499	301	181846, 311773	Hira, Gm10088	ENSMUSG00000022702 / ENSMUSG00000060811	ds / ua	Hira, Gm15798, Gm10088	ENSMUSG00000022702, ENSMUSG00000083658 / ENSMUSG00000060811	ds, ua / ua
10	19229129	NA	2	171	200	0.0129337	0.00382764	80	0.00977	87	0.120454	300	0.407514	555	0.00394541	47	238520, 315866, 799842	NA	NA, NA	/	NA	NA, NA	NA, NA
13	19313221	Gm16603	2	172	336	0.0690281	0.00130738	65	0.00833	83	0.03865	180	0.777904	892	0.226922	325	186666, 317043	Gm16603	ENSMUSG00000076752 / ENSMUSG00000076752	ds / ua	Gm16603, Gm16602, Tcrg-C, AC146604.2, Trgv2	ENSMUSG00000076752, ENSMUSG00000076755, ENSMUSG00000076757, ENSMUSG00000094770 / ENSMUSG00000076752, ENSMUSG00000076754, ENSMUSG00000076755, ENSMUSG00000076757, ENSMUSG00000094770	ds, ua, ua, ds / ua, ua, us, us, ua
10	19539718	Ifngr1	2	173	284	0.0350015	0.554833	961	0.46118	898	0.862654	925	0.11853	257	1	1063	701159, 102528, 26855	Ifngr1	ENSMUSG00000020009 / ENSMUSG00000020009	us / ds	Ifngr1	ENSMUSG00000020009 / ENSMUSG00000020009	us / ds
10	20092955	Mtap7	2	174	399	0.11679	0.188198	545	0.23578	625	0.241963	407	0.821895	933	0.598896	692	77602, 694931	Mtap7	ENSMUSG00000019996	ua	Mtap7, Map3k5	ENSMUSG00000019996, ENSMUSG00000071369	ua, ia
9	20632874	Pin1	2	175	273	0.0306099	0.0243217	146	0.027	147	0.353196	517	0.199398	357	0.252481	349	351853, 484550	Pin1	ENSMUSG00000032171 / ENSMUSG00000032171	ua / us	Pin1, Olfm2, Fbxl12, Ubl5, Zfp266, 5730577I03Rik, AC164565.1	ENSMUSG00000032171, ENSMUSG00000032172, ENSMUSG00000066892, ENSMUSG00000084786 / ENSMUSG00000032171, ENSMUSG00000060510, ENSMUSG00000062470, ENSMUSG00000066892, ENSMUSG00000084786, ENSMUSG00000097422	ua, ds, is, ua / us, ua, ds, ia, us, ua
18	20960305	Mep1b	2	176	239	0.02167	0.0892385	340	0.01844	113	0.985865	1067	1	1024	0.558436	657	130416, 130417	Mep1b	ENSMUSG00000024313	ua	Mep1b, Rnf138, Rnf125	ENSMUSG00000024313, ENSMUSG00000024317, ENSMUSG00000033107	ua, ua, ia
3	22033755	NA	2	177	332	0.0666655	0.112294	403	0.12361	413	0.376047	539	0.890242	981	0.388268	488	9224, 186045	NA	NA		NA	NA	NA
9	22397142	9530077C05Rik	2	178	335	0.0679808	0.0892385	344	0.05075	218	0.797019	854	0.473512	615	0.389417	490	484514, 426586	9530077C05Rik	ENSMUSG00000036411 / ENSMUSG00000036411	ua / is	Bbs9, 9530077C05Rik, Anln, Gm17545, AC159308.1	ENSMUSG00000035919, ENSMUSG00000036411, ENSMUSG00000036777, ENSMUSG00000091159 / ENSMUSG00000036411, ENSMUSG00000036777, ENSMUSG00000094627	ua, ua, is, ua / is, ua, ua
9	23095301	NA, Bmper	2	179	346	0.0747502	0.0316597	171	0.08648	311	0.0416861	188	0.540221	683	0.647137	751	167478, 701078	NA, Bmper	NA, ENSMUSG00000031963	/ ua	NA, Bmper	NA, ENSMUSG00000031963	NA, ua
5	23649035	Srpk2	2	180	420	0.132176	0.0783116	334	0.02935	154	0.9126	965	0.0374871	144	0.210931	310	13272, 13273	Srpk2	ENSMUSG00000062604	ua	Srpk2	ENSMUSG00000062604	ua
16	24020043	Bcl6	2	181	351	0.0780211	0.0678469	283	0.02474	143	0.90394	952	0.391454	546	0.124802	204	238907, 80581	Bcl6	ENSMUSG00000022508	ua	Bcl6, Rtp2	ENSMUSG00000022508, ENSMUSG00000047531	ua, ua
17	24255813	Ccnf	2	182	417	0.131466	0.0243217	153	0.02935	153	0.316011	475	0.835376	947	0.58854	682	6587, 6565	Ccnf	ENSMUSG00000072082 / ENSMUSG00000072082	ua / us	1600002H07Rik, Atp6v0c, Pdpk1, Tbc1d24, Amdhd2, Ccnf, Ntn3, BC028777, AC117577.1, Abca3, Abca17, AC117577.2	ENSMUSG00000024118, ENSMUSG00000024121, ENSMUSG00000024122, ENSMUSG00000036473, ENSMUSG00000036820, ENSMUSG00000072082, ENSMUSG00000079662, ENSMUSG00000085185, ENSMUSG00000093270 / ENSMUSG00000024130, ENSMUSG00000035435, ENSMUSG00000072082, ENSMUSG00000093270, ENSMUSG00000094175	ua, ua, ua, ua, ua, ua, ua, ds, ua / ua, ds, us, us, ua
7	25682192	Tgfb1	2	183	305	0.0469939	0.554833	962	0.58872	985	0.363775	522	0.700274	825	1	1066	159008, 21775	Tgfb1	ENSMUSG00000002603	us	Tgfb1, Bckdha, Exosc5, Tmem91, B9d2, Gm7092	ENSMUSG00000002603, ENSMUSG00000060376, ENSMUSG00000061286, ENSMUSG00000061702, ENSMUSG00000063439, ENSMUSG00000074261	us, ua, ds, ua, is, ua
2	27328164	Vav2	2	184	242	0.0229037	0.0316597	165	0.09002	341	0.0357562	174	1	1025	0.840973	961	49207, 283177, 95109	Vav2	ENSMUSG00000009621 / ENSMUSG00000009621 / ENSMUSG00000009621	ia / ia / is	Sardh, Vav2, AA645442, AL731552.1	ENSMUSG00000009614, ENSMUSG00000009621, ENSMUSG00000086669 / ENSMUSG00000009614, ENSMUSG00000009621, ENSMUSG00000086669 / ENSMUSG00000009621, ENSMUSG00000076364, ENSMUSG00000086669	ua, ia, us / ua, ia, ds / is, ua, ua
2	29101903	Ttf1	2	185	365	0.0844243	0.00130738	66	0.03177	158	0.00149363	73	0.100376	232	0.0570524	116	315376, 315382	Ttf1	ENSMUSG00000026803	ds	Ttf1, 1700101E01Rik, Gm13396, Gm13393	ENSMUSG00000026803, ENSMUSG00000079502, ENSMUSG00000082788, ENSMUSG00000086519	ds, ua, ua, ds
16	30182557	AC163355.1	2	186	292	0.0423561	0.375818	814	0.26602	683	0.899371	946	0.00933921	73	0.816201	937	204945, 202548	AC163355.1	ENSMUSG00000097621	ds	AC163355.1	ENSMUSG00000097621	ds
14	30613322	Cacna1d, Prkcd	2	187	288	0.0375912	0.241816	643	0.43379	873	0.0136872	126	0.592997	727	0.489633	594	420368, 314431	Cacna1d, Prkcd	ENSMUSG00000015968 / ENSMUSG00000021948	ua / us	Cacna1d, Prkcd, Tkt, Mir3076, Sfmbt1, Rft1	ENSMUSG00000015968, ENSMUSG00000021948, ENSMUSG00000021957, ENSMUSG00000093156 / ENSMUSG00000006527, ENSMUSG00000021948, ENSMUSG00000052395	ua, da, ds, ds / ua, us, ua
17	30629138	Glo1	2	188	414	0.129905	0.124336	414	0.08298	309	0.759853	820	0.00283716	46	0.763525	890	480551, 480552	Glo1	ENSMUSG00000024026 / ENSMUSG00000024026	ua / ua	Glo1, Dnahc8, Btbd9	ENSMUSG00000024026, ENSMUSG00000033826, ENSMUSG00000062202 / ENSMUSG00000024026, ENSMUSG00000033826, ENSMUSG00000062202	ua, us, ua / ua, is, ua
7	30856248	Ffar3	2	189	393	0.107031	0.188198	544	0.28762	710	0.0928916	261	0.0153814	91	0.587025	680	203138, 262996	Ffar3	ENSMUSG00000019429 / ENSMUSG00000019429	da / ua	Ffar3, Ffar2, Gapdhs	ENSMUSG00000019429, ENSMUSG00000051314, ENSMUSG00000061099 / ENSMUSG00000019429, ENSMUSG00000051314, ENSMUSG00000061099	da, ia, ua / ua, ua, ua
16	33719055	Heg1	2	190	372	0.0896012	0.375818	815	0.33481	767	0.67672	760	0.766887	885	0.502455	603	441779, 290451	Heg1	ENSMUSG00000075254 / ENSMUSG00000075254	ia / is	Muc13, Heg1	ENSMUSG00000022824, ENSMUSG00000075254 / ENSMUSG00000075254	ua, ia / is
2	33777248	Fam125b	2	191	422	0.136759	0.00382764	85	0.04221	193	0.00386264	90	0.257606	411	0.585954	678	838112, 14070	Fam125b	ENSMUSG00000038740	ia	Fam125b, 9430024E24Rik	ENSMUSG00000038740, ENSMUSG00000085463	ia, ua
17	34110773	Brd2	2	192	424	0.143035	0.17505	532	0.36855	807	0.00816787	111	1	1046	0.226066	323	389797, 398045	Brd2	ENSMUSG00000024335 / ENSMUSG00000024335	ds / ia	Brd2, Psmb8, Tap2, Tap1, H2-DMb2, H2-DMa, H2-DMb1, Gm20493, Ring1, Slc39a7, H2-Oa, Mir219-1, H2-Ke6, Gm9566, Gm20427	ENSMUSG00000024335, ENSMUSG00000024338, ENSMUSG00000024339, ENSMUSG00000037321, ENSMUSG00000037548, ENSMUSG00000037649, ENSMUSG00000079547, ENSMUSG00000092246 / ENSMUSG00000024325, ENSMUSG00000024327, ENSMUSG00000024334, ENSMUSG00000024335, ENSMUSG00000037649, ENSMUSG00000065555, ENSMUSG00000073422, ENSMUSG00000092338, ENSMUSG00000092383, ENSMUSG00000092595	ds, ua, ua, ua, ua, ua, ua, ds / ua, ua, ds, ia, us, ua, ua, ua, ua, ua
6	34899374	Stra8	2	193	343	0.0734573	0.309467	749	0.13539	437	0.990896	1079	0.78877	898	0.151237	235	92976, 105613	Stra8	ENSMUSG00000029848 / ENSMUSG00000029848	us / ds	Stra8, 3110062M04Rik, Tmem140, Wdr91, Gm13862, Gm13863	ENSMUSG00000029848, ENSMUSG00000046806, ENSMUSG00000057137, ENSMUSG00000058486, ENSMUSG00000082118, ENSMUSG00000082446 / ENSMUSG00000029848, ENSMUSG00000046806, ENSMUSG00000057137, ENSMUSG00000058486, ENSMUSG00000082118, ENSMUSG00000082446	us, da, us, da, ua, ua / ds, ua, ds, ua, ua, ua
17	35764549	Tubb5	2	194	344	0.0740442	0.149254	476	0.09723	347	0.798832	857	0.882104	977	0.261972	359	2086, 2087, 241091	Tubb5	ENSMUSG00000001525 / ENSMUSG00000001525	ds / us	Tubb5, Ier3, Dhx16, Ppp1r18, Ppp1r10, Flot1, Nrm, Mdc1, Gm16279	ENSMUSG00000001525, ENSMUSG00000003541, ENSMUSG00000024422, ENSMUSG00000034595, ENSMUSG00000039220, ENSMUSG00000059714, ENSMUSG00000059791, ENSMUSG00000061607, ENSMUSG00000084998 / ENSMUSG00000001525, ENSMUSG00000003541, ENSMUSG00000024422, ENSMUSG00000034595, ENSMUSG00000039220, ENSMUSG00000059714, ENSMUSG00000059791, ENSMUSG00000061607, ENSMUSG00000084998	ds, ua, ua, ua, ua, ua, ua, ua, ua / us, da, da, da, ua, da, da, da, ia
3	35945394	Dcun1d1	2	195	283	0.0338987	0.188198	542	0.09002	342	0.94576	1006	0.879648	975	0.0898851	162	388052, 237938	Dcun1d1	ENSMUSG00000027708 / ENSMUSG00000027708	is / ua	Dcun1d1, Mccc1, Gm15952, A330050B17Rik	ENSMUSG00000027708, ENSMUSG00000027709, ENSMUSG00000085655, ENSMUSG00000086392 / ENSMUSG00000027708, ENSMUSG00000027709, ENSMUSG00000085655	is, ds, ua, ua / ua, ia, ds
19	36243004	NA	2	196	306	0.0475562	0.0783116	333	0.27899	698	0.00101152	60	0.000914725	32	0.713006	834	101508, 101541	NA	NA, NA	/	NA	NA, NA	NA, NA
1	36858482	Tmem131	2	197	145	0.00293634	0.188198	538	0.09002	340	0.94576	1005	0.125936	266	0.283571	378	40300, 201406, 277228	Tmem131	ENSMUSG00000026116 / ENSMUSG00000026116	ia / is	Tmem131, Actr1b, RP23-247A1.2	ENSMUSG00000026116, ENSMUSG00000037351, ENSMUSG00000097291 / ENSMUSG00000026116	ia, ua, ua / is
3	37271601	Il21	2	198	246	0.024	0.0316597	166	0.04499	196	0.24158	405	0.853595	960	0.128394	208	830204, 282006	Il21	ENSMUSG00000027718	ua	Il21, Gm13621, Gm12533, Gm12534, AL691478.1	ENSMUSG00000027718, ENSMUSG00000081634, ENSMUSG00000083575, ENSMUSG00000086517, ENSMUSG00000094007	ua, ua, ua, ds, ua
1	37609953	2010300C02Rik	2	199	98	0.000486403	0.136668	415	0.26169	666	0.0357959	176	0.103564	237	0.900543	1011	34078, 224624, 257165, 27974	2010300C02Rik	ENSMUSG00000026090 / ENSMUSG00000026090 / ENSMUSG00000026090	ds / da / is	2010300C02Rik, 4930556I23Rik	ENSMUSG00000026090, ENSMUSG00000089767 / ENSMUSG00000026090, ENSMUSG00000089767 / ENSMUSG00000026090, ENSMUSG00000089767	ds, ua / da, us / is, da
10	40504491	Cdk19, Slc22a16	2	200	348	0.0762769	0.201474	589	0.54537	962	5.17555e-05	35	0.297157	454	0.526699	624	356068, 238488	Cdk19, Slc22a16	ENSMUSG00000038481 / ENSMUSG00000019834	ds / ua	Cdk19, Slc22a16, Ddo	ENSMUSG00000038481 / ENSMUSG00000019834, ENSMUSG00000063428	ds / ua, ua
6	41040832	2210010C04Rik	2	201	289	0.0385287	0.0121542	116	0.03177	157	0.0872807	258	0.545097	689	0.294751	389	331485, 166357	2210010C04Rik	ENSMUSG00000029882 / ENSMUSG00000029882	ds / us	2210010C04Rik, Trbv2, Trbv3, Trbv4, Trbv5, Trbv13-1, Trbv13-2, Trbv13-3, Trbv14, Trbv15, Trbv16, Trbv10, AC153851.1, AC153851.2	ENSMUSG00000029882, ENSMUSG00000076462, ENSMUSG00000076463, ENSMUSG00000076464, ENSMUSG00000076465, ENSMUSG00000076467, ENSMUSG00000076469, ENSMUSG00000076470, ENSMUSG00000076471, ENSMUSG00000076472, ENSMUSG00000076473, ENSMUSG00000091671, ENSMUSG00000094525, ENSMUSG00000095574 / ENSMUSG00000029882, ENSMUSG00000076462, ENSMUSG00000076463, ENSMUSG00000076464, ENSMUSG00000076465, ENSMUSG00000076467…	ds, ua, ua, ua, ua, ua, ua, ua, ua, ua, ua, ua, ua, ua / us, da, da, ua, ua, ua, ua, ua, ua, ua, ua, ua, ua, ua
19	41371439	Tm9sf3	2	202	294	0.0443559	0.17505	526	0.44562	887	0.000678256	57	0.0060957	65	0.534047	632	79465, 79466	Tm9sf3	ENSMUSG00000025016	ua	Tm9sf3, Pik3ap1	ENSMUSG00000025016, ENSMUSG00000025017	ua, ia
6	41550262	Ephb6	2	203	243	0.0232658	0.0121542	114	0.09723	346	0.00144468	71	0.458007	605	0.0805544	148	146730, 356504	Ephb6	ENSMUSG00000029869	ua	Ephb6, Trbv31	ENSMUSG00000029869, ENSMUSG00000076499	ua, ds
9	42021081	Sorl1	2	204	281	0.0332522	0.0243217	147	0.04221	192	0.170203	346	0.0366685	143	0.745614	868	122904, 833218	Sorl1	ENSMUSG00000049313 / ENSMUSG00000049313	is / ia	Sorl1, Gm16214	ENSMUSG00000049313, ENSMUSG00000086360 / ENSMUSG00000049313, ENSMUSG00000086360	is, ia / ia, is
13	42059163	Hivep1	2	205	204	0.0136544	0.309467	746	0.15553	491	0.978566	1049	0.301009	456	0.684283	801	837709, 37654, 21284	Hivep1	ENSMUSG00000021366 / ENSMUSG00000021366	ua / is	Hivep1	ENSMUSG00000021366 / ENSMUSG00000021366	ua / is
1	43455815	Nck2	2	206	234	0.0205168	0.0578947	273	0.05676	223	0.444411	591	0.00069738	30	1	1058	113690, 80761	Nck2	ENSMUSG00000066877 / ENSMUSG00000066877	is / ia	Nck2	ENSMUSG00000066877 / ENSMUSG00000066877	is / ia
4	43480938	Tesk1	2	207	260	0.0273574	0.124336	410	0.17619	531	0.179977	355	0.321964	476	0.525599	622	388151, 67068	Tesk1	ENSMUSG00000028458	ds	Tesk1, Cd72, Sit1, Ccdc107, Fam166b	ENSMUSG00000028458, ENSMUSG00000028459, ENSMUSG00000028460, ENSMUSG00000028461, ENSMUSG00000042788	ds, ua, ia, us, ua
11	44206871	NA	2	208	371	0.0887797	0.00747141	103	0.00833	84	0.318782	478	0.0071084	70	0.321955	417	701228, 701200	NA	NA, NA	/	NA	NA, NA	NA, NA
9	44228774	Usp2, Pdzd3	2	209	209	0.0149779	0.0578947	271	0.12361	410	0.0615605	215	0.333246	488	1	1056	21861, 833220, 107550	Usp2, Pdzd3	ENSMUSG00000032010 / ENSMUSG00000032010 / ENSMUSG00000032105	us / ds / ds	Usp2, Mfrp, Rnf26, C1qtnf5, Gm20444, AC148328.1, Pdzd3, Nlrx1, Dpagt1, Abcg4, Cbl, H2afx, Ccdc153	ENSMUSG00000032010, ENSMUSG00000034739, ENSMUSG00000053128, ENSMUSG00000079592, ENSMUSG00000092258, ENSMUSG00000097467 / ENSMUSG00000032010, ENSMUSG00000034739, ENSMUSG00000053128, ENSMUSG00000079592, ENSMUSG00000092258, ENSMUSG00000097467 / ENSMUSG00000032105, ENSMUSG00000032109, ENSMUSG00000032123, ENSMUSG00000032131, ENSMUSG00000034342, ENSMUSG00000049932, ENSMUSG00000070306	us, us, da, us, da, us / ds, ds, ua, ds, ua, ds / ds, ds, ua, ds, us, ua, ua
4	44682499	Pax5	2	210	282	0.0335076	0.0243217	148	0.01469	106	0.619737	716	1	1030	0.21184	311	838287, 838238	Pax5	ENSMUSG00000014030 / ENSMUSG00000014030	ia / is	Pax5, Gm12462, Mir5120, Zcchc7	ENSMUSG00000014030, ENSMUSG00000086211, ENSMUSG00000092761 / ENSMUSG00000014030, ENSMUSG00000035649, ENSMUSG00000086211	ia, is, ua / is, ua, ia
17	46045042	Vegfa	2	211	411	0.127783	0.414367	854	0.49151	927	0.20175	379	0.800382	910	0.407817	514	11267, 440444	Vegfa	ENSMUSG00000023951	ua	Vegfa	ENSMUSG00000023951	ua
7	46407485	Myod1, Sergef	2	212	271	0.0301389	0.0121542	115	0.01469	105	0.305714	470	0.80766	915	0.542554	642	14246, 272077, 80006	Myod1, Sergef	ENSMUSG00000009471 / ENSMUSG00000030839 / ENSMUSG00000030839	ds / ds / is	Myod1, Kcnc1, Sergef, Gm15700	ENSMUSG00000009471, ENSMUSG00000058975 / ENSMUSG00000030839, ENSMUSG00000087492 / ENSMUSG00000030839, ENSMUSG00000087492	ds, us / ds, ua / is, da
18	46741657	Ap3s1	2	213	253	0.0249248	0.0316597	167	0.01295	104	0.786461	842	0.311221	463	0.135327	215	34049, 315010	Ap3s1	ENSMUSG00000024480 / ENSMUSG00000024480	ia / is	Ap3s1, 4833403I15Rik, Atg12, Cdo1	ENSMUSG00000024480, ENSMUSG00000024481, ENSMUSG00000032905, ENSMUSG00000033022 / ENSMUSG00000024480, ENSMUSG00000032905, ENSMUSG00000033022	ia, ua, us, us / is, ua, ua
4	47290764	Tgfbr1	2	214	258	0.0268056	0.0892385	341	0.06946	272	0.624336	728	0.626043	761	0.371743	464	69056, 159733	Tgfbr1	ENSMUSG00000007613	ua	Tgfbr1, Col15a1	ENSMUSG00000007613, ENSMUSG00000028339	ua, ia
16	48756356	Morc1, Trat1	2	215	232	0.0199944	0.0177961	130	0.03949	188	0.109145	280	0.250215	406	0.426615	527	5229, 284586, 115210	Morc1, Trat1	ENSMUSG00000022652 / ENSMUSG00000030775 / ENSMUSG00000030775	ia / ia / ua	Morc1, Trat1	ENSMUSG00000022652 / ENSMUSG00000030775 / ENSMUSG00000030775	ia / ia / ua
18	50021895	Tnfaip8	2	216	245	0.0235556	0.426952	873	0.28762	709	0.945488	1004	0.115066	252	0.565078	662	47993, 31641	Tnfaip8	ENSMUSG00000062210 / ENSMUSG00000062210	ia / is	Hsd17b4, Tnfaip8, Cd63-ps, C030005K06Rik, AC120859.1	ENSMUSG00000024507, ENSMUSG00000062210, ENSMUSG00000085939, ENSMUSG00000086600, ENSMUSG00000094040 / ENSMUSG00000062210	ua, ia, ua, ds, ua / is
17	50464783	NA, Plcl2	2	217	402	0.119159	0.201474	590	0.10089	371	0.942131	995	0.769035	887	0.538071	635	52436, 52401	NA, Plcl2	NA, ENSMUSG00000038910	/ ua	NA, Plcl2	NA, ENSMUSG00000038910	NA, ua
12	51856951	Hectd1	2	218	308	0.0487867	0.717509	1048	0.30486	733	1	1154	0.306116	459	0.561956	660	346507, 76307	Hectd1	ENSMUSG00000035247 / ENSMUSG00000035247	us / ua	Heatr5a, Hectd1, AC157213.1	ENSMUSG00000035181, ENSMUSG00000035247, ENSMUSG00000097159 / ENSMUSG00000035247, ENSMUSG00000097159	ds, us, ua / ua, us
17	52205600	NA	2	219	469	0.218604	0.00747141	106	0.02474	145	0.0640524	219	0.827771	937	0.140504	221	295189, 842	NA	NA, NA	/	NA	NA, NA	NA, NA
14	53129338	Trav8d-2	2	220	328	0.0633857	0.0678469	282	0.05075	217	0.621642	722	0.0472712	161	0.286908	382	352228, 445064, 352229	Trav8d-2	ENSMUSG00000076795 / ENSMUSG00000076795	us / ds	Trav8d-2, Trav16d-dv11, AC163653.2, AC163653.5, AC163653.6	ENSMUSG00000076795, ENSMUSG00000076796, ENSMUSG00000095643, ENSMUSG00000095756, ENSMUSG00000096106 / ENSMUSG00000076795, ENSMUSG00000076796, ENSMUSG00000095643, ENSMUSG00000095756, ENSMUSG00000096106	us, us, us, us, us / ds, ds, ds, ds, ds
19	53522594	Dusp5	2	221	345	0.0743017	0.241816	644	0.22287	604	0.578136	681	1	1036	0.472897	571	17405, 75357	Dusp5	ENSMUSG00000034765 / ENSMUSG00000034765	ua / is	Smc3, Dusp5, AC123702.1	ENSMUSG00000024974, ENSMUSG00000034765 / ENSMUSG00000034765, ENSMUSG00000097636	ua, ua / is, ua
14	53532391	Trav13-1	2	222	192	0.0110665	0.00382764	78	0.02045	123	0.0319348	162	0.491843	629	0.683647	798	48409, 53731, 356732	Trav13-1	ENSMUSG00000076839 / ENSMUSG00000076839 / ENSMUSG00000076839	ua / da / da	Trav13-1, Trav14-1, AC161872.1, AC161872.2, AC161872.3, AC161872.4, AC122813.4, AC161872.5, AC161872.6, AC161872.7	ENSMUSG00000076839, ENSMUSG00000076840, ENSMUSG00000093966, ENSMUSG00000094016, ENSMUSG00000094966, ENSMUSG00000095862, ENSMUSG00000096149, ENSMUSG00000096551, ENSMUSG00000096615, ENSMUSG00000096825 / ENSMUSG00000076839, ENSMUSG00000076840, ENSMUSG00000093966, ENSMUSG00000094016, ENSMUSG00000094966, ENSMUSG00000095862, ENSMUSG00000096149, ENSMUSG00000096551, ENSMUSG00000096615, ENSMUSG00000096825…	ua, ua, ua, ua, ua, ua, ua, ua, ua, ua / da, ua, ua, ua, ua, da, da, da, da, da / da, da, ua, ia, ua, da, da, da, da, da
6	53578463	Creb5	2	223	250	0.0244785	0.0243217	143	0.07613	276	0.0327544	165	0.748924	866	0.91389	1021	28278, 78735	Creb5	ENSMUSG00000053007	ia	Creb5	ENSMUSG00000053007	ia
11	53753945	Irf1	2	224	407	0.124532	0.162059	481	0.24009	636	0.127152	308	0.180928	328	0.543111	643	478321, 439798	Irf1	ENSMUSG00000018899 / ENSMUSG00000018899	ua / ia	Irf1, Gm12216, Gm17334	ENSMUSG00000018899, ENSMUSG00000081769, ENSMUSG00000091191 / ENSMUSG00000018899, ENSMUSG00000081769, ENSMUSG00000091191	ua, ds, ds / ia, ds, ds
6	54135062	Chn2	2	225	257	0.0262818	0.0397429	251	0.10459	374	0.0381565	178	0.189672	341	0.0272801	86	838407, 203074	Chn2	ENSMUSG00000004633	ia	Chn2, 9530036M11Rik	ENSMUSG00000004633, ENSMUSG00000087670	ia, ds
6	54748265	2410066E13Rik	2	226	226	0.0178196	0.0177961	129	0.03427	164	0.147546	322	0.549689	696	0.0926508	165	118954, 17539, 234293	2410066E13Rik	ENSMUSG00000038065 / ENSMUSG00000038065	ua / da	2410066E13Rik	ENSMUSG00000038065 / ENSMUSG00000038065	ua / da
19	56682818	NA	2	227	299	0.0460587	0.00130738	64	0.00276	60	0.149915	331	1	1031	0.452469	553	837938, 193424	NA	NA		NA	NA	NA
10	60168672	Spock2	2	228	312	0.0521447	0.17505	528	0.34753	788	0.0147523	129	0.00325739	51	0.633402	731	420314, 472488	Spock2	ENSMUSG00000058297	ds	Spock2	ENSMUSG00000058297	ds
11	60790671	Flii	2	229	404	0.121773	0.0243217	152	0.02045	126	0.479173	618	0.035786	140	0.124712	203	147235, 147237	Flii	ENSMUSG00000002812 / ENSMUSG00000002812	ua / ua	Flii, Top3a, Shmt1, Smcr8, Gm12617, SNORA25, Gm12620, Gm12616	ENSMUSG00000002812, ENSMUSG00000002814, ENSMUSG00000020534, ENSMUSG00000049323, ENSMUSG00000084034, ENSMUSG00000088956, ENSMUSG00000094566, ENSMUSG00000095136 / ENSMUSG00000002812, ENSMUSG00000002814, ENSMUSG00000020534, ENSMUSG00000049323, ENSMUSG00000084034, ENSMUSG00000088956, ENSMUSG00000094566, ENSMUSG00000095136	ua, ua, da, is, ua, us, ua, ua / ua, ua, ia, ds, ua, ds, ua, ua
1	61032439	Rpl17-ps1	2	230	205	0.0139837	0.00130738	61	0.03177	156	0.00149363	72	0.545097	688	0.607711	704	78376, 23730	Rpl17-ps1	ENSMUSG00000082804	ua	Rpl17-ps1	ENSMUSG00000082804	ua
8	61387272	Sh3rf1	2	231	141	0.00268778	0.0177961	126	0.01295	102	0.516917	638	0.614318	745	0.00662632	52	16795, 444857, 421192	Sh3rf1	ENSMUSG00000031642 / ENSMUSG00000031642 / ENSMUSG00000031642	is / ds / ia	Sh3rf1, Gm10015	ENSMUSG00000031642, ENSMUSG00000056943 / ENSMUSG00000031642, ENSMUSG00000056943 / ENSMUSG00000031642, ENSMUSG00000056943	is, da / ds, ua / ia, ds
15	62782251	NA	2	232	369	0.0860336	0.00382764	84	0.02935	152	0.0126574	125	0.0976422	228	0.00155661	38	18677, 332062, 314683, 30912, 21327, 4643, 104579, 248784	NA	NA		NA	NA	NA
7	63954705	Klf13	2	233	384	0.0967366	0.349542	784	0.3433	778	0.523581	643	0.921988	999	0.773709	897	351, 80039	Klf13	ENSMUSG00000052040 / ENSMUSG00000052040	is / ua	Klf13, U3	ENSMUSG00000052040, ENSMUSG00000088081 / ENSMUSG00000052040, ENSMUSG00000088081	is, ds / ua, ua
1	64575090	Mettl21a	2	234	331	0.0637282	0.0121542	119	0.02474	142	0.143946	317	0.391454	545	0.911824	1019	281811, 3602	Mettl21a	ENSMUSG00000025956 / ENSMUSG00000025956	ds / is	Mettl21a, Creb1, Ccnyl1	ENSMUSG00000025956, ENSMUSG00000025958, ENSMUSG00000070871 / ENSMUSG00000025956, ENSMUSG00000025958, ENSMUSG00000070871	ds, ua, ua / is, da, ua
18	64900451	Nedd4l	2	235	255	0.0256559	0.100581	350	0.14338	464	0.191779	364	0.429992	582	1	1061	290499, 290500	Nedd4l	ENSMUSG00000024589	ia	Nedd4l	ENSMUSG00000024589	ia
6	65578363	Tnip3	2	236	293	0.044323	0.0316597	170	0.10089	369	0.0222801	144	0.0178032	100	1	1064	832991, 21728	Tnip3	ENSMUSG00000044162 / ENSMUSG00000044162	ua / is	Tnip3, A930038C07Rik	ENSMUSG00000044162, ENSMUSG00000049001 / ENSMUSG00000044162	ua, ua / is
9	65626415	Rbpms2	2	237	275	0.0311643	0.0783116	332	0.04221	191	0.803072	860	0.706943	832	0.293544	388	38490, 484528	Rbpms2	ENSMUSG00000032387 / ENSMUSG00000032387	us / ua	Rbpms2, Pif1, Plekho2, Ankdd1a, Oaz2	ENSMUSG00000032387, ENSMUSG00000041064, ENSMUSG00000050721, ENSMUSG00000066510 / ENSMUSG00000032387, ENSMUSG00000040652	us, ds, ua, ua / ua, ua
9	66579308	Usp3	2	238	296	0.0449014	0.0892385	342	0.10089	370	0.356122	520	0.0540285	175	0.398271	498	16329, 452875	Usp3	ENSMUSG00000032376 / ENSMUSG00000032376	ia / ua	Usp3, Fbxl22, Gm15563	ENSMUSG00000032376, ENSMUSG00000050503, ENSMUSG00000086387 / ENSMUSG00000032376, ENSMUSG00000050503, ENSMUSG00000086387	ia, ua, us / ua, ua, ds
1	66819745	Kansl1l	2	239	218	0.016385	0.100581	349	0.03949	187	0.927388	978	0.444252	595	0.588638	683	104936, 447949	Kansl1l	ENSMUSG00000026004 / ENSMUSG00000026004	is / ua	Acadl, Kansl1l, SNORA17, Gm15793, U7, Gm15789	ENSMUSG00000026003, ENSMUSG00000026004, ENSMUSG00000077328, ENSMUSG00000082769, ENSMUSG00000089518 / ENSMUSG00000026004, ENSMUSG00000082057	ds, is, ua, ds, ua / ua, ds
9	66909519	Aph1b	2	240	256	0.0259491	0.322898	750	0.12751	419	0.99617	1097	0.411854	561	0.320781	416	833228, 411329	Aph1b	ENSMUSG00000032375	ua	Aph1b, Rab8b, Aph1c, Ppp1r2-ps4, BC050972	ENSMUSG00000032375, ENSMUSG00000036943, ENSMUSG00000053040, ENSMUSG00000059237, ENSMUSG00000092131	ua, ia, ua, ua, ua
10	67778108	NA	2	241	389	0.103728	0.00747141	105	0.02474	144	0.0640524	218	0.0843182	213	1	1076	85567, 50010	NA	NA, NA	/	NA	NA, NA	NA, NA
18	68199487	D18Ertd653e	2	242	158	0.00407122	0.255357	681	0.17202	528	0.861033	922	0.104377	240	0.67884	796	478669, 430662, 800309	D18Ertd653e	ENSMUSG00000024544 / ENSMUSG00000024544	ia / is	Rnmt, D18Ertd653e	ENSMUSG00000009535, ENSMUSG00000024544 / ENSMUSG00000024544	ua, ia / is
10	68243992	Arid5b	2	243	326	0.0626391	0.0485078	264	0.12751	421	0.030153	161	0.890826	983	0.866829	974	425174, 95828	Arid5b	ENSMUSG00000019947	is	Arid5b	ENSMUSG00000019947	is
3	68974261	Ift80, Kpna4	2	244	115	0.000939186	0.0485078	256	0.02474	140	0.765242	829	0.197321	347	0.0914033	163	37977, 448038, 237133, 23254, 316492	Ift80, Kpna4	ENSMUSG00000027778 / ENSMUSG00000027778 / ENSMUSG00000027782	ds / is / ua	Ift80, Smc4, Mir15b, Mir16-2, Kpna4, snoU90, AC119847.1	ENSMUSG00000027778, ENSMUSG00000034349, ENSMUSG00000065580, ENSMUSG00000065606 / ENSMUSG00000027778, ENSMUSG00000034349, ENSMUSG00000065580, ENSMUSG00000065606 / ENSMUSG00000027782, ENSMUSG00000089417, ENSMUSG00000094763	ds, ua, ua, ua / is, ua, ua, ua / ua, ua, ds
11	69416961	Kdm6b	2	245	377	0.0924632	0.255357	684	0.23578	623	0.581134	686	0.57554	714	0.472826	570	181489, 100895	Kdm6b	ENSMUSG00000018476 / ENSMUSG00000018476	ia / us	Chd3, Kdm6b, Cntrob, Cyb5d1, Tmem88, Lsmd1, 1700064E03Rik, Gm16040, SCARNA21, Dnahc2, 6030455H03Rik	ENSMUSG00000018474, ENSMUSG00000018476, ENSMUSG00000032782, ENSMUSG00000044795, ENSMUSG00000045377, ENSMUSG00000059278, ENSMUSG00000085178, ENSMUSG00000086900, ENSMUSG00000087881 / ENSMUSG00000005237, ENSMUSG00000018476, ENSMUSG00000086591	ua, ia, ua, ua, ua, ds, ds, ua, ua / ds, us, ua
12	69427571	Nemf	2	246	178	0.00768186	0.0578947	269	0.36436	802	4.20455e-06	23	1	1021	0.72187	846	52128, 52147, 388657, 218140	Nemf	ENSMUSG00000020982 / ENSMUSG00000020982 / ENSMUSG00000020982	ds / ua / us	Nemf, Arf6, Gm9887, AC157822.1	ENSMUSG00000020982, ENSMUSG00000044147, ENSMUSG00000052673, ENSMUSG00000092773 / ENSMUSG00000020982, ENSMUSG00000044147, ENSMUSG00000052673, ENSMUSG00000092773 / ENSMUSG00000020982, ENSMUSG00000044147, ENSMUSG00000052673, ENSMUSG00000092773	ds, ua, ds, ds / ua, us, da, ia / us, da, us, us
1	69737796	Ikzf2	2	247	196	0.0118768	0.00382764	79	0.02474	141	0.0201686	143	0.197321	348	0.0268916	85	92380, 23767, 308081	Ikzf2	ENSMUSG00000025997 / ENSMUSG00000025997	da / ua	Ikzf2	ENSMUSG00000025997 / ENSMUSG00000025997	da / ua
18	70568025	Mbd2	2	248	254	0.0250353	0.487604	929	0.37272	808	0.903636	951	0.506906	651	0.633853	732	120720, 8719	Mbd2	ENSMUSG00000024513	us	Mbd2, Poli, 4930503L19Rik	ENSMUSG00000024513, ENSMUSG00000038425, ENSMUSG00000044906	us, ua, ua
8	71567543	Abhd8	2	249	285	0.0357593	0.214852	593	0.21002	590	0.502861	632	0.241161	396	0.680332	797	32847, 237346	Abhd8	ENSMUSG00000007950 / ENSMUSG00000007950	ua / ua	Abhd8, Slc27a1, Fam125a, Nxnl1, Plvap, Ano8, Tmem221, Bst2	ENSMUSG00000007950, ENSMUSG00000031808, ENSMUSG00000031813, ENSMUSG00000034829, ENSMUSG00000034845, ENSMUSG00000034863, ENSMUSG00000043664, ENSMUSG00000046718 / ENSMUSG00000007950, ENSMUSG00000031808, ENSMUSG00000031813, ENSMUSG00000034829, ENSMUSG00000034845, ENSMUSG00000034863, ENSMUSG00000043664, ENSMUSG00000046718	ua, us, ds, da, ua, ua, da, ua / ua, ds, ds, ua, ua, ua, ua, ua
9	72136279	Tcf12	2	250	203	0.0136105	0.0121542	112	0.027	146	0.122264	304	0.199398	356	0.00624732	50	121582, 484573	Tcf12	ENSMUSG00000032228 / ENSMUSG00000032228	is / ia	Tcf12, U6	ENSMUSG00000032228, ENSMUSG00000084619 / ENSMUSG00000032228	is, ds / ia
9	72391013	Mns1	2	251	111	0.000674866	0.100581	348	0.08648	310	0.566151	670	0.759529	876	0.503185	604	839422, 99000, 27662, 15768	Mns1	ENSMUSG00000032221 / ENSMUSG00000032221 / ENSMUSG00000032221	ua / ua / ds	Mns1, CT954326.1	ENSMUSG00000032221, ENSMUSG00000097211 / ENSMUSG00000032221, ENSMUSG00000097211 / ENSMUSG00000032221, ENSMUSG00000097211	ua, ds / ua, is / ds, ua
2	72413916	B230120H23Rik	2	252	197	0.0118789	0.0177961	128	0.10089	368	0.00375258	89	0.769035	886	0.534906	633	185991, 703677, 1741, 46880	B230120H23Rik	ENSMUSG00000004085 / ENSMUSG00000004085 / ENSMUSG00000004085 / ENSMUSG00000004085	us / is / ia / ds	B230120H23Rik, Gm13635	ENSMUSG00000004085, ENSMUSG00000084261 / ENSMUSG00000004085, ENSMUSG00000084261 / ENSMUSG00000004085, ENSMUSG00000084261 / ENSMUSG00000004085, ENSMUSG00000084261	us, us / is, ds / ia, da / ds, ds
17	72911654	Lbh	2	253	437	0.167199	0.0316597	173	0.11974	394	0.00974765	116	0.122671	261	0.515781	614	282940, 290486	Lbh	ENSMUSG00000024063 / ENSMUSG00000024063	ua / is	Lbh, AC151266.1	ENSMUSG00000024063, ENSMUSG00000095729 / ENSMUSG00000024063	ua, ua / is
11	73109789	Itgae	2	254	374	0.0913856	0.0121542	120	0.00977	89	0.451247	594	0.274968	430	0.0962837	169	12195, 12196	Itgae	ENSMUSG00000005947	ia	Itgae, P2rx5, Shpk, Tax1bp3, Gsg2	ENSMUSG00000005947, ENSMUSG00000005950, ENSMUSG00000005951, ENSMUSG00000040158, ENSMUSG00000050107	ia, ua, ua, ua, ds
7	73605192	Chd2, U6	2	255	342	0.0726563	0.694382	1036	0.60456	994	0.887088	939	0.543668	686	0.298641	394	413436, 258431	Chd2, U6	ENSMUSG00000078671 / ENSMUSG00000065729	ua / ds	Chd2, U6, 7SK	ENSMUSG00000078671 / ENSMUSG00000065729, ENSMUSG00000089391	ua / ds, ua
18	73763672	Elac1	2	256	238	0.0214473	0.00382764	82	0.00977	88	0.120454	301	0.407514	556	0.375034	472	281730, 281717	Elac1	ENSMUSG00000036941 / ENSMUSG00000036941	ua / us	Smad4, Elac1, Me2, Mro	ENSMUSG00000024515, ENSMUSG00000036941 / ENSMUSG00000024556, ENSMUSG00000036941, ENSMUSG00000064036	ua, ua / ds, us, ua
20	73972424	Pdzd4, Irak1	2	257	126	0.00166005	0.0678469	281	0.05075	215	0.621642	721	1	1016	0.194818	290	470645, 161127, 83702	Pdzd4, Irak1	ENSMUSG00000002006 / ENSMUSG00000031392 / ENSMUSG00000031392	ua / ds / us	Pdzd4, Renbp, Naa10, Arhgap4, Avpr2, L1cam, Irak1, Mecp2, Mir718, Gm8545, Mir5132	ENSMUSG00000002006, ENSMUSG00000031387, ENSMUSG00000031388, ENSMUSG00000031389, ENSMUSG00000031390, ENSMUSG00000031391 / ENSMUSG00000031392, ENSMUSG00000031393, ENSMUSG00000076127, ENSMUSG00000080829, ENSMUSG00000092907 / ENSMUSG00000031392, ENSMUSG00000031393, ENSMUSG00000076127, ENSMUSG00000080829, ENSMUSG00000092907	ua, ia, ua, ua, ds, ua / ds, ds, ds, ua, ds / us, ds, us, da, us
17	74313979	Dpy30	2	258	409	0.1259	0.201474	591	0.03177	160	0.999789	1134	1	1042	0.530678	627	35062, 11281	Dpy30	ENSMUSG00000024067	ia	Dpy30, Memo1	ENSMUSG00000024067, ENSMUSG00000058704	ia, ua
11	74970741	Srr	2	259	259	0.0272321	0.0316597	168	0.05985	252	0.130285	312	0.496507	640	0.910015	1017	110828, 470039, 470040, 31444	Srr	ENSMUSG00000001323 / ENSMUSG00000001323	ds / ua	Srr, Smg6, Sgsm2, U6	ENSMUSG00000001323, ENSMUSG00000038290, ENSMUSG00000038351, ENSMUSG00000088719 / ENSMUSG00000001323, ENSMUSG00000038290, ENSMUSG00000038351, ENSMUSG00000088719	ds, ua, ds, ds / ua, is, ua, ua
20	75123664	Mpp1	2	260	198	0.0121654	0.0485078	259	0.03177	155	0.657333	750	0.545097	687	1	1055	196508, 837945	Mpp1	ENSMUSG00000031402	is	Mpp1, 4930428E23Rik, Gm15380, Gm8503, Gm15378, Gm6039	ENSMUSG00000031402, ENSMUSG00000073094, ENSMUSG00000080254, ENSMUSG00000082244, ENSMUSG00000083416, ENSMUSG00000083736	is, ds, ua, ua, ua, ua
16	76013262	Samsn1	2	261	185	0.00865861	0.475794	904	0.33481	766	0.945485	1003	0.112228	248	0.365701	458	412122, 127686, 104667	Samsn1	ENSMUSG00000022876 / ENSMUSG00000022876	is / us	Samsn1, Gm15555	ENSMUSG00000022876, ENSMUSG00000087214 / ENSMUSG00000022876, ENSMUSG00000087214	is, ua / us, da
18	78049598	5430411K18Rik	2	262	169	0.00564885	0.0177961	127	0.03427	163	0.147546	321	0.692253	816	0.821474	939	438253, 800291, 211609, 79415	5430411K18Rik	ENSMUSG00000039840 / ENSMUSG00000039840 / ENSMUSG00000039840	us / ia / da	5430411K18Rik	ENSMUSG00000039840 / ENSMUSG00000039840 / ENSMUSG00000039840	us / ia / da
2	79229316	Gm14465	2	263	363	0.0840255	0.214852	594	0.29625	723	0.145354	319	0.02872	126	1	1071	180574, 310256	Gm14465	ENSMUSG00000083691	ua	Gm14465	ENSMUSG00000083691	ua
11	79564967	Nf1	2	264	458	0.195366	0.295983	717	0.47648	909	0.0223299	146	0.145482	286	0.0239326	79	377893, 52027, 437030	Nf1	ENSMUSG00000020716 / ENSMUSG00000020716 / ENSMUSG00000020716	ua / ia / da	Nf1, Gm11199, AU040972	ENSMUSG00000020716, ENSMUSG00000082529, ENSMUSG00000091523 / ENSMUSG00000020716, ENSMUSG00000082529, ENSMUSG00000091523 / ENSMUSG00000020716, ENSMUSG00000082529, ENSMUSG00000091523	ua, ds, ds / ia, us, us / da, us, us
7	80823679	Iqgap1	2	265	136	0.00206022	0.201474	588	0.30056	731	0.0990571	269	0.354365	513	0.761175	886	74731, 833070, 429661, 93113, 235180	Iqgap1	ENSMUSG00000030536 / ENSMUSG00000030536 / ENSMUSG00000030536 / ENSMUSG00000030536	ds / us / ua / ua	Iqgap1, Zscan2	ENSMUSG00000030536 / ENSMUSG00000030536 / ENSMUSG00000030536, ENSMUSG00000038797 / ENSMUSG00000030536, ENSMUSG00000038797	ds / us / ua, us / ua, ds
11	83063946	Slfn8	2	266	334	0.0679579	0.451683	892	0.42182	852	0.634802	735	0.0864624	215	0.364883	457	102590, 80268, 80320	Slfn8	ENSMUSG00000035208 / ENSMUSG00000035208 / ENSMUSG00000035208	ds / us / ua	Slfn8, Slfn9, Slfn2, Gm11424, 1700003F17Rik, Slfn10-ps, Gm11425	ENSMUSG00000035208, ENSMUSG00000069793, ENSMUSG00000072620, ENSMUSG00000082726, ENSMUSG00000086327 / ENSMUSG00000035208, ENSMUSG00000069793, ENSMUSG00000072620, ENSMUSG00000082726, ENSMUSG00000086327 / ENSMUSG00000035208, ENSMUSG00000069793, ENSMUSG00000072620, ENSMUSG00000072621, ENSMUSG00000082419, ENSMUSG00000086327	ds, ds, ua, ua, ds / us, us, da, da, us / ua, ua, ds, ua, ua, ua
8	83743379	Cd97	2	267	323	0.0587054	0.322898	751	0.29194	722	0.633862	734	0.676549	803	0.707703	825	183302, 198476	Cd97	ENSMUSG00000002885 / ENSMUSG00000002885	ds / ua	Cd97, Ddx39, Pkn1, 7SK	ENSMUSG00000002885, ENSMUSG00000005481, ENSMUSG00000057672, ENSMUSG00000084682 / ENSMUSG00000002885, ENSMUSG00000057672, ENSMUSG00000084682	ds, ua, us, ua / ua, ua, ds
17	83927158	Haao	2	268	391	0.105934	0.678108	1026	0.59828	988	0.85642	912	0.0267221	122	0.484122	585	318133, 420155	Haao	ENSMUSG00000000673	ua	Haao, AC155636.1	ENSMUSG00000000673, ENSMUSG00000097254	ua, ua
8	84100074	4930432K21Rik	2	269	90	0.000188504	0.0892385	338	0.08298	307	0.500447	630	0.877064	973	0.516388	615	129795, 57697, 334035, 272158	4930432K21Rik	ENSMUSG00000008129 / ENSMUSG00000008129 / ENSMUSG00000008129	ua / ua / ds	4930432K21Rik, Podnl1, Cc2d1a, Dcaf15, Mir27a, Mir24-2, Mir23a, AC159266.1, RP24-64D24.4	ENSMUSG00000008129, ENSMUSG00000012889, ENSMUSG00000036686, ENSMUSG00000037103, ENSMUSG00000065444, ENSMUSG00000065541, ENSMUSG00000065611, ENSMUSG00000080334, ENSMUSG00000097296 / ENSMUSG00000008129, ENSMUSG00000012889, ENSMUSG00000036686, ENSMUSG00000037103, ENSMUSG00000065444, ENSMUSG00000065541, ENSMUSG00000065611, ENSMUSG00000080334, ENSMUSG00000097296 / ENSMUSG00000008129, ENSMUSG0000001288…	ua, ua, ds, ds, ua, ua, ua, ua, ua / ua, ia, ds, us, ua, ua, ua, ua, ua / ds, ds, ua, ua, us, us, us, ds, us
16	84696369	7SK, Mrpl39	2	270	315	0.0561139	0.0121542	118	0.063	255	0.0112703	119	0.615711	751	0.910015	1018	253890, 214907	7SK, Mrpl39	ENSMUSG00000084746 / ENSMUSG00000022889	ua / ds	7SK, Mrpl39, Jam2, Mir155, SNORA70, 5S_rRNA, mmu-mir-155	ENSMUSG00000084746 / ENSMUSG00000022889, ENSMUSG00000053062, ENSMUSG00000065397, ENSMUSG00000088058, ENSMUSG00000088249, ENSMUSG00000097418	ua / ds, ua, ua, ua, ua, ua
11	87241396	Ppm1e	2	271	358	0.0831423	0.00747141	102	0.07953	304	0.00110717	63	0.34736	502	0.00739329	53	123004, 24332	Ppm1e	ENSMUSG00000046442	is	Ppm1e, Gm11490, AL596130.1	ENSMUSG00000046442, ENSMUSG00000080976, ENSMUSG00000092772	is, ua, ua
6	88766848	Mgll	2	272	355	0.0795361	0.228307	641	0.13937	442	0.893045	940	0.592892	725	0.0658049	132	231496, 420264	Mgll	ENSMUSG00000033174	ia	Mgll, Gm15612	ENSMUSG00000033174, ENSMUSG00000085828	ia, ua
3	90292811	Ilf2	2	273	175	0.00733235	0.0316597	164	0.11974	393	0.00974765	115	0.207138	364	0.590434	684	141310, 141284, 16149, 250610	Ilf2	ENSMUSG00000001016 / ENSMUSG00000001016 / ENSMUSG00000001016 / ENSMUSG00000001016	us / ua / ua / da	Ilf2, Slc27a3, Ints3, S100a13, Gm16048	ENSMUSG00000001016, ENSMUSG00000027932, ENSMUSG00000027933, ENSMUSG00000042312, ENSMUSG00000087411 / ENSMUSG00000001016, ENSMUSG00000027932, ENSMUSG00000027933, ENSMUSG00000042312, ENSMUSG00000087411 / ENSMUSG00000001016, ENSMUSG00000027932, ENSMUSG00000027933, ENSMUSG00000042312, ENSMUSG00000087411 / ENSMUSG00000001016, ENSMUSG00000027932, ENSMUSG00000027933, ENSMUSG00000042312, ENSMUSG000000874…	us, da, da, us, us / ua, ds, ds, ua, ua / ua, us, us, ua, ua / da, us, us, da, da
6	90691360	Iqsec1	2	274	316	0.0561171	0.149254	475	0.03685	181	0.993465	1088	0.433954	589	0.905931	1015	262820, 110306	Iqsec1	ENSMUSG00000034312 / ENSMUSG00000034312	ia / is	Slc41a3, Iqsec1, Gm15756	ENSMUSG00000030089, ENSMUSG00000034312, ENSMUSG00000089781 / ENSMUSG00000034312	ds, ia, ua / is
21	90786101	AC151712.2	2	275	133	0.0019762	0.510717	940	0.815	1078	4.47989e-05	33	2.595e-07	7	0.278569	374	444538, 47727	AC151712.2	ENSMUSG00000095326 / ENSMUSG00000095326	ua / ua	AC151712.2, AC151712.4	ENSMUSG00000095326, ENSMUSG00000096768 / ENSMUSG00000095326, ENSMUSG00000096768	ua, ua / ua, ia
1	91188889	Scly	2	276	223	0.0170352	0.451683	890	0.46118	897	0.464915	606	0.19255	344	0.433838	535	33048, 79531	Scly	ENSMUSG00000026307	ua	Scly, Ube2f, Ramp1, Gm7785	ENSMUSG00000026307, ENSMUSG00000034343, ENSMUSG00000034353, ENSMUSG00000083064	ua, ua, ia, ua
13	91505178	Ssbp2	2	277	373	0.090432	0.149254	479	0.15146	469	0.450708	592	0.696068	821	0.388268	489	184633, 302332	Ssbp2	ENSMUSG00000003992 / ENSMUSG00000003992	ua / ia	Ssbp2	ENSMUSG00000003992 / ENSMUSG00000003992	ua / ia
12	91591060	Gtf2a1	2	278	280	0.0330242	0.0578947	274	0.05075	216	0.513425	636	1	1029	0.614873	707	232129, 45208	Gtf2a1	ENSMUSG00000020962 / ENSMUSG00000020962	is / ua	Gtf2a1, SNORA79, Gm16876	ENSMUSG00000020962, ENSMUSG00000080365, ENSMUSG00000086689 / ENSMUSG00000020962, ENSMUSG00000080365	is, us, ua / ua, ua
2	91645491	Harbi1	2	279	366	0.0845239	0.0243217	151	0.01652	110	0.572062	676	1	1039	0.73479	861	76848, 25134	Harbi1	ENSMUSG00000027243	ua	Harbi1, Atg13, Arhgap1, F2, Ambra1, Zfp408, Gm13771	ENSMUSG00000027243, ENSMUSG00000027244, ENSMUSG00000027247, ENSMUSG00000027249, ENSMUSG00000040506, ENSMUSG00000075040, ENSMUSG00000083832	ua, ds, ua, us, ua, is, us
6	91681918	Slc6a6	2	280	247	0.0240334	0.00747141	98	0.1121	388	0.000138956	42	0.886668	979	0.632561	729	187415, 471778	Slc6a6	ENSMUSG00000030096	us	Slc6a6	ENSMUSG00000030096	us
1	92174585	Hdac4, NA	2	281	228	0.0190073	0.00747141	96	0.00577	75	0.430462	571	0.208253	366	0.484978	587	205390, 34687	Hdac4, NA	ENSMUSG00000026313 / NA	ua /	Hdac4, NA	ENSMUSG00000026313 / NA	ua / NA
12	92855064	NA	2	282	352	0.0791024	0.149254	477	0.13144	423	0.580122	685	0.013489	84	0.695478	811	244112, 263998	NA	NA, NA	/	NA	NA, NA	NA, NA
5	93192019	2010109A12Rik	2	283	487	0.242554	0.0485078	266	0.01844	117	0.857581	915	1	1052	0.117421	197	309087, 49497	2010109A12Rik	ENSMUSG00000029384 / ENSMUSG00000029384	ua / da	2010109A12Rik, Ccng2, Ccni, Gm2986	ENSMUSG00000029384, ENSMUSG00000029385, ENSMUSG00000063015, ENSMUSG00000083700 / ENSMUSG00000029384, ENSMUSG00000029385, ENSMUSG00000063015, ENSMUSG00000083700	ua, ua, ds, ua / da, ua, us, da
11	95838609	B4galnt2	2	284	388	0.098243	0.214852	595	0.13144	424	0.88343	934	0.413994	565	0.813203	932	22413, 469988	B4galnt2	ENSMUSG00000013418 / ENSMUSG00000013418	ds / ds	B4galnt2, Abi3, Gngt2, Gm11527, 4833417C18Rik, Gm11534, U1	ENSMUSG00000013418, ENSMUSG00000018381, ENSMUSG00000038811, ENSMUSG00000085578, ENSMUSG00000086015, ENSMUSG00000086255, ENSMUSG00000088854 / ENSMUSG00000013418, ENSMUSG00000018381, ENSMUSG00000038811, ENSMUSG00000085578, ENSMUSG00000086015, ENSMUSG00000086255, ENSMUSG00000088854	ds, is, ua, ds, ua, ua, ua / ds, us, da, ds, ua, ua, ua
16	95947989	1600002D24Rik	2	285	390	0.105322	0.0177961	134	0.027	148	0.225598	394	0.199398	358	0.180095	267	830679, 24994	1600002D24Rik	ENSMUSG00000086899 / ENSMUSG00000086899	is / ua	Gm15340, 1600002D24Rik, Psmg1, Brwd1	ENSMUSG00000085903, ENSMUSG00000086899 / ENSMUSG00000022913, ENSMUSG00000022914, ENSMUSG00000086899	ia, is / ua, da, ua
3	96012642	Plekho1, Bola1	2	286	274	0.0306204	0.309467	747	0.36855	806	0.245128	408	0.10432	239	0.567095	664	4796, 23244, 37348	Plekho1, Bola1	ENSMUSG00000015745 / ENSMUSG00000015745 / ENSMUSG00000015943	ds / us / ua	Plekho1, Vps45, Otud7b, Bola1, Hist2h2ab, Hist2h2aa1, Hist2h2aa2, Hist2h2be, Hist2h2ac, Gm20634, Hist2h3c2, Gm15444, Gm20633, Gm20632, Hist2h3c1, AC092094.1	ENSMUSG00000015745, ENSMUSG00000015747, ENSMUSG00000038495 / ENSMUSG00000015745, ENSMUSG00000015747, ENSMUSG00000038495 / ENSMUSG00000015943, ENSMUSG00000063689, ENSMUSG00000063954, ENSMUSG00000064220, ENSMUSG00000068854, ENSMUSG00000068855, ENSMUSG00000070392, ENSMUSG00000081058, ENSMUSG00000086556, ENSMUSG00000093553, ENSMUSG00000093577, ENSMUSG00000093769, ENSMUSG00000097204	ds, ds, ua / us, is, ua / ua, ds, us, ua, ds, ua, us, ua, ua, da, ds, us, ua
9	96383165	Atp1b3	2	287	310	0.0492455	0.100581	351	0.16787	513	0.107413	279	0.0231303	112	0.24616	344	74873, 294105	Atp1b3	ENSMUSG00000032412	ua	Atp1b3	ENSMUSG00000032412	ua
12	98364577	NA	2	288	191	0.0104439	0.00747141	95	0.01295	103	0.194139	365	1	1022	0.850595	967	849209, 356687, 111051	NA	NA, NA	/	NA	NA, NA	NA, NA
2	98663329	Gm10800	2	289	368	0.0851371	0.124336	413	0.61992	1013	4.43113e-09	13	1.33564e-06	9	0.163542	244	7675, 7677	Gm10800	ENSMUSG00000075014	ia	Gm10800, Gm10801	ENSMUSG00000075014, ENSMUSG00000075015	ia, ds
6	99266760	Foxp1	2	290	85	0.000138866	0.0892385	337	0.1121	386	0.281151	453	0.0144756	88	0.176643	265	32031, 68087, 38279, 203100, 310722	Foxp1	ENSMUSG00000030067 / ENSMUSG00000030067 / ENSMUSG00000030067	is / ia / ia	Foxp1, Gm20696	ENSMUSG00000030067 / ENSMUSG00000030067, ENSMUSG00000030068 / ENSMUSG00000030067, ENSMUSG00000030068	is / ia, da / ia, ia
3	100694965	Man1a2	2	291	240	0.0220756	0.00747141	97	0.01844	114	0.113343	284	0.0559516	178	0.884962	994	154482, 154416	Man1a2	ENSMUSG00000008763 / ENSMUSG00000008763	ua / us	Man1a2, Gm12485, 7SK	ENSMUSG00000008763, ENSMUSG00000083842 / ENSMUSG00000008763, ENSMUSG00000087759	ua, ds / us, ds
11	100839918	Stat5a	2	292	134	0.00199748	0.375818	813	0.59511	986	0.00812042	109	0.540837	685	0.156628	237	411565, 76212, 356671, 67233	Stat5a	ENSMUSG00000004043 / ENSMUSG00000004043 / ENSMUSG00000004043 / ENSMUSG00000004043	ua / ua / us / da	Stat5a, Stat5b	ENSMUSG00000004043, ENSMUSG00000020919 / ENSMUSG00000004043, ENSMUSG00000020919 / ENSMUSG00000004043, ENSMUSG00000020919 / ENSMUSG00000004043, ENSMUSG00000020919	ua, ds / ua, is / us, ua / da, us
13	101720015	Pik3r1	2	293	321	0.0583643	0.0485078	263	0.14741	466	0.0143491	127	0.514843	665	0.43889	539	36487, 54677	Pik3r1	ENSMUSG00000041417 / ENSMUSG00000041417	is / ia	Pik3r1	ENSMUSG00000041417 / ENSMUSG00000041417	is / ia
11	102196863	Hdac5	2	294	396	0.111461	0.17505	530	0.15963	494	0.561533	658	0.00043483	24	0.127036	207	244020, 238660	Hdac5	ENSMUSG00000008855 / ENSMUSG00000008855	da / ia	Hdac5, Pyy, Mpp2, Ppy, Tmem101, Lsm12, G6pc3, Gm11584, Gm11586	ENSMUSG00000008855, ENSMUSG00000017311, ENSMUSG00000017314, ENSMUSG00000017316, ENSMUSG00000020921, ENSMUSG00000020922, ENSMUSG00000034793, ENSMUSG00000084200, ENSMUSG00000087339 / ENSMUSG00000008855, ENSMUSG00000017311, ENSMUSG00000017314, ENSMUSG00000017316, ENSMUSG00000020921, ENSMUSG00000020922, ENSMUSG00000034793, ENSMUSG00000084200, ENSMUSG00000087339	da, ua, ua, ua, ua, ua, us, ua, ua / ia, ua, ua, ua, ua, ua, ds, ua, ua
12	102542545	Lgmn, Itpk1	2	295	392	0.106909	0.0892385	346	0.05676	225	0.743312	803	0.60459	736	0.831641	948	402867, 22920	Lgmn, Itpk1	ENSMUSG00000021190 / ENSMUSG00000057963	ua / is	Lgmn, Golga5, Itpk1, RP23-377G8.3	ENSMUSG00000021190, ENSMUSG00000021192 / ENSMUSG00000057963, ENSMUSG00000095174	ua, is / is, ua
4	103168214	Slc35d1	2	296	263	0.0279014	0.0243217	145	0.00833	81	0.802374	859	0.249271	402	0.403031	505	54229, 54194	Slc35d1	ENSMUSG00000028521 / ENSMUSG00000028521	da / is	Slc35d1, Mier1, Wdr78, 4930456L15Rik	ENSMUSG00000028521, ENSMUSG00000028522, ENSMUSG00000035126 / ENSMUSG00000028521, ENSMUSG00000078618	da, ds, ua / is, ua
3	104511193	Lrig2	2	297	330	0.0634898	0.00747141	101	0.00833	82	0.318782	477	0.777904	891	0.606051	699	276233, 74432	Lrig2	ENSMUSG00000032913 / ENSMUSG00000032913	is / us	Lrig2	ENSMUSG00000032913 / ENSMUSG00000032913	is / us
10	105844700	Ccdc59	2	298	325	0.0604199	0.00747141	100	0.00014	39	0.955983	1015	0.501297	646	0.726584	853	67218, 67210	Ccdc59	ENSMUSG00000019897 / ENSMUSG00000019897	is / ia	Ccdc59, BC067068, AC132471.1, n-R5s80	ENSMUSG00000019897, ENSMUSG00000036009, ENSMUSG00000080525, ENSMUSG00000084545 / ENSMUSG00000019897, ENSMUSG00000036009, ENSMUSG00000080525	is, ua, us, ua / ia, us, ua
3	106468927	Dennd2d	2	299	213	0.0156594	0.0578947	272	0.02045	124	0.894273	942	0.491843	630	0.139291	219	8228, 8229	Dennd2d	ENSMUSG00000027901	us	Dennd2d, BC051070	ENSMUSG00000027901, ENSMUSG00000027902	us, ua
9	109025511	Ccdc51	2	300	338	0.069452	0.0892385	345	0.14741	467	0.121302	303	1	1035	0.882726	993	436639, 19194	Ccdc51	ENSMUSG00000025645 / ENSMUSG00000025645	ua / ua	Ccdc51, Atrip, Shisa5, Pfkfb4, Trex1, Plxnb1	ENSMUSG00000025645, ENSMUSG00000025646, ENSMUSG00000025647, ENSMUSG00000025648, ENSMUSG00000049734, ENSMUSG00000053646 / ENSMUSG00000025645, ENSMUSG00000025646, ENSMUSG00000025647, ENSMUSG00000025648, ENSMUSG00000049734, ENSMUSG00000053646	ua, ds, ua, ua, ds, ua / ua, ds, ia, da, ds, ua
13	109860872	Pde4d	2	301	370	0.0884568	0.0485078	265	0.03177	159	0.657333	751	0.840292	949	0.318458	413	420125, 34962	Pde4d	ENSMUSG00000021699 / ENSMUSG00000021699	is / ia	Pde4d, Mir1904	ENSMUSG00000021699 / ENSMUSG00000021699, ENSMUSG00000074661, ENSMUSG00000084651	is / ia, ua, ua
5	111470951	Mn1, NA	2	302	478	0.227598	0.17505	534	0.22716	607	0.21695	390	0.0165299	95	0.00347402	44	326212, 284100	Mn1, NA	ENSMUSG00000070576 / NA	ia /	Mn1, NA	ENSMUSG00000070576 / NA	ia / NA
8	111565597	Znrf1	2	303	300	0.0461744	0.309467	748	0.30915	741	0.492108	623	0.760376	877	0.671586	785	6330, 167403	Znrf1	ENSMUSG00000033545	ia	Znrf1, Zfp1	ENSMUSG00000033545, ENSMUSG00000055835	ia, ua
13	111644107	Gm10198, Mier3	2	304	301	0.0463426	0.136668	419	0.14741	465	0.39346	545	0.0171757	99	1	1065	69371, 346755	Gm10198, Mier3	ENSMUSG00000067122 / ENSMUSG00000032727	ds / ua	Gm10198, Gm15290, Gm15286, Gm15288, AC113480.1, Mier3, Gm15287	ENSMUSG00000067122, ENSMUSG00000085634, ENSMUSG00000086649, ENSMUSG00000086870, ENSMUSG00000096842 / ENSMUSG00000032727, ENSMUSG00000086480	ds, ua, is, ua, ua / ua, ua
5	112282060	Tpst2	2	305	435	0.159624	0.17505	533	0.31345	742	0.0356467	172	0.0146535	89	0.383076	483	92904, 23976	Tpst2	ENSMUSG00000029344 / ENSMUSG00000029344	us / ia	Crybb1, Tpst2, Cryba4, AC123795.1, Tfip11, Hps4	ENSMUSG00000029343, ENSMUSG00000029344, ENSMUSG00000066975, ENSMUSG00000097767 / ENSMUSG00000029344, ENSMUSG00000029345, ENSMUSG00000042328	ds, us, ua, ua / ia, ua, ua
14	113303345	Tpm3-rs7	2	306	230	0.0193081	0.00382764	81	0.00081	47	0.659257	752	0.351522	506	1	1057	830625, 830626	Tpm3-rs7	ENSMUSG00000058126	ua	Tpm3-rs7	ENSMUSG00000058126	ua
11	113362577	Slc39a11	2	307	376	0.0918114	0.00747141	104	0.01131	93	0.23025	399	0.594982	729	0.0133312	63	799998, 317907	Slc39a11	ENSMUSG00000041654	ia	Slc39a11, AL596212.1	ENSMUSG00000041654, ENSMUSG00000077836	ia, ds
5	113807718	Sart3, Coro1c	2	308	468	0.21076	0.214852	597	0.4178	851	0.00864963	112	0.365685	518	0.20088	297	49581, 102059	Sart3, Coro1c	ENSMUSG00000018974 / ENSMUSG00000004530	ua / ds	Sart3, Iscu, 1700069L16Rik, Ficd, Coro1c, Selplg, Gm17122	ENSMUSG00000018974, ENSMUSG00000025825, ENSMUSG00000042184, ENSMUSG00000053334 / ENSMUSG00000004530, ENSMUSG00000048163, ENSMUSG00000090458	ua, us, ua, ds / ds, us, ua
12	114594002	AC073561.1	2	309	286	0.0367862	0.0243217	149	0.1121	389	0.00576316	97	0.198472	353	0.594266	686	388674, 238725	AC073561.1	ENSMUSG00000094694 / ENSMUSG00000094694	us / ua	Gm17686, AC073561.1, AC090843.2, Ighv15-2, AC073561.2, AC073561.3, AC073561.4, AC073561.5, AC073561.6	ENSMUSG00000090765, ENSMUSG00000094694, ENSMUSG00000095416 / ENSMUSG00000076688, ENSMUSG00000094694, ENSMUSG00000095200, ENSMUSG00000095442, ENSMUSG00000095700, ENSMUSG00000095981, ENSMUSG00000096499	ua, us, ds / ua, ua, ua, ua, ua, ua, ua
8	115508524	NA	2	310	231	0.0199609	0.0121542	113	0.00081	48	0.940444	992	0.626944	762	0.0289991	88	20468, 25599	NA	NA		NA	NA	NA
9	116233534	NA, Tgfbr2	2	311	193	0.0111571	0.0578947	270	0.10459	373	0.113606	286	0.189672	340	0.463203	560	294080, 48739, 76116	NA, Tgfbr2	NA, ENSMUSG00000032440	/ ua	NA, Tgfbr2	NA, ENSMUSG00000032440	NA, ua
10	117113266	Frs2	2	312	320	0.0576571	0.124336	412	0.03685	182	0.978951	1050	1	1033	0.0016909	39	3893, 3894	Frs2	ENSMUSG00000020170	ia	Frs2, Cct2	ENSMUSG00000020170, ENSMUSG00000034024	ia, ua
12	117343934	NA	2	313	277	0.0324249	0.00747141	99	0.00133	52	0.781999	839	1	1028	0.48076	580	216875, 470168	NA	NA		NA	NA	NA
4	117489253	Rnf220	2	314	248	0.024243	0.522013	952	0.24872	653	0.999317	1122	1	1026	1	1059	51496, 410534	Rnf220	ENSMUSG00000028677 / ENSMUSG00000028677	ia / is	Rnf220, Gm12828, Gm12827, Eri3, Gm12826, AL671520.1	ENSMUSG00000028677, ENSMUSG00000086876, ENSMUSG00000087228 / ENSMUSG00000028677, ENSMUSG00000033423, ENSMUSG00000083446, ENSMUSG00000087228, ENSMUSG00000087807	ia, ds, us / is, ua, ds, ua, ua
11	117821109	Birc5	2	315	227	0.0185717	0.295983	716	0.26169	667	0.649944	742	0.158545	300	0.709859	829	17659, 834172, 314098	Birc5	ENSMUSG00000017716 / ENSMUSG00000017716	ua / ds	Birc5, Afmid, Tmc6, 6030468B19Rik, Tk1, Syngr2, Tmem235, Gm11725, Gm11723, Gm11724, Gm20708, Tha1	ENSMUSG00000017716, ENSMUSG00000017718, ENSMUSG00000025572, ENSMUSG00000025573, ENSMUSG00000025574, ENSMUSG00000048277, ENSMUSG00000070330, ENSMUSG00000085434, ENSMUSG00000087486, ENSMUSG00000087669, ENSMUSG00000093485 / ENSMUSG00000017713, ENSMUSG00000017716, ENSMUSG00000017718, ENSMUSG00000025572, ENSMUSG00000025574, ENSMUSG00000070330, ENSMUSG00000085434, ENSMUSG00000087486, ENSMUSG00000087669…	ua, ua, us, ia, ds, ua, ua, ua, us, us, ua / ia, ds, ds, ua, ua, ds, is, ua, ua, ds
11	119139284	Cbx8, Card14	2	316	347	0.0758081	0.349542	782	0.54191	958	0.0177425	139	1.15484e-05	12	0.96336	1045	7954, 198605, 180029	Cbx8, Card14	ENSMUSG00000025578 / ENSMUSG00000013483 / ENSMUSG00000013483	ua / ua / da	Cbx8, Cbx4, Gm11754, Gm11755, AL662835.1, AL662835.2, Card14, Gaa, Eif4a3, Slc26a11, Ccdc40	ENSMUSG00000025578, ENSMUSG00000039989, ENSMUSG00000086306, ENSMUSG00000086547, ENSMUSG00000092780, ENSMUSG00000097294 / ENSMUSG00000013483, ENSMUSG00000025579, ENSMUSG00000025580, ENSMUSG00000039908, ENSMUSG00000039963 / ENSMUSG00000013483, ENSMUSG00000025579, ENSMUSG00000025580, ENSMUSG00000039908, ENSMUSG00000039963	ua, ua, ua, ia, ds, us / ua, ua, ds, ua, ua / da, da, us, da, da
8	119547855	Necab2, Wfdc1	2	317	165	0.00533965	0.136668	416	0.05985	251	0.934029	987	0.496507	639	0.267727	365	250863, 238406, 67172, 30791	Necab2, Wfdc1	ENSMUSG00000031837 / ENSMUSG00000031837 / ENSMUSG00000023336 / ENSMUSG00000023336	us / ds / ua / da	Necab2, Slc38a8, AC166781.1, Wfdc1, Atp2c2	ENSMUSG00000031837, ENSMUSG00000034224, ENSMUSG00000092658 / ENSMUSG00000031837, ENSMUSG00000034224, ENSMUSG00000092658 / ENSMUSG00000023336, ENSMUSG00000034112 / ENSMUSG00000023336, ENSMUSG00000034112	us, da, ua / ds, ua, ua / ua, ua / da, da
13	120279231	AF067063	2	318	322	0.0585648	0.0243217	150	0.17202	529	0.000322073	49	0.533247	678	0.762862	889	264227, 29958	AF067063	ENSMUSG00000063846 / ENSMUSG00000063846	ds / ds	AF067063, AC239678.2, AF067061	ENSMUSG00000063846, ENSMUSG00000094027, ENSMUSG00000095071 / ENSMUSG00000063846, ENSMUSG00000094027, ENSMUSG00000095071	ds, ua, us / ds, ua, ds
4	120595726	Cited4	2	319	314	0.0535753	0.188198	543	0.05985	253	0.990613	1078	0.0869304	216	0.30001	396	110043, 53154	Cited4	ENSMUSG00000070803 / ENSMUSG00000070803	ua / ua	Cited4, Gm12860, Gm8439	ENSMUSG00000070803, ENSMUSG00000086187, ENSMUSG00000091297 / ENSMUSG00000070803, ENSMUSG00000086187, ENSMUSG00000091297	ua, ua, ua / ua, ua, da
10	120694748	4921513I03Rik	2	320	324	0.0597506	0.605894	993	0.60143	993	0.542493	651	0.703509	830	0.191038	288	16357, 16358	4921513I03Rik	ENSMUSG00000044544	ua	4921513I03Rik	ENSMUSG00000044544	ua
6	120908089	Bcl2l13, Bid	2	321	160	0.00460541	0.188198	539	0.1121	387	0.876498	931	0.775804	890	0.755986	882	449081, 254490, 254474	Bcl2l13, Bid	ENSMUSG00000009112 / ENSMUSG00000009112 / ENSMUSG00000004446	is / ds / us	Bcl2l13, Atp6v1e1, AC084273.1, Bid, Mical3	ENSMUSG00000009112, ENSMUSG00000019210, ENSMUSG00000093409 / ENSMUSG00000009112, ENSMUSG00000019210, ENSMUSG00000093409 / ENSMUSG00000004446, ENSMUSG00000051586	is, ua, ua / ds, ua, ua / us, is
3	121309813	Tmem56	2	322	162	0.00499224	0.439392	874	0.35597	792	0.826937	886	1	1020	0.0495656	106	122568, 305293, 305294	Tmem56	ENSMUSG00000028132 / ENSMUSG00000028132	is / ua	Tmem56, Alg14, AC110195.1, 7SK	ENSMUSG00000028132, ENSMUSG00000039887, ENSMUSG00000093177 / ENSMUSG00000028132, ENSMUSG00000039887, ENSMUSG00000084674	is, ua, ua / ua, is, ds
8	122285731	Zfpm1	2	323	208	0.0147571	0.475794	905	0.23578	622	0.99766	1104	0.367497	519	0.335647	427	313561, 67654	Zfpm1	ENSMUSG00000049577 / ENSMUSG00000049577	ia / is	Zc3h18, Zfpm1, Gm20681, Gm22	ENSMUSG00000017478, ENSMUSG00000049577, ENSMUSG00000093682 / ENSMUSG00000043903, ENSMUSG00000049577	ua, ia, ua / ds, is
3	122383409	Gm17494, Bcar3	2	324	290	0.0386019	0.112294	400	0.22716	605	0.0354133	171	0.0218481	108	0.18125	268	262243, 95254	Gm17494, Bcar3	ENSMUSG00000057359 / ENSMUSG00000028121	ua / ua	Gm17494, Mir760, Bcar3, U1	ENSMUSG00000057359, ENSMUSG00000076456 / ENSMUSG00000028121, ENSMUSG00000087743	ua, ua / ua, ua
4	123243067	Heyl	2	325	251	0.0247284	0.0243217	144	0.01844	115	0.525015	645	0.10397	238	1	1060	114668, 471306	Heyl	ENSMUSG00000032744 / ENSMUSG00000032744	is / da	Ppie, Heyl, Nt5c1a, Gm17244, Pabpc4, SNORA55, Gm12900, Gm12901	ENSMUSG00000028651, ENSMUSG00000032744, ENSMUSG00000054958, ENSMUSG00000091865 / ENSMUSG00000011257, ENSMUSG00000032744, ENSMUSG00000064655, ENSMUSG00000065778, ENSMUSG00000082634, ENSMUSG00000083720	ua, is, ds, ua / ua, da, ua, ua, ds, ua
8	124069207	NA, Abcb10	2	326	207	0.0144148	0.0892385	339	0.0662	257	0.65504	745	0.0649734	194	0.569638	667	247657, 192372	NA, Abcb10	NA, ENSMUSG00000031974	/ ua	NA, Abcb10, Urb2, Taf5l	NA, ENSMUSG00000031974, ENSMUSG00000031976, ENSMUSG00000038697	NA, ua, ds, ua
9	124083110	Ccr2	2	327	341	0.0716583	0.510717	941	0.38929	816	0.91645	967	0.0764773	205	0.544941	644	6922, 37530	Ccr2	ENSMUSG00000049103 / ENSMUSG00000049103	us / ds	Ccr2, Ccr1l1	ENSMUSG00000049103, ENSMUSG00000064039 / ENSMUSG00000049103, ENSMUSG00000064039	us, ua / ds, ua
7	126334057	Rabep2, Gm10155	2	328	309	0.0488678	0.33626	779	0.16374	511	0.986846	1070	0.126376	267	0.937221	1034	310817, 315719	Rabep2, Gm10155	ENSMUSG00000030727 / ENSMUSG00000066180	ua / ua	Rabep2, Spns1, Lat, Gm10155	ENSMUSG00000030727, ENSMUSG00000030741, ENSMUSG00000030742 / ENSMUSG00000066180	ua, ds, ds / ua
8	126643196	NA	2	329	291	0.0387356	0.565412	971	0.44954	888	0.91114	963	0.725567	845	0.882491	990	345693, 120173	NA	NA		NA	NA	NA
7	126702248	Coro1a	2	330	302	0.0464494	0.112294	401	0.29194	721	0.00516555	94	0.755001	870	0.185133	278	49802, 49754	Coro1a	ENSMUSG00000030707 / ENSMUSG00000030707	ia / is	Coro1a, Sult1a1, Ccdc101, Nupr1, Cln3, Il27, Bola2, Slx1b, 2510046G10Rik, Gm6939, Tbx6, Gdpd3, Ypel3, Fam57b, Mapk3	ENSMUSG00000030707, ENSMUSG00000030711, ENSMUSG00000030714, ENSMUSG00000030717, ENSMUSG00000030720, ENSMUSG00000044701, ENSMUSG00000047721, ENSMUSG00000059772, ENSMUSG00000066175, ENSMUSG00000082922 / ENSMUSG00000030699, ENSMUSG00000030703, ENSMUSG00000030707, ENSMUSG00000042675, ENSMUSG00000058966, ENSMUSG00000059772, ENSMUSG00000063065, ENSMUSG00000082922	ia, ua, ds, ua, ua, ua, ds, ua, ua, ua / ua, ua, is, ua, ua, us, ua, us
7	127787444	Bcl7c	2	331	340	0.0705162	0.475794	906	0.15146	468	0.999977	1143	0.037648	145	0.0808958	149	337984, 355954, 9959	Bcl7c	ENSMUSG00000030814 / ENSMUSG00000030814 / ENSMUSG00000030814	ds / us / ua	Bcl7c, Ctf1, Zfp629, Mir762, Stx4a, Stx1b, Fbxl19, Hsd3b7, Setd1a, Orai3, Ctf2	ENSMUSG00000030814, ENSMUSG00000042340, ENSMUSG00000045639, ENSMUSG00000076454 / ENSMUSG00000030814, ENSMUSG00000042340, ENSMUSG00000045639, ENSMUSG00000076454 / ENSMUSG00000030805, ENSMUSG00000030806, ENSMUSG00000030811, ENSMUSG00000030814, ENSMUSG00000042289, ENSMUSG00000042308, ENSMUSG00000043964, ENSMUSG00000060034	ds, ua, ds, ua / us, da, us, da / us, ia, ds, ua, ds, ds, ds, ua
6	128775947	Klrb1c	2	332	297	0.0456347	0.17505	527	0.22716	606	0.21695	389	0.493753	638	0.541259	641	16741, 16742	Klrb1c	ENSMUSG00000030325 / ENSMUSG00000030325	ds / us	Klrb1c, Clec2i, Klrb1b, AC102693.1	ENSMUSG00000030325, ENSMUSG00000030365, ENSMUSG00000079298, ENSMUSG00000096931 / ENSMUSG00000030325, ENSMUSG00000030365, ENSMUSG00000079298, ENSMUSG00000096931	ds, ua, ds, ua / us, ua, ds, ua
2	129183212	Slc20a1	2	333	367	0.0848615	0.349542	783	0.1121	390	0.999483	1127	0.392319	547	0.467047	562	53070, 177571	Slc20a1	ENSMUSG00000027397 / ENSMUSG00000027397	us / ua	Slc20a1, Gm14026, AI847159, Gm14029, Gm14022, A730036I17Rik, Gm14024, Gm14023, 9830144P21Rik	ENSMUSG00000027397, ENSMUSG00000082274, ENSMUSG00000084826, ENSMUSG00000086652, ENSMUSG00000087151 / ENSMUSG00000027397, ENSMUSG00000056738, ENSMUSG00000084826, ENSMUSG00000085485, ENSMUSG00000085498, ENSMUSG00000086652, ENSMUSG00000087528	us, ds, ia, da, ua / ua, ua, us, ua, ua, us, ds
6	129285377	Cd69	2	334	95	0.000363335	0.375818	812	0.23578	621	0.951999	1011	1	1012	0.713006	833	294847, 173873, 282231, 167310	Cd69	ENSMUSG00000030156 / ENSMUSG00000030156 / ENSMUSG00000030156	da / us / ua	Cd69, AC142191.1	ENSMUSG00000030156, ENSMUSG00000097354 / ENSMUSG00000030156, ENSMUSG00000097354 / ENSMUSG00000030156, ENSMUSG00000097354	da, ia / us, us / ua, ua
4	129583008	Lck	2	335	229	0.0191318	0.228307	639	0.27466	696	0.265812	438	0.831279	941	0.673815	786	183081, 435557	Lck	ENSMUSG00000000409 / ENSMUSG00000000409	is / us	Lck, Tmem234, Eif3i, Fam167b, Dcdc2b	ENSMUSG00000000409, ENSMUSG00000028797, ENSMUSG00000028798, ENSMUSG00000050493, ENSMUSG00000078552 / ENSMUSG00000000409, ENSMUSG00000028797, ENSMUSG00000028798, ENSMUSG00000050493, ENSMUSG00000078552	is, ua, ds, ds, ds / us, ua, ds, ds, ds
4	129915147	Spocd1	2	336	107	0.000653325	0.362732	809	0.37688	812	0.434458	574	0.00584465	62	0.16824	253	455270, 215763, 388170, 122641	Spocd1	ENSMUSG00000028784 / ENSMUSG00000028784 / ENSMUSG00000028784 / ENSMUSG00000028784	ua / ua / us / ds	Spocd1, U1, Gm12966, 1700003M07Rik, E330017L17Rik, Bai2	ENSMUSG00000028784, ENSMUSG00000065768, ENSMUSG00000070729, ENSMUSG00000085389, ENSMUSG00000086369 / ENSMUSG00000028784, ENSMUSG00000065768, ENSMUSG00000070729, ENSMUSG00000085389, ENSMUSG00000086369 / ENSMUSG00000028782, ENSMUSG00000028784, ENSMUSG00000085389 / ENSMUSG00000028782, ENSMUSG00000028784, ENSMUSG00000085389	ua, ua, ua, ua, ua / ua, da, da, ua, ia / us, us, us / is, ds, ds
3	129952713	Ccdc109b	2	337	287	0.0369455	0.0177961	132	0.01844	116	0.373932	536	1.08172e-05	11	0.735966	862	315432, 213433	Ccdc109b	ENSMUSG00000027994 / ENSMUSG00000027994	is / ua	Ccdc109b	ENSMUSG00000027994 / ENSMUSG00000027994	is / ua
3	130936091	SNORA61	2	338	214	0.0156981	0.00130738	62	0.07277	273	3.35567e-05	31	0.521632	668	0.209699	307	84308, 849710	SNORA61	ENSMUSG00000088522	ua	SNORA61	ENSMUSG00000088522	ua
2	131226868	Siglec1, Pank2	2	339	436	0.162221	0.188198	546	0.03177	161	0.999557	1128	0.684061	809	0.0128367	61	6725, 832714	Siglec1, Pank2	ENSMUSG00000027322 / ENSMUSG00000037514	ua / ia	Siglec1, 1700037H04Rik, Spef1, Cdc25b, 2310035K24Rik, Cenpb, Gm14232, Pank2, Rnf24, Mir103-2, Gm14233	ENSMUSG00000027322, ENSMUSG00000027327, ENSMUSG00000027329, ENSMUSG00000027330, ENSMUSG00000068264, ENSMUSG00000068267, ENSMUSG00000087405 / ENSMUSG00000037514, ENSMUSG00000048911, ENSMUSG00000065563, ENSMUSG00000086329	ua, ua, ua, is, us, ua, ds / ia, ds, ua, ua
4	133256072	Tmem222	2	340	206	0.0141737	0.499247	930	0.28331	706	0.993664	1089	0.461113	608	0.696063	812	114673, 11813	Tmem222	ENSMUSG00000028857 / ENSMUSG00000028857	ua / ua	Tmem222, Sytl1, Map3k6, Gpr3, Gm13259, 7SK	ENSMUSG00000028857, ENSMUSG00000028860, ENSMUSG00000028862, ENSMUSG00000049649, ENSMUSG00000083241, ENSMUSG00000089298 / ENSMUSG00000028857, ENSMUSG00000028860, ENSMUSG00000028862, ENSMUSG00000049649, ENSMUSG00000083241, ENSMUSG00000089298	ua, ua, ds, ua, da, ua / ua, ua, ds, ua, ua, ua
3	133335894	Ppa2	2	341	215	0.0157055	0.00130738	63	0.02045	125	0.00579377	98	0.819101	927	0.0241587	80	6743, 6744	Ppa2	ENSMUSG00000028013	ia	Ppa2	ENSMUSG00000028013	ia
1	133515273	SNORA32, NA	2	342	157	0.00361901	0.124336	408	0.05676	222	0.914604	966	0.486732	624	0.533556	631	425597, 109713, 109773	SNORA32, NA	ENSMUSG00000064814 / NA	ua /	SNORA32, AC124338.1, NA	ENSMUSG00000064814, ENSMUSG00000097014 / NA	ua, ua / NA
4	133900811	U4, Hmgn2	2	343	113	0.000807254	0.33626	778	0.28762	708	0.709335	778	0.115066	251	0.659721	772	388126, 51450, 293752, 420245, 238043, 195098	U4, Hmgn2	ENSMUSG00000084555 / ENSMUSG00000084555 / ENSMUSG00000084555 / ENSMUSG00000003038 / ENSMUSG00000003038	ds / us / us / da / ua	U4, Gm12974, Gm12977, Hmgn2, Dhdds, Lin28a, Gm13061	ENSMUSG00000084555, ENSMUSG00000084789, ENSMUSG00000085009 / ENSMUSG00000084555, ENSMUSG00000084789, ENSMUSG00000085009 / ENSMUSG00000084555, ENSMUSG00000084789, ENSMUSG00000085009 / ENSMUSG00000003038, ENSMUSG00000012117, ENSMUSG00000050966, ENSMUSG00000087288 / ENSMUSG00000003038, ENSMUSG00000012117, ENSMUSG00000050966, ENSMUSG00000087288	ds, ua, ua / us, ua, ua / us, da, ia / da, da, da, us / ua, ua, ua, ds
5	134452386	Gtf2ird1	2	344	303	0.0466285	0.0121542	117	0.01652	109	0.265452	436	0.152265	292	0.677963	792	21678, 449045, 216008	Gtf2ird1	ENSMUSG00000023079 / ENSMUSG00000023079	is / ua	Gtf2ird1, Gm16020, AC167419.1, n-R5s178	ENSMUSG00000023079, ENSMUSG00000072576, ENSMUSG00000076320, ENSMUSG00000077437 / ENSMUSG00000023079, ENSMUSG00000072576, ENSMUSG00000076320	is, ua, ua, ua / ua, ds, ds
4	136108557	Id3	2	345	79	7.08425e-05	0.375818	811	0.33481	765	0.67672	759	0.62121	759	0.170038	256	68022, 73139, 167143, 306932, 26506	Id3	ENSMUSG00000007872 / ENSMUSG00000007872 / ENSMUSG00000007872 / ENSMUSG00000007872 / ENSMUSG00000007872	ua / ua / da / us / ds	Id3, E2f2, Rpl11, Gm13009, U6, Tceb3, AL672076.1	ENSMUSG00000007872, ENSMUSG00000018983, ENSMUSG00000059291, ENSMUSG00000082877, ENSMUSG00000088614 / ENSMUSG00000007872, ENSMUSG00000018983, ENSMUSG00000059291, ENSMUSG00000082877, ENSMUSG00000088614 / ENSMUSG00000007872, ENSMUSG00000018983, ENSMUSG00000059291, ENSMUSG00000082877, ENSMUSG00000088614 / ENSMUSG00000007872, ENSMUSG00000028668, ENSMUSG00000059291, ENSMUSG00000082877, ENSMUSG000000886…	ua, ua, ds, ds, ua / ua, ua, us, us, ua / da, ia, us, us, da / us, ua, ua, ua, us, ua / ds, ua, ua, ua, ds, ua
6	136549467	Atf7ip	2	346	70	2.7583e-05	0.0678469	280	0.09361	344	0.232816	400	0.880344	976	1	1049	84912, 345277, 38300, 353054	Atf7ip	ENSMUSG00000030213 / ENSMUSG00000030213	us / is	Atf7ip, Rpl36a-ps3, Gm6728	ENSMUSG00000030213, ENSMUSG00000071141, ENSMUSG00000091408 / ENSMUSG00000030213, ENSMUSG00000071141, ENSMUSG00000091408	us, ds, ua / is, ds, ua
6	136766446	Gucy2c	2	347	86	0.000160742	0.0316597	162	0.04221	190	0.2705	443	1	1011	2.38922e-05	21	419056, 419057, 345143, 13364	Gucy2c	ENSMUSG00000042638 / ENSMUSG00000042638 / ENSMUSG00000042638	ia / us / ua	Gucy2c, H2afj	ENSMUSG00000042638, ENSMUSG00000060032 / ENSMUSG00000042638, ENSMUSG00000060032 / ENSMUSG00000042638, ENSMUSG00000060032	ia, us / us, da / ua, ds
1	137828914	NA	2	348	152	0.0033212	0.149254	473	0.13539	436	0.553932	657	0.0419165	152	1	1053	310104, 217573, 191409	NA	NA		NA	NA	NA
3	137982129	Dapp1	2	349	269	0.0297304	0.678108	1025	0.38929	815	0.999738	1130	0.925913	1000	0.0946682	168	180668, 34123	Dapp1	ENSMUSG00000028159 / ENSMUSG00000028159	ia / ua	Dapp1, U6	ENSMUSG00000028159, ENSMUSG00000088932 / ENSMUSG00000028159, ENSMUSG00000088932	ia, ua / ua, ua
1	138160732	Atp6v1g3	2	350	201	0.0133428	0.255357	682	0.28331	705	0.352139	515	1	1023	0.0845328	154	51157, 317316	Atp6v1g3	ENSMUSG00000026394	ua	Atp6v1g3, Ptprc	ENSMUSG00000026394, ENSMUSG00000026395	ua, is
4	140924568	Sdhb	2	351	159	0.00422344	0.228307	638	0.21429	591	0.552502	655	0.200147	361	0.647977	759	56941, 4831, 252573, 257385	Sdhb	ENSMUSG00000009863 / ENSMUSG00000009863 / ENSMUSG00000009863 / ENSMUSG00000009863	us / ua / us / ds	Sdhb, Padi2, Atp13a2, Mfap2, Gm13031	ENSMUSG00000009863, ENSMUSG00000028927, ENSMUSG00000036622, ENSMUSG00000060572, ENSMUSG00000087698 / ENSMUSG00000009863, ENSMUSG00000028927, ENSMUSG00000036622, ENSMUSG00000060572, ENSMUSG00000087698 / ENSMUSG00000009863, ENSMUSG00000028927, ENSMUSG00000036622, ENSMUSG00000060572, ENSMUSG00000087698 / ENSMUSG00000009863, ENSMUSG00000028927, ENSMUSG00000036622, ENSMUSG00000060572, ENSMUSG000000876…	us, us, us, us, da / ua, ia, ua, ua, ds / us, is, us, us, da / ds, ds, ds, ds, ua
4	141559539	Fblim1	2	352	298	0.0458027	0.136668	418	0.13937	441	0.443835	588	0.422325	578	0.429333	531	49405, 92720	Fblim1	ENSMUSG00000006219	ds	Fblim1, Spen, AI507597	ENSMUSG00000006219, ENSMUSG00000040761, ENSMUSG00000073731	ds, us, ua
7	143668114	Tnfrsf22	2	353	406	0.124497	0.0316597	172	0.03685	183	0.335246	494	0.845922	953	0.462054	559	85025, 419144	Tnfrsf22	ENSMUSG00000010751 / ENSMUSG00000010751	ds / ua	Tnfrsf22, Tnfrsf23, Tnfrsf26, Cars, Osbpl5	ENSMUSG00000010751, ENSMUSG00000037613, ENSMUSG00000045362, ENSMUSG00000090852 / ENSMUSG00000010751, ENSMUSG00000010755, ENSMUSG00000037606, ENSMUSG00000037613, ENSMUSG00000045362, ENSMUSG00000090852	ds, ds, is, ds / ua, ua, ia, ua, ua, ua
4	144998151	Vps13d	2	354	179	0.00783378	0.575807	980	0.52787	950	0.723699	788	0.0501559	163	0.749711	875	117052, 31900, 56947	Vps13d	ENSMUSG00000020220 / ENSMUSG00000020220 / ENSMUSG00000020220	ds / is / ia	Vps13d	ENSMUSG00000020220, ENSMUSG00000073719 / ENSMUSG00000020220, ENSMUSG00000073719 / ENSMUSG00000020220, ENSMUSG00000073719	ds, ds / is, us / ia, ua
4	145330290	Tnfrsf8	2	355	171	0.00662683	0.0316597	163	0.06946	270	0.0866688	248	0.742496	859	0.574687	671	838265, 389170, 396544	Tnfrsf8	ENSMUSG00000028602 / ENSMUSG00000028602	ds / us	Tnfrsf8, Gm13024, Gm13224, Gm13227	ENSMUSG00000028602, ENSMUSG00000082758, ENSMUSG00000084272, ENSMUSG00000085101 / ENSMUSG00000028602, ENSMUSG00000082758, ENSMUSG00000084272, ENSMUSG00000085101	ds, ua, ua, ua / us, ua, ua, ua
3	146155894	Mcoln2	2	356	224	0.0173671	0.0243217	142	0.13937	440	0.00155221	74	0.0152749	90	0.870967	978	235009, 105251	Mcoln2	ENSMUSG00000011008	ia	Mcoln2, Lpar3	ENSMUSG00000011008, ENSMUSG00000036832	ia, ua
5	146686621	NA, Gpr12	2	357	421	0.136529	0.349542	785	0.33481	768	0.561833	659	0.137702	278	0.302866	397	40666, 95484	NA, Gpr12	NA, ENSMUSG00000041468	/ ua	NA, Gpr12	NA, ENSMUSG00000041468	NA, ua
5	149100638	Uspl1	2	358	139	0.00217521	0.0485078	257	0.04499	195	0.46967	609	0.853595	959	0.182421	271	3353, 57208, 310565, 287027, 303870	Uspl1	ENSMUSG00000041264 / ENSMUSG00000041264 / ENSMUSG00000041264 / ENSMUSG00000041264	ua / us / ua / ua	Uspl1, AC122546.2, AC122546.1	ENSMUSG00000041264, ENSMUSG00000092764, ENSMUSG00000097191 / ENSMUSG00000041264, ENSMUSG00000092764, ENSMUSG00000097191 / ENSMUSG00000041264, ENSMUSG00000092764, ENSMUSG00000097191 / ENSMUSG00000041264, ENSMUSG00000092764, ENSMUSG00000097191	ua, ua, ds / us, us, da / ua, ua, is / ua, da, is
6	149190871	Dennd5b	2	359	241	0.0222024	0.188198	541	0.08298	308	0.960982	1027	0.532224	673	0.536904	634	452745, 834004	Dennd5b	ENSMUSG00000030313	ua	Dennd5b, 4833442J19Rik, Gm10011, U6, Amn1	ENSMUSG00000030313, ENSMUSG00000039958, ENSMUSG00000056872, ENSMUSG00000065198, ENSMUSG00000068250	ua, ds, ua, ua, ua
5	149419288	6330406I15Rik	2	360	395	0.107313	0.136668	420	0.23578	624	0.0681442	227	0.14484	285	0.254788	352	449050, 289067	6330406I15Rik	ENSMUSG00000029659	is	6330406I15Rik, 4930588N13Rik, BC028471, Gm20488	ENSMUSG00000029659, ENSMUSG00000029660, ENSMUSG00000075529, ENSMUSG00000092327	is, us, ds, is
2	151981545	Fam110a	2	361	357	0.0821396	0.0578947	276	0.09002	343	0.177602	352	0.00925809	72	0.927996	1028	281919, 40380	Fam110a	ENSMUSG00000027459	us	Fam110a, Slc52a3, Scrt2, Mir1953	ENSMUSG00000027459, ENSMUSG00000027463, ENSMUSG00000060257, ENSMUSG00000088491	us, ua, ua, us
2	153070852	Pdrg1, Hck	2	362	419	0.131891	0.214852	596	0.24009	637	0.350934	514	1	1045	0.115565	193	80894, 33723	Pdrg1, Hck	ENSMUSG00000027472 / ENSMUSG00000003283	ua / ia	Pdrg1, Xkr7, Dusp15, Ttll9, Foxs1, Gm14199, Hck, Tm9sf4, U6	ENSMUSG00000027472, ENSMUSG00000042631, ENSMUSG00000042662, ENSMUSG00000074673, ENSMUSG00000074676, ENSMUSG00000089898 / ENSMUSG00000003283, ENSMUSG00000068040, ENSMUSG00000089499	ua, is, ua, ds, ua, ua / ia, ua, ua
4	155040462	Pex10	2	363	74	4.19807e-05	0.0177961	125	0.01131	92	0.56884	671	0.105993	243	1.39444e-06	16	40572, 105359, 141368, 435607, 126814, 3726	Pex10	ENSMUSG00000029047 / ENSMUSG00000029047 / ENSMUSG00000029047 / ENSMUSG00000029047 / ENSMUSG00000029047	ua / ua / da / us / ds	Pex10, Rer1, Morn1, Plch2, Gm10564	ENSMUSG00000029047, ENSMUSG00000029048, ENSMUSG00000029049, ENSMUSG00000029055, ENSMUSG00000073686 / ENSMUSG00000029047, ENSMUSG00000029048, ENSMUSG00000029049, ENSMUSG00000029055, ENSMUSG00000073686 / ENSMUSG00000029047, ENSMUSG00000029048, ENSMUSG00000029049, ENSMUSG00000029055, ENSMUSG00000073686 / ENSMUSG00000029047, ENSMUSG00000029048, ENSMUSG00000029049, ENSMUSG00000029055, ENSMUSG000000736…	ua, ds, ua, ds, ua / ua, ds, ua, is, ia / da, us, da, us, da / us, da, us, da, us / ds, ua, ds, ua, ds
4	155792658	Acap3	2	364	313	0.0524024	0.0578947	275	0.03949	189	0.656058	748	0.565297	705	0.708155	826	271936, 146532	Acap3	ENSMUSG00000029033 / ENSMUSG00000029033	ua / ua	Acap3, Cpsf3l, Mrpl20, Ccnl2, Mxra8, Dvl1, Vwa1, Aurkaip1, Tmem88b, E230028L10Rik, AL670236.1	ENSMUSG00000029033, ENSMUSG00000029034, ENSMUSG00000029066, ENSMUSG00000029068, ENSMUSG00000029070, ENSMUSG00000029071, ENSMUSG00000042116, ENSMUSG00000065990, ENSMUSG00000073680, ENSMUSG00000078487, ENSMUSG00000096174 / ENSMUSG00000029033, ENSMUSG00000029034, ENSMUSG00000029066, ENSMUSG00000029068, ENSMUSG00000029070, ENSMUSG00000029071, ENSMUSG00000042116, ENSMUSG00000065990, ENSMUSG00000073680…	ua, ua, ua, ua, ua, ua, is, ua, ds, ua, ua / ua, ua, da, ia, ua, ua, us, ua, us, da, ua
2	158700547	Ppp1r16b	2	365	416	0.13122	0.17505	531	0.42981	862	0.00117911	67	0.179451	325	0.367076	462	237874, 167064	Ppp1r16b	ENSMUSG00000037754	is	Ppp1r16b, Gm14204, Gm14205	ENSMUSG00000037754, ENSMUSG00000086496, ENSMUSG00000087563	is, ua, ua
1	160275463	Rabgap1l	2	366	311	0.0494169	0.439392	875	0.25737	665	0.983137	1060	0.229441	387	0.900091	1010	141095, 37290	Rabgap1l	ENSMUSG00000026721 / ENSMUSG00000026721	is / ia	Rabgap1l, Cacybp, Mir1927	ENSMUSG00000026721 / ENSMUSG00000014226, ENSMUSG00000026721, ENSMUSG00000089204	is / ua, ia, ua
2	160329687	Gm826	2	367	354	0.0794283	0.00382764	83	0.007	79	0.183084	357	0.233235	391	0.187304	280	448903, 205561	Gm826	ENSMUSG00000074623 / ENSMUSG00000074623	ia / is	Gm826, Mafb	ENSMUSG00000074623 / ENSMUSG00000074622, ENSMUSG00000074623	ia / ds, is
2	165920822	Ncoa3	2	368	426	0.143537	0.822197	1071	0.73786	1058	0.934265	988	0.0379184	147	0.373665	467	470961, 839270	Ncoa3	ENSMUSG00000027678 / ENSMUSG00000027678	ua / ua	Ncoa3, Zmynd8, Gm11462, Gm11461, AL589902.1	ENSMUSG00000027678, ENSMUSG00000039671, ENSMUSG00000082924, ENSMUSG00000083264, ENSMUSG00000092796 / ENSMUSG00000027678, ENSMUSG00000039671, ENSMUSG00000082924, ENSMUSG00000083264, ENSMUSG00000092796	ua, is, ua, ds, ds / ua, us, ua, us, us
2	166624534	Prex1	2	369	164	0.00520858	0.0485078	258	0.14338	463	0.0167056	133	0.894632	986	0.778344	904	180606, 13142, 80856, 194899, 838147	Prex1	ENSMUSG00000039621 / ENSMUSG00000039621 / ENSMUSG00000039621 / ENSMUSG00000039621 / ENSMUSG00000039621	da / da / is / ia / ua	Prex1, Gm11469, Gm14267	ENSMUSG00000039621, ENSMUSG00000081123, ENSMUSG00000085682 / ENSMUSG00000039621, ENSMUSG00000081123, ENSMUSG00000085682 / ENSMUSG00000039621, ENSMUSG00000081123, ENSMUSG00000085682 / ENSMUSG00000039621, ENSMUSG00000081123, ENSMUSG00000085682 / ENSMUSG00000039621, ENSMUSG00000081123, ENSMUSG00000085682	da, da, da / da, ua, ua / is, us, us / ia, ua, ua / ua, ua, ua
1	171664646	Slamf1	2	370	270	0.0299198	0.661133	1014	0.54537	961	0.927645	980	0.749276	868	0.468134	563	30325, 443452	Slamf1	ENSMUSG00000015316 / ENSMUSG00000015316	ua / ua	Slamf1, Cd48, Slamf7, Gm15431	ENSMUSG00000015316, ENSMUSG00000015355, ENSMUSG00000038179, ENSMUSG00000059058 / ENSMUSG00000015316, ENSMUSG00000015355, ENSMUSG00000038179, ENSMUSG00000059058	ua, ua, ds, ua / ua, ua, us, ua
1	171908631	Slamf6	2	371	194	0.0114808	0.149254	474	0.3934	822	0.0011814	68	0.00202012	41	0.11519	192	40331, 37822	Slamf6	ENSMUSG00000015314 / ENSMUSG00000015314	is / ia	Slamf6, Cd84, Gm10521	ENSMUSG00000015314, ENSMUSG00000038147, ENSMUSG00000073492 / ENSMUSG00000015314	is, ds, ds / ia
1	181853428	Lbr	2	372	220	0.0167263	0.255357	683	0.30056	732	0.280452	451	0.918109	997	0.403993	510	80827, 83831	Lbr	ENSMUSG00000004880 / ENSMUSG00000004880	ua / us	Lbr, Gm5533, U6, 5S_rRNA	ENSMUSG00000004880, ENSMUSG00000056699, ENSMUSG00000064970, ENSMUSG00000089429 / ENSMUSG00000004880, ENSMUSG00000056699, ENSMUSG00000089429	ua, ua, ua, ua / us, us, us
1	189817073	Ptpn14	2	373	268	0.029511	0.669709	1024	0.23147	620	1	1155	0.0235096	114	0.437835	538	255790, 203673	Ptpn14	ENSMUSG00000026604 / ENSMUSG00000026604	is / ia	Ptpn14, Cenpf, AC140461.1	ENSMUSG00000026604, ENSMUSG00000026605 / ENSMUSG00000026604, ENSMUSG00000097925	is, ua / ia, ds
1	191505444	Ppp2r5a, Ints7	2	374	266	0.0283616	0.228307	640	0.25305	654	0.358011	521	0.0997824	231	0.10837	186	46809, 23757	Ppp2r5a, Ints7	ENSMUSG00000026626 / ENSMUSG00000037461	ua / ua	Ppp2r5a, Ints7, Dtl	ENSMUSG00000026626 / ENSMUSG00000037461, ENSMUSG00000037474	ua / ua, ds
1	193174296	Diexf, Irf6	2	375	190	0.0101283	0.136668	417	0.15963	493	0.323102	484	0.898135	989	0.708431	828	154188, 122466, 17008, 424722	Diexf, Irf6	ENSMUSG00000016181 / ENSMUSG00000016181 / ENSMUSG00000026638 / ENSMUSG00000026638	da / ua / ua / da	Diexf, Syt14, Irf6, Traf3ip3, A130010J15Rik, 4930570N18Rik, 1600010F14Rik, Gm15872	ENSMUSG00000016181, ENSMUSG00000016200 / ENSMUSG00000016181, ENSMUSG00000016200 / ENSMUSG00000026638, ENSMUSG00000037318, ENSMUSG00000079144, ENSMUSG00000089683, ENSMUSG00000089688, ENSMUSG00000090080 / ENSMUSG00000026638, ENSMUSG00000037318, ENSMUSG00000079144, ENSMUSG00000089683, ENSMUSG00000089688, ENSMUSG00000090080	da, da / ua, ua / ua, ds, ua, ua, ua, ua / da, is, da, ua, ua, ua
17	3491732	Tiam2	1	376	957	0.765332	0.333152	770	0.15172	483	0.985426	1063	0.0618236	188	0.132634	211	339509	Tiam2	ENSMUSG00000023800	ia	Tiam2, Tfb1m, Cldn20	ENSMUSG00000023800, ENSMUSG00000036983, ENSMUSG00000091530	ia, ds, ua
12	3853748	Dnmt3a	1	377	738	0.539731	0.255231	661	0.42445	856	0.0381565	179	0.662735	787	0.513853	611	41193	Dnmt3a	ENSMUSG00000020661	is	Dnmt3a, Gm10485, Gm20448	ENSMUSG00000020661, ENSMUSG00000073242, ENSMUSG00000092286	is, da, ua
4	3956434	Plag1	1	378	794	0.595171	0.136997	446	0.27191	690	0.0514304	207	0.33695	491	0.00385645	46	9302	Plag1	ENSMUSG00000003282	us	Plag1, Chchd7, Gm11808, Gm11806	ENSMUSG00000003282, ENSMUSG00000042198, ENSMUSG00000068240, ENSMUSG00000082991	us, da, ds, ds
11	3973468	Sec14l4	1	379	659	0.454369	0.104615	363	0.07898	287	0.6358	738	1	1080	0.790556	913	6935	Sec14l4	ENSMUSG00000019368	ua	Sec14l4, Pes1, 4930556J24Rik, Gal3st1, Sec14l3, Gm11954	ENSMUSG00000019368, ENSMUSG00000020430, ENSMUSG00000034493, ENSMUSG00000049721, ENSMUSG00000054986, ENSMUSG00000084170	ua, ua, is, ua, ua, ua
10	4078198	Mthfd1l	1	380	763	0.562106	0.308129	728	0.36022	794	0.291969	459	0.0333161	136	0.866829	975	478229	Mthfd1l	ENSMUSG00000040675	ia	Mthfd1l, U1, U8	ENSMUSG00000040675, ENSMUSG00000065792, ENSMUSG00000089473	ia, ua, ua
13	4194486	Akr1c13	1	381	845	0.650989	0.104615	379	0.03464	171	0.909271	960	0.251946	409	0.546991	647	314342	Akr1c13	ENSMUSG00000021213	is	Akr1c13, Akr1c18	ENSMUSG00000021213, ENSMUSG00000021214	is, ua
11	4225472	Sec14l2	1	382	658	0.454311	0.402923	837	0.46364	900	0.270174	440	0.411854	562	1	1104	430104	Sec14l2	ENSMUSG00000003585	ua	Sec14l2, Gatsl3, Tbc1d10a, Ccdc157, Osm, Gm11957, Gm11956	ENSMUSG00000003585, ENSMUSG00000020424, ENSMUSG00000034412, ENSMUSG00000051427, ENSMUSG00000058755, ENSMUSG00000083838, ENSMUSG00000084012	ua, ds, ds, ua, is, ua, ua
17	4497538	NA	1	383	1004	0.809583	0.136997	457	0.17142	525	0.305714	472	0.0419675	153	1	1140	311842	NA	NA		NA	NA	NA
2	4558750	Frmd4a	1	384	967	0.774106	0.503372	939	0.43117	871	0.795772	853	0.00551608	60	0.431152	533	20221	Frmd4a	ENSMUSG00000026657	ia	Frmd4a, Gm13179	ENSMUSG00000026657, ENSMUSG00000086018	ia, ds
7	4792183	Il11	1	385	697	0.491838	0.402923	841	0.32942	760	0.791856	852	0.172147	317	0.74674	870	45615	Il11	ENSMUSG00000004371	us	Il11, Tmem238, Rpl28, Shisa7, Ube2s, Isoc2a	ENSMUSG00000004371, ENSMUSG00000030431, ENSMUSG00000030432, ENSMUSG00000053550, ENSMUSG00000060860, ENSMUSG00000086784	us, us, ua, ds, ds, ua
4	4796550	Impad1	1	386	978	0.785429	0.104615	390	0.03464	175	0.909271	961	0.606906	741	1	1135	3020	Impad1	ENSMUSG00000066324	us	Impad1	ENSMUSG00000066324	us
16	4967044	Anks3	1	387	560	0.322687	0.136997	429	0.20013	563	0.197198	374	0.177507	321	0.471087	566	78126	Anks3	ENSMUSG00000022515	ua	Anks3, Nudt16l1, Mgrn1, 4930451G09Rik, Fam100a, AC167018.1	ENSMUSG00000022515, ENSMUSG00000022516, ENSMUSG00000022517, ENSMUSG00000022543, ENSMUSG00000039568, ENSMUSG00000097397	ua, ds, ds, is, ua, ua
1	5296682	NA	1	388	551	0.312064	0.0361634	184	0.01168	96	0.762544	825	1	1065	1	1095	700594	NA	NA		NA	NA	NA
19	5426196	Efemp2	1	389	661	0.456225	0.402923	838	0.4573	895	0.292632	461	0.405395	553	0.937508	1035	30611	Efemp2	ENSMUSG00000024909	ua	Efemp2, Ctsw, Fibp, Fosl1, Drap1, AI837181, Gm6293, Cfl1, 4930481A15Rik, SNORD86, Ccdc85b	ENSMUSG00000024909, ENSMUSG00000024910, ENSMUSG00000024911, ENSMUSG00000024912, ENSMUSG00000024914, ENSMUSG00000047423, ENSMUSG00000051133, ENSMUSG00000056201, ENSMUSG00000086938, ENSMUSG00000088909, ENSMUSG00000095098	ua, ds, ua, ua, us, ia, us, ua, da, ua, ds
17	5484001	Zdhhc14	1	390	790	0.589397	0.668855	1020	0.39674	826	0.999418	1125	0.221656	376	0.170038	257	143481	Zdhhc14	ENSMUSG00000034265	ua	Zdhhc14	ENSMUSG00000034265	ua
10	5805851	Fbxo5	1	391	858	0.65846	0.484734	921	0.15172	478	0.999956	1142	0.0618236	185	0.677963	793	472442	Fbxo5	ENSMUSG00000019773	ua	Fbxo5	ENSMUSG00000019773	ua
13	5842041	Klf6	1	392	1069	0.876152	0.357271	806	0.32149	756	0.655034	744	0.728248	847	0.752244	880	182689	Klf6	ENSMUSG00000000078	ua	Klf6	ENSMUSG00000000078	ua
17	5899863	Snx9	1	393	959	0.768346	0.571423	978	0.48223	917	0.854755	910	0.422325	579	0.314447	410	311893	Snx9	ENSMUSG00000002365	is	Snx9, Gm10231	ENSMUSG00000002365, ENSMUSG00000068120	is, ua
2	6380689	Usp6nl	1	394	680	0.475775	0.104615	366	0.20013	568	0.0940112	263	0.491843	632	0.755324	881	7667	Usp6nl	ENSMUSG00000039046	is	Usp6nl	ENSMUSG00000039046	is
19	6396440	Sf1	1	395	581	0.348702	0.503372	932	0.61858	1009	0.106424	278	0.580676	716	0.0847634	156	185804	Sf1	ENSMUSG00000024949	ds	Sf1, Pygm, Rasgrp2, Nrxn2, Gm14966, U7	ENSMUSG00000024949, ENSMUSG00000032648, ENSMUSG00000032946, ENSMUSG00000033768, ENSMUSG00000079467, ENSMUSG00000087828	ds, ds, is, us, ua, ua
17	6596190	Dynlt1c	1	396	956	0.764844	0.0710195	311	0.15172	482	0.0971869	266	0.0618236	187	0.760889	885	326908	Dynlt1c	ENSMUSG00000000579	ua	Dynlt1c, Sytl3, Gm2792, Tmem181c-ps	ENSMUSG00000000579, ENSMUSG00000041831, ENSMUSG00000079735, ENSMUSG00000093880	ua, ua, us, ds
11	6638894	Wap	1	397	603	0.369073	0.255231	655	0.19067	547	0.7745	831	0.345549	500	0.241011	336	240874	Wap	ENSMUSG00000000381	ua	Wap, Tbrg4, Ramp3, Nacad, SNORA5, Snora5c, Gm11980, Gm11978	ENSMUSG00000000381, ENSMUSG00000000384, ENSMUSG00000041046, ENSMUSG00000041073, ENSMUSG00000064495, ENSMUSG00000065686, ENSMUSG00000083075, ENSMUSG00000086373	ua, ua, ds, ua, ua, ua, us, ua
10	6980266	Oprm1	1	398	970	0.774912	0.19829	577	0.39674	830	0.0167151	135	0.760622	878	0.586068	679	147113	Oprm1	ENSMUSG00000000766	is	Oprm1, Ipcef1	ENSMUSG00000000766, ENSMUSG00000064065	is, ia
17	7108764	SCARNA3	1	399	1046	0.851502	0.168207	517	0.10037	365	0.824436	885	0.744035	863	0.134363	214	480541	SCARNA3	ENSMUSG00000094889	ua	SCARNA3, Gm1604b	ENSMUSG00000094889, ENSMUSG00000095720	ua, ds
1	7160721	Gm9826	1	400	819	0.624628	0.255231	663	0.2546	660	0.498482	629	0.692253	819	0.440071	540	51180	Gm9826	ENSMUSG00000048538	us	Gm9826, Pcmtd1	ENSMUSG00000048538, ENSMUSG00000051285	us, is
9	7179155	Dcun1d5	1	401	683	0.478975	0.136997	440	0.08974	319	0.747215	810	1	1084	0.838118	955	287254	Dcun1d5	ENSMUSG00000032002	us	Dcun1d5, Dync2h1	ENSMUSG00000032002, ENSMUSG00000047193	us, ia
10	7436444	NA	1	402	879	0.688708	0.168207	503	0.19067	551	0.373932	538	0.345549	501	0.403031	506	397304	NA	NA		NA	NA	NA
4	7522041	8430436N08Rik	1	403	455	0.19313	0.0361634	179	0.18111	532	0.00996427	117	0.63669	769	1	1082	16165	8430436N08Rik	ENSMUSG00000086070	ua	8430436N08Rik	ENSMUSG00000086070	ua
4	7688110	NA	1	404	456	0.193314	0.0361634	180	0.03464	166	0.443397	579	1	1049	0.72533	850	190731	NA	NA		NA	NA	NA
17	8017857	Gm1604A	1	405	988	0.790129	0.168207	514	0.18111	541	0.418962	568	0.152265	293	0.0195696	73	480506	Gm1604A	ENSMUSG00000094083	ds	Gm1604A, SCARNA3	ENSMUSG00000094083, ENSMUSG00000094965	ds, ua
15	8447537	Nipbl	1	406	1001	0.80516	0.168207	515	0.14169	457	0.6218	724	0.783254	895	0.473264	573	118218	Nipbl	ENSMUSG00000022141	ua	Nipbl	ENSMUSG00000022141	ua
13	8458745	Adarb2	1	407	699	0.494666	0.136997	441	0.05707	229	0.902821	949	1	1086	0.607292	702	846768	Adarb2	ENSMUSG00000052551	ia	Adarb2	ENSMUSG00000052551	ia
5	8460044	Rundc3b	1	408	962	0.771699	0.104615	388	0.06809	266	0.709506	782	1	1122	0.189338	286	839916	Rundc3b	ENSMUSG00000040570	ds	Rundc3b, Slc25a40	ENSMUSG00000040570, ENSMUSG00000054099	ds, da
6	8541104	Glcci1	1	409	662	0.456954	0.227284	610	0.20013	567	0.618997	714	1	1082	0.613243	705	428005	Glcci1	ENSMUSG00000029638	ia	Glcci1, Gm16039	ENSMUSG00000029638, ENSMUSG00000089862	ia, ia
12	8784329	Sdc1	1	410	1002	0.806346	0.104615	393	0.10037	364	0.494658	627	0.0412586	151	0.646137	748	280450	Sdc1	ENSMUSG00000020592	ia	Sdc1, AC110382.1	ENSMUSG00000020592, ENSMUSG00000096940	ia, us
5	9377370	9330182L06Rik	1	411	980	0.786676	0.0710195	314	0.02323	134	0.857622	921	0.22516	384	0.375024	470	703759	9330182L06Rik	ENSMUSG00000056004	is	9330182L06Rik, Mir879, Gm7332, Gm15733, Gm15734	ENSMUSG00000056004, ENSMUSG00000077896, ENSMUSG00000080875, ENSMUSG00000086115, ENSMUSG00000089926	is, ds, ua, ds, ua
15	9586346	Il7r	1	412	829	0.632707	0.227284	621	0.17142	519	0.746872	807	0.80766	917	0.899137	1008	272445	Il7r	ENSMUSG00000003882	ua	Il7r, Spef2	ENSMUSG00000003882, ENSMUSG00000072663	ua, ia
3	9863325	NA	1	413	703	0.497492	0.630151	1000	0.66089	1032	0.377681	541	0.296596	452	0.813507	933	453507	NA	NA		NA	NA	NA
2	10149885	Itih5	1	414	831	0.637855	0.104615	377	0.21871	597	0.0640524	220	0.197321	349	0.295653	392	67462	Itih5	ENSMUSG00000025780	ua	Itih5, Itih2	ENSMUSG00000025780, ENSMUSG00000037254	ua, us
17	10396974	Pacrg	1	415	946	0.756623	0.136997	454	0.06809	264	0.856917	914	0.689927	814	0.701184	819	473448	Pacrg	ENSMUSG00000037196	ds	Pacrg, A230009B12Rik, Gm16168	ENSMUSG00000037196, ENSMUSG00000089633, ENSMUSG00000089941	ds, ua, ua
14	10442343	Fhit	1	416	694	0.490942	0.282167	695	0.345	781	0.250523	417	0.00119148	33	0.254661	351	282769	Fhit	ENSMUSG00000060579	is	Fhit, SNORA73, CT485999.1	ENSMUSG00000060579, ENSMUSG00000065328, ENSMUSG00000077948	is, ua, ua
19	10647035	Tmem138	1	417	889	0.693345	0.571423	976	0.43117	869	0.947014	1008	0.148808	290	0.802965	922	701561	Tmem138	ENSMUSG00000024666	ua	Tmem138, Tmem216, Ddb1, Dak, Vwce	ENSMUSG00000024666, ENSMUSG00000024667, ENSMUSG00000024740, ENSMUSG00000034371, ENSMUSG00000043789	ua, ua, ds, ua, is
8	10919734	AC116499.1	1	418	155	0.00350335	0.424519	855	0.35266	789	0.787422	848	0.626043	760	0.00215905	40	280210, 843154, 839403	AC116499.1	ENSMUSG00000096258	ua	AC116499.1	ENSMUSG00000096258	ua
4	10921578	Gm11828	1	419	888	0.693307	0.484734	923	0.62304	1016	0.0672692	226	0.0209214	106	0.514964	612	336425	Gm11828	ENSMUSG00000081715	ua	Gm11828	ENSMUSG00000081715	ua
5	11183055	Gm5861	1	420	1042	0.84655	0.104615	394	0.19067	554	0.113343	285	0.154902	296	0.305965	401	115648	Gm5861	ENSMUSG00000095918	ia	Gm5861, Gm8890	ENSMUSG00000095918, ENSMUSG00000096846	ia, ua
10	11318810	Fbxo30	1	421	1134	0.952394	0.227284	637	0.07898	302	0.981628	1055	1	1154	0.210185	309	253239	Fbxo30	ENSMUSG00000047648	ds	Fbxo30, Gm16577, AC167234.1	ENSMUSG00000047648, ENSMUSG00000090070, ENSMUSG00000097007	ds, ua, ua
16	11359575	Snx29	1	422	492	0.247932	0.255231	652	0.49426	928	0.0067823	100	0.0344777	138	0.227347	326	834333	Snx29	ENSMUSG00000071669	is	Snx29	ENSMUSG00000071669	is
19	11515634	Ms4a6b	1	423	704	0.49888	0.445334	882	0.66877	1035	0.00713397	106	0.535691	680	0.228546	328	12608	Ms4a6b	ENSMUSG00000024677	ua	Ms4a6b, Ms4a4d, Gm8369, Gm10212	ENSMUSG00000024677, ENSMUSG00000024678, ENSMUSG00000058470, ENSMUSG00000067555	ua, ua, da, ua
2	11576588	Pfkfb3	1	424	149	0.00321657	0.484734	907	0.71236	1051	0.00461074	92	0.119497	258	0.000223241	30	72923, 396304, 832727, 485422	Pfkfb3	ENSMUSG00000026773 / ENSMUSG00000026773	us / ua	Pfkfb3	ENSMUSG00000026773 / ENSMUSG00000026773	us / ua
20	11776933	Gm14513	1	425	504	0.254954	0.357271	792	0.28042	699	0.803072	861	1	1060	0.0932358	167	34314	Gm14513	ENSMUSG00000080811	ua	Gm14513	ENSMUSG00000080811	ua
20	12157508	Bcor	1	426	503	0.254833	0.357271	791	0.3677	803	0.462318	604	0.748924	867	0.225668	322	74195	Bcor	ENSMUSG00000040363	is	Bcor, Gm14521, 2900008C10Rik	ENSMUSG00000040363, ENSMUSG00000083486, ENSMUSG00000087271	is, ds, is
13	12345035	Mtr	1	427	633	0.421433	0.136997	436	0.14169	448	0.451247	596	1	1077	1	1100	35338	Mtr	ENSMUSG00000021311	ua	Mtr, Actn2	ENSMUSG00000021311, ENSMUSG00000052374	ua, ua
19	12476638	Dtx4	1	428	1062	0.868019	0.308129	740	0.36022	796	0.291969	460	0.417042	574	0.145168	227	156447	Dtx4	ENSMUSG00000039982	ia	Dtx4, Mpeg1	ENSMUSG00000039982, ENSMUSG00000046805	ia, ds
17	12534311	Slc22a3	1	429	649	0.447509	0.692381	1033	0.40379	833	0.999768	1131	0.0225008	110	0.447609	545	473451	Slc22a3	ENSMUSG00000023828	us	Slc22a3, Slc22a2	ENSMUSG00000023828, ENSMUSG00000040966	us, ua
17	12727735	Slc22a1	1	430	650	0.448268	0.282167	693	0.18111	535	0.883451	935	0.809084	920	0.250962	348	253949	Slc22a1	ENSMUSG00000023829	ua	Slc22a1, Igf2r, Airn, 7SK	ENSMUSG00000023829, ENSMUSG00000023830, ENSMUSG00000078247, ENSMUSG00000089525	ua, ia, is, us
18	12792607	Osbpl1a	1	431	942	0.75197	0.521335	949	0.5608	967	0.348935	512	0.339597	494	0.880888	989	59456	Osbpl1a	ENSMUSG00000044252	ia	Osbpl1a, Gm7599	ENSMUSG00000044252, ENSMUSG00000083332	ia, ua
20	13432434	Nyx	1	432	675	0.467011	0.19829	566	0.12127	398	0.842066	903	0.0691994	197	0.0988351	172	440604	Nyx	ENSMUSG00000051228	ua	Nyx	ENSMUSG00000051228	ua
9	13462589	NA	1	433	1088	0.898792	0.168207	520	0.31347	748	0.0486607	198	0.377224	532	0.172742	258	231773	NA	NA		NA	NA	NA
6	13578798	Tmem168	1	434	732	0.528596	0.255231	660	0.12127	400	0.956796	1018	1	1088	0.322472	419	192021	Tmem168	ENSMUSG00000029569	ds	Tmem168	ENSMUSG00000029569	ds
8	13590127	Gas6	1	435	928	0.733305	0.380517	826	0.59549	987	0.0121162	123	0.90979	995	0.233082	331	184333	Gas6	ENSMUSG00000031451	ua	Gas6, 1700029H14Rik, Rasa3	ENSMUSG00000031451, ENSMUSG00000031452, ENSMUSG00000031453	ua, ua, ia
8	13995024	Dlgap2	1	436	654	0.450811	0.227284	609	0.16163	498	0.786461	844	0.311221	466	1	1103	46495	Dlgap2	ENSMUSG00000047495	ua	Dlgap2, Erich1, Gm10699	ENSMUSG00000047495, ENSMUSG00000051978, ENSMUSG00000074461	ua, ds, ua
10	14084995	Hivep2	1	437	950	0.761617	0.168207	510	0.43117	870	0.00253339	82	0.00353889	52	0.0861067	158	21872	Hivep2	ENSMUSG00000015501	ia	Hivep2	ENSMUSG00000015501	ia
2	14246837	Mrc1	1	438	1040	0.845265	0.19829	582	0.29714	728	0.129497	311	0.362411	516	0.52347	621	469058	Mrc1	ENSMUSG00000026712	is	Mrc1, Tmem236, Mir511, Gm13320	ENSMUSG00000026712, ENSMUSG00000061531, ENSMUSG00000077897, ENSMUSG00000083545	is, ds, us, ua
18	14371633	Gm5160	1	439	894	0.698493	0.0361634	217	0.03464	173	0.443397	583	1	1110	0.726584	854	839126	Gm5160	ENSMUSG00000055795	ua	Gm5160	ENSMUSG00000055795	ua
19	14398646	NA	1	440	573	0.341561	0.227284	605	0.04592	200	0.997452	1100	0.351522	508	0.473264	572	180341	NA	NA		NA	NA	NA
21	14436304	NA	1	441	925	0.727687	0.0361634	223	0.01168	98	0.762544	827	0.474511	618	0.247722	345	834426	NA	NA		NA	NA	NA
20	14555131	NA	1	442	1068	0.875613	0.0361634	238	0.02323	137	0.581472	696	1	1143	1	1146	208736	NA	NA		NA	NA	NA
19	14648137	NA	1	443	574	0.341615	0.136997	430	0.07898	284	0.804412	865	1	1069	0.539476	636	839163	NA	NA		NA	NA	NA
17	15551727	Pdcd2	1	444	1141	0.969582	0.136997	469	0.07898	303	0.804412	870	0.0584677	183	0.59673	690	420406	Pdcd2	ENSMUSG00000014771	us	Pdcd2, Prdm9, CT033750.1	ENSMUSG00000014771, ENSMUSG00000051977, ENSMUSG00000095920	us, is, ds
6	15748591	Mdfic	1	445	672	0.462203	0.104615	364	0.24578	642	0.0352754	170	1	1083	0.328748	425	262779	Mdfic	ENSMUSG00000041390	is	Mdfic	ENSMUSG00000041390	is
19	15840152	Gm3329	1	446	856	0.657931	0.380517	823	0.42445	858	0.329996	486	0.308199	460	0.0822952	153	78285	Gm3329	ENSMUSG00000090147	ua	Gm3329	ENSMUSG00000090147	ua
10	15967942	NA	1	447	731	0.527042	0.0361634	196	0.04592	204	0.338109	499	0.626944	764	1	1109	248651	NA	NA		NA	NA	NA
1	16656588	Ube2w	1	448	622	0.397356	0.19829	562	0.22784	611	0.353196	518	0.139969	281	0.79736	917	40292	Ube2w	ENSMUSG00000025939	ua	Ube2w, Tmem70, Tceb1, AC157362.1	ENSMUSG00000025939, ENSMUSG00000025940, ENSMUSG00000079658, ENSMUSG00000097744	ua, us, ua, is
7	17029697	Ppp5c	1	449	1059	0.864736	0.643531	1009	0.62745	1018	0.607549	708	0.383457	538	0.0126234	60	173911	Ppp5c	ENSMUSG00000003099	ia	Ppp5c, Hif3a, Calm3, Ccdc8, U6	ENSMUSG00000003099, ENSMUSG00000004328, ENSMUSG00000019370, ENSMUSG00000041117, ENSMUSG00000064689	ia, da, ua, ds, ua
20	17552160	Fundc1	1	450	1057	0.858363	0.136997	462	0.08974	336	0.747215	812	1	1139	0.831848	951	41577	Fundc1	ENSMUSG00000025040	ds	Fundc1, Gm5073	ENSMUSG00000025040, ENSMUSG00000083140	ds, ua
2	18025672	A930004D18Rik	1	451	933	0.741164	0.484734	924	0.32942	762	0.957754	1020	0.734106	857	0.68377	800	46861	A930004D18Rik	ENSMUSG00000054057	ia	A930004D18Rik, H2afb1, Gm13329, Gm13330	ENSMUSG00000054057, ENSMUSG00000062651, ENSMUSG00000081116, ENSMUSG00000085319	ia, ua, ua, us
4	18570537	Gm11854	1	452	855	0.657514	0.0361634	210	0.03464	172	0.443397	582	0.606906	740	0.0123481	59	84428	Gm11854	ENSMUSG00000080919	ua	Gm11854, Gm11867	ENSMUSG00000080919, ENSMUSG00000087402	ua, is
11	18899857	Meis1	1	453	966	0.773499	0.255231	671	0.30535	739	0.288772	457	0.10596	242	0.198937	293	50158	Meis1	ENSMUSG00000020160	ia	Meis1, 8430419K02Rik, U1	ENSMUSG00000020160, ENSMUSG00000085743, ENSMUSG00000089390	ia, ua, ua
21	19143143	NA	1	454	1114	0.931902	0.0361634	241	0.03464	177	0.443397	585	0.606906	742	1	1152	834427	NA	NA		NA	NA	NA
7	19267913	Rtn2	1	455	1090	0.900579	0.445334	887	0.46364	903	0.436536	577	0.0274561	124	0.309407	407	301220	Rtn2	ENSMUSG00000030401	us	Rtn2, Vasp, Gipr, Opa3, U1, 1700058P15Rik	ENSMUSG00000030401, ENSMUSG00000030403, ENSMUSG00000030406, ENSMUSG00000052214, ENSMUSG00000064580, ENSMUSG00000089636	us, ia, ua, ds, ds, ds
20	19359892	U6	1	456	1031	0.836702	0.0361634	236	0.05707	243	0.257822	430	1	1134	0.375024	471	485193	U6	ENSMUSG00000077277	da	U6, Gm14885	ENSMUSG00000077277, ENSMUSG00000082680	da, ds
2	19654813	Otud1	1	457	1019	0.827491	0.333152	771	0.43782	877	0.140138	316	0.198472	354	0.131332	210	23199	Otud1	ENSMUSG00000043415	ua	Otud1, SNORA17, Gm13343, Gm13347, Gm13346	ENSMUSG00000043415, ENSMUSG00000077342, ENSMUSG00000080227, ENSMUSG00000083893, ENSMUSG00000087246	ua, ua, us, ua, ds
7	19926781	Ceacam16	1	458	1020	0.828271	0.282167	709	0.33726	776	0.276882	448	1	1131	0.104984	181	7301	Ceacam16	ENSMUSG00000014686	ua	Ceacam16, Pvr, Ceacam19, Bcl3, Gm16184, Gm16251	ENSMUSG00000014686, ENSMUSG00000040511, ENSMUSG00000049848, ENSMUSG00000053175, ENSMUSG00000089886, ENSMUSG00000090075	ua, ua, ua, ua, ds, is
11	20111414	Actr2	1	459	930	0.737827	0.104615	385	0.17142	523	0.162931	341	0.618323	758	0.595032	688	187752	Actr2	ENSMUSG00000020152	ua	Actr2	ENSMUSG00000020152	ua
14	20729359	Camk2g	1	460	1094	0.902959	0.255231	677	0.24578	651	0.538195	648	1	1149	1	1149	142037	Camk2g	ENSMUSG00000021820	ds	Camk2g, Plau, Ndst2	ENSMUSG00000021820, ENSMUSG00000021822, ENSMUSG00000039308	ds, ua, us
5	20935681	Rsbn1l	1	461	1043	0.849049	0.333152	775	0.42445	860	0.173008	351	0.0790182	207	0.0509898	109	2652	Rsbn1l	ENSMUSG00000039968	is	Rsbn1l	ENSMUSG00000039968	is
11	21177585	Vps54	1	462	999	0.801572	0.255231	673	0.32149	754	0.233644	403	0.162737	307	0.0559946	114	20532	Vps54	ENSMUSG00000020128	ua	Vps54, Gm12041, Gm12042, Gm12040, 7SK	ENSMUSG00000020128, ENSMUSG00000082898, ENSMUSG00000084048, ENSMUSG00000084259, ENSMUSG00000088223	ua, ua, ua, ds, ds
2	21226115	Enkur	1	463	1123	0.942059	0.136997	468	0.22784	618	0.122264	305	0.293368	446	0.786862	910	203784	Enkur	ENSMUSG00000026679	ua	Enkur, Thnsl1, Gm13377, 7SK	ENSMUSG00000026679, ENSMUSG00000048550, ENSMUSG00000086821, ENSMUSG00000089576	ua, ds, ua, ua
5	21370204	Fgl2	1	464	1117	0.934354	0.555338	970	0.61858	1012	0.250185	415	0.65964	785	0.750415	876	469334	Fgl2	ENSMUSG00000039899	ua	Fgl2, Fam185a, Ccdc146	ENSMUSG00000039899, ENSMUSG00000047221, ENSMUSG00000064280	ua, ua, is
1	21467957	Kcnq5	1	465	678	0.471254	0.0361634	191	0.05707	228	0.257822	422	0.673271	795	0.387752	487	104921	Kcnq5	ENSMUSG00000028033	is	Kcnq5	ENSMUSG00000028033	is
14	21544625	Myst4	1	466	1053	0.8549	0.0710195	319	0.08974	335	0.331481	491	1	1138	0.831848	950	277965	Myst4	ENSMUSG00000021767	ia	Myst4	ENSMUSG00000021767	ia
13	21852393	Hist1h1b, Zfp184	1	467	210	0.014983	0.380517	816	0.35266	790	0.624336	727	0.416174	572	0.528076	625	207839, 207754, 41223	Hist1h1b, Zfp184	ENSMUSG00000058773 / ENSMUSG00000006720 / ENSMUSG00000006720	ua / ua / da	Hist1h1b, Hist1h2ak, Hist1h4k, Hist1h4m, Hist1h2bp, Hist1h2an, Hist1h3i, Hist1h2aj, Gm11274, Hist1h2ao, Hist1h2bl, Zfp184, Pom121l2, Gm11292, Gm11281, Gm11280, Gm11290, Gm11291, Mir1983	ENSMUSG00000058773, ENSMUSG00000063021, ENSMUSG00000064288, ENSMUSG00000069306, ENSMUSG00000069308, ENSMUSG00000069309, ENSMUSG00000075032, ENSMUSG00000080076, ENSMUSG00000085331, ENSMUSG00000094248, ENSMUSG00000094338 / ENSMUSG00000006720, ENSMUSG00000016982, ENSMUSG00000043145, ENSMUSG00000078917, ENSMUSG00000085393, ENSMUSG00000085827, ENSMUSG00000086508, ENSMUSG00000088148 / ENSMUSG0000000672…	ua, ua, ua, us, ds, ua, ua, ua, ds, us, ua / ua, ua, ua, ds, ds, ua, ua, ds / da, ia, ua, us, us, ua, ua, us
17	22311901	CT030661.1	1	468	1072	0.879513	0.0710195	321	0.08974	337	0.331481	492	0.489645	627	0.478719	579	118369	CT030661.1	ENSMUSG00000096433	ua	CT030661.1	ENSMUSG00000096433	ua
6	22474950	Fam3c	1	469	623	0.400622	0.136997	434	0.12127	397	0.565825	669	0.369534	522	1	1098	453779	Fam3c	ENSMUSG00000029672	ua	Fam3c	ENSMUSG00000029672	ua
16	23282075	St6gal1	1	470	1107	0.917977	0.445334	889	0.61407	1006	0.0356629	173	0.0104593	75	0.944855	1040	840609	St6gal1	ENSMUSG00000022885	ia	St6gal1	ENSMUSG00000022885	ia
13	23713160	Hfe	1	471	626	0.408069	0.70351	1039	0.66089	1031	0.743942	804	1	1075	0.115565	194	833433	Hfe	ENSMUSG00000006611	us	Hfe, Slc17a2, Hist1h1c, Hist1h1a, Hist1h4c, Hist1h2ab, Trim38, Hist1h4b, Hist1h3b, Hist1h3c, Hist1h2bb, Gm11336, Gm11338	ENSMUSG00000006611, ENSMUSG00000036110, ENSMUSG00000036181, ENSMUSG00000049539, ENSMUSG00000060678, ENSMUSG00000061615, ENSMUSG00000064140, ENSMUSG00000069266, ENSMUSG00000069267, ENSMUSG00000069310, ENSMUSG00000075031, ENSMUSG00000080999, ENSMUSG00000083206	us, ua, ua, ua, us, ua, ua, ua, ua, ds, ua, ds, ua
11	23794549	Rel	1	472	244	0.0235259	0.104615	355	0.74725	1061	6.97842e-12	11	0.0411895	149	1.79726e-26	5	253396, 102616, 263637	Rel	ENSMUSG00000020275 / ENSMUSG00000020275 / ENSMUSG00000020275	da / ua / us	Rel, U1, Gm20645, Gm12061	ENSMUSG00000020275, ENSMUSG00000087741, ENSMUSG00000093470 / ENSMUSG00000020275, ENSMUSG00000087741, ENSMUSG00000093470 / ENSMUSG00000020275, ENSMUSG00000084769, ENSMUSG00000087741	da, da, ia / ua, ua, ua / us, ua, us
18	23808190	Mapre2	1	473	614	0.382082	0.402923	836	0.27191	688	0.927388	979	0.565297	706	0.844052	964	290506	Mapre2	ENSMUSG00000024277	is	Mapre2, Gm15972	ENSMUSG00000024277, ENSMUSG00000086287	is, ua
7	24316009	1500002O20Rik	1	474	718	0.513684	0.168207	492	0.11088	379	0.777381	837	0.350114	504	0.606051	700	21022	1500002O20Rik	ENSMUSG00000002210	ua	1500002O20Rik, Lypd5, Zfp61, Kcnn4, 1700008P20Rik, Zfp94, Gm15465, AC159140.1	ENSMUSG00000002210, ENSMUSG00000030484, ENSMUSG00000050605, ENSMUSG00000054342, ENSMUSG00000055826, ENSMUSG00000074282, ENSMUSG00000082802, ENSMUSG00000092947	ua, ua, us, ua, ds, us, ds, ua
19	24701717	Pgm5	1	475	821	0.625227	0.0710195	304	0.19067	550	0.0400756	184	0.490989	628	0.227494	327	337264	Pgm5	ENSMUSG00000041731	is	Pgm5	ENSMUSG00000041731	is
17	25010167	Mapk8ip3	1	476	1023	0.831262	0.136997	458	0.18111	542	0.265452	437	0.223822	381	1	1143	318116	Mapk8ip3	ENSMUSG00000024163	ua	Mapk8ip3, Hn1l, Ift140, Cramp1l, Eme2, AC154229.1	ENSMUSG00000024163, ENSMUSG00000024165, ENSMUSG00000024169, ENSMUSG00000038002, ENSMUSG00000073436, ENSMUSG00000095018	ua, ua, us, ia, ua, us
19	25348546	Kank1	1	477	899	0.701181	0.136997	451	0.10037	360	0.687244	766	0.512902	662	0.583037	677	315099	Kank1	ENSMUSG00000032702	is	Kank1	ENSMUSG00000032702	is
15	25741996	Myo10	1	478	605	0.371881	0.0361634	187	0.07898	285	0.149915	332	0.714854	837	0.48076	582	4326	Myo10	ENSMUSG00000022272	is	Myo10, Gm2862	ENSMUSG00000022272, ENSMUSG00000089639	is, ds
14	25813325	Anxa11	1	479	472	0.221412	0.136997	425	0.16163	495	0.350178	513	0.311221	464	0.415718	518	701371	Anxa11	ENSMUSG00000021866	us	Anxa11, Zcchc24, AC164303.1	ENSMUSG00000021866, ENSMUSG00000055538, ENSMUSG00000077081	us, ua, ua
15	25867458	Fam134b	1	480	604	0.371745	0.555338	965	0.62304	1015	0.233628	401	0.379505	536	0.541001	640	695101	Fam134b	ENSMUSG00000022270	ia	Fam134b, Zfp622	ENSMUSG00000022270, ENSMUSG00000052253	ia, ua
8	26026254	Fnta	1	481	663	0.45706	0.227284	611	0.16163	499	0.786461	845	0.614318	747	0.874103	980	448309	Fnta	ENSMUSG00000015994	ua	Fnta, Hook3, 4930444A02Rik, Hgsnat	ENSMUSG00000015994, ENSMUSG00000037234, ENSMUSG00000037251, ENSMUSG00000037260	ua, ia, ua, ua
17	26596245	Ergic1	1	482	903	0.706978	0.168207	506	0.24578	649	0.17064	348	0.545097	690	0.366575	461	114332	Ergic1	ENSMUSG00000001576	ia	Ergic1, Atp6v0e, A930001N09Rik, Gm17218, AC122252.1	ENSMUSG00000001576, ENSMUSG00000015575, ENSMUSG00000048249, ENSMUSG00000091078, ENSMUSG00000094969	ia, ua, ua, ds, us
10	26799742	Arhgap18	1	483	778	0.582238	0.19829	570	0.44439	884	0.00479855	93	1	1098	0.560704	658	5746	Arhgap18	ENSMUSG00000039031	ia	Arhgap18	ENSMUSG00000039031	ia
17	27041121	Cuta	1	484	907	0.711165	0.465397	901	0.50017	936	0.369245	527	0.896419	988	0.000681275	32	478642	Cuta	ENSMUSG00000024194	ua	Cuta, Itpr3, Ggnbp1, Bak1, Mir3083	ENSMUSG00000024194, ENSMUSG00000042644, ENSMUSG00000048731, ENSMUSG00000057789, ENSMUSG00000093118	ua, us, ds, ua, ua
14	27288133	Arhgef3	1	485	93	0.000262309	0.0361634	175	0.10037	348	0.0871702	251	0.0951024	226	0.402804	502	850413, 41272, 456656, 45284	Arhgef3	ENSMUSG00000021895 / ENSMUSG00000021895 / ENSMUSG00000021895	ua / ia / is	Arhgef3	ENSMUSG00000021895 / ENSMUSG00000021895 / ENSMUSG00000021895	ua / ia / is
7	27552216	Pld3	1	486	741	0.542732	0.168207	496	0.28883	717	0.0796962	243	1	1089	0.576728	673	449087	Pld3	ENSMUSG00000003363	us	Pld3, Akt2, Ttc9b, 2310022A10Rik	ENSMUSG00000003363, ENSMUSG00000004056, ENSMUSG00000007944, ENSMUSG00000049643	us, ua, ua, ia
7	29238145	2200002D01Rik	1	487	567	0.334666	0.227284	604	0.20013	564	0.618997	713	0.819101	928	0.877664	985	351756	2200002D01Rik	ENSMUSG00000030587	ua	2200002D01Rik, Yif1b, Fam98c, Psmd8, Spred3, Kcnk6, Catsperg1, Gm16282	ENSMUSG00000030587, ENSMUSG00000030588, ENSMUSG00000030590, ENSMUSG00000030591, ENSMUSG00000037239, ENSMUSG00000046410, ENSMUSG00000049676, ENSMUSG00000090009	ua, ds, ua, ua, ua, ua, ua, ua
11	29794183	Eml6	1	488	876	0.688322	0.168207	502	0.12127	405	0.727146	793	0.369534	523	0.427644	530	99209	Eml6	ENSMUSG00000044072	ia	Eml6, Gm12093	ENSMUSG00000044072, ENSMUSG00000083917	ia, ua
5	29896510	NA	1	489	1133	0.949286	0.380517	830	0.40379	836	0.411426	562	0.0706954	199	0.0760217	139	351576	NA	NA		NA	NA	NA
7	29906703	Zfp940	1	490	862	0.665146	0.136997	449	0.21871	598	0.143946	318	0.827771	938	0.687682	805	17184	Zfp940	ENSMUSG00000050855	ua	Zfp940, Zfp420, Zfp27, Gm17199	ENSMUSG00000050855, ENSMUSG00000058402, ENSMUSG00000062040, ENSMUSG00000090331	ua, ds, ua, ua
14	30246910	Cacna1d	1	491	543	0.305562	0.255231	654	0.27191	684	0.422205	569	0.702413	827	0.0998524	176	184691	Cacna1d	ENSMUSG00000015968	ia	Cacna1d	ENSMUSG00000015968	ia
15	30953497	Ctnnd2	1	492	1025	0.83177	0.0361634	235	0.03464	176	0.443397	584	0.10684	247	0.625015	718	486533	Ctnnd2	ENSMUSG00000022240	is	Ctnnd2	ENSMUSG00000022240	is
16	30978030	AI480653	1	493	1037	0.839594	0.333152	774	0.72232	1056	1.23397e-05	29	0.0840296	212	0.684321	802	253838	AI480653	ENSMUSG00000047434	is	AI480653, Gm15742	ENSMUSG00000047434, ENSMUSG00000087605	is, us
17	31074014	Abcg1	1	494	996	0.797319	0.255231	672	0.57602	978	0.000481332	52	0.0790729	208	0.421201	521	264652	Abcg1	ENSMUSG00000024030	ia	Abcg1, Gm15318	ENSMUSG00000024030, ENSMUSG00000086010	ia, ua
5	31180766	Gtf3c2	1	495	896	0.698629	0.380517	825	0.17142	522	0.992844	1082	1	1111	0.416863	520	15638	Gtf3c2	ENSMUSG00000029144	is	Gtf3c2, Eif2b4, Snx17, Ppm1g, Nrbp1, Krtcap3, Zfp513, Gckr	ENSMUSG00000029144, ENSMUSG00000029145, ENSMUSG00000029146, ENSMUSG00000029147, ENSMUSG00000029148, ENSMUSG00000029149, ENSMUSG00000043059, ENSMUSG00000059434	is, ds, ua, ds, ua, ua, ds, ua
6	31220160	AB041803	1	496	875	0.687125	0.19829	576	0.571	974	6.27568e-05	36	1	1108	0.659812	773	52706	AB041803	ENSMUSG00000044471	us	AB041803, 2210408F21Rik	ENSMUSG00000044471, ENSMUSG00000087380	us, ua
14	31575153	Hacl1	1	497	869	0.680931	0.656426	1012	0.64456	1024	0.589621	704	0.0544117	177	0.780614	908	38775	Hacl1	ENSMUSG00000021884	is	Hacl1, Btd, Colq	ENSMUSG00000021884, ENSMUSG00000021900, ENSMUSG00000057606	is, ua, is
17	31731656	NA	1	498	1109	0.922988	0.227284	635	0.51749	946	0.00137707	69	0.799537	909	0.664882	778	282929	NA	NA		NA	NA	NA
2	31849271	Lamc3	1	499	594	0.362826	0.136997	431	0.13154	426	0.507163	633	0.249271	403	0.268374	366	141167	Lamc3	ENSMUSG00000026840	ua	Lamc3, Fibcd1, Qrfp	ENSMUSG00000026840, ENSMUSG00000026841, ENSMUSG00000043102	ua, is, us
7	31854241	NA	1	500	918	0.720605	0.0361634	220	0.05707	236	0.257822	426	0.197327	351	1	1128	345330	NA	NA		NA	NA	NA
19	31909246	A1cf	1	501	816	0.623132	0.0710195	303	0.12127	403	0.183084	359	0.765974	883	0.21547	314	86699	A1cf	ENSMUSG00000052595	ia	A1cf	ENSMUSG00000052595	ia
12	31951302	Hbp1	1	502	935	0.741926	0.357271	798	0.19067	552	0.973193	1042	1	1116	0.245337	342	33965	Hbp1	ENSMUSG00000002996	ia	Hbp1, Cog5	ENSMUSG00000002996, ENSMUSG00000035933	ia, ds
11	32023448	Nsg2	1	503	944	0.754534	0.333152	769	0.38961	820	0.279972	450	0.219742	375	0.935056	1032	36302	Nsg2	ENSMUSG00000020297	ia	Nsg2	ENSMUSG00000020297	ia
2	32042068	Nup214	1	504	595	0.363264	0.7534	1057	0.80022	1075	0.250892	419	0.145482	287	0.149733	232	67030	Nup214	ENSMUSG00000001855	ds	Nup214, Fam78a, Gm13442, Gm13609, Gm16534	ENSMUSG00000001855, ENSMUSG00000050592, ENSMUSG00000085737, ENSMUSG00000086192, ENSMUSG00000090157	ds, ia, ua, ua, ia
5	32049812	Bre	1	505	1153	0.985246	0.0361634	248	0.06809	269	0.196599	373	0.222396	379	0.00328731	43	238129	Bre	ENSMUSG00000052139	is	Bre, Gm17130	ENSMUSG00000052139, ENSMUSG00000091082	is, ua
16	32176030	Rnf168	1	506	620	0.392238	0.762322	1058	0.88639	1081	0.00956779	114	0.418247	575	0.00271512	41	473341	Rnf168	ENSMUSG00000014074	ua	Rnf168, Wdr53, 2310010M20Rik, Lrrc33, Bex6	ENSMUSG00000014074, ENSMUSG00000022787, ENSMUSG00000046345, ENSMUSG00000052384, ENSMUSG00000075269	ua, ua, ua, us, ua
4	32197992	Bach2	1	507	452	0.188838	0.809471	1069	0.65282	1028	0.993664	1090	0.0909555	222	0.761175	887	832828	Bach2	ENSMUSG00000040270	ua	Bach2, Gm11929, Gm11932, D130062J21Rik	ENSMUSG00000040270, ENSMUSG00000083564, ENSMUSG00000087049, ENSMUSG00000090278	ua, ua, ua, ua
4	32354292	Bach2	1	508	451	0.188501	0.357271	789	0.69133	1045	0.000161559	43	0.548164	692	0.0517837	110	469227	Bach2	ENSMUSG00000040270	ia	Bach2	ENSMUSG00000040270	ia
19	32380508	Sgms1	1	509	1052	0.85435	0.136997	461	0.20013	573	0.197198	375	0.819101	930	0.86738	976	483743	Sgms1	ENSMUSG00000040451	ia	Sgms1, AC115752.1	ENSMUSG00000040451, ENSMUSG00000097787	ia, us
18	32398841	Bin1	1	510	542	0.304921	0.484734	911	0.50017	933	0.450708	593	0.300662	455	0.164496	245	109532	Bin1	ENSMUSG00000024381	ia	Bin1, AC126026.1	ENSMUSG00000024381, ENSMUSG00000097413	ia, us
11	32537149	Stk10	1	511	1150	0.98283	0.53865	960	0.68768	1044	0.0434639	192	0.316217	470	0.716053	838	41112	Stk10	ENSMUSG00000020272	is	Stk10, Efcab9, Ubtd2	ENSMUSG00000020272, ENSMUSG00000044056, ENSMUSG00000044949	is, ua, ds
18	32765401	AC135961.1	1	512	438	0.169668	0.0361634	176	0.01168	95	0.762544	824	1	1047	1	1081	425496	AC135961.1	ENSMUSG00000097553	ia	SNORA17, AC135961.1	ENSMUSG00000087715, ENSMUSG00000097553	ua, ia
18	32896986	AC135961.1	1	513	439	0.170034	0.0361634	177	0.12127	395	0.0506862	203	0.0691994	196	0.167147	251	217345	AC135961.1	ENSMUSG00000097553	ua	Camk4, AC135961.1, AC140983.1	ENSMUSG00000038128, ENSMUSG00000097553, ENSMUSG00000097710	us, ua, ia
16	33172766	Osbpl11	1	514	752	0.549945	0.227284	615	0.15172	476	0.823544	879	0.594982	730	0.133538	212	235447	Osbpl11	ENSMUSG00000022807	us	Osbpl11, Iqcg, Gm17106, RNaseP_nuc	ENSMUSG00000022807, ENSMUSG00000035578, ENSMUSG00000078489, ENSMUSG00000089109	us, ua, ua, ua
4	33233483	Rngtt	1	515	784	0.586855	0.308129	729	0.24578	644	0.75792	814	0.414876	567	0.0151946	67	5503	Rngtt	ENSMUSG00000028274	ua	Rngtt, Pnrc1, Srsf12	ENSMUSG00000028274, ENSMUSG00000040128, ENSMUSG00000054679	ua, ds, da
1	33579334	Prim2	1	516	667	0.4591	0.333152	760	0.41075	842	0.211434	384	0.0524509	168	0.25616	355	19453	Prim2	ENSMUSG00000026134	is	Prim2, 1700001G17Rik	ENSMUSG00000026134, ENSMUSG00000044744	is, ua
8	33892827	Rbpms	1	517	932	0.739774	0.424519	865	0.43782	876	0.456135	599	0.0313123	135	0.751966	878	420288	Rbpms	ENSMUSG00000031586	ia	Rbpms, AC123616.1	ENSMUSG00000031586, ENSMUSG00000092649	ia, ua
16	34111999	Kalrn	1	518	624	0.401411	0.0710195	291	0.20013	566	0.0319348	163	0.000252529	22	0.880447	988	8649	Kalrn	ENSMUSG00000061751	ia	Kalrn	ENSMUSG00000061751	ia
6	34125796	Slc35b4	1	519	916	0.718182	0.255231	668	0.30535	738	0.288772	456	0.37174	527	0.395709	496	75816	Slc35b4	ENSMUSG00000018999	ds	Slc35b4, Lrguk, Gm13856, Gm13855	ENSMUSG00000018999, ENSMUSG00000056215, ENSMUSG00000087356, ENSMUSG00000087613	ds, ia, ua, ua
1	34467436	Ptpn18	1	520	611	0.377463	0.680835	1028	0.78051	1074	0.0856406	246	0.537445	681	0.307039	404	179404	Ptpn18	ENSMUSG00000026126	is	Ptpn18, Imp4, Ccdc115, Mir5103	ENSMUSG00000026126, ENSMUSG00000026127, ENSMUSG00000042111, ENSMUSG00000092852	is, ds, ua, ua
19	34515045	Lipa	1	521	1026	0.831971	0.333152	772	0.20948	586	0.921906	974	0.511932	657	0.702407	820	130493	Lipa	ENSMUSG00000024781	ia	Lipa, Ch25h, AC157912.1, AC102249.1	ENSMUSG00000024781, ENSMUSG00000050370, ENSMUSG00000076300, ENSMUSG00000097558	ia, ua, ua, ds
17	34604004	Ager	1	522	814	0.619738	0.484734	918	0.49426	930	0.476075	614	0.0890277	221	0.174176	264	203515	Ager	ENSMUSG00000015452	da	Ager, Atf6b, Egfl8, Ppt2, Prrt1, Rnf5, Tnxb, Fkbpl, Agpat1, Gm20460, Gm20463, Gm20461	ENSMUSG00000015452, ENSMUSG00000015461, ENSMUSG00000015467, ENSMUSG00000015474, ENSMUSG00000015476, ENSMUSG00000015478, ENSMUSG00000033327, ENSMUSG00000033739, ENSMUSG00000034254, ENSMUSG00000092176, ENSMUSG00000092395, ENSMUSG00000092525	da, ua, ds, ds, ua, us, ua, ua, ia, ds, da, ds
4	34669494	Rars2	1	523	773	0.575097	0.136997	445	0.14169	449	0.451247	597	0.164214	309	0.642575	741	180738	Rars2	ENSMUSG00000028292	ds	Rars2, Slc35a1, Orc3, 7SK	ENSMUSG00000028292, ENSMUSG00000028293, ENSMUSG00000040044, ENSMUSG00000088338	ds, ia, ua, us
17	34961839	Vars	1	524	656	0.452371	0.724575	1051	0.56593	971	0.983479	1061	0.905801	993	0.720219	843	454478	Vars	ENSMUSG00000007029	ua	Vars, D17H6S56E-3, Hspa1l, Slc44a4, Neu1, Clic1, Lsm2, Hspa1b, Hspa1a, 1110038B12Rik, Gm8696, Gm20481, AC087117.1, AC087117.2, Snord52, U6	ENSMUSG00000007029, ENSMUSG00000007030, ENSMUSG00000007033, ENSMUSG00000007034, ENSMUSG00000007038, ENSMUSG00000007041, ENSMUSG00000007050, ENSMUSG00000090877, ENSMUSG00000091971, ENSMUSG00000092203, ENSMUSG00000092557, ENSMUSG00000092609, ENSMUSG00000092678, ENSMUSG00000092687, ENSMUSG00000093009, ENSMUSG00000096022	ua, ua, ua, da, ia, ua, ua, ds, ds, ds, ds, ua, ds, ds, ds, ua
8	35203923	NA	1	525	1078	0.890397	0.104615	395	0.26331	681	0.0234212	150	0.433954	590	0.0801996	146	217901	NA	NA		NA	NA	NA
9	35303656	Tirap	1	526	827	0.630235	0.19829	573	0.18111	537	0.572062	677	0.343018	498	0.289203	383	7877	Tirap	ENSMUSG00000032041	ua	Tirap, Rpusd4, Foxred1, Fam118b, Gm5614	ENSMUSG00000032041, ENSMUSG00000032044, ENSMUSG00000039048, ENSMUSG00000050471, ENSMUSG00000066771	ua, ds, ua, ua, ua
3	35340933	NA	1	527	711	0.504439	0.104615	368	0.04592	203	0.849904	908	0.626944	763	1	1106	6732	NA	NA		NA	NA	NA
5	35680493	Htra3	1	528	776	0.576659	0.0361634	200	0.16163	503	0.0171368	138	0.797328	907	0.415718	519	234265	Htra3	ENSMUSG00000029096	ia	Htra3, 2310079F23Rik, 4931431C16Rik	ENSMUSG00000029096, ENSMUSG00000029097, ENSMUSG00000055061	ia, ua, ua
16	35741279	Dirc2	1	529	919	0.721829	0.227284	627	0.29714	726	0.214964	386	1	1114	0.337813	429	38918	Dirc2	ENSMUSG00000022848	ia	Dirc2, SNORA38	ENSMUSG00000022848, ENSMUSG00000087793	ia, ua
18	35829462	Cxxc5, NA	1	530	199	0.0124647	0.601868	989	0.75313	1067	0.0281312	157	0.119532	259	0.188644	285	473602, 44497, 283747	Cxxc5, NA	ENSMUSG00000046668 / ENSMUSG00000046668 / NA	ua / ia /	Cxxc5, Ube2d2, NA	ENSMUSG00000046668, ENSMUSG00000091896 / ENSMUSG00000046668, ENSMUSG00000091896 / NA	ua, ua / ia, da / NA
1	35843507	NA	1	531	441	0.172189	0.255231	650	0.11088	377	0.969863	1037	0.757083	871	0.877664	984	468824	NA	NA		NA	NA	NA
1	36048454	Hs6st1	1	532	440	0.172085	0.255231	649	0.20013	559	0.737575	800	0.0221181	109	0.346862	436	434935	Hs6st1	ENSMUSG00000045216	us	Hs6st1	ENSMUSG00000045216	us
13	36118276	Fars2	1	533	931	0.738055	0.282167	707	0.18111	540	0.883451	936	1	1115	0.625639	721	480263	Fars2	ENSMUSG00000021420	us	Fars2, Lyrm4	ENSMUSG00000021420, ENSMUSG00000046573	us, ia
17	36190082	2410017I17Rik	1	534	748	0.545163	0.0361634	197	0.12127	401	0.0506862	204	0.0691994	198	1	1113	20693	2410017I17Rik	ENSMUSG00000038311	ds	2410017I17Rik, H2-T3, Gm8909, Gm10499, C920025E04Rik, H2-Bl, Gm9574, H2-T10, Gm8815, Gm4246, Gm7030, Gm6659, Gm20447, Gm17782, Gm6623, Gm20478, Gm20495	ENSMUSG00000038311, ENSMUSG00000054128, ENSMUSG00000073402, ENSMUSG00000073403, ENSMUSG00000073405, ENSMUSG00000073406, ENSMUSG00000073980, ENSMUSG00000079491, ENSMUSG00000092224, ENSMUSG00000092240, ENSMUSG00000092243, ENSMUSG00000092289, ENSMUSG00000092306, ENSMUSG00000092366, ENSMUSG00000092374, ENSMUSG00000092474, ENSMUSG00000092480, ENSMUSG00000092630	ds, ua, ua, ua, ua, ua, ua, ua, ua, ia, ua, ds, da, ua, ds, ds, ua, ua
8	36254727	Lonrf1	1	535	1113	0.929048	0.255231	678	0.24578	652	0.538195	649	0.100376	234	0.811869	929	4214	Lonrf1	ENSMUSG00000039633	us	Lonrf1	ENSMUSG00000039633	us
5	36375729	Sorcs2	1	536	767	0.565191	0.521335	946	0.5287	952	0.487582	621	0.382858	537	0.325751	423	74549	Sorcs2	ENSMUSG00000029093	is	Sorcs2, Grpel1, Ccdc96	ENSMUSG00000029093, ENSMUSG00000029198, ENSMUSG00000050677	is, ua, ua
18	36712965	Apbb3	1	537	1067	0.875166	0.227284	633	0.2546	664	0.370954	531	1	1142	0.715231	837	282996	Apbb3	ENSMUSG00000001379	ua	Apbb3, Sra1, Slc35a4, E230025N22Rik	ENSMUSG00000001379, ENSMUSG00000006050, ENSMUSG00000033272, ENSMUSG00000044719	ua, ua, ds, ua
15	36724751	NA	1	538	1098	0.908471	0.586926	987	0.74725	1064	0.0231321	149	0.644961	774	0.276731	372	838993	NA	NA		NA	NA	NA
10	37136539	5930403N24Rik	1	539	1083	0.89617	0.0710195	323	0.05707	245	0.563933	666	0.673271	800	0.814562	935	121647	5930403N24Rik	ENSMUSG00000046463	ia	5930403N24Rik, Marcks	ENSMUSG00000046463, ENSMUSG00000069662	ia, us
2	37739242	Strbp	1	540	1050	0.853723	0.357271	805	0.42445	861	0.246102	410	0.308199	461	0.24133	338	67031	Strbp	ENSMUSG00000026915	ua	Strbp, Mir5128	ENSMUSG00000026915, ENSMUSG00000092958	ua, ua
19	37970963	Myof	1	541	841	0.646373	0.227284	622	0.27191	692	0.301733	468	0.33695	492	0.113278	189	309932	Myof	ENSMUSG00000048612	ia	Myof	ENSMUSG00000048612	ia
6	38361609	Zc3hav1	1	542	727	0.520039	0.402923	843	0.24578	643	0.960994	1028	0.684061	810	0.403284	508	121317	Zc3hav1	ENSMUSG00000029826	us	Zc3hav1, Ubn2, Ttc26, Rpl30-ps1, Gm16563	ENSMUSG00000029826, ENSMUSG00000038538, ENSMUSG00000056832, ENSMUSG00000057696, ENSMUSG00000089905	us, ua, ua, ua, ua
16	38396048	Pla1a	1	543	842	0.648137	0.601868	991	0.4761	908	0.93229	984	0.179069	324	0.673952	788	430489	Pla1a	ENSMUSG00000002847	ds	Pla1a, Cd80, Gm15953, AC209577.1	ENSMUSG00000002847, ENSMUSG00000075122, ENSMUSG00000081605, ENSMUSG00000097576	ds, ua, ua, ua
3	38597808	Ankrd50	1	544	720	0.514034	0.104615	369	0.03464	168	0.909271	959	0.10684	246	1	1107	237939	Ankrd50	ENSMUSG00000044864	ua	Ankrd50, AC114901.1	ENSMUSG00000044864, ENSMUSG00000076385	ua, ua
15	38606681	Atp6v1c1	1	545	1155	0.993918	0.255231	680	0.22784	619	0.619052	715	0.0191104	103	0.812716	930	737	Atp6v1c1	ENSMUSG00000022295	ua	Atp6v1c1	ENSMUSG00000022295	ua
12	38927446	NA	1	546	768	0.56606	0.0361634	199	0.08974	322	0.114316	290	0.72939	853	0.165199	247	7958	NA	NA		NA	NA	NA
18	39043907	Arhgap26	1	547	1106	0.917969	0.445334	888	0.6318	1020	0.0222856	145	0.58815	722	0.0575262	119	41518	Arhgap26	ENSMUSG00000036452	is	Arhgap26, Fgf1, Gm15334	ENSMUSG00000036452, ENSMUSG00000036585, ENSMUSG00000086991	is, ua, ua
10	39485370	Fyn	1	548	1108	0.920085	0.282167	713	0.23687	634	0.694432	768	0.215787	371	0.554458	652	16826	Fyn	ENSMUSG00000019843	ia	Fyn	ENSMUSG00000019843	ia
15	39909556	Dpys	1	549	1093	0.902608	0.168207	521	0.16163	508	0.516917	640	0.311221	468	0.0788623	144	26002	Dpys	ENSMUSG00000022304	ua	Dpys, Lrp12	ENSMUSG00000022304, ENSMUSG00000022305	ua, ia
3	39978146	NA	1	550	789	0.588354	0.0361634	202	0.04592	205	0.338109	500	0.126947	271	0.208084	305	183990	NA	NA		NA	NA	NA
10	40067725	Slc16a10	1	551	984	0.787897	0.227284	629	0.29714	727	0.214964	387	0.201358	362	0.515774	613	102536	Slc16a10	ENSMUSG00000019838	ia	Slc16a10, AI317395, BC021785, G630090E17Rik	ENSMUSG00000019838, ENSMUSG00000038522, ENSMUSG00000038528, ENSMUSG00000071335	ia, ua, ua, ua
19	40271828	Pdlim1	1	552	1054	0.856318	0.308129	738	0.21871	601	0.84624	905	0.827771	939	0.765043	891	257107	Pdlim1	ENSMUSG00000055044	ia	Pdlim1, Cyp2c70	ENSMUSG00000055044, ENSMUSG00000060613	ia, ua
21	40286164	AC182034.1	1	553	1084	0.896935	0.0710195	324	0.01168	101	0.943615	1000	0.474511	621	0.250015	347	834423	AC182034.1	ENSMUSG00000093895	ds	AC182034.1	ENSMUSG00000093895	ds
9	40454940	Gramd1b	1	554	1065	0.871882	0.255231	675	0.15172	487	0.897711	945	0.43246	587	0.893911	1003	439620	Gramd1b	ENSMUSG00000040111	ia	Gramd1b	ENSMUSG00000040111	ia
11	40698201	Nudcd2	1	555	1033	0.836795	0.333152	773	0.15172	485	0.985426	1064	0.105993	245	0.0596849	122	37569	Nudcd2	ENSMUSG00000020328	ua	Nudcd2, Hmmr, Mat2b, snoMe28S-Cm3227	ENSMUSG00000020328, ENSMUSG00000020330, ENSMUSG00000042032, ENSMUSG00000088256	ua, ds, is, us
13	40905875	Gcnt2	1	556	786	0.587551	0.333152	764	0.61407	1004	0.00168452	75	0.373554	529	0.733153	860	79186	Gcnt2	ENSMUSG00000021360	ia	Gcnt2, Tmem14c, Pak1ip1	ENSMUSG00000021360, ENSMUSG00000021361, ENSMUSG00000038683	ia, ua, ua
14	40955300	Tspan14	1	557	707	0.499645	0.402923	842	0.60489	996	0.0165005	132	0.736954	858	0.838658	957	311589	Tspan14	ENSMUSG00000037824	is	Tspan14	ENSMUSG00000037824	is
9	41115361	Ubash3b	1	558	687	0.482669	0.734539	1053	0.62745	1017	0.9379	991	0.229441	388	0.89976	1009	257576	Ubash3b	ENSMUSG00000032020	is	Ubash3b	ENSMUSG00000032020	is
3	41123916	Pgrmc2	1	559	565	0.32865	0.380517	817	0.20948	579	0.974611	1044	1	1068	0.0584205	120	40502	Pgrmc2	ENSMUSG00000049940	ua	Pgrmc2	ENSMUSG00000049940	ua
10	42057437	Gm9855	1	560	852	0.656234	0.868205	1081	0.64456	1023	0.999951	1141	0.00372584	53	0.0164265	68	838676	Gm9855	ENSMUSG00000085666	is	Gm9855	ENSMUSG00000085666	is
15	42100316	NA	1	561	1051	0.853737	0.0710195	318	0.15172	486	0.0971869	267	1	1137	0.625639	722	335919	NA	NA		NA	NA	NA
10	42882440	Scml4	1	562	1091	0.901188	0.465397	902	0.48223	918	0.443835	590	0.592892	726	0.168697	254	436783	Scml4	ENSMUSG00000044770	ia	Scml4	ENSMUSG00000044770	ia
19	42960791	Hpse2	1	563	887	0.693106	0.0361634	216	0.08974	327	0.114316	294	0.489645	626	0.0642489	130	478724	Hpse2	ENSMUSG00000074852	ia	Hpse2	ENSMUSG00000074852	ia
18	42963274	Ppp2r2b	1	564	917	0.719313	0.0361634	219	0.04592	208	0.338109	502	0.626944	765	0.451008	550	217359	Ppp2r2b	ENSMUSG00000024500	ia	Ppp2r2b, 4933407I08Rik	ENSMUSG00000024500, ENSMUSG00000084959	ia, ds
13	43260908	Tbc1d7	1	565	953	0.763414	0.571423	977	0.50601	941	0.786626	846	0.00167638	38	0.62497	716	335797	Tbc1d7	ENSMUSG00000021368	ua	Tbc1d7, Gfod1	ENSMUSG00000021368, ENSMUSG00000051335	ua, ia
7	43442576	Etfb	1	566	864	0.673615	0.380517	824	0.30535	737	0.797019	855	0.37174	526	1	1122	419071	Etfb	ENSMUSG00000004610	ua	Etfb, Nkg7, Lim2, Iglon5, Cldnd2, Vsig10l	ENSMUSG00000004610, ENSMUSG00000004612, ENSMUSG00000004613, ENSMUSG00000013367, ENSMUSG00000038973, ENSMUSG00000070604, ENSMUSG00000093639	ua, da, da, ds, ua, ua, da
16	43686418	Zbtb20	1	567	498	0.250757	0.19829	556	0.28883	711	0.148711	325	0.853595	961	0.0265206	84	12495	Zbtb20	ENSMUSG00000022708	ds	Zbtb20, Tigit, Mir568	ENSMUSG00000022708, ENSMUSG00000036279, ENSMUSG00000071552, ENSMUSG00000076372	ds, ds, ia, ds
10	43794796	AC153536.1, Qrsl1	1	568	378	0.0937435	0.714236	1045	0.67264	1036	0.743974	805	4.90097e-05	15	0.0247201	81	397271, 15783, 21901	AC153536.1, Qrsl1	ENSMUSG00000094852 / ENSMUSG00000019863 / ENSMUSG00000019863	ua / da / ua	AC153536.1, Qrsl1, Rtn4ip1	ENSMUSG00000094852 / ENSMUSG00000019863, ENSMUSG00000019864 / ENSMUSG00000019863, ENSMUSG00000019864	ua / da, us / ua, ds
16	43887682	2610015P09Rik	1	569	497	0.25048	0.104615	359	0.04592	197	0.849904	907	1	1057	0.548872	649	36651	2610015P09Rik	ENSMUSG00000022701	ia	2610015P09Rik, Qtrtd1, AC132310.1, SNORA84	ENSMUSG00000022701, ENSMUSG00000022704, ENSMUSG00000093912, ENSMUSG00000096684	ia, is, ua, us
5	43975053	Fgfbp1	1	570	890	0.693922	0.0710195	307	0.15172	479	0.0971869	265	0.794303	902	0.0989928	173	435862	Fgfbp1	ENSMUSG00000048373	da	Fgfbp1, Gm5292, Gm16015	ENSMUSG00000048373, ENSMUSG00000059565, ENSMUSG00000087281	da, ua, ua
13	44065303	NA	1	571	802	0.605746	0.227284	618	0.345	783	0.0995635	272	0.0286741	125	0.919683	1025	445036	NA	NA		NA	NA	NA
1	44119452	Kdelc1	1	572	660	0.456137	0.333152	758	0.08974	318	0.999218	1119	1	1081	0.735966	863	25079	Kdelc1	ENSMUSG00000026047	ua	Kdelc1, 1700029F09Rik, Bivm, A530098C11Rik, Gm15838, Gm8251	ENSMUSG00000026047, ENSMUSG00000026049, ENSMUSG00000041684, ENSMUSG00000047343, ENSMUSG00000090106, ENSMUSG00000091844	ua, ua, is, ua, ua, ua
9	44474073	Trappc4	1	573	222	0.0169236	0.445334	876	0.76994	1073	7.11301e-05	37	0.325124	483	0.704292	822	216435, 230121	Trappc4	ENSMUSG00000032112 / ENSMUSG00000032112	ua / ua	Trappc4, Hmbs, Vps11, Upk2, Ccdc84, Gm10080, Foxr1, SNORA40, AC122428.1	ENSMUSG00000032112, ENSMUSG00000032126, ENSMUSG00000032127, ENSMUSG00000041523, ENSMUSG00000043923, ENSMUSG00000060467, ENSMUSG00000074397, ENSMUSG00000088398, ENSMUSG00000094437 / ENSMUSG00000032112, ENSMUSG00000032126, ENSMUSG00000032127, ENSMUSG00000041523, ENSMUSG00000043923, ENSMUSG00000060467, ENSMUSG00000074397, ENSMUSG00000088398, ENSMUSG00000094437	ua, ua, ua, da, ia, ua, da, ua, us / ua, ua, ua, ua, ua, ua, ua, ua, ds
13	44511112	NA	1	574	1007	0.815849	0.357271	802	0.49426	931	0.0792732	242	0.896406	987	0.325193	422	198690	NA	NA		NA	NA	NA
10	44532445	Prdm1	1	575	943	0.754511	0.136997	453	0.05707	238	0.902821	950	0.0240554	116	0.106229	183	256498	Prdm1	ENSMUSG00000038151	us	Prdm1	ENSMUSG00000038151	us
7	44566528	Napsa	1	576	840	0.646168	0.521335	948	0.40379	835	0.907829	957	0.764398	879	0.799325	919	353071	Napsa	ENSMUSG00000002204	ua	Napsa, Myh14, Nr1h2, Kcnc3, 2310016G11Rik, Gm15396	ENSMUSG00000002204, ENSMUSG00000030739, ENSMUSG00000060601, ENSMUSG00000062785, ENSMUSG00000070574, ENSMUSG00000087560	ua, ds, us, ua, ua, ds
9	44634461	Ddx6, Ift46	1	577	225	0.0177573	0.255231	647	0.32149	749	0.233644	402	1.23039e-05	13	0.434129	536	402356, 20471	Ddx6, Ift46	ENSMUSG00000032097 / ENSMUSG00000002031	ds / ua	Ddx6, Cxcr5, Ift46, Arcn1, Phldb1, SNORA2	ENSMUSG00000032097, ENSMUSG00000047880 / ENSMUSG00000002031, ENSMUSG00000032096, ENSMUSG00000048537, ENSMUSG00000064658	ds, ua / ua, ds, is, ds
11	44895036	Ebf1	1	578	339	0.0697268	0.168207	482	0.4573	893	0.00113687	64	1.19618e-09	4	0.634859	735	99146, 95926, 834178, 238625	Ebf1	ENSMUSG00000057098 / ENSMUSG00000057098 / ENSMUSG00000057098	ua / ia / is	Ebf1	ENSMUSG00000057098 / ENSMUSG00000057098 / ENSMUSG00000057098	ua / ia / is
7	45002544	Irf3	1	579	1045	0.851196	0.333152	776	0.29714	729	0.65534	747	0.716806	841	0.657246	769	74723	Irf3	ENSMUSG00000003184	ia	Irf3, Bcl2l12, Nosip, Rras, Scaf1, Prr12, Prmt1, Gm15545	ENSMUSG00000003184, ENSMUSG00000003190, ENSMUSG00000003421, ENSMUSG00000038387, ENSMUSG00000038406, ENSMUSG00000046574, ENSMUSG00000052429, ENSMUSG00000087138	ia, is, ua, ua, ds, ds, us, da
14	45049954	4930431P03Rik	1	580	791	0.590656	0.424519	862	0.48828	925	0.259919	432	0.507568	652	0.669734	784	181715	4930431P03Rik	ENSMUSG00000075042	ua	4930431P03Rik, Gm17173	ENSMUSG00000075042, ENSMUSG00000090709	ua, ua
5	45491055	Qdpr	1	581	1024	0.831422	0.136997	459	0.08974	334	0.747215	811	1	1133	0.831848	949	410758	Qdpr	ENSMUSG00000015806	ua	Qdpr, Lap3, Clrn2	ENSMUSG00000015806, ENSMUSG00000039682, ENSMUSG00000049530	ua, is, ds
17	45493783	Spats1	1	582	1105	0.916179	0.0710195	327	0.18111	544	0.0501896	202	0.053961	174	0.720386	845	18776	Spats1	ENSMUSG00000023935	us	Spats1, Aars2, Nfkbie, Tcte1, Slc35b2, Gm17080	ENSMUSG00000023935, ENSMUSG00000023938, ENSMUSG00000023947, ENSMUSG00000023949, ENSMUSG00000037089, ENSMUSG00000067389	us, ua, ua, ua, ua, ua
16	45670307	Tmprss7	1	583	666	0.458886	0.333152	759	0.44439	880	0.125665	306	0.156809	299	0.529152	626	96284	Tmprss7	ENSMUSG00000033177	is	Tmprss7, BC016579, Gm15591	ENSMUSG00000033177, ENSMUSG00000033187, ENSMUSG00000086237	is, us, ua
19	46037852	Ldb1	1	584	617	0.38664	0.643531	1005	0.55035	965	0.88188	933	0.628124	766	0.828205	945	35097	Ldb1	ENSMUSG00000025223	ia	Ldb1, 9130011E15Rik, Pprc1, Hps6, AC150685.1	ENSMUSG00000025223, ENSMUSG00000039901, ENSMUSG00000055491, ENSMUSG00000074811, ENSMUSG00000097690	ia, ua, us, ds, ds
16	46101587	Cd96	1	585	787	0.587888	0.0710195	301	0.12127	402	0.183084	358	0.765974	882	0.625639	720	37731	Cd96	ENSMUSG00000022657	ia	Cd96, Plcxd2, AC154773.1	ENSMUSG00000022657, ENSMUSG00000087141, ENSMUSG00000095243	ia, ua, ua
11	46125979	Adam19	1	586	743	0.543531	0.445334	883	0.28042	703	0.966645	1034	0.0885959	219	0.674087	789	421315	Adam19	ENSMUSG00000011256	is	Adam19, Gm12166	ENSMUSG00000011256, ENSMUSG00000069899, ENSMUSG00000091323	is, ua, ua
9	46162864	Zfp259	1	587	1100	0.909718	0.402923	851	0.36022	797	0.684267	763	0.142752	284	0.621115	712	389426	Zfp259	ENSMUSG00000032078	ua	Zfp259, Apoa5, Apoa4, Apoa1, Sik3	ENSMUSG00000032078, ENSMUSG00000032079, ENSMUSG00000032080, ENSMUSG00000032083, ENSMUSG00000034135	ua, ua, ua, ua, ia
11	46445830	Itk	1	588	740	0.542178	0.333152	762	0.43117	867	0.155901	338	0.0202368	104	0.295022	390	253402	Itk	ENSMUSG00000020395	ua	Itk, Med7, Havcr2, Gm12168, AL669948.1	ENSMUSG00000020395, ENSMUSG00000020397, ENSMUSG00000020399, ENSMUSG00000082530, ENSMUSG00000097457	ua, ds, us, da, ua
14	46927815	Samd4	1	589	556	0.31652	0.0361634	185	0.08974	315	0.114316	289	0.72939	852	0.647668	755	58881	Samd4	ENSMUSG00000021838	is	Samd4, Gm10101, Gmfb	ENSMUSG00000021838, ENSMUSG00000061510, ENSMUSG00000062014	is, ua, ua
19	46980375	Nt5c2	1	590	878	0.688671	0.858122	1078	0.67647	1037	0.999351	1123	0.919032	998	0.263851	360	159348	Nt5c2	ENSMUSG00000025041	is	Nt5c2, Pdcd11, Taf5, Ina, U6	ENSMUSG00000025041, ENSMUSG00000025047, ENSMUSG00000025049, ENSMUSG00000034336, ENSMUSG00000094400	is, ua, ua, ua, ua
13	47108433	Tpmt	1	591	1102	0.910617	0.227284	634	0.15172	488	0.823544	881	0.794303	903	0.119868	198	421367	Tpmt	ENSMUSG00000021376	ua	Tpmt, Dek, Rnf144b, Kdm1b, Nhlrc1	ENSMUSG00000021376, ENSMUSG00000021377, ENSMUSG00000038068, ENSMUSG00000038080, ENSMUSG00000044231	ua, ia, us, ds, ua
14	47275907	Wdhd1	1	592	550	0.31156	0.227284	602	0.16163	496	0.786461	843	0.614318	746	0.000183168	29	214762	Wdhd1	ENSMUSG00000037572	ua	Wdhd1, Gch1, Socs4, U6	ENSMUSG00000037572, ENSMUSG00000037580, ENSMUSG00000048379, ENSMUSG00000084648	ua, ua, is, ua
6	47814361	Pdia4	1	593	799	0.603268	0.503372	936	0.33726	771	0.967919	1035	0.499139	643	0.255119	353	28304	Pdia4	ENSMUSG00000025823	ua	Pdia4, Zfp786, Y_RNA, Mir704, AC166252.1, AC166252.2, Rpl31-ps7	ENSMUSG00000025823, ENSMUSG00000051499, ENSMUSG00000064945, ENSMUSG00000065701, ENSMUSG00000076060, ENSMUSG00000094041, ENSMUSG00000094557, ENSMUSG00000097255	ua, da, ds, ua, ua, ds, da, ua
2	48314198	Gm13472	1	594	927	0.730416	0.136997	452	0.07898	295	0.804412	868	0.714854	838	0.503529	606	6140	Gm13472	ENSMUSG00000083866	ua	Gm13472, Gm13481	ENSMUSG00000083866, ENSMUSG00000086353	ua, is
17	48424159	Nfya	1	595	1087	0.897991	0.70351	1043	0.5287	953	0.98787	1071	0.261612	412	0.828205	946	181943	Nfya	ENSMUSG00000023994	ua	Nfya, Apobec2, AI314976	ENSMUSG00000023994, ENSMUSG00000040694, ENSMUSG00000040771	ua, ia, ds
20	48435832	Elf4	1	596	1154	0.988778	0.282167	714	0.5608	969	0.00205372	78	0.339597	495	0.46821	564	184905	Elf4	ENSMUSG00000031103	ia	Elf4, Bcorl1	ENSMUSG00000031103, ENSMUSG00000036959	ia, ds
6	48710579	Gimap5	1	597	724	0.51758	0.802318	1067	0.93387	1084	0.000713564	58	0.00020991	21	0.163378	243	110292	Gimap5	ENSMUSG00000043505	ua	Gimap5, Gimap7, Gm3345, Gimap6, Gimap1	ENSMUSG00000043505, ENSMUSG00000043931, ENSMUSG00000044867, ENSMUSG00000047867, ENSMUSG00000090019	ua, ua, ds, us, ua
14	48714074	Otx2	1	598	781	0.585371	0.0710195	300	0.07898	289	0.399107	554	0.0584677	180	1	1116	18659	Otx2	ENSMUSG00000021848	ua	Otx2, AC166574.2	ENSMUSG00000021848, ENSMUSG00000095299	ua, ua
7	49362704	Nav2	1	599	1097	0.906483	0.136997	467	0.11088	383	0.62627	731	0.757083	875	0.501546	602	289148	Nav2	ENSMUSG00000052512	is	Nav2	ENSMUSG00000052512	is
11	49857576	Gfpt2	1	600	886	0.69306	0.601868	992	0.24578	647	0.99998	1145	0.414876	570	0.403284	509	263806	Gfpt2	ENSMUSG00000020363	ds	Gfpt2, Mapk9	ENSMUSG00000020363, ENSMUSG00000020366	ds, is
2	49885500	Lypd6b	1	601	1147	0.976213	0.19829	586	0.08974	339	0.935511	990	0.00838382	71	0.119868	199	694618	Lypd6b	ENSMUSG00000026765	ia	Lypd6b, Y_RNA	ENSMUSG00000026765, ENSMUSG00000088825	ia, ds
15	49994774	NA	1	602	947	0.757157	0.0361634	224	0.01168	99	0.762544	828	0.474511	619	0.625015	717	389743	NA	NA		NA	NA	NA
17	50193989	Rftn1	1	603	706	0.499555	0.282167	696	0.26331	674	0.581646	697	0.17158	314	0.474966	575	45405	Rftn1	ENSMUSG00000039316	ia	Rftn1	ENSMUSG00000039316	ia
9	50465035	Rpl10-ps3	1	604	753	0.551854	0.227284	616	0.28883	718	0.24158	406	0.194119	345	0.378196	481	179904	Rpl10-ps3	ENSMUSG00000058443	ua	Rpl10-ps3	ENSMUSG00000058443	ua
9	51276410	Pou2af1	1	605	828	0.632062	0.333152	765	0.21871	596	0.90394	953	0.27443	429	0.299989	395	74863	Pou2af1	ENSMUSG00000032053	ds	Pou2af1, 2010007H06Rik, Gm684	ENSMUSG00000032053, ENSMUSG00000044694, ENSMUSG00000079559	ds, us, ia
11	51563449	Col23a1	1	606	685	0.48139	0.445334	881	0.2546	657	0.983633	1062	0.842118	952	0.0629726	128	456333	Col23a1	ENSMUSG00000063564	is	Col23a1	ENSMUSG00000063564	is
3	51688462	Setd7, Maml3	1	607	172	0.00665074	0.571423	972	0.58097	979	0.48012	619	0.907446	994	0.241728	339	118777, 303674, 122551, 336366	Setd7, Maml3	ENSMUSG00000037111 / ENSMUSG00000037111 / ENSMUSG00000061143 / ENSMUSG00000061143	ia / ua / ds / is	Setd7, Mgst2, Maml3, n-R5s196	ENSMUSG00000037111, ENSMUSG00000074604 / ENSMUSG00000037111, ENSMUSG00000074604 / ENSMUSG00000061143, ENSMUSG00000065070 / ENSMUSG00000061143, ENSMUSG00000065070	ia, us / ua, ds / ds, ua / is, da
16	51765733	U7	1	608	972	0.77757	0.0361634	227	0.08974	330	0.114316	296	0.0311531	133	0.647668	757	86417	U7	ENSMUSG00000089403	ds	U7	ENSMUSG00000089403	ds
11	51873608	Phf15, Cdkl3	1	609	591	0.358225	0.424519	861	0.41075	840	0.569884	672	0.765968	880	0.0541304	112	155530, 303093	Phf15, Cdkl3	ENSMUSG00000020387 / ENSMUSG00000020389	is / is	Phf15, AL669920.1, Cdkl3, Ube2b, Gm12205, AL935177.3	ENSMUSG00000020387, ENSMUSG00000093325 / ENSMUSG00000020389, ENSMUSG00000020390, ENSMUSG00000084800, ENSMUSG00000097219	is, ua / is, ua, ua, ia
17	51886451	NA	1	610	754	0.554089	0.104615	372	0.23687	630	0.0431447	191	0.215787	370	0.0106992	57	841	NA	NA		NA	NA	NA
6	52229418	Hoxa10	1	611	813	0.619246	0.465397	899	0.48223	916	0.443835	589	0.180382	327	0.187566	282	57242	Hoxa10	ENSMUSG00000000938	ds	Hoxa10, Evx1, Hoxa13, Hoxa11, Hoxa9, Hoxa7, Hoxa6, Gm15053, AC015583.1, Mir196b, Hoxa3, Hoxa11as, 9930038K12Rik, Gm20653	ENSMUSG00000000938, ENSMUSG00000005503, ENSMUSG00000038203, ENSMUSG00000038210, ENSMUSG00000038227, ENSMUSG00000038236, ENSMUSG00000043219, ENSMUSG00000055408, ENSMUSG00000056583, ENSMUSG00000065443, ENSMUSG00000079560, ENSMUSG00000086427, ENSMUSG00000092475, ENSMUSG00000093412	ds, ua, ds, ds, is, us, us, ua, ds, ds, us, ua, ds, us
14	52240789	Supt16h	1	612	1022	0.829741	0.282167	710	0.20948	585	0.798207	856	1	1132	0.167243	252	311637	Supt16h	ENSMUSG00000035726	ua	Supt16h, Chd8, Snord8, AC159323.1	ENSMUSG00000035726, ENSMUSG00000053754, ENSMUSG00000093044, ENSMUSG00000097533	ua, ua, ua, ds
13	52244926	NA	1	613	511	0.264818	0.0361634	181	0.10037	351	0.0871702	253	0.323928	480	0.688746	806	192888	NA	NA		NA	NA	NA
18	52484423	Srfbp1	1	614	676	0.468037	0.104615	365	0.12127	399	0.37172	533	0.130735	273	0.484978	588	120697	Srfbp1	ENSMUSG00000024528	ia	Srfbp1, Lox	ENSMUSG00000024528, ENSMUSG00000024529	ia, ds
3	52572600	Gm10293	1	615	596	0.363929	0.136997	432	0.15172	471	0.39877	546	0.285306	439	0.885487	997	312570	Gm10293	ENSMUSG00000070490	ua	Gm10293	ENSMUSG00000070490	ua
15	52754939	NA	1	616	1081	0.894368	0.0361634	239	0.11088	382	0.0664705	224	0.350114	505	0.557298	656	173382	NA	NA		NA	NA	NA
18	53076557	NA	1	617	1137	0.957874	0.168207	524	0.20948	588	0.293226	465	0.273177	427	0.200299	295	181987	NA	NA		NA	NA	NA
5	53264188	1810013D10Rik	1	618	1080	0.892764	0.308129	742	0.13154	432	0.985602	1066	1	1147	0.473264	574	105437	1810013D10Rik	ENSMUSG00000061461	ia	1810013D10Rik	ENSMUSG00000061461	ia
11	53346862	Gdf9	1	619	866	0.675824	0.357271	797	0.31347	747	0.686607	764	0.377224	531	0.0499323	107	472579	Gdf9	ENSMUSG00000018238	ua	Gdf9, Shroom1, Aff4, U6, Gm11188	ENSMUSG00000018238, ENSMUSG00000018387, ENSMUSG00000049470, ENSMUSG00000064719, ENSMUSG00000082263	ua, ua, ua, ua, ds
10	53423062	Gm5423	1	620	775	0.576028	0.521335	947	0.26331	676	0.998182	1108	1	1097	0.699474	816	106020	Gm5423	ENSMUSG00000056219	ua	Gm5423	ENSMUSG00000056219	ua
18	53866070	Gm5507	1	621	766	0.56302	0.0710195	299	0.13154	429	0.148786	327	0.567084	709	0.291422	387	282982	Gm5507	ENSMUSG00000069376	ua	Gm5507, Csnk1g3	ENSMUSG00000069376, ENSMUSG00000073563	ua, ia
19	53892211	Pdcd4	1	622	655	0.452039	0.680835	1029	0.48223	914	0.993017	1084	0.0228722	111	0.202163	299	198892	Pdcd4	ENSMUSG00000024975	ia	Pdcd4, Shoc2, Bbip1	ENSMUSG00000024975, ENSMUSG00000024976, ENSMUSG00000084957	ia, ua, ds
14	54182772	Abhd4	1	623	495	0.2496	0.424519	856	0.45088	891	0.402023	557	1	1056	0.187566	281	155936	Abhd4	ENSMUSG00000040997	ua	Abhd4, Traj40, Traj39, Traj38, Traj37, Traj35, Traj34, Traj33, Traj32, Traj31, Traj30, Traj29, Traj28, Traj27, Traj26, Traj25, Traj24, Traj23, Traj22, Traj21, Traj20, Traj19, Traj18, Traj17, Traj16, Traj15, Traj14, Traj13, Traj12, Traj11, Traj9, Traj8, Traj7, Traj6, Traj5, Traj4, Traj3, Traj2, Traj1, Trac, Traj36	ENSMUSG00000040997, ENSMUSG00000076890, ENSMUSG00000076891, ENSMUSG00000076892, ENSMUSG00000076893, ENSMUSG00000076894, ENSMUSG00000076895, ENSMUSG00000076896, ENSMUSG00000076897, ENSMUSG00000076898, ENSMUSG00000076899, ENSMUSG00000076900, ENSMUSG00000076901, ENSMUSG00000076902, ENSMUSG00000076903, ENSMUSG00000076904, ENSMUSG00000076905, ENSMUSG00000076906, ENSMUSG00000076907, ENSMUSG00000076908,…	ua, da, da, da, da, ua, ua, ua, ua, ua, ua, ua, ua, ua, ua, ua, ua, ua, ua, ua, ua, ua, ua, ua, ua, ua, ua, ua, ua, ua, ua, ua, ua, ua, ua, ua, ua, ua, ua, ua, ua
13	54192916	Hrh2	1	624	991	0.793857	0.53865	959	0.48828	926	0.728534	796	1	1128	0.488279	593	91836	Hrh2	ENSMUSG00000034987	us	Hrh2	ENSMUSG00000034987	us
14	54530864	Prmt5	1	625	161	0.00486178	0.357271	787	0.44439	878	0.185861	361	0.572143	711	1	1054	287516, 32962, 304655	Prmt5	ENSMUSG00000023110 / ENSMUSG00000023110 / ENSMUSG00000023110	da / ia / ua	Prmt5, AC164433.1	ENSMUSG00000023110, ENSMUSG00000096030 / ENSMUSG00000023110, ENSMUSG00000096030 / ENSMUSG00000023110, ENSMUSG00000096030	da, ua / ia, ua / ua, ua
8	54532942	Spcs3	1	626	939	0.748944	0.308129	733	0.15172	481	0.970772	1039	0.187472	338	0.00324757	42	38417	Spcs3	ENSMUSG00000054408	ia	Spcs3	ENSMUSG00000054408	ia
11	54858885	Hint1	1	627	276	0.0321362	0.333152	752	0.42445	853	0.173008	350	0.189672	342	1	1062	307490, 4269, 24358	Hint1	ENSMUSG00000020267 / ENSMUSG00000020267 / ENSMUSG00000020267	us / us / ds	Hint1, Lyrm7, Cdc42se2, U1	ENSMUSG00000020267, ENSMUSG00000020268, ENSMUSG00000052298, ENSMUSG00000088231 / ENSMUSG00000020267, ENSMUSG00000020268, ENSMUSG00000052298, ENSMUSG00000088231 / ENSMUSG00000020267, ENSMUSG00000020268, ENSMUSG00000052298, ENSMUSG00000088231	us, da, ua, us / us, ia, ua, ds / ds, ua, ua, ds
6	55021847	Ggct	1	628	480	0.229829	0.104615	358	0.07898	281	0.6358	736	0.267906	420	0.823029	942	78761	Ggct	ENSMUSG00000002797	ua	Ggct, Gars, Nod1	ENSMUSG00000002797, ENSMUSG00000029777, ENSMUSG00000038058	ua, us, ua
14	55025520	Slc22a17	1	629	597	0.364914	0.136997	433	0.06809	258	0.856917	913	0.689927	811	0.357147	445	484940	Slc22a17	ENSMUSG00000022199	ua	Slc22a17, Efs, Ngdn, Myh6, Myh7, Mir208a, Gm10364, Mir208b	ENSMUSG00000022199, ENSMUSG00000022203, ENSMUSG00000022204, ENSMUSG00000040752, ENSMUSG00000053093, ENSMUSG00000065432, ENSMUSG00000072492, ENSMUSG00000077928	ua, ua, ds, ua, ua, ua, us, ua
3	55170883	Sohlh2	1	630	902	0.706547	0.0710195	309	0.05707	234	0.563933	665	0.673271	797	1	1125	3667	Sohlh2	ENSMUSG00000027794	ua	Sohlh2, Dclk1, A730037C10Rik, AC111132.1	ENSMUSG00000027794, ENSMUSG00000027797, ENSMUSG00000048655, ENSMUSG00000080590	ua, ua, da, us
14	56289641	Rnf17	1	631	963	0.772141	0.308129	734	0.14169	455	0.979127	1052	0.0246492	119	0.00367195	45	30556	Rnf17	ENSMUSG00000000365	ua	Rnf17, Atp12a	ENSMUSG00000000365, ENSMUSG00000022229	ua, ua
17	56296521	Uhrf1	1	632	1116	0.933098	0.630151	1002	0.58587	984	0.726334	789	0.0636197	191	0.0141021	65	186846	Uhrf1	ENSMUSG00000001228	us	Uhrf1, Dpp9, D17Wsu104e, Plin3, Fem1a, Ticam1, Arrdc5	ENSMUSG00000001228, ENSMUSG00000001229, ENSMUSG00000019579, ENSMUSG00000024197, ENSMUSG00000043683, ENSMUSG00000047123, ENSMUSG00000073380	us, ua, ua, ua, ds, ua, da
14	56811778	Zmym2	1	633	587	0.356006	0.333152	755	0.20948	580	0.921906	973	0.655485	782	0.471087	567	314444	Zmym2	ENSMUSG00000021945	ua	Zmym2, Zmym5, SNORD86	ENSMUSG00000021945, ENSMUSG00000040123, ENSMUSG00000077685	ua, us, ds
18	56986525	C330018D20Rik	1	634	513	0.264916	0.571423	974	0.48828	923	0.839029	900	0.429992	583	0.603516	695	332209	C330018D20Rik	ENSMUSG00000024592	us	C330018D20Rik	ENSMUSG00000024592	us
17	57186272	Tnfsf14	1	635	952	0.762711	0.227284	628	0.2546	662	0.370954	529	1	1119	0.123954	202	272481	Tnfsf14	ENSMUSG00000005824	ds	Tnfsf14, Trip10, C3, Vav1	ENSMUSG00000005824, ENSMUSG00000019487, ENSMUSG00000024164, ENSMUSG00000034116	ds, ua, ds, ua
16	57247783	Tbc1d23	1	636	493	0.24878	0.19829	554	0.07898	282	0.956796	1017	1	1055	1	1086	196253	Tbc1d23	ENSMUSG00000022749	is	Tbc1d23, Tmem30c, RP23-337J16.5	ENSMUSG00000022749, ENSMUSG00000022753, ENSMUSG00000097896	is, ds, ua
18	57268494	Megf10	1	637	514	0.265416	0.227284	600	0.20013	560	0.618997	712	0.00947779	74	0.183079	273	449524	Megf10	ENSMUSG00000024593	is	Megf10	ENSMUSG00000024593	is
19	57357369	Ablim1	1	638	713	0.505439	0.380517	821	0.44439	882	0.258523	431	0.203483	363	0.304813	399	36886	Ablim1	ENSMUSG00000025085	ua	Ablim1, Fam160b1, AC131756.1	ENSMUSG00000025085, ENSMUSG00000033478, ENSMUSG00000097785	ua, us, ia
16	57449047	2610528E23Rik	1	639	494	0.248792	0.19829	555	0.38961	817	0.0198365	142	0.013397	83	0.371743	465	75212	2610528E23Rik	ENSMUSG00000022748	is	2610528E23Rik, Filip1l	ENSMUSG00000022748, ENSMUSG00000043336	is, ia
9	57654190	Mpi	1	640	491	0.246451	0.724575	1050	0.63611	1021	0.899371	947	1	1054	0.338962	431	837531	Mpi	ENSMUSG00000032306	ua	Mpi, Csk, Cplx3, Lman1l, AC164548.1	ENSMUSG00000032306, ENSMUSG00000032312, ENSMUSG00000039714, ENSMUSG00000056271, ENSMUSG00000097445	ua, ia, ua, ua, ua
11	57689084	Sap30l	1	641	1013	0.825056	0.484734	926	0.41075	845	0.798832	858	0.135016	275	0.378067	480	305939	Sap30l	ENSMUSG00000020519	ua	Sap30l, Galnt10, n-R5s69, U6	ENSMUSG00000020519, ENSMUSG00000020520, ENSMUSG00000065806, ENSMUSG00000077155	ua, ia, ua, ua
19	58170526	Gm16277	1	642	521	0.273872	0.0361634	183	0.05707	227	0.257822	421	1	1063	0.607292	701	833716	Gm16277	ENSMUSG00000087002	ua	Gm16277	ENSMUSG00000087002	ua
19	58355335	Gfra1	1	643	520	0.273838	0.0361634	182	0.28042	700	0.000504965	55	0.186708	336	0.206491	303	701572	Gfra1	ENSMUSG00000025089	ia	Gfra1	ENSMUSG00000025089	ia
13	58399026	Hnrnpk	1	644	926	0.728391	0.168207	508	0.10037	361	0.824436	883	0.323928	482	0.42447	524	167724	Hnrnpk	ENSMUSG00000021546	ia	Hnrnpk, 2210016F16Rik, Rmi1, Kif27, Mir7-1	ENSMUSG00000021546, ENSMUSG00000021550, ENSMUSG00000035367, ENSMUSG00000060176, ENSMUSG00000065434	ia, ua, us, ua, ua
9	58512737	Nptn	1	645	832	0.638058	0.255231	664	0.29714	725	0.31934	482	0.585249	717	0.917115	1024	282429	Nptn	ENSMUSG00000032336	ua	Nptn, Cd276, Gm10657	ENSMUSG00000032336, ENSMUSG00000035914, ENSMUSG00000074273	ua, ds, ua
16	58704552	Cldn25	1	646	1135	0.955834	0.630151	1003	0.43117	872	0.99054	1077	0.665817	790	0.79589	915	30581	Cldn25	ENSMUSG00000022744	ua	Cldn25, Gpr15	ENSMUSG00000022744, ENSMUSG00000047293	ua, ds
1	58719468	Casp8	1	647	758	0.558708	0.484734	916	0.49426	929	0.476075	613	0.188076	339	0.666707	780	420179	Casp8	ENSMUSG00000026029	ua	Casp8, Cflar	ENSMUSG00000026029, ENSMUSG00000026031	ua, ia
15	58728862	NA	1	648	1138	0.960812	0.168207	525	0.36022	798	0.0169876	136	0.00320518	50	0.64753	753	449425	NA	NA		NA	NA	NA
11	58794024	Fam183b	1	649	1142	0.970108	0.255231	679	0.20948	589	0.699045	771	1	1155	1	1154	202291	Fam183b	ENSMUSG00000049154	da	Fam183b, Olfr315, Olfr318, Olfr314, Olfr317, Olfr316, Gm12570	ENSMUSG00000049154, ENSMUSG00000056959, ENSMUSG00000058222, ENSMUSG00000059504, ENSMUSG00000060030, ENSMUSG00000061835, ENSMUSG00000082495	da, ds, ua, ds, ua, ds, ua
1	59178159	Als2	1	650	569	0.335261	0.521335	943	0.26331	671	0.998182	1107	0.559586	702	0.218479	319	23764	Als2	ENSMUSG00000026024	ia	Als2, Tmem237, Als2cr11, Mpp4	ENSMUSG00000026024, ENSMUSG00000038079, ENSMUSG00000072295, ENSMUSG00000079550	ia, ua, ua, ua
3	59212657	P2ry12	1	651	578	0.345789	0.445334	878	0.68768	1042	0.00362582	88	0.0445745	156	0.392046	493	84190	P2ry12	ENSMUSG00000036353	ds	P2ry12, P2ry13, Med12l	ENSMUSG00000036353, ENSMUSG00000036362, ENSMUSG00000056476	ds, us, ia
4	59335676	Susd1	1	652	195	0.011508	0.402923	832	0.48828	921	0.191779	363	0.083765	211	0.371115	463	98490, 77024, 448971	Susd1	ENSMUSG00000038578 / ENSMUSG00000038578 / ENSMUSG00000038578	ds / is / ua	Susd1, Gm12527	ENSMUSG00000038578 / ENSMUSG00000038578 / ENSMUSG00000038578, ENSMUSG00000083979	ds / is / ua, ua
18	59571240	NA	1	653	874	0.686949	0.0361634	214	0.02323	133	0.581472	693	1	1107	1	1124	420427	NA	NA		NA	NA	NA
20	59586684	Fgf13	1	654	904	0.707451	0.104615	383	0.16163	505	0.194139	368	0.439751	594	0.540691	638	1698	Fgf13	ENSMUSG00000031137	ua	Fgf13	ENSMUSG00000031137	ua
11	59627576	Zkscan17	1	655	735	0.536605	0.19829	569	0.39674	824	0.0167151	134	0.00188557	39	0.519971	616	842682	Zkscan17	ENSMUSG00000020472	ua	Zkscan17, Olfr225, Olfr223, Olfr222, Gm12261	ENSMUSG00000020472, ENSMUSG00000044061, ENSMUSG00000048919, ENSMUSG00000059610, ENSMUSG00000081262	ua, ds, ua, ua, ua
19	59676715	NA	1	656	1089	0.900031	0.0361634	240	0.06809	268	0.196599	372	0.432389	586	1	1148	53976	NA	NA		NA	NA	NA
16	59835464	Epha6	1	657	1136	0.95747	0.0361634	245	0.04592	210	0.338109	504	0.351522	510	0.286844	381	37732	Epha6	ENSMUSG00000055540	ia	Epha6	ENSMUSG00000055540	ia
10	59877494	Ascc1	1	658	508	0.26053	0.70351	1037	0.74725	1062	0.293637	466	0.354541	514	0.202008	298	486142	Ascc1	ENSMUSG00000044475	ua	Ascc1	ENSMUSG00000044475	ua
11	59966812	Cops3	1	659	619	0.392048	0.308129	724	0.28883	712	0.584694	701	0.459388	607	0.338925	430	95986	Cops3	ENSMUSG00000019373	ua	Cops3, Med9, 1700013G23Rik, 1810063I02Rik	ENSMUSG00000019373, ENSMUSG00000061650, ENSMUSG00000085260, ENSMUSG00000085551	ua, us, ia, ds
11	60170354	Tom1l2	1	660	621	0.396542	0.333152	756	0.22784	610	0.883715	937	0.670627	792	0.0926508	166	93489	Tom1l2	ENSMUSG00000000538	ds	Tom1l2, Srebf1, Rai1, Gm12265	ENSMUSG00000000538, ENSMUSG00000020538, ENSMUSG00000062115, ENSMUSG00000085132	ds, ds, ia, ua
19	60231140	4933412A08Rik	1	661	1044	0.849807	0.0710195	317	0.14169	460	0.120454	302	0.407514	559	0.735966	864	389881	4933412A08Rik	ENSMUSG00000043623	ia	4933412A08Rik, D19Ertd737e	ENSMUSG00000043623, ENSMUSG00000057858	ia, us
1	60759176	Cd28	1	662	457	0.19387	0.19829	551	0.43117	864	0.00691105	102	0.665817	789	0.0234849	77	213054	Cd28	ENSMUSG00000026012	ia	Cd28, Gm11609, Gm11581, 2310016D23Rik, Gm11579	ENSMUSG00000026012, ENSMUSG00000083118, ENSMUSG00000083355, ENSMUSG00000085965, ENSMUSG00000086795	ia, ua, ua, ua, ds
9	60777038	Larp6	1	663	561	0.322944	0.402923	834	0.31347	743	0.838468	898	0.00710682	69	0.17314	259	315825	Larp6	ENSMUSG00000034839	ds	Larp6, Lrrc49, 1700036A12Rik	ENSMUSG00000034839, ENSMUSG00000047766, ENSMUSG00000095956	ds, ua, ds
18	60811903	Rps14, Camk2a	1	664	167	0.00548303	0.465397	893	0.58587	981	0.101353	275	0.355059	515	0.704218	821	104819, 94149, 44499	Rps14, Camk2a	ENSMUSG00000024608 / ENSMUSG00000024608 / ENSMUSG00000024617	us / ds / ua	Rps14, Synpo, Ndst1, Gm8731, Camk2a, Arsi	ENSMUSG00000024608, ENSMUSG00000043079, ENSMUSG00000054008, ENSMUSG00000080779 / ENSMUSG00000024608, ENSMUSG00000043079, ENSMUSG00000054008, ENSMUSG00000080779 / ENSMUSG00000024617, ENSMUSG00000036412	us, ua, ua, da / ds, ua, ua, ua / ua, ua
10	61275146	Prf1	1	665	522	0.27955	0.104615	360	0.08974	314	0.563537	660	0.72939	851	0.647668	754	389480	Prf1	ENSMUSG00000037202	ua	Prf1, Adamts14, Rpl27a-ps1	ENSMUSG00000037202, ENSMUSG00000059901, ENSMUSG00000061488	ua, is, ua
10	61411029	Eif4ebp2	1	666	523	0.279735	0.255231	653	0.20013	561	0.737575	801	0.177507	320	0.427644	529	339292	Eif4ebp2	ENSMUSG00000020091	ia	Eif4ebp2, X99384, Nodal	ENSMUSG00000020091, ENSMUSG00000020092, ENSMUSG00000037171	ia, ua, ds
15	61450424	SNORA42	1	667	910	0.715242	0.0710195	310	0.18111	538	0.0501896	201	0.223822	380	0.634401	734	75181	SNORA42	ENSMUSG00000065812	ua	SNORA42	ENSMUSG00000065812	ua
9	61956361	Kif23	1	668	1047	0.852782	0.445334	886	0.60489	998	0.0447076	196	0.367497	520	0.271706	368	838612	Kif23	ENSMUSG00000032254	us	Kif23, Paqr5, 7SK	ENSMUSG00000032254, ENSMUSG00000032278, ENSMUSG00000088743	us, is, ua
10	62439855	Supv3l1	1	669	267	0.0289804	0.136997	421	0.10037	350	0.687244	765	0.0951024	227	0.838857	958	280336, 21903, 472490	Supv3l1	ENSMUSG00000020079 / ENSMUSG00000020079	da / ua	Supv3l1, Hkdc1, Hk1	ENSMUSG00000020079, ENSMUSG00000020080, ENSMUSG00000037012 / ENSMUSG00000020079, ENSMUSG00000020080, ENSMUSG00000037012	da, da, ia / ua, ua, ua
11	62496544	Pigl	1	670	850	0.655545	0.465397	900	0.24578	645	0.993224	1085	0.414876	568	0.720386	844	838744	Pigl	ENSMUSG00000014245	ia	Pigl, Trpv2, Cenpv, Ubb, Snord49b, Snord49a, Snord65, 4930443B20Rik, Gm12278, Gm12949, 2410006H16Rik	ENSMUSG00000014245, ENSMUSG00000018507, ENSMUSG00000018509, ENSMUSG00000019505, ENSMUSG00000064437, ENSMUSG00000065734, ENSMUSG00000077457, ENSMUSG00000085762, ENSMUSG00000086310, ENSMUSG00000086636, ENSMUSG00000086841	ia, ua, ds, ua, ua, ua, ua, ua, ia, ua, ua
4	62588681	Rgs3	1	671	216	0.0158189	0.19829	549	0.43117	863	0.00691105	101	0.387336	539	0.266838	363	429299, 16680, 51484	Rgs3	ENSMUSG00000059810 / ENSMUSG00000059810 / ENSMUSG00000059810	ua / ia / is	Alad, Pole3, 4933430I17Rik, Rgs3, Gm11209	ENSMUSG00000028393, ENSMUSG00000028394, ENSMUSG00000058046, ENSMUSG00000059810 / ENSMUSG00000028393, ENSMUSG00000028394, ENSMUSG00000058046, ENSMUSG00000059810 / ENSMUSG00000059810, ENSMUSG00000085177	ds, ds, ua, ua / us, us, da, ia / is, ua
10	62944563	Pbld2	1	672	871	0.684295	0.227284	624	0.17142	521	0.746872	808	0.618323	757	1	1123	5751	Pbld2	ENSMUSG00000020068	ua	Pbld2, Rufy2, Pbld1, Dna2, Slc25a16, Gm16135	ENSMUSG00000020068, ENSMUSG00000020070, ENSMUSG00000020072, ENSMUSG00000036875, ENSMUSG00000071253, ENSMUSG00000084985	ua, ua, ua, ia, da, ua
13	62954029	2010111I01Rik	1	673	553	0.315624	0.586926	983	0.54503	959	0.706362	773	0.807321	914	0.767965	893	86025	2010111I01Rik	ENSMUSG00000021458	ua	2010111I01Rik	ENSMUSG00000021458	ua
1	63130703	Ino80d	1	674	613	0.381674	0.503372	934	0.27191	687	0.995285	1093	0.702413	828	0.66855	783	159470	Ino80d	ENSMUSG00000040865	ua	Ino80d, Gm11602	ENSMUSG00000040865, ENSMUSG00000084799	ua, is
13	63254466	2010111I01Rik	1	675	558	0.31715	0.227284	603	0.345	780	0.0995635	271	0.509486	653	0.91487	1022	316036	2010111I01Rik	ENSMUSG00000021458	ia	2010111I01Rik, Mir27b, Mir23b, Gm16133, CT009757.1	ENSMUSG00000021458, ENSMUSG00000065475, ENSMUSG00000065599, ENSMUSG00000089854, ENSMUSG00000097242	ia, ua, ua, ua, ds
10	63342505	Sirt1	1	676	798	0.602582	0.136997	447	0.07898	291	0.804412	867	0.0584677	181	0.0523001	111	87578	Sirt1	ENSMUSG00000020063	is	Sirt1, Dnajc12, Ctnna3, Gm16145	ENSMUSG00000020063, ENSMUSG00000036764, ENSMUSG00000060843, ENSMUSG00000085372	is, ua, ua, ua
11	63901951	Hs3st3b1	1	677	1070	0.877691	0.0710195	320	0.13154	430	0.148786	328	0.777904	894	0.42447	525	449291	Hs3st3b1	ENSMUSG00000070407	ia	Hs3st3b1, Hmgb1-ps3, Gm12288	ENSMUSG00000070407, ENSMUSG00000081455, ENSMUSG00000083142	ia, ua, ua
1	63999287	Gm13749	1	678	870	0.684119	0.0361634	212	0.10037	359	0.0871702	257	0.512902	661	0.646137	747	6124	Gm13749	ENSMUSG00000044689	ds	Gm13749	ENSMUSG00000044689	ds
7	64322897	Mtmr10	1	679	657	0.453329	0.104615	362	0.07898	286	0.6358	737	1	1079	0.116842	195	29528	Mtmr10	ENSMUSG00000030522	is	Mtmr10	ENSMUSG00000030522	is
15	64326400	Asap1	1	680	969	0.77481	0.445334	885	0.20013	572	0.997504	1101	0.819101	929	3.50346e-05	22	183621	Asap1	ENSMUSG00000022377	ia	Asap1	ENSMUSG00000022377	ia
14	64652995	Kif13b	1	681	460	0.199397	0.19829	552	0.29714	724	0.129497	310	0.46763	614	0.0569851	115	55748	Kif13b	ENSMUSG00000060012	us	Kif13b	ENSMUSG00000060012	us
5	64687313	AC122043.1	1	682	349	0.0764672	0.503372	931	0.4573	894	0.707105	775	0.266883	417	0.0574666	118	3041, 28246, 243332	AC122043.1	ENSMUSG00000093029 / ENSMUSG00000093029 / ENSMUSG00000093029	ds / ua / ua	AC122043.1, RP24-448C16.2, RP24-448C16.1	ENSMUSG00000093029 / ENSMUSG00000093029, ENSMUSG00000097640, ENSMUSG00000097668 / ENSMUSG00000093029, ENSMUSG00000097640, ENSMUSG00000097668	ds / ua, da, da / ua, ua, ua
9	64805606	Rab11a	1	683	795	0.59551	0.714236	1047	0.75313	1068	0.315078	474	0.521992	669	0.95384	1043	834101	Rab11a	ENSMUSG00000004771	ua	Rab11a, Dennd4a	ENSMUSG00000004771, ENSMUSG00000053641	ua, us
1	64867871	Plekhm3	1	684	453	0.19073	0.0361634	178	0.14169	445	0.029472	159	0.587536	719	0.106229	182	25082	Plekhm3	ENSMUSG00000051344	ia	Plekhm3	ENSMUSG00000051344	ia
14	64872842	Hmbox1	1	685	461	0.199942	0.136997	422	0.2546	655	0.0733875	233	0.692253	817	0.880447	987	723	Hmbox1	ENSMUSG00000021972	ia	Hmbox1	ENSMUSG00000021972	ia
12	65172413	Wdr20b	1	686	744	0.543876	0.0710195	296	0.02323	130	0.857622	919	0.22516	383	1	1112	244064	Wdr20b	ENSMUSG00000035560	ua	Wdr20b, Mis18bp1	ENSMUSG00000035560, ENSMUSG00000047534	ua, is
5	65228053	Wdr19	1	687	729	0.52534	0.0710195	294	0.16163	500	0.0781779	238	0.311221	467	0.402804	504	849837	Wdr19	ENSMUSG00000037890	is	Wdr19	ENSMUSG00000037890	is
18	65323404	Malt1	1	688	664	0.457443	0.19829	565	0.20948	581	0.435019	575	0.827162	934	0.207647	304	336073	Malt1	ENSMUSG00000032688	ua	Malt1, Alpk2, AC102240.1	ENSMUSG00000032688, ENSMUSG00000032845, ENSMUSG00000093283	ua, is, ua
5	65498423	Ube2k	1	689	645	0.434874	0.445334	880	0.53965	956	0.164895	342	0.0644744	193	0.942635	1038	262494	Ube2k	ENSMUSG00000029203	ua	Ube2k, 1110003E01Rik	ENSMUSG00000029203, ENSMUSG00000037822	ua, is
17	66112796	Ndufv2	1	690	1005	0.812627	0.380517	828	0.26331	680	0.904277	954	0.559586	703	0.412343	517	102991	Ndufv2	ENSMUSG00000024099	us	Ndufv2, Wash, Ddx11	ENSMUSG00000024099, ENSMUSG00000024101, ENSMUSG00000035842	us, ua, ua
12	66359226	NA	1	691	1129	0.947204	0.0710195	328	0.05707	247	0.563933	668	0.673271	801	0.385535	485	198650	NA	NA		NA	NA	NA
10	67186047	Reep3	1	692	973	0.778	0.380517	827	0.345	785	0.65504	746	1	1125	0.221192	320	420316	Reep3	ENSMUSG00000019873	ua	Reep3, Jmjd1c	ENSMUSG00000019873, ENSMUSG00000037876	ua, is
6	67267028	Serbp1	1	693	644	0.433422	0.380517	819	0.15172	473	0.996773	1098	0.105993	244	1	1102	389292	Serbp1	ENSMUSG00000036371	is	Serbp1, AC122296.1	ENSMUSG00000036371, ENSMUSG00000096570	is, ua
7	67413765	Mef2a	1	694	1118	0.934818	0.357271	807	0.48223	919	0.0993961	270	0.284328	436	0.745769	869	483279	Mef2a	ENSMUSG00000030557	ua	Mef2a	ENSMUSG00000030557	ua
8	67711380	Psd3	1	695	725	0.518641	0.104615	370	0.08974	320	0.563537	661	1	1087	0.20062	296	21072	Psd3	ENSMUSG00000030465	is	Psd3	ENSMUSG00000030465	is
18	68829217	NA	1	696	690	0.486842	0.0361634	194	0.10037	355	0.0871702	254	0.016429	92	1	1105	27267	NA	NA		NA	NA	NA
16	69016939	NA	1	697	734	0.535878	0.168207	494	0.01168	97	0.999245	1120	0.474511	617	1	1110	840641	NA	NA		NA	NA	NA
9	69447422	Anxa2	1	698	806	0.610243	0.308129	730	0.30535	736	0.513425	637	0.858538	963	0.614073	706	28463	Anxa2	ENSMUSG00000032231	ua	Anxa2, Gm4978, Gm16144, Mir3109	ENSMUSG00000032231, ENSMUSG00000062874, ENSMUSG00000086399, ENSMUSG00000093042	ua, ds, ds, ua
14	69828564	Rhobtb2	1	699	793	0.592569	0.465397	898	0.50601	939	0.345773	508	0.521142	667	0.711763	832	420370	Rhobtb2	ENSMUSG00000022075	ua	Rhobtb2, Pebp4, Chmp7	ENSMUSG00000022075, ENSMUSG00000022085, ENSMUSG00000034190	ua, us, ua
3	70246337	SNORA17	1	700	647	0.439661	0.0361634	190	0.04592	202	0.338109	498	0.126947	270	0.0613658	125	396457	SNORA17	ENSMUSG00000089507	ua	SNORA17	ENSMUSG00000089507	ua
14	70286579	Ppp3cc	1	701	673	0.46222	0.333152	761	0.60022	989	0.00272341	84	0.000146784	19	0.531729	628	420360	Ppp3cc	ENSMUSG00000022092	is	Ppp3cc, Slc39a14, Gm9174	ENSMUSG00000022092, ENSMUSG00000022094, ENSMUSG00000058745	is, ds, ua
9	70589007	Sltm	1	702	1028	0.834385	0.168207	516	0.14169	458	0.6218	725	0.587536	721	0.884962	995	472317	Sltm	ENSMUSG00000032212	ds	Sltm, Rnf111, U6	ENSMUSG00000032212, ENSMUSG00000032217, ENSMUSG00000094366	ds, ua, ua
11	70764213	Rabep1	1	703	1073	0.88357	0.424519	869	0.54503	960	0.10546	277	1	1144	0.877433	983	41080	Rabep1	ENSMUSG00000020817	ua	Rabep1, Zfp3, A430084P05Rik, AL596117.1, Rpl23a-ps2, Gm12318, Gm12320, RP23-83I13.14	ENSMUSG00000020817, ENSMUSG00000043602, ENSMUSG00000057135, ENSMUSG00000076232, ENSMUSG00000081968, ENSMUSG00000082983, ENSMUSG00000085502, ENSMUSG00000093858	ua, ia, ds, us, ua, us, us, ua
12	70855606	Actr10	1	704	1034	0.838046	0.402923	850	0.46364	902	0.270174	442	0.492233	636	0.770396	894	178737	Actr10	ENSMUSG00000021076	ua	Actr10, Frmd6, 7SK	ENSMUSG00000021076, ENSMUSG00000048285, ENSMUSG00000088686	ua, ia, ua
20	71022967	NA	1	705	760	0.559779	0.0710195	298	0.02323	131	0.857622	920	1	1094	0.107797	185	315187	NA	NA		NA	NA	NA
1	71104108	Bard1	1	706	638	0.427314	0.255231	657	0.19067	548	0.7745	832	0.818817	924	0.877664	986	281861	Bard1	ENSMUSG00000026196	ua	Bard1, Gm16236	ENSMUSG00000026196, ENSMUSG00000089965	ua, ua
17	71180508	Lpin2	1	707	785	0.587251	0.601868	990	0.40379	834	0.989003	1072	0.548721	694	0.424893	526	83506	Lpin2	ENSMUSG00000024052	ua	Lpin2, AC126942.1	ENSMUSG00000024052, ENSMUSG00000093154, ENSMUSG00000097625	ua, ua, ia
6	71333032	Cd8b1	1	708	708	0.502268	0.0361634	195	0.2546	658	0.00113893	65	0.692253	818	0.252939	350	77261	Cd8b1	ENSMUSG00000053044	ia	Cd8b1, Cd8a, Smyd1	ENSMUSG00000053044, ENSMUSG00000053977, ENSMUSG00000055027	ia, ua, us
7	71386355	Gm10172	1	709	815	0.620711	0.282167	704	0.06809	262	0.998545	1112	0.432389	585	0.45457	555	293982	Gm10172	ENSMUSG00000066697	ua	Gm10172, Gm10295	ENSMUSG00000066697, ENSMUSG00000070511	ua, ua
17	71480315	Smchd1	1	710	788	0.588054	0.668855	1019	0.61858	1011	0.761407	822	0.00394677	54	0.646482	750	33000	Smchd1	ENSMUSG00000024054	us	Smchd1, Ndc80, Spdya, Mettl4-ps1, 5S_rRNA	ENSMUSG00000024054, ENSMUSG00000024056, ENSMUSG00000052525, ENSMUSG00000079356, ENSMUSG00000089105	us, ds, ua, ua, ds
2	71546326	Dlx2	1	711	1016	0.826207	0.282167	708	0.16163	506	0.92669	977	0.614318	748	0.349082	438	3295	Dlx2	ENSMUSG00000023391	ia	Dlx2, Dlx1, Metap1d, Dlx1as, U6	ENSMUSG00000023391, ENSMUSG00000041911, ENSMUSG00000041921, ENSMUSG00000084946, ENSMUSG00000087789	ia, ds, ds, ua, ua
9	71570204	Myzap	1	712	782	0.585923	0.104615	373	0.08974	323	0.563537	662	0.29416	448	0.677708	791	316817	Myzap	ENSMUSG00000041361	is	Myzap, Gcom1	ENSMUSG00000041361, ENSMUSG00000092137	is, is
6	71748123	Reep1	1	713	844	0.648838	0.136997	448	0.11088	380	0.62627	729	0.113936	249	0.0641139	129	313263	Reep1	ENSMUSG00000052852	is	Reep1, Kdm3a	ENSMUSG00000052852, ENSMUSG00000053470	is, ua
8	72271293	Ap1m1	1	714	722	0.514812	0.61627	996	0.64872	1026	0.371366	532	0.671943	793	0.366113	459	47200	Ap1m1	ENSMUSG00000003033	ds	Ap1m1, Cib3, Gm11034, Gm16091, AC158898.1	ENSMUSG00000003033, ENSMUSG00000074240, ENSMUSG00000079016, ENSMUSG00000087502, ENSMUSG00000092750	ds, ua, ua, ua, ds
7	72277766	Mctp2	1	715	1115	0.932846	0.424519	871	0.41075	846	0.569884	674	0.0524509	169	0.373983	468	471959	Mctp2	ENSMUSG00000032776	ia	Mctp2	ENSMUSG00000032776	ia
9	72806135	Pygo1	1	716	583	0.352176	0.168207	485	0.13154	425	0.67491	758	0.0804441	209	0.213361	312	240740	Pygo1	ENSMUSG00000034910	ua	Pygo1, Prtg	ENSMUSG00000034910, ENSMUSG00000036030	ua, ia
15	73156997	Eif2c2	1	717	863	0.671455	0.168207	501	0.17142	520	0.466765	607	0.618323	756	0.0541829	113	54754	Eif2c2	ENSMUSG00000036698	ia	Eif2c2, Trappc9	ENSMUSG00000036698, ENSMUSG00000047921, ENSMUSG00000093631	ia, ua, ua
12	73634485	Prkch	1	718	679	0.472698	0.255231	659	0.30535	734	0.288772	455	0.592572	724	0.484545	586	283607	Prkch	ENSMUSG00000021108	is	Prkch, Tmem30b	ENSMUSG00000021108, ENSMUSG00000034435	is, ua
13	73701899	Slc12a7	1	719	800	0.604289	0.282167	702	0.42445	857	0.0689369	230	1	1100	1	1117	334340	Slc12a7	ENSMUSG00000017756	ua	Slc12a7, Slc6a19, 5430425J12Rik	ENSMUSG00000017756, ENSMUSG00000021565, ENSMUSG00000021566	ua, is, ia
7	74341575	Slco3a1	1	720	881	0.690738	0.0361634	215	0.04592	207	0.338109	501	0.351522	509	0.216628	316	450352	Slco3a1	ENSMUSG00000025790	ia	Slco3a1	ENSMUSG00000025790	ia
1	74393015	Aamp	1	721	1144	0.973429	0.402923	852	0.48223	920	0.209651	383	0.894467	985	0.797365	918	159473	Aamp	ENSMUSG00000006299	ua	Aamp, Tmbim1, Ctdsp1, Slc11a1, Pnkd, Mir26b, Gm216	ENSMUSG00000006299, ENSMUSG00000006301, ENSMUSG00000026176, ENSMUSG00000026177, ENSMUSG00000026179, ENSMUSG00000065468, ENSMUSG00000073650	ua, ua, us, ds, ds, us, ds
13	74525676	Erap1	1	722	893	0.698339	0.168207	504	0.14169	453	0.6218	723	1	1109	0.458386	557	674	Erap1	ENSMUSG00000021583	ua	Erap1	ENSMUSG00000021583	ua
9	75070436	Arpp19	1	723	588	0.356628	0.227284	606	0.14169	447	0.857586	916	0.407514	558	0.40819	515	263396	Arpp19	ENSMUSG00000007656	ds	Arpp19, Myo5a, BC031353	ENSMUSG00000007656, ENSMUSG00000034593, ENSMUSG00000034858	ds, us, ds
15	75087182	Ly6g	1	724	982	0.787655	0.308129	735	0.33726	775	0.379389	542	0.615711	752	0.244217	341	378091	Ly6g	ENSMUSG00000022582	ua	Ly6g, Ly6c2	ENSMUSG00000022582, ENSMUSG00000022584	ua, ds
14	75178179	Lcp1	1	725	670	0.460717	0.863256	1079	0.6985	1046	0.998791	1114	0.0923661	223	0.775429	903	411927	Lcp1	ENSMUSG00000021998	ia	Lcp1, Cpb2, Zc3h13, Gm15629	ENSMUSG00000021998, ENSMUSG00000021999, ENSMUSG00000022000, ENSMUSG00000090054	ia, ua, ua, ds
5	75280017	NA	1	726	1029	0.836096	0.227284	630	0.14169	459	0.857586	918	0.274968	433	0.375034	473	117232	NA	NA		NA	NA	NA
12	75294093	Kcnh5	1	727	728	0.521725	0.282167	698	0.15172	475	0.94394	1001	0.187472	337	0.147869	231	167680	Kcnh5	ENSMUSG00000034402	ua	Kcnh5, Rhoj	ENSMUSG00000034402, ENSMUSG00000046768	ua, us
10	75319603	Adora2a	1	728	940	0.749511	0.357271	800	0.41764	850	0.268865	439	0.461485	609	0.223104	321	469912	Adora2a	ENSMUSG00000020178	is	Adora2a, Specc1l	ENSMUSG00000020178, ENSMUSG00000033444	is, ds
9	75410081	Mapk6	1	729	586	0.355864	0.19829	561	0.3677	804	0.0327544	166	0.635066	767	0.840973	962	377802	Mapk6	ENSMUSG00000042688	ua	Mapk6, AC115880.1	ENSMUSG00000042688, ENSMUSG00000097021	ua, is
11	75455364	Rpa1	1	730	737	0.539203	0.668855	1018	0.66089	1033	0.572276	678	0.602939	733	0.130127	209	16403	Rpa1	ENSMUSG00000000751	ua	Rpa1, Serpinf1, Tlcd2, Serpinf2, Wdr81, Mir22, Gm12337, 2210403K04Rik, Gm12336, AL591496.1, AL591496.2	ENSMUSG00000000751, ENSMUSG00000000753, ENSMUSG00000038217, ENSMUSG00000038224, ENSMUSG00000045374, ENSMUSG00000065529, ENSMUSG00000084224, ENSMUSG00000085148, ENSMUSG00000085359, ENSMUSG00000093393, ENSMUSG00000093680	ua, ua, us, ua, ua, us, ds, us, ua, ds, ds
18	75540076	Ctif	1	731	891	0.695142	0.503372	938	0.38239	813	0.912253	964	0.0429137	155	0.645877	746	840711	Ctif	ENSMUSG00000052928	is	Ctif	ENSMUSG00000052928	is
7	75659312	Akap13	1	732	771	0.572683	0.656426	1011	0.52313	949	0.951952	1010	0.0231303	113	0.561734	659	98809	Akap13	ENSMUSG00000066406	ia	Akap13, U6	ENSMUSG00000066406, ENSMUSG00000087896	ia, ua
14	75764438	Slc25a30	1	733	576	0.343959	0.402923	835	0.20013	565	0.989969	1075	0.655192	780	0.0920753	164	15925	Slc25a30	ENSMUSG00000022003	ia	Slc25a30, Cog3, U6, 5S_rRNA	ENSMUSG00000022003, ENSMUSG00000034893, ENSMUSG00000064394, ENSMUSG00000089405	ia, ua, ua, ua
15	76197039	Grina	1	734	941	0.750381	0.333152	768	0.38961	819	0.279972	449	0.124501	263	0.255119	354	122073	Grina	ENSMUSG00000022564	ua	Grina, Plec, Spatc1, Parp10, Gm10345, Mir1942, U6	ENSMUSG00000022564, ENSMUSG00000022565, ENSMUSG00000049653, ENSMUSG00000063268, ENSMUSG00000071724, ENSMUSG00000087899, ENSMUSG00000088128	ua, is, ua, ds, ua, ds, ds
7	76240666	Agbl1	1	735	1015	0.826012	0.0361634	234	0.05707	242	0.257822	429	1	1130	0.579331	676	838490	Agbl1	ENSMUSG00000025754	ua	Agbl1	ENSMUSG00000025754	ua
16	76530798	NA	1	736	913	0.71736	0.227284	626	0.36022	795	0.0752416	237	0.748846	864	0.361609	453	397911	NA	NA		NA	NA	NA
12	77185275	Fut8	1	737	538	0.29457	0.53865	954	0.53421	954	0.540942	650	0.804633	912	0.709986	830	54608	Fut8	ENSMUSG00000021065	ua	Fut8	ENSMUSG00000021065	ua
5	77269167	Rest	1	738	1085	0.897375	0.136997	465	0.13154	433	0.507163	634	1	1148	0.774546	901	29326	Rest	ENSMUSG00000029249	ia	Rest, Polr2b, Noa1, Mir5098	ENSMUSG00000029249, ENSMUSG00000029250, ENSMUSG00000036285, ENSMUSG00000093061	ia, ua, ds, ua
8	77284305	Nr3c2	1	739	796	0.601011	0.0361634	203	0.07898	290	0.149915	333	0.267906	422	0.662221	775	77499	Nr3c2	ENSMUSG00000031618	ds	Nr3c2, Arhgap10	ENSMUSG00000031618, ENSMUSG00000037148	ds, ia
12	77503688	Fut8, NA	1	740	360	0.0838467	0.465397	895	0.45088	890	0.576851	680	0.674785	802	0.705245	823	421335, 172105, 141965	Fut8, NA	ENSMUSG00000021065 / NA	ia /	Fut8, NA	ENSMUSG00000021065 / NA	ia / NA
10	77522845	Itgb2	1	741	859	0.659254	0.424519	863	0.42445	859	0.512423	635	0.189672	343	0.483273	584	258630	Itgb2	ENSMUSG00000000290	us	Itgb2, Adarb1, 1810008A18Rik, AC153830.1	ENSMUSG00000000290, ENSMUSG00000020262, ENSMUSG00000032977, ENSMUSG00000097811	us, ua, ua, ds
14	77871307	Dnajc15	1	742	987	0.789775	0.168207	513	0.32942	763	0.0345729	168	0.172147	318	0.898675	1007	183570	Dnajc15	ENSMUSG00000022013	is	Dnajc15, Epsti1	ENSMUSG00000022013, ENSMUSG00000022014	is, ua
9	78070634	Fbxo9	1	743	826	0.630138	0.445334	884	0.21871	595	0.994939	1092	0.124166	262	0.903219	1012	694909	Fbxo9	ENSMUSG00000001366	ds	Fbxo9, Ick, Gsta4, AC159313.1	ENSMUSG00000001366, ENSMUSG00000009828, ENSMUSG00000032348, ENSMUSG00000097574	ds, ua, ua, ua
11	78159561	Traf4	1	744	1122	0.941201	0.770921	1061	0.53965	957	0.999279	1121	0.0258663	121	0.939352	1037	616	Traf4	ENSMUSG00000017386	ia	Traf4, Nek8, Tlcd1, Eral1, BC017647, Gm12571	ENSMUSG00000017386, ENSMUSG00000017405, ENSMUSG00000019437, ENSMUSG00000020832, ENSMUSG00000037750, ENSMUSG00000060727	ia, da, us, ua, ds, ua
17	78250160	Crim1	1	745	1140	0.96546	0.333152	777	0.15172	490	0.985426	1065	0.794303	904	0.540691	639	833628	Crim1	ENSMUSG00000024074	ia	Crim1, AC103598.1	ENSMUSG00000024074, ENSMUSG00000092979	ia, ua
14	78540009	Akap11	1	746	872	0.684951	0.104615	382	0.14169	452	0.271687	446	0.587536	720	0.32483	421	833508	Akap11	ENSMUSG00000022016	ua	Akap11	ENSMUSG00000022016	ua
16	78562607	D16Ertd472e	1	747	934	0.741846	0.255231	670	0.44439	885	0.0243504	155	0.572143	713	0.740805	866	238901	D16Ertd472e	ENSMUSG00000022864	is	D16Ertd472e, U6	ENSMUSG00000022864, ENSMUSG00000093988	is, ua
11	78779878	Nos2, 1810012P15Rik	1	748	188	0.00982029	0.692381	1030	0.345	779	0.999984	1146	0.185519	333	0.92167	1027	24320, 14345, 388577, 24366, 95996, 282641	Nos2, 1810012P15Rik	ENSMUSG00000020826 / ENSMUSG00000020826 / ENSMUSG00000072640 / ENSMUSG00000072640 / ENSMUSG00000072640	ua / da / us / is / ds	Nos2, 1810012P15Rik	ENSMUSG00000020826 / ENSMUSG00000020826 / ENSMUSG00000072640 / ENSMUSG00000072640 / ENSMUSG00000072640	ua / da / us / is / ds
9	78966920	NA	1	749	640	0.428548	0.0361634	189	0.04592	201	0.338109	497	0.126947	269	0.72533	851	12112	NA	NA		NA	NA	NA
12	78979967	Tmem229b	1	750	836	0.640214	0.53865	956	0.39674	828	0.94576	1007	0.649556	776	0.796454	916	244072	Tmem229b	ENSMUSG00000046157	is	Tmem229b, Plekhh1	ENSMUSG00000046157, ENSMUSG00000060716	is, ua
8	79038860	U6	1	751	463	0.204891	0.136997	423	0.07898	280	0.804412	863	1	1050	0.662221	774	840128	U6	ENSMUSG00000064926	us	U6, Zfp827	ENSMUSG00000064926, ENSMUSG00000071064	us, ua
3	79177935	Rapgef2	1	752	615	0.382347	0.282167	692	0.41764	848	0.0785227	240	0.0385368	148	0.652503	767	344411	Rapgef2	ENSMUSG00000062232	ia	Rapgef2	ENSMUSG00000062232	ia
8	79289510	1700011L22Rik	1	753	464	0.20538	0.136997	424	0.14169	446	0.451247	595	0.274968	431	0.308441	405	309331	1700011L22Rik	ENSMUSG00000031682	ua	1700011L22Rik, Mmaa, AC101790.1	ENSMUSG00000031682, ENSMUSG00000037022, ENSMUSG00000097174	ua, ua, is
15	79333590	Baiap2l2	1	754	665	0.458103	0.465397	896	0.33726	770	0.922167	975	0.867204	971	0.375877	476	180210	Baiap2l2	ENSMUSG00000018126	ua	Baiap2l2, Slc16a8, Pla2g6, Gm20420	ENSMUSG00000018126, ENSMUSG00000032988, ENSMUSG00000042632, ENSMUSG00000092494	ua, ua, ia, ds
7	79389671	Fanci	1	755	974	0.778965	0.168207	512	0.22784	616	0.225598	397	0.199398	360	0.486674	590	17567	Fanci	ENSMUSG00000039187	ua	Fanci, Rlbp1, Gm16017, Mir9-3, AC114988.1	ENSMUSG00000039187, ENSMUSG00000039194, ENSMUSG00000082400, ENSMUSG00000093238, ENSMUSG00000097023	ua, us, ds, ua, ua
15	79565212	Tomm22	1	756	669	0.459848	0.0710195	292	0.13154	427	0.148786	326	0.395186	551	0.571694	668	484967	Tomm22	ENSMUSG00000022427	ua	Tomm22, Cby1, Dmc1, Gtpbp1, 4933432B09Rik, n-R5s40	ENSMUSG00000022427, ENSMUSG00000022428, ENSMUSG00000022429, ENSMUSG00000042535, ENSMUSG00000042564, ENSMUSG00000064409	ua, ua, is, ua, ds, ua
10	79852264	Ptbp1	1	757	262	0.0276252	0.484734	910	0.64036	1022	0.0444647	193	0.453203	598	0.800316	920	428307, 195739, 17248	Ptbp1	ENSMUSG00000006498 / ENSMUSG00000006498 / ENSMUSG00000006498	ua / us / ds	Ptbp1, Elane, Prss57, Fstl3, 9130017N09Rik, Palm, Rnf126, Prtn3, Cfd, Med16, Kiss1r, BC005764, Gm17134, E130317F20Rik, AC151846.1, PPP4R2	ENSMUSG00000006498, ENSMUSG00000020125, ENSMUSG00000020323, ENSMUSG00000020325, ENSMUSG00000035852, ENSMUSG00000035863, ENSMUSG00000035890, ENSMUSG00000057729, ENSMUSG00000061780 / ENSMUSG00000006498, ENSMUSG00000013833, ENSMUSG00000020125, ENSMUSG00000020323, ENSMUSG00000035773, ENSMUSG00000035835, ENSMUSG00000057729, ENSMUSG00000061780, ENSMUSG00000090860, ENSMUSG00000091994, ENSMUSG00000095023…	ua, ua, ds, ua, ua, ua, us, ua, ua / us, da, us, ua, us, da, us, us, da, da, us, us / ds, ua, ds, ua, ds, ua, ds, ds, ua, ua, ds, ds
18	80004583	NA	1	758	989	0.790165	0.0710195	315	0.08974	331	0.331481	490	0.72939	855	0.501546	601	275986	NA	NA		NA	NA	NA
7	80077607	Zfp710	1	759	510	0.262111	0.53865	953	0.50601	938	0.660625	755	0.24766	398	0.277108	373	290059	Zfp710	ENSMUSG00000048897	ia	Zfp710	ENSMUSG00000048897	ia
15	80086362	Pdgfb	1	760	1009	0.816679	0.61627	998	0.50017	937	0.919985	969	0.514847	666	0.751563	877	5211	Pdgfb	ENSMUSG00000000489	ua	Pdgfb, Syngr1, Cbx7, Rpl3, U6, Snord83b, snoU83B	ENSMUSG00000000489, ENSMUSG00000022415, ENSMUSG00000053411, ENSMUSG00000060036, ENSMUSG00000064884, ENSMUSG00000077734, ENSMUSG00000088219	ua, us, ua, ua, da, ua, ua
7	80232635	Vps33b	1	761	509	0.261961	0.802318	1066	0.72232	1055	0.918894	968	0.249935	404	0.0969814	171	449127	Vps33b	ENSMUSG00000030534	us	Vps33b, Cib1, Ttll13, Ngrn, D330012F22Rik, Gm15504, AC164075.1, Mir1965	ENSMUSG00000030534, ENSMUSG00000030538, ENSMUSG00000045467, ENSMUSG00000047084, ENSMUSG00000050973, ENSMUSG00000082954, ENSMUSG00000088354, ENSMUSG00000088619	us, ua, ds, ds, ds, ua, ua, ua
2	80318624	Dnajc10	1	762	1077	0.889707	0.424519	870	0.20948	587	0.992877	1083	1	1146	0.117411	196	84113	Dnajc10	ENSMUSG00000027006	us	Dnajc10, Prdx6b	ENSMUSG00000027006, ENSMUSG00000050114	us, ds
10	80327854	Pcsk4	1	763	634	0.423503	0.380517	818	0.23687	629	0.947126	1009	1	1078	0.0676013	134	216513	Pcsk4	ENSMUSG00000020131	is	Pcsk4, 2310011J03Rik, Plk5, Reep6, Adamtsl5, AC152062.1, Gm15124, Gm15123	ENSMUSG00000020131, ENSMUSG00000020133, ENSMUSG00000035486, ENSMUSG00000035504, ENSMUSG00000043822, ENSMUSG00000084658, ENSMUSG00000085712, ENSMUSG00000087432	is, us, ua, ua, ds, ua, ua, ua
1	80385268	Gm6189	1	764	1038	0.842099	0.282167	711	0.38961	821	0.129016	309	0.877497	974	0.377099	479	114458	Gm6189	ENSMUSG00000090637	ds	Gm6189	ENSMUSG00000090637	ds
9	80457584	Impg1	1	765	1011	0.822727	0.0361634	232	0.02323	135	0.581472	694	0.501297	650	1	1142	32869	Impg1	ENSMUSG00000032343	ia	Impg1	ENSMUSG00000032343	ia
11	80505136	Psmd11	1	766	839	0.643182	0.484734	919	0.50601	940	0.42579	570	7.45756e-05	16	0.477112	576	127413	Psmd11	ENSMUSG00000017428	ds	Psmd11, Myo1d, Cdk5r1, C030013C21Rik	ENSMUSG00000017428, ENSMUSG00000035441, ENSMUSG00000048895, ENSMUSG00000085078	ds, ia, ds, ua
15	80694371	Fam83f	1	767	1064	0.870868	0.19829	583	0.28042	704	0.170203	347	0.0885959	220	1	1145	272455	Fam83f	ENSMUSG00000022408	is	Fam83f, Tnrc6b	ENSMUSG00000022408, ENSMUSG00000047888	is, us
3	80801861	Gria2	1	768	805	0.610194	0.0361634	205	0.10037	356	0.0871702	255	0.512902	659	0.539476	637	279866	Gria2	ENSMUSG00000033981	ia	Gria2, AC163349.1	ENSMUSG00000033981, ENSMUSG00000093226	ia, ua
18	81423826	NA	1	769	1063	0.868066	0.521335	950	0.30535	740	0.992215	1080	1	1141	0.845527	966	172490	NA	NA		NA	NA	NA
12	81536922	Adam21	1	770	924	0.727034	0.0361634	222	0.05707	237	0.257822	427	0.197327	352	1	1129	33478	Adam21	ENSMUSG00000008438	ds	Adam21, Gm20498, Ttc9, Gm16572, Synj2bp, Gm17191, 6530401F13Rik	ENSMUSG00000008438, ENSMUSG00000021139, ENSMUSG00000042734, ENSMUSG00000090244, ENSMUSG00000090935, ENSMUSG00000091587, ENSMUSG00000091947	ds, us, ua, ua, us, us, ia
15	81910387	Polr3h	1	771	177	0.00760101	0.484734	908	0.43782	874	0.707694	776	0.317723	473	0.573079	669	22084, 81505, 75192, 244354	Polr3h	ENSMUSG00000022476 / ENSMUSG00000022476 / ENSMUSG00000022476 / ENSMUSG00000022476	ds / us / da / ua	Xrcc6, Polr3h, Aco2, Csdc2, 1700029P11Rik, Gm5805, Tob2, Phf5a, Gm8444	ENSMUSG00000022471, ENSMUSG00000022476, ENSMUSG00000022477, ENSMUSG00000042109, ENSMUSG00000061633, ENSMUSG00000061848 / ENSMUSG00000022471, ENSMUSG00000022476, ENSMUSG00000022477, ENSMUSG00000042109, ENSMUSG00000061633, ENSMUSG00000061848 / ENSMUSG00000022476, ENSMUSG00000022477, ENSMUSG00000042109, ENSMUSG00000048546, ENSMUSG00000061360, ENSMUSG00000069439, ENSMUSG00000078960 / ENSMUSG000000224…	ua, ds, ua, ua, ua, ua / ua, us, da, ua, ua, ua / da, us, us, ua, da, ua, ua / ua, ds, ds, ua, ua, ua, ua
12	82154450	Sipa1l1	1	772	977	0.785287	0.0710195	313	0.17142	524	0.0627165	217	0.219589	374	0.749351	873	292079	Sipa1l1	ENSMUSG00000042700	ua	Sipa1l1	ENSMUSG00000042700	ua
7	82238308	Sh3gl3	1	773	1125	0.944685	0.0361634	243	0.15172	489	0.0224734	148	0.594982	731	0.0308382	92	22768	Sh3gl3	ENSMUSG00000030638	is	Sh3gl3	ENSMUSG00000030638	is
15	82267472	1500032L24Rik	1	774	317	0.0562431	0.104615	356	0.33726	769	0.00339399	87	0.0166293	96	1	1067	235422, 445086, 11023	1500032L24Rik	ENSMUSG00000022452 / ENSMUSG00000022452 / ENSMUSG00000022452	ua / ua / is	1500032L24Rik, Wbp2nl, Sept3, Fam109b, n-R5s41, 1500009C09Rik, Cenpm, Tnfrsf13c, AC104325.1, AC105358.1, Naga	ENSMUSG00000022452, ENSMUSG00000022455, ENSMUSG00000022456, ENSMUSG00000049687, ENSMUSG00000064959, ENSMUSG00000068099, ENSMUSG00000068101, ENSMUSG00000068105, ENSMUSG00000092778, ENSMUSG00000096883 / ENSMUSG00000022452, ENSMUSG00000022455, ENSMUSG00000022456, ENSMUSG00000049687, ENSMUSG00000064959, ENSMUSG00000068099, ENSMUSG00000068101, ENSMUSG00000068105, ENSMUSG00000092778, ENSMUSG00000096883…	ua, ua, ua, ua, ua, ua, ds, ds, ua, ds / ua, ua, ia, ua, ua, da, us, us, ua, us / is, ua, ds, is, ds, ua, ua, ds
18	82532903	Mbp	1	775	719	0.51372	0.744143	1054	0.68399	1040	0.829582	893	0.36492	517	0.620917	711	403499	Mbp	ENSMUSG00000041607	ia	Mbp, Rpl21-ps8	ENSMUSG00000041607, ENSMUSG00000061684	ia, us
10	82919333	Txnrd1	1	776	237	0.0212786	0.19829	550	0.32942	757	0.0722022	231	0.391223	543	0.112008	188	85589, 308464, 116036	Txnrd1	ENSMUSG00000020250 / ENSMUSG00000020250	is / ds	Txnrd1	ENSMUSG00000020250 / ENSMUSG00000020250	is / ds
4	83484112	Psip1	1	777	849	0.655183	0.255231	665	0.20948	583	0.699045	770	0.273177	425	1	1121	317467	Psip1	ENSMUSG00000028484	us	Psip1, 4930473A06Rik, Gm10154, Gm11414	ENSMUSG00000028484, ENSMUSG00000052407, ENSMUSG00000066116, ENSMUSG00000082416	us, ua, ds, ds
7	83652938	Il16	1	778	1010	0.821733	0.402923	849	0.60951	1001	0.0144786	128	0.910951	996	0.430664	532	316705	Il16	ENSMUSG00000001741	is	Il16, Stard5, Gm7964, 2310044K18Rik	ENSMUSG00000001741, ENSMUSG00000046027, ENSMUSG00000063902, ENSMUSG00000085080	is, da, ua, ua
12	84180716	C130039O16Rik	1	779	1082	0.895041	0.823009	1072	0.68768	1043	0.989015	1073	0.268135	424	0.94948	1042	85951	C130039O16Rik	ENSMUSG00000042507	ia	C130039O16Rik, Dnalc1, Gm8385, Pnma1	ENSMUSG00000042507, ENSMUSG00000042523, ENSMUSG00000044515, ENSMUSG00000054383	ia, ds, ua, ua
15	84313468	Parvb	1	780	1003	0.809123	0.70351	1042	0.60022	991	0.921069	972	0.652397	779	0.908099	1016	833529	Parvb	ENSMUSG00000022438	ia	Parvb, Parvg, SNORA48	ENSMUSG00000022438, ENSMUSG00000022439, ENSMUSG00000089267	ia, ua, ds
10	84646985	Rfx4	1	781	898	0.701025	0.308129	732	0.24578	648	0.75792	815	0.15599	297	0.815251	936	33393	Rfx4	ENSMUSG00000020037	ua	Rfx4, Polr3b	ENSMUSG00000020037, ENSMUSG00000034453	ua, ia
12	84672809	Abcd4	1	782	709	0.502671	0.357271	795	0.28883	715	0.775863	834	0.266242	414	0.520646	619	200610	Abcd4	ENSMUSG00000021240	ua	Abcd4, Tmem90a, Vrtn	ENSMUSG00000021240, ENSMUSG00000071234, ENSMUSG00000071235	ua, da, ds
11	84857051	Mrm1	1	783	945	0.755827	0.402923	847	0.23687	632	0.969197	1036	1	1117	0.289512	385	8520	Mrm1	ENSMUSG00000018405	ua	Mrm1, Ggnbp2, Dhrs11, 4930502E09Rik, Gm11431	ENSMUSG00000018405, ENSMUSG00000020530, ENSMUSG00000034449, ENSMUSG00000086799, ENSMUSG00000087407	ua, ia, ua, ds, ua
15	84921476	Nup50	1	784	979	0.785846	0.136997	456	0.15172	484	0.39877	549	1	1126	0.859452	970	347176	Nup50	ENSMUSG00000016619	ua	Nup50, Fam118a, Upk3a, 5031439G07Rik, Mir1249	ENSMUSG00000016619, ENSMUSG00000022434, ENSMUSG00000022435, ENSMUSG00000036046, ENSMUSG00000080441	ua, ua, ua, ds, ds
9	85354134	Fam46a	1	785	809	0.614336	0.255231	662	0.2546	659	0.498482	628	0.549689	697	0.618757	710	95793	Fam46a	ENSMUSG00000032265	ua	Fam46a	ENSMUSG00000032265	ua
10	85957284	D10Wsu52e	1	786	765	0.562338	0.168207	497	0.26331	675	0.127118	307	1	1095	0.722916	848	256515	D10Wsu52e	ENSMUSG00000001783	us	D10Wsu52e, Fbxo7, Bpifc	ENSMUSG00000001783, ENSMUSG00000001786, ENSMUSG00000050108	us, ua, ds
17	86151536	Srbd1	1	787	912	0.716395	0.255231	667	0.14169	454	0.920806	970	0.0246492	118	0.532874	630	53903	Srbd1	ENSMUSG00000024135	ua	Srbd1, Prkce	ENSMUSG00000024135, ENSMUSG00000045038	ua, us
1	86299445	C130036L24Rik	1	788	577	0.344397	0.424519	860	0.55035	964	0.0953129	264	0.182022	330	0.65807	770	837979	C130036L24Rik	ENSMUSG00000073627	ua	C130036L24Rik, B3gnt7, Gm16341, Gm5258	ENSMUSG00000073627, ENSMUSG00000079445, ENSMUSG00000087538, ENSMUSG00000091806	ua, ua, is, ua
15	86349813	Tbc1d22a	1	789	820	0.625089	0.104615	376	0.345	784	0.00271887	83	0.185519	334	0.266862	364	217102	Tbc1d22a	ENSMUSG00000051864	ia	Tbc1d22a	ENSMUSG00000051864	ia
6	86927241	Gfpt1	1	790	1071	0.878036	0.136997	463	0.20013	574	0.197198	376	0.491843	634	0.555471	654	308284	Gfpt1	ENSMUSG00000029992	ua	Gfpt1, Nfu1, Aak1	ENSMUSG00000029992, ENSMUSG00000029993, ENSMUSG00000057230	ua, ua, ia
17	86954246	Rhoq	1	791	1008	0.816255	0.308129	736	0.28883	720	0.584694	703	0.137256	276	0.241196	337	6012	Rhoq	ENSMUSG00000024143	ua	Rhoq, Cript, Atp6v1e2	ENSMUSG00000024143, ENSMUSG00000024146, ENSMUSG00000053375	ua, ua, us
14	87315575	Tdrd3	1	792	822	0.62622	0.0710195	305	0.03464	169	0.759262	818	1	1102	0.687518	803	449403	Tdrd3	ENSMUSG00000022019	ua	Tdrd3, SNORA48	ENSMUSG00000022019, ENSMUSG00000088536	ua, ua
12	87442039	Sptlc2	1	793	900	0.701807	0.282167	705	0.20013	571	0.829086	892	0.250153	405	0.471087	568	232162	Sptlc2	ENSMUSG00000021036	ua	Sptlc2, 1810035L17Rik, 2700073G19Rik, SNORA58, Alkbh1, AC120540.1	ENSMUSG00000021036, ENSMUSG00000021040, ENSMUSG00000021041, ENSMUSG00000064938, ENSMUSG00000079036, ENSMUSG00000080496	ua, us, ia, ua, ia, ds
3	87532136	Etv3	1	794	625	0.402682	0.227284	607	0.41075	841	0.0261386	156	0.00431049	56	0.632561	730	118763	Etv3	ENSMUSG00000003382	ia	Etv3, Arhgef11, AC139241.1	ENSMUSG00000003382, ENSMUSG00000041977, ENSMUSG00000093230	ia, ua, ua
16	87724914	Bach1	1	795	674	0.462737	0.61627	995	0.28883	713	0.99992	1138	0.853595	962	0.839364	959	67356	Bach1	ENSMUSG00000025612	ia	Bach1, 2810407A14Rik, SNORA17	ENSMUSG00000025612, ENSMUSG00000055972, ENSMUSG00000088684	ia, ua, ds
1	87831666	Sag	1	796	860	0.66072	0.643531	1007	0.65282	1029	0.483144	620	0.000659179	28	0.673815	787	37802	Sag	ENSMUSG00000056055	ia	Sag, Dgkd	ENSMUSG00000056055, ENSMUSG00000070738	ia, ua
9	88297725	Nt5e	1	797	808	0.611184	0.0710195	302	0.06809	261	0.476707	617	0.689927	813	0.359373	449	833201	Nt5e	ENSMUSG00000032420	ua	Nt5e, Gm10163	ENSMUSG00000032420, ENSMUSG00000066443	ua, ua
18	88924197	Socs6	1	798	736	0.539144	0.104615	371	0.16163	501	0.194139	366	0.125597	265	0.342834	434	234848	Socs6	ENSMUSG00000056153	ia	Socs6	ENSMUSG00000056153	ia
7	90348205	Sytl2	1	799	848	0.653805	0.168207	500	0.07898	293	0.904507	956	0.457371	602	0.422326	523	235183	Sytl2	ENSMUSG00000030616	us	Sytl2, Ccdc83	ENSMUSG00000030616, ENSMUSG00000030617	us, ua
1	90652124	Gm9991	1	800	985	0.788077	0.104615	391	0.07898	298	0.6358	740	1	1127	1	1136	837077	Gm9991	ENSMUSG00000056128	ua	Gm9991	ENSMUSG00000056128	ua
2	90662223	Fnbp4	1	801	921	0.726381	0.692381	1034	0.4573	896	0.998142	1106	0.405395	554	0.658348	771	27372	Fnbp4	ENSMUSG00000008200	ua	Fnbp4, Nup160	ENSMUSG00000008200, ENSMUSG00000051329	ua, ua
8	90829079	Chd9	1	802	1018	0.827441	0.19829	581	0.32149	755	0.0839207	245	0.0351574	139	0.102512	179	301287	Chd9	ENSMUSG00000056608	us	Chd9	ENSMUSG00000056608	us
8	91253257	Aktip	1	803	1032	0.836789	0.357271	803	0.21871	600	0.94255	997	0.0465731	159	1	1144	837489	Aktip	ENSMUSG00000031667	ua	Aktip, Rpgrip1l, 7SK	ENSMUSG00000031667, ENSMUSG00000033282, ENSMUSG00000089148	ua, ia, ua
1	91657339	NA	1	804	857	0.658032	0.0361634	211	0.08974	325	0.114316	292	0.72939	854	0.557298	655	277237	NA	NA		NA	NA	NA
16	92037716	Atp5o	1	805	851	0.656041	0.19829	575	0.26331	677	0.220579	393	0.00280143	45	0.312461	408	256966	Atp5o	ENSMUSG00000022956	ua	Atp5o, Mrps6, U6, Slc5a3, AC126053.1	ENSMUSG00000022956, ENSMUSG00000039680, ENSMUSG00000089293, ENSMUSG00000089774, ENSMUSG00000096895	ua, us, us, us, ua
2	92927596	Syt13	1	806	1012	0.823943	0.308129	737	0.24578	650	0.75792	816	0.840292	951	0.82445	944	171147	Syt13	ENSMUSG00000027220	ia	Syt13, 4631405J19Rik, Prdm11, Gm13791	ENSMUSG00000027220, ENSMUSG00000075027, ENSMUSG00000075028, ENSMUSG00000086980	ia, ua, ds, us
1	93306672	Mterfd2	1	807	548	0.309566	0.0710195	289	0.04592	198	0.659257	753	0.351522	507	0.77444	899	2153	Mterfd2	ENSMUSG00000026273	us	Mterfd2, Pask, Ppp1r7, Ano7, Sned1, U6, Gm17415	ENSMUSG00000026273, ENSMUSG00000026274, ENSMUSG00000026275, ENSMUSG00000034107, ENSMUSG00000047793, ENSMUSG00000064389, ENSMUSG00000090489	us, ds, ua, ua, da, ua, ua
15	93346735	Yaf2	1	808	477	0.227133	0.0710195	285	0.08974	313	0.331481	488	0.29416	447	1	1084	849334, 104629	Yaf2	ENSMUSG00000022634 / ENSMUSG00000022634	is / ua	Yaf2, Pphln1, U6, Zcrb1	ENSMUSG00000022634, ENSMUSG00000036167, ENSMUSG00000088454 / ENSMUSG00000022634, ENSMUSG00000022635, ENSMUSG00000036167	is, ua, ua / ua, ua, is
1	93677528	Stk25	1	809	524	0.28116	0.136997	427	0.07898	283	0.804412	864	0.267906	421	0.727209	855	141129	Stk25	ENSMUSG00000026277	ua	Stk25, Bok, AC131316.1	ENSMUSG00000026277, ENSMUSG00000026278, ENSMUSG00000093284	ua, us, ds
2	93756626	Ext2	1	810	897	0.700324	0.168207	505	0.22784	614	0.225598	395	0.0303629	131	0.89198	1000	300882	Ext2	ENSMUSG00000027198	is	Ext2, Gm13818	ENSMUSG00000027198, ENSMUSG00000081353	is, ua
1	94028865	Pdcd1	1	811	527	0.284701	0.136997	428	0.37509	809	0.00410711	91	0.531333	672	0.651723	764	315260	Pdcd1	ENSMUSG00000026285	ds	Pdcd1, Neu4	ENSMUSG00000026285, ENSMUSG00000034000	ds, da
11	94074581	Spag9	1	812	1112	0.926598	0.168207	522	0.11088	384	0.777381	838	0.532905	676	0.189338	287	34930	Spag9	ENSMUSG00000020859	ia	Spag9, B230206L02Rik	ENSMUSG00000020859, ENSMUSG00000086003	ia, ua
20	94180964	Zfx	1	813	1000	0.804384	0.19829	578	0.19067	553	0.525015	646	0.818817	925	1	1139	81650	Zfx	ENSMUSG00000079509	ua	Zfx	ENSMUSG00000079509	ua
10	94246134	Ndufa12	1	814	965	0.772756	0.168207	511	0.05707	240	0.9602	1024	1	1123	1	1133	48309	Ndufa12	ENSMUSG00000020022	ds	Ndufa12, U6	ENSMUSG00000020022, ENSMUSG00000065296	ds, ua
16	94261205	Hlcs	1	815	575	0.342249	0.19829	559	0.41075	839	0.011802	122	0.0524509	167	0.622902	713	174257	Hlcs	ENSMUSG00000040820	ia	Hlcs, CT573086.1	ENSMUSG00000040820, ENSMUSG00000076304	ia, ua
8	94357468	Slc12a3	1	816	1049	0.853295	0.692381	1035	0.70551	1050	0.462177	603	1	1136	0.147623	229	69200	Slc12a3	ENSMUSG00000031766	is	Slc12a3, Nup93, Mir138-2	ENSMUSG00000031766, ENSMUSG00000032939, ENSMUSG00000065512	is, ds, ds
9	94533987	1190002N15Rik	1	817	1121	0.94064	0.357271	808	0.20013	576	0.964745	1030	0.035786	141	1	1153	24235	1190002N15Rik	ENSMUSG00000045414	ua	1190002N15Rik	ENSMUSG00000045414	ua
16	94558309	Dyrk1a	1	818	571	0.340098	0.571423	975	0.58587	983	0.457622	600	0.420739	576	0.282759	376	52354	Dyrk1a	ENSMUSG00000022897	ua	Dyrk1a, Gm15971	ENSMUSG00000022897, ENSMUSG00000081692	ua, ua
17	94749239	Mettl4	1	819	958	0.765332	0.104615	387	0.12127	406	0.37172	535	1	1120	0.662221	776	347538	Mettl4	ENSMUSG00000055660	is	Mettl4, 2610044O15Rik, 5S_rRNA, AC144860.1	ENSMUSG00000055660, ENSMUSG00000066057, ENSMUSG00000088591, ENSMUSG00000097460	is, ds, ua, ua
3	94957090	Rfx5	1	820	467	0.210419	0.643531	1004	0.42445	855	0.995292	1094	0.560319	704	0.714344	835	98463	Rfx5	ENSMUSG00000005774	us	Rfx5, Psmb4, Selenbp1, U6	ENSMUSG00000005774, ENSMUSG00000005779, ENSMUSG00000068874, ENSMUSG00000087720	us, ua, ds, ua
8	95051578	Gpr56	1	821	714	0.507085	0.656426	1010	0.80022	1076	0.0223299	147	0.00261532	44	0.357152	447	93232	Gpr56	ENSMUSG00000031785	ds	Gpr56, Ccdc135, Gpr97, Gm10286, SNORA7	ENSMUSG00000031785, ENSMUSG00000031786, ENSMUSG00000060470, ENSMUSG00000070111, ENSMUSG00000087705	ds, us, ds, ua, ua
3	95227745	Prune	1	822	459	0.198566	0.555338	963	0.48223	911	0.807205	872	0.789284	899	0.136138	217	154412	Prune	ENSMUSG00000015711	ds	Prune, Lass2, Bnipl, Fam63a, Gabpb2, Cdc42se1, Mllt11, Gm128, AC140190.1	ENSMUSG00000015711, ENSMUSG00000015714, ENSMUSG00000028115, ENSMUSG00000038712, ENSMUSG00000038766, ENSMUSG00000046722, ENSMUSG00000053192, ENSMUSG00000068860, ENSMUSG00000097167	ds, ua, ds, ua, us, ua, is, ds, da
10	95265255	Cradd	1	823	949	0.759764	0.424519	866	0.41075	844	0.569884	673	0.101374	236	1	1131	353290	Cradd	ENSMUSG00000045867	is	Cradd	ENSMUSG00000045867	is
10	95711727	4732465J04Rik	1	824	783	0.586368	0.227284	617	0.14169	450	0.857586	917	0.164214	310	0.37972	482	41012	4732465J04Rik	ENSMUSG00000071107	ua	4732465J04Rik	ENSMUSG00000071107	ua
5	95750876	Gm7982	1	825	1039	0.844829	0.0361634	237	0.02323	136	0.581472	695	0.22516	385	0.623295	715	57155	Gm7982	ENSMUSG00000072814	ds	Gm7982, Gm7978	ENSMUSG00000072814, ENSMUSG00000096139	ds, ua
5	96166087	Cnot6l	1	826	1041	0.846365	0.357271	804	0.3677	805	0.462318	605	0.153244	295	0.837705	954	441084	Cnot6l	ENSMUSG00000034724	ua	Cnot6l, Gm5331	ENSMUSG00000034724, ENSMUSG00000090468	ua, us
3	96571995	Polr3gl	1	827	519	0.272254	0.668855	1016	0.65688	1030	0.5923	705	0.834263	945	0.59937	693	44690	Polr3gl	ENSMUSG00000028104	da	Polr3gl, Txnip, Ankrd34a, U1, Gm15441, Gm16253, AC121792.2	ENSMUSG00000028104, ENSMUSG00000038393, ENSMUSG00000049097, ENSMUSG00000065773, ENSMUSG00000074398, ENSMUSG00000087610, ENSMUSG00000095260	da, ds, us, ua, ua, is, ua
9	96958675	Acpl2	1	828	1074	0.884265	0.0710195	322	0.13154	431	0.148786	329	1	1145	0.650226	763	39944	Acpl2	ENSMUSG00000043587	ua	Acpl2, Spsb4	ENSMUSG00000043587, ENSMUSG00000046997	ua, ia
11	97001704	Mrpl10	1	829	983	0.787791	0.484734	925	0.5608	968	0.215455	388	0.811518	922	0.451064	552	93515	Mrpl10	ENSMUSG00000001445	ua	Mrpl10, Sp2, Scrn2, Lrrc46, Osbpl7, Sp6, Gm11533, Gm11573, Gm11532	ENSMUSG00000001445, ENSMUSG00000018678, ENSMUSG00000020877, ENSMUSG00000020878, ENSMUSG00000038534, ENSMUSG00000038560, ENSMUSG00000081860, ENSMUSG00000084068, ENSMUSG00000087067	ua, us, ua, ds, ua, ua, ua, ua, ds
10	97313202	NA	1	830	971	0.775727	0.0710195	312	0.08974	329	0.331481	489	1	1124	1	1134	238550	NA	NA		NA	NA	NA
11	97515404	Srcin1	1	831	730	0.526898	0.168207	493	0.32149	750	0.0410661	186	0.60459	737	0.912876	1020	67250	Srcin1	ENSMUSG00000038453	ia	Srcin1, 4933428G20Rik, Arhgap23	ENSMUSG00000038453, ENSMUSG00000047988, ENSMUSG00000049807	ia, ua, ds
7	97750788	Clns1a	1	832	779	0.584481	0.503372	935	0.30535	735	0.986441	1069	0.10596	241	0.120005	200	28376	Clns1a	ENSMUSG00000025439	ds	Clns1a, Aqp11, Gm9990, 1700006D18Rik, Gm15623	ENSMUSG00000025439, ENSMUSG00000042797, ENSMUSG00000056106, ENSMUSG00000086433, ENSMUSG00000086993	ds, ua, ds, ua, ua
4	97912608	Nfia	1	833	592	0.359491	0.503372	933	0.10037	353	1	1153	0.512902	658	0.360579	451	29232	Nfia	ENSMUSG00000028565	ia	Nfia	ENSMUSG00000028565	ia
16	98075638	NA	1	834	975	0.782672	0.104615	389	0.07898	297	0.6358	739	0.457371	603	0.0490785	105	420400	NA	NA		NA	NA	NA
13	98899789	Tnpo1	1	835	769	0.567312	0.282167	701	0.28883	719	0.46967	612	1	1096	0.140504	222	15233	Tnpo1	ENSMUSG00000009470	is	Tnpo1, Gm5453	ENSMUSG00000009470, ENSMUSG00000062461	is, ua
12	99310168	Foxn3	1	836	911	0.716061	0.333152	767	0.37509	811	0.332866	493	0.754407	869	1	1127	452096	Foxn3	ENSMUSG00000033713	ia	Foxn3, Gm20682	ENSMUSG00000033713, ENSMUSG00000093465	ia, ua
15	99475073	Nckap5l	1	837	1048	0.85316	0.168207	518	0.16163	507	0.516917	639	1	1135	0.874103	981	256889	Nckap5l	ENSMUSG00000023009	us	Nckap5l, Faim2, Aqp2, Bcdin3d, Aqp5	ENSMUSG00000023009, ENSMUSG00000023011, ENSMUSG00000023013, ENSMUSG00000037525, ENSMUSG00000044217	us, ds, ua, is, ua
5	99478117	A930011G23Rik	1	838	1148	0.978417	0.0710195	330	0.20013	577	0.0319348	164	0.819101	931	0.882512	992	262518	A930011G23Rik	ENSMUSG00000089809	is	A930011G23Rik, Gm16227	ENSMUSG00000089809, ENSMUSG00000090006	is, ds
3	99702565	U6	1	839	824	0.629411	0.0361634	206	0.02323	132	0.581472	692	1	1103	1	1119	838216	U6	ENSMUSG00000064890	da	U6	ENSMUSG00000064890	da
14	99965949	Klf12	1	840	780	0.585031	0.0361634	201	0.05707	232	0.257822	424	1	1099	0.546991	646	839542	Klf12	ENSMUSG00000072294	ia	Klf12	ENSMUSG00000072294	ia
11	99986982	Gm11570	1	841	909	0.714208	0.0361634	218	0.05707	235	0.257822	425	0.064124	192	0.216628	317	470056	Gm11570	ENSMUSG00000078253	da	Gm11570, Krtap29-1, Krtap9-5, Gm11553, Gm11558, Gm11561	ENSMUSG00000078253, ENSMUSG00000078254, ENSMUSG00000078255, ENSMUSG00000081547, ENSMUSG00000082591, ENSMUSG00000082798	da, ua, ds, ds, da, ds
12	100111026	Psmc1	1	842	653	0.450328	0.19829	564	0.17142	516	0.619737	718	0.618323	755	0.374441	469	32372	Psmc1	ENSMUSG00000021178	us	Psmc1	ENSMUSG00000021178	us
11	100403757	Jup	1	843	804	0.607715	0.104615	375	0.14169	451	0.271687	445	0.274968	432	0.198552	292	38594	Jup	ENSMUSG00000001552	us	Jup, Fkbp10, Klhl10, Leprel4, Nt5c3l, Gm12348	ENSMUSG00000001552, ENSMUSG00000001555, ENSMUSG00000001558, ENSMUSG00000006931, ENSMUSG00000017176, ENSMUSG00000086031	us, ua, ua, ds, ds, da
5	100578909	Plac8	1	844	1027	0.833898	0.787198	1063	0.75886	1071	0.715958	785	0.0561461	179	0.0811273	151	420040	Plac8	ENSMUSG00000029322	us	Plac8, Gm15777	ENSMUSG00000029322, ENSMUSG00000085269	us, ua
12	100728554	Rps6ka5	1	845	756	0.558173	0.863256	1080	0.57602	977	0.999998	1151	0.293295	445	0.349075	437	32373	Rps6ka5	ENSMUSG00000021180	ua	Rps6ka5	ENSMUSG00000021180	ua
13	100741174	Rad17	1	846	1099	0.908796	0.521335	951	0.38239	814	0.940711	994	0.0273161	123	0.235772	335	7472	Rad17	ENSMUSG00000021635	ua	Rad17, Mrps36, Cdk7	ENSMUSG00000021635, ENSMUSG00000061474, ENSMUSG00000069089	ua, ua, ua
11	101188847	Ezh1	1	847	691	0.487414	0.357271	794	0.26331	673	0.852559	909	0.845922	955	0.466108	561	46616	Ezh1	ENSMUSG00000006920	ia	Ezh1, Cntnap1, Fam134c, Psmc3ip, Plekhh3, Ccr10, Tubg2	ENSMUSG00000006920, ENSMUSG00000017167, ENSMUSG00000017802, ENSMUSG00000019303, ENSMUSG00000035172, ENSMUSG00000044052, ENSMUSG00000045007	ia, ds, ua, ua, ua, ua, ds
15	101434211	Krt7	1	848	992	0.793914	0.0361634	229	0.08974	332	0.114316	297	0.0731544	202	1	1137	35017	Krt7	ENSMUSG00000023039	ds	Krt7, Krt80, Krt83, 1700011A15Rik	ENSMUSG00000023039, ENSMUSG00000037185, ENSMUSG00000047641, ENSMUSG00000063971	ds, ua, ia, us
4	101507521	Dnajc6	1	849	1130	0.947285	0.227284	636	0.19067	555	0.662538	756	0.818817	926	0.0801996	147	16684	Dnajc6	ENSMUSG00000028528	ia	Dnajc6, 7SK	ENSMUSG00000028528, ENSMUSG00000089446	ia, ua
7	101510214	Clpb	1	850	489	0.24339	0.402923	833	0.43117	865	0.393002	544	0.000128925	18	0.157661	238	426341	Clpb	ENSMUSG00000001829	ua	Clpb, Art2b, Gm7027, Art2a-ps	ENSMUSG00000001829, ENSMUSG00000030651, ENSMUSG00000067121, ENSMUSG00000092517	ua, ds, ds, is
2	101545655	B230118H07Rik	1	851	1131	0.947311	0.104615	397	0.21871	602	0.0640524	221	1	1152	0.498256	598	389048	B230118H07Rik	ENSMUSG00000027165	ds	B230118H07Rik, Rag2, Gm20693	ENSMUSG00000027165, ENSMUSG00000032864, ENSMUSG00000093614	ds, ua, ua
13	102097983	NA	1	852	608	0.375654	0.555338	966	0.31347	744	0.996832	1099	1	1074	0.00644212	51	198720	NA	NA		NA	NA	NA
7	102333800	Rrm1	1	853	770	0.567981	0.333152	763	0.17142	518	0.97188	1040	0.0238862	115	0.887779	998	235163	Rrm1	ENSMUSG00000030978	ua	Rrm1, Stim1	ENSMUSG00000030978, ENSMUSG00000030987	ua, ia
10	102709690	NA	1	854	955	0.76416	0.0361634	226	0.07898	296	0.149915	335	0.267906	423	0.629117	728	238551	NA	NA		NA	NA	NA
5	102780492	Arhgap24	1	855	1120	0.940573	0.0361634	242	0.14169	462	0.029472	160	0.783254	896	0.0192324	71	177937	Arhgap24	ENSMUSG00000057315	ia	Arhgap24	ENSMUSG00000057315	ia
3	103058680	Bcas2	1	856	485	0.235443	0.136997	426	0.17142	514	0.305714	471	0.463942	610	3.87695e-05	23	837202	Bcas2	ENSMUSG00000005687	ua	Bcas2, Dennd2c, Nras, Csde1, Ampd1, 7SK	ENSMUSG00000005687, ENSMUSG00000007379, ENSMUSG00000027852, ENSMUSG00000068823, ENSMUSG00000070385, ENSMUSG00000089075	ua, ua, ia, da, ua, ua
15	103258236	Cbx5	1	857	936	0.747838	0.951288	1083	0.9211	1083	0.931081	983	0.0202694	105	1	1130	238895	Cbx5	ENSMUSG00000009575	ua	Cbx5, Smug1, Hnrnpa1, Nfe2, Copz1, AC162693.1	ENSMUSG00000009575, ENSMUSG00000036061, ENSMUSG00000046434, ENSMUSG00000058794, ENSMUSG00000060992, ENSMUSG00000097003	ua, ua, ds, ia, us, ua
11	103311496	Map3k14	1	858	466	0.207694	0.282167	687	0.58587	982	0.000863814	59	0.644018	773	0.714506	836	263747, 454171	Map3k14	ENSMUSG00000020941 / ENSMUSG00000020941	is / ua	Map3k14, 1700028N14Rik, Gm11647, Gm11641, Gm11648, Plekhm1, Arhgap27	ENSMUSG00000020941, ENSMUSG00000078635, ENSMUSG00000085360, ENSMUSG00000085733, ENSMUSG00000085887 / ENSMUSG00000020941, ENSMUSG00000034247, ENSMUSG00000034255, ENSMUSG00000078635, ENSMUSG00000085360, ENSMUSG00000085733, ENSMUSG00000085887	is, ds, ua, ua, ua / ua, ia, ua, ua, ds, ds, ds
6	103342198	NA	1	859	698	0.492603	0.308129	726	0.28883	714	0.584694	702	0.266242	413	0.705906	824	420270	NA	NA		NA	NA	NA
5	103775066	Aff1	1	860	723	0.516993	0.724575	1052	0.60489	997	0.951999	1012	0.499282	645	1	1108	290771	Aff1	ENSMUSG00000029313	ia	Aff1	ENSMUSG00000029313	ia
3	103870644	Hipk1	1	861	968	0.774594	0.424519	867	0.50601	942	0.202685	380	0.368856	521	0.447943	547	154487	Hipk1	ENSMUSG00000008730	ua	Hipk1, Ptpn22, Dclre1b, Bcl2l15, Gm15472	ENSMUSG00000008730, ENSMUSG00000027843, ENSMUSG00000027845, ENSMUSG00000044165, ENSMUSG00000084760	ua, is, ua, ds, ds
14	103950679	Ednrb	1	862	610	0.376815	0.168207	489	0.27191	686	0.109145	281	0.444252	596	0.638672	739	25979	Ednrb	ENSMUSG00000022122	ua	Ednrb	ENSMUSG00000022122	ua
5	104016468	Hsd17b11	1	863	717	0.513179	0.465397	897	0.37509	810	0.842943	904	0.267541	419	0.68377	799	215981	Hsd17b11	ENSMUSG00000029311	ua	Hsd17b11, Klhl8, Hsd17b13, Gm8200	ENSMUSG00000029311, ENSMUSG00000029312, ENSMUSG00000034528, ENSMUSG00000082527	ua, ua, ua, ds
13	104230113	Nln	1	864	1006	0.812726	0.19829	579	0.06809	267	0.973078	1041	0.222396	378	1	1141	34248	Nln	ENSMUSG00000021710	ua	Nln, 2410002O22Rik, Trim23, Ppwd1, Cenpk	ENSMUSG00000021710, ENSMUSG00000021711, ENSMUSG00000021712, ENSMUSG00000021713, ENSMUSG00000021714, ENSMUSG00000078936	ua, ua, ds, ia, us, ua
2	104534020	Hipk3	1	865	895	0.698586	0.136997	450	0.20948	584	0.168826	345	0.273177	426	0.389649	491	95191	Hipk3	ENSMUSG00000027177	ua	Hipk3, Gm13870, Mir1902	ENSMUSG00000027177, ENSMUSG00000081447, ENSMUSG00000084516	ua, us, ua
5	105088291	Gbp9	1	866	646	0.43717	0.227284	608	0.24578	641	0.408718	559	0.840292	950	0.663459	777	184116	Gbp9	ENSMUSG00000029298	ds	Gbp9, Gbp8	ENSMUSG00000029298, ENSMUSG00000034438	ds, is
5	105281413	Gbp6	1	867	631	0.417509	0.136997	435	0.26331	672	0.0615221	214	0.845922	954	0.289512	384	483137	Gbp6	ENSMUSG00000079362	us	Gbp6, Gbp11, AC113980.1	ENSMUSG00000079362, ENSMUSG00000092021, ENSMUSG00000097237	us, ds, ua
11	105472914	2010-03-01	1	868	951	0.761769	0.0361634	225	0.06809	265	0.196599	371	0.689927	815	0.579331	675	272305	2010-03-01	ENSMUSG00000078627	ua	March10, Gm11640	ENSMUSG00000078627, ENSMUSG00000086089	ua, ds
5	105590407	Lrrc8d	1	869	496	0.250033	0.227284	599	0.36022	793	0.0752416	236	0.417042	573	0.594605	687	48161, 477921	Lrrc8d	ENSMUSG00000046079 / ENSMUSG00000046079	ua / ua	Lrrc8d, Lrrc8c	ENSMUSG00000046079, ENSMUSG00000054720 / ENSMUSG00000046079, ENSMUSG00000054720	ua, ia / ua, da
14	105709457	Gm10076	1	870	601	0.368146	0.168207	488	0.11088	378	0.777381	836	0.532905	674	0.456308	556	3988	Gm10076	ENSMUSG00000060143	ds	Gm10076	ENSMUSG00000060143	ds
1	106101205	Phlpp1	1	871	129	0.00174679	0.19829	548	0.22784	608	0.353196	516	1	1017	0.607485	703	348131, 424698, 83772, 281873	Phlpp1	ENSMUSG00000044340 / ENSMUSG00000044340	ua / is	Phlpp1	ENSMUSG00000044340 / ENSMUSG00000044340	ua / is
11	106636010	Ccdc45	1	872	552	0.312777	0.586926	982	0.72878	1057	0.041978	189	8.23225e-05	17	0.0263584	82	185500	Ccdc45	ENSMUSG00000018372	ua	Ccdc45, Pecam1, Gm885, U3	ENSMUSG00000018372, ENSMUSG00000020717, ENSMUSG00000040528, ENSMUSG00000080664	ua, is, ua, ua
20	106835087	Gm14880	1	873	1139	0.964987	0.0710195	329	0.12127	409	0.183084	360	0.765974	884	0.71894	842	23712	Gm14880	ENSMUSG00000080841	ds	Gm14880	ENSMUSG00000080841	ds
4	106841277	Ssbp3	1	874	686	0.482453	0.282167	694	0.41764	849	0.0785227	241	0.0540285	176	0.233603	332	239313	Ssbp3	ENSMUSG00000061887	ua	Ssbp3, Gm12746	ENSMUSG00000061887, ENSMUSG00000086940	ua, ds
11	106897706	Smurf2	1	875	618	0.391432	0.0361634	188	0.02323	129	0.581472	691	0.501297	649	1	1097	304423	Smurf2	ENSMUSG00000018363	us	Smurf2, 1810010H24Rik, Gm11705	ENSMUSG00000018363, ENSMUSG00000078607, ENSMUSG00000086772	us, ua, ua
7	107042773	Olfr6	1	876	981	0.787565	0.0361634	228	0.04592	209	0.338109	503	0.050696	165	0.505845	609	389358	Olfr6	ENSMUSG00000036647	ua	Olfr6, Olfr711, Olfr710, Olfr709-ps1, Olfr2, Olfr713	ENSMUSG00000036647, ENSMUSG00000045013, ENSMUSG00000045581, ENSMUSG00000062553, ENSMUSG00000070417, ENSMUSG00000073898	ua, ua, ua, ua, ua, ds
3	107091432	Kcna2	1	877	641	0.429063	0.255231	658	0.32942	759	0.2091	381	0.496507	641	0.426615	528	114605	Kcna2	ENSMUSG00000040724	ua	Kcna2, Kcna10, A930002I21Rik	ENSMUSG00000040724, ENSMUSG00000042861, ENSMUSG00000050179	ua, ua, ua
5	107164345	Tgfbr3	1	878	877	0.688483	0.402923	845	0.24578	646	0.960994	1029	0.414876	569	0.716481	839	114699	Tgfbr3	ENSMUSG00000029287	is	Tgfbr3, Gm8145	ENSMUSG00000029287, ENSMUSG00000084218	is, ua
8	107256335	NA	1	879	905	0.708634	0.333152	766	0.32149	753	0.553641	656	0.296119	451	0.0315609	93	45643	NA	NA		NA	NA	NA
11	107479254	Psmd12	1	880	295	0.0448959	0.465397	894	0.45088	889	0.576851	679	0.00291786	47	0.635427	736	52051, 307462, 703912	Psmd12	ENSMUSG00000020720 / ENSMUSG00000020720 / ENSMUSG00000020720	ua / da / us	Psmd12, Helz, A830035A12Rik, Gm11649, C330019F10Rik, Pitpnc1, Gm11722, Gm11714	ENSMUSG00000020720, ENSMUSG00000020721, ENSMUSG00000059706, ENSMUSG00000083996, ENSMUSG00000085864 / ENSMUSG00000020720, ENSMUSG00000020721, ENSMUSG00000059706, ENSMUSG00000083996, ENSMUSG00000085864 / ENSMUSG00000020720, ENSMUSG00000040430, ENSMUSG00000086442, ENSMUSG00000087113	ua, ua, ds, ds, ds / da, ia, us, us, us / us, ua, us, ds
12	107859080	Gm15208	1	881	103	0.000593278	0.104615	354	0.10037	349	0.494658	624	0.0412586	150	0.831077	947	106372, 428485, 843300, 404383, 242313, 833428	Gm15208	ENSMUSG00000086975 / ENSMUSG00000086975 / ENSMUSG00000086975 / ENSMUSG00000086975	ds / us / da / ua	Gm15208, 4930465M20Rik	ENSMUSG00000086975 / ENSMUSG00000086975 / ENSMUSG00000085641, ENSMUSG00000086975 / ENSMUSG00000085641, ENSMUSG00000086975	ds / us / da, da / ua, ua
9	107949968	Rbm6	1	882	616	0.3828	0.770921	1060	0.75601	1070	0.632924	733	0.234522	394	0.0737964	138	40980	Rbm6	ENSMUSG00000032582	ua	Rbm6, Mst1r, Traip, Camkv, 4921517D21Rik	ENSMUSG00000032582, ENSMUSG00000032584, ENSMUSG00000032586, ENSMUSG00000032936, ENSMUSG00000066368	ua, ds, us, ds, ds
11	108080186	Prkca	1	883	1095	0.903123	0.0710195	325	0.07898	300	0.399107	555	0.714854	839	0.647668	758	77814	Prkca	ENSMUSG00000050965	ia	Prkca	ENSMUSG00000050965	ia
6	108219515	Itpr1	1	884	541	0.302013	0.308129	721	0.39674	823	0.177602	353	0.28833	444	1	1091	425003	Itpr1	ENSMUSG00000030102	us	Sumf1, Itpr1, Gm4604	ENSMUSG00000030101, ENSMUSG00000030102, ENSMUSG00000091845	ua, us, ua
6	108568569	Itpr1	1	885	445	0.178486	0.357271	788	0.21871	593	0.94255	996	0.827771	936	0.3138	409	291647	Itpr1	ENSMUSG00000030102	is	Itpr1	ENSMUSG00000030102	is
12	108640640	Evl	1	886	546	0.307434	0.680835	1027	0.61858	1008	0.808464	873	0.378179	533	0.0299442	89	17285	Evl	ENSMUSG00000021262	ia	Evl, Mir342	ENSMUSG00000021262, ENSMUSG00000065436	ia, ua
6	108719511	0610040F04Rik	1	887	448	0.17951	0.308129	720	0.23687	626	0.789242	849	0.41044	560	0.532565	629	25461	0610040F04Rik	ENSMUSG00000087341	ua	0610040F04Rik	ENSMUSG00000087341	ua
12	108910809	Wdr25	1	888	545	0.306618	0.0710195	288	0.10037	352	0.273467	447	0.18479	332	1	1092	444193	Wdr25	ENSMUSG00000040877	ia	Wdr25	ENSMUSG00000040877	ia
11	110164065	Abca9	1	889	873	0.68559	0.0361634	213	0.08974	326	0.114316	293	0.29416	449	0.773406	896	218124	Abca9	ENSMUSG00000041797	ia	Abca9, Abca8a	ENSMUSG00000041797, ENSMUSG00000041828	ia, ua
12	110377439	Mir1247	1	890	1126	0.944856	0.0361634	244	0.03464	178	0.443397	586	0.606906	743	0.341541	433	402872	Mir1247	ENSMUSG00000080356	ua	Mir1247, AL591207.1	ENSMUSG00000080356, ENSMUSG00000097758	ua, ua
8	110929330	St3gal2	1	891	671	0.461709	0.402923	839	0.50017	934	0.159421	339	0.150931	291	0.248498	346	22803	St3gal2	ENSMUSG00000031749	is	St3gal2, Fuk, Sf3b3, SNORA57, Snord111, SNORD111, AC132945.1	ENSMUSG00000031749, ENSMUSG00000033703, ENSMUSG00000033732, ENSMUSG00000065100, ENSMUSG00000080396, ENSMUSG00000080518, ENSMUSG00000097380	is, ua, ua, ds, ua, ua, ia
7	110966916	Mrvi1	1	892	777	0.579144	0.939227	1082	0.86125	1080	0.995527	1096	0.0132328	82	0.697742	814	52745	Mrvi1	ENSMUSG00000005611	ia	Mrvi1, Lyve1	ENSMUSG00000005611, ENSMUSG00000030787	ia, ua
10	111095599	Osbpl8	1	893	1127	0.946474	0.586926	988	0.61407	1007	0.398795	551	1	1151	0.0696759	135	277761	Osbpl8	ENSMUSG00000020189	ua	Osbpl8, U6, Gm5428	ENSMUSG00000020189, ENSMUSG00000088553, ENSMUSG00000091086	ua, ds, ua
11	111802091	Gm11677	1	894	837	0.640398	0.104615	378	0.16163	504	0.194139	367	1	1104	1	1120	282651	Gm11677	ENSMUSG00000081666	ua	Gm11677, Gm11674	ENSMUSG00000081666, ENSMUSG00000086752	ua, ua
6	112927023	Srgap3	1	895	1036	0.83942	0.227284	631	0.2546	663	0.370954	530	0.549689	698	0.102378	178	272050	Srgap3	ENSMUSG00000030257	ia	Srgap3	ENSMUSG00000030257	ia
13	113049374	Skiv2l2	1	896	964	0.772526	0.136997	455	0.14169	456	0.451247	598	0.0977232	229	0.642575	742	448569	Skiv2l2	ENSMUSG00000016018	ua	Skiv2l2, Gpx8, Mir449a, Gm10735, Mir449c, Mir449b, Cdc20b	ENSMUSG00000016018, ENSMUSG00000021760, ENSMUSG00000065575, ENSMUSG00000074650, ENSMUSG00000076146, ENSMUSG00000078027, ENSMUSG00000078926	ua, ua, ds, ua, ds, ds, is
12	113243158	U6	1	897	693	0.488248	0.380517	820	0.61407	1002	0.00693193	105	0.00166144	37	0.00615663	49	834225	U6	ENSMUSG00000087842	ds	U6	ENSMUSG00000087842	ds
3	113632248	Rnpc3	1	898	695	0.491275	0.104615	367	0.06809	259	0.709506	779	1	1085	0.629117	727	84227	Rnpc3	ENSMUSG00000027981	is	Rnpc3	ENSMUSG00000027981	is
20	113866212	Dach2	1	899	689	0.486613	0.0361634	193	0.21871	594	0.0033688	86	0.0300257	129	0.0406015	98	239105	Dach2	ENSMUSG00000025592	ds	Dach2	ENSMUSG00000025592	ds
11	114244591	Gm11691	1	900	823	0.627726	0.19829	572	0.22784	613	0.353196	519	0.199398	359	0.752244	879	484757	Gm11691	ENSMUSG00000075431	us	Gm11691, Gm11690, 1700001J04Rik	ENSMUSG00000075431, ENSMUSG00000085844, ENSMUSG00000086135	us, ua, ua
5	114512611	BC057022	1	901	1145	0.974591	0.136997	470	0.10037	366	0.687244	767	0.512902	663	0.345061	435	31190	BC057022	ENSMUSG00000041930	ua	BC057022, Gm13790	ENSMUSG00000041930, ENSMUSG00000086302	ua, ua
9	114714566	Cnot10, Cmtm6	1	902	364	0.0840956	0.255231	648	0.20948	578	0.699045	769	0.371005	524	0.159068	240	302176, 12835, 397185	Cnot10, Cmtm6	ENSMUSG00000056167 / ENSMUSG00000056167 / ENSMUSG00000032434	da / ua / ua	Cnot10, Trim71, U6, Cmtm6, Dync1li1, Gm9888	ENSMUSG00000056167, ENSMUSG00000079259, ENSMUSG00000087925 / ENSMUSG00000056167, ENSMUSG00000079259, ENSMUSG00000087925 / ENSMUSG00000032434, ENSMUSG00000032435, ENSMUSG00000052724	da, da, da / ua, ua, ua / ua, ua, ua
8	114824055	Wwox	1	903	818	0.624139	0.19829	571	0.33726	772	0.0619523	216	0.310052	462	0.627787	726	413523	Wwox	ENSMUSG00000004637	ia	Wwox	ENSMUSG00000004637	ia
11	114874601	Cd300a	1	904	986	0.788228	0.53865	958	0.51749	945	0.61327	710	0.0047308	59	0.817341	938	31424	Cd300a	ENSMUSG00000034652	ua	Cd300a, Gprc5c, Gm11698, Gm11699	ENSMUSG00000034652, ENSMUSG00000051043, ENSMUSG00000083237, ENSMUSG00000083677	ua, da, ua, ua
5	115516842	Rab35	1	905	696	0.49129	0.714236	1046	0.71236	1052	0.546037	654	0.496722	642	0.69244	809	293848	Rab35	ENSMUSG00000029518	ua	Rab35, Pxn, Gcn1l1, Rplp0	ENSMUSG00000029518, ENSMUSG00000029528, ENSMUSG00000041638, ENSMUSG00000067274	ua, ia, ua, ua
6	115568511	Mkrn2	1	906	500	0.252668	0.19829	557	0.26331	670	0.220579	392	1	1059	0.0629284	127	276445	Mkrn2	ENSMUSG00000000439	ua	Mkrn2, Tsen2, D830050J10Rik, 2510049J12Rik	ENSMUSG00000000439, ENSMUSG00000042389, ENSMUSG00000055396, ENSMUSG00000068011	ua, ia, ua, ds
9	115620286	5S_rRNA	1	907	700	0.49481	0.19829	567	0.32942	761	0.0722022	232	0.0243017	117	0.0801798	145	12099	5S_rRNA	ENSMUSG00000094630	ds	5S_rRNA	ENSMUSG00000094630	ds
3	115644113	NA	1	908	746	0.544694	0.61627	997	0.57602	976	0.706766	774	1	1092	0.843554	963	292600	NA	NA		NA	NA	NA
12	115800113	Ighv1-73	1	909	544	0.305773	0.484734	912	0.70551	1048	0.00597695	99	0.141252	282	0.0171258	69	141977	Ighv1-73	ENSMUSG00000057610	ua	Ighv1-73, Ighv8-13, Ighv8-14, AC160473.2, Ighv1-72, AC163348.1	ENSMUSG00000057610, ENSMUSG00000076733, ENSMUSG00000091087, ENSMUSG00000094124, ENSMUSG00000096074, ENSMUSG00000096577	ua, ua, da, ua, ua, ua
6	115832659	BC060267	1	910	499	0.252114	0.586926	981	0.48223	912	0.893045	941	1	1058	0.934319	1031	103773	BC060267	ENSMUSG00000030321	us	BC060267, Mbd4, Ift122, Rho, H1foo	ENSMUSG00000030321, ENSMUSG00000030322, ENSMUSG00000030323, ENSMUSG00000030324, ENSMUSG00000042279	us, ds, ua, ua, ua
4	115838328	Mknk1	1	911	570	0.338477	0.424519	859	0.16163	497	0.998985	1116	0.311221	465	0.0855817	157	84361	Mknk1	ENSMUSG00000028708	ua	Mknk1, Mob3c, 6430628N08Rik, Kncn	ENSMUSG00000028708, ENSMUSG00000028709, ENSMUSG00000034185, ENSMUSG00000073774	ua, da, ua, ua
11	115902002	Recql5	1	912	801	0.604336	0.794897	1065	0.74124	1059	0.836498	896	0.30594	458	0.42206	522	353369	Recql5	ENSMUSG00000020752	is	Recql5, Sap30bp, Itgb4, 2210020M01Rik, 1110017F19Rik, Rpl29-ps3	ENSMUSG00000020752, ENSMUSG00000020755, ENSMUSG00000020758, ENSMUSG00000048442, ENSMUSG00000075420, ENSMUSG00000087072	is, ua, ua, ia, ua, ua
4	116190004	Tspan1	1	913	598	0.365468	0.168207	486	0.18111	533	0.418962	566	0.343018	497	0.185874	279	830240	Tspan1	ENSMUSG00000028699	ua	Tspan1, Pomgnt1, 1520402A15Rik, Rad54l, Uqcrh, 1700042G07Rik, Gm12951	ENSMUSG00000028699, ENSMUSG00000028700, ENSMUSG00000028701, ENSMUSG00000028702, ENSMUSG00000063882, ENSMUSG00000078593, ENSMUSG00000085920	ua, ds, ua, ua, ua, ds, ds
7	116237865	NA	1	914	993	0.795195	0.104615	392	0.10037	363	0.494658	626	0.016429	93	1	1138	57501	NA	NA		NA	NA	NA
11	116357547	Fam100b	1	915	976	0.783933	0.668855	1023	0.64456	1025	0.651499	743	0.018538	101	0.67814	794	316938	Fam100b	ENSMUSG00000050628	ua	Fam100b, Rnf157, Gm11741, Gm11739	ENSMUSG00000050628, ENSMUSG00000052949, ENSMUSG00000081929, ENSMUSG00000086826	ua, is, ua, ua
7	116712638	n-R5s157	1	916	759	0.559312	0.0710195	297	0.16163	502	0.0781779	239	0.017082	98	0.0461074	103	282342	n-R5s157	ENSMUSG00000084492	ua	n-R5s157, U6	ENSMUSG00000084492, ENSMUSG00000088234	ua, ua
8	117147394	4933407C03Rik	1	917	1058	0.863541	0.168207	519	0.14169	461	0.6218	726	1	1140	0.321955	418	469694	4933407C03Rik	ENSMUSG00000034390	ua	4933407C03Rik, Gan	ENSMUSG00000034390, ENSMUSG00000052557	ua, ua
6	117266610	NA	1	918	803	0.607073	0.0361634	204	0.08974	324	0.114316	291	0.0311531	132	0.359373	448	282220	NA	NA		NA	NA	NA
10	117433561	Cpsf6	1	919	637	0.427271	0.333152	757	0.45088	892	0.112423	283	0.207138	365	0.405199	512	840287	Cpsf6	ENSMUSG00000055531	ua	Cpsf6, RP23-326O5.2	ENSMUSG00000055531, ENSMUSG00000095826	ua, ds
12	117671996	Rapgef5	1	920	579	0.347302	0.168207	484	0.08974	316	0.867157	926	1	1070	0.0134595	64	235357	Rapgef5	ENSMUSG00000041992	is	Rapgef5	ENSMUSG00000041992	is
13	117788516	Hcn1	1	921	761	0.56024	0.0361634	198	0.05707	231	0.257822	423	0.673271	796	1	1115	32413	Hcn1	ENSMUSG00000021730	ia	Hcn1	ENSMUSG00000021730	ia
10	117986798	NA	1	922	1119	0.935387	0.308129	745	0.345	787	0.348789	511	0.617294	754	0.626205	723	256559	NA	NA		NA	NA	NA
12	118212334	Dnahc11	1	923	702	0.496231	0.136997	442	0.15172	474	0.39877	548	0.285306	441	0.405198	511	420342	Dnahc11	ENSMUSG00000018581	ua	Dnahc11	ENSMUSG00000018581	ua
7	118262917	Smg1	1	924	602	0.368836	0.308129	723	0.46991	905	0.0474491	197	0.00593897	63	0.747362	871	46492	Smg1	ENSMUSG00000030655	ua	Smg1, 4930583K01Rik	ENSMUSG00000030655, ENSMUSG00000055159	ua, ds
9	118460097	NA	1	925	507	0.257764	0.0710195	286	0.05707	226	0.563933	663	0.197327	350	0.0654579	131	34198	NA	NA		NA	NA	NA
7	118543905	Tmc5	1	926	600	0.368069	0.168207	487	0.19067	546	0.373932	537	1	1072	0.243176	340	20428	Tmc5	ENSMUSG00000030650	ua	Tmc5, Coq7, Tmc7	ENSMUSG00000030650, ENSMUSG00000030652, ENSMUSG00000042246	ua, us, is
4	118622432	Ebna1bp2	1	927	853	0.656454	0.0361634	209	0.07898	294	0.149915	334	0.0164801	94	0.77444	900	16178	Ebna1bp2	ENSMUSG00000028729	ia	Ebna1bp2, Wdr65, Olfr62, Olfr1341, Olfr1339, Olfr1340, Gm12853	ENSMUSG00000028729, ENSMUSG00000028730, ENSMUSG00000043698, ENSMUSG00000046790, ENSMUSG00000070820, ENSMUSG00000070821, ENSMUSG00000085292	ia, us, ua, ua, ua, ua, ds
9	118705396	Itga9	1	928	505	0.256592	0.333152	754	0.48828	922	0.0550231	210	0.792691	900	0.0781434	142	202129	Itga9	ENSMUSG00000039115	is	Itga9	ENSMUSG00000039115	is
10	118870036	Dyrk2	1	929	865	0.67469	0.227284	623	0.32149	752	0.148373	324	0.863055	967	0.366469	460	436940	Dyrk2	ENSMUSG00000028630	ia	Dyrk2, 4932442E05Rik	ENSMUSG00000028630, ENSMUSG00000050709	ia, ds
7	118941164	2310008H09Rik	1	930	994	0.796095	0.0361634	230	0.05707	241	0.257822	428	0.673271	798	0.357147	446	421181	2310008H09Rik	ENSMUSG00000030980	ua	2310008H09Rik, Iqck	ENSMUSG00000030980, ENSMUSG00000073856	ua, is
2	118974571	Gm14089	1	931	745	0.544337	0.282167	700	0.20013	569	0.829086	891	1	1091	0.00120289	36	316439	Gm14089	ENSMUSG00000084802	us	Gm14089	ENSMUSG00000084802	us
12	119157925	Itgb8	1	932	739	0.539731	0.168207	495	0.08974	321	0.867157	927	0.0731544	201	0.440078	541	440029	Itgb8	ENSMUSG00000025321	da	Itgb8	ENSMUSG00000025321	da
9	119469597	Scn5a	1	933	861	0.662586	0.104615	381	0.05707	233	0.781999	840	1	1105	0.0963103	170	317757	Scn5a	ENSMUSG00000032511	ds	Scn5a, Exog	ENSMUSG00000032511, ENSMUSG00000042787	ds, da
13	119629900	Ccl28	1	934	817	0.62348	0.227284	620	0.07898	292	0.981628	1054	1	1101	0.838118	956	86045	Ccl28	ENSMUSG00000074715	ia	Ccl28, Hmgcs1	ENSMUSG00000074715, ENSMUSG00000093930	ia, ua
6	120077907	Ninj2	1	935	954	0.763954	0.402923	848	0.68399	1041	0.00110413	61	0.13065	272	0.762229	888	452739	Ninj2	ENSMUSG00000041377	us	Ninj2, Wnk1, Mir706, mmu-mir-706	ENSMUSG00000041377, ENSMUSG00000045962, ENSMUSG00000076217, ENSMUSG00000097531	us, ua, ua, ua
11	120176377	Aatk, Bahcc1	1	936	261	0.0274748	0.484734	909	0.40379	832	0.819249	877	0.548721	693	0.32932	426	75026, 4598, 198610	Aatk, Bahcc1	ENSMUSG00000025375 / ENSMUSG00000025375 / ENSMUSG00000039741	ua / ua / ua	Aatk, 2410002I01Rik, Azi1, Slc38a10, Gm11769, AL807824.1, Bahcc1, 2900052L18Rik, Gm11772, Gm11770	ENSMUSG00000025375, ENSMUSG00000025377, ENSMUSG00000039781, ENSMUSG00000061306, ENSMUSG00000085636, ENSMUSG00000093075 / ENSMUSG00000025375, ENSMUSG00000025377, ENSMUSG00000039781, ENSMUSG00000061306, ENSMUSG00000085636, ENSMUSG00000093075 / ENSMUSG00000039741, ENSMUSG00000043993, ENSMUSG00000085501, ENSMUSG00000086750	ua, ua, ua, ia, us, ua / ua, ua, ua, ua, ds, ua / ua, ds, ds, us
14	120274333	Mbnl2	1	937	990	0.793465	0.357271	801	0.27191	695	0.828689	890	0.0537432	171	0.651723	765	453110	Mbnl2	ENSMUSG00000022139	is	Mbnl2	ENSMUSG00000022139	is
6	120596770	Cecr2	1	938	473	0.222454	0.968705	1084	0.90018	1082	0.999566	1129	0.00122662	35	0.386735	486	410867	Cecr2	ENSMUSG00000071226	ua	Cecr2	ENSMUSG00000071226	ua
9	120799874	7SK	1	939	630	0.414184	0.104615	361	0.17142	515	0.162931	340	0.130934	274	1	1099	38508	7SK	ENSMUSG00000064397	ua	7SK	ENSMUSG00000064397	ua
7	120859634	Polr3e	1	940	997	0.797798	0.586926	985	0.71904	1054	0.0556263	211	0.148391	289	0.40891	516	82499	Polr3e	ENSMUSG00000030880	ua	Polr3e, Eef2k, Gm15774	ENSMUSG00000030880, ENSMUSG00000035064, ENSMUSG00000085118	ua, ia, ds
14	121135401	Farp1	1	941	1055	0.856627	0.227284	632	0.05707	244	0.99443	1091	0.673271	799	0.555471	653	109367	Farp1	ENSMUSG00000025555	is	Farp1	ENSMUSG00000025555	is
5	121233233	Rpl6	1	942	843	0.648588	0.70351	1041	0.33726	773	0.999995	1149	0.499139	644	0.667116	781	8313	Rpl6	ENSMUSG00000029614	ds	Rpl6, Gm15800, Ptpn11, SNORA42	ENSMUSG00000029614, ENSMUSG00000042744, ENSMUSG00000043733, ENSMUSG00000064841	ds, is, ua, ds
10	121286808	Tbc1d30	1	943	557	0.316917	0.308129	722	0.20013	562	0.894273	943	0.491843	631	0.218453	318	838726	Tbc1d30	ENSMUSG00000052302	ia	Tbc1d30	ENSMUSG00000052302	ia
2	121452022	2310003F16Rik	1	944	1076	0.888969	0.255231	676	0.20013	575	0.737575	802	0.655192	781	0.651728	766	401266	2310003F16Rik	ENSMUSG00000027245	us	2310003F16Rik, Ell3, Pdia3, Catsper2, Strc, Ppip5k1, Serinc4, Serf2, AL845466.1, Gm14001	ENSMUSG00000027245, ENSMUSG00000027246, ENSMUSG00000027248, ENSMUSG00000033486, ENSMUSG00000033498, ENSMUSG00000033526, ENSMUSG00000046110, ENSMUSG00000074884, ENSMUSG00000080374, ENSMUSG00000082651	us, ua, ds, ua, ua, ua, ia, us, da, ua
10	121480927	NA	1	945	555	0.316213	0.787198	1062	0.75601	1069	0.730983	798	0.273971	428	0.174162	263	472430	NA	NA		NA	NA	NA
5	121571195	Aldh2	1	946	834	0.639024	0.503372	937	0.43782	875	0.774858	833	0.392319	548	0.708359	827	484201	Aldh2	ENSMUSG00000029455	is	Aldh2, Brap, Acad12	ENSMUSG00000029455, ENSMUSG00000029458, ENSMUSG00000042647	is, ua, ds
11	121688401	Metrnl	1	947	937	0.747976	0.357271	799	0.39674	829	0.344976	507	0.221656	377	0.0499323	108	377936	Metrnl	ENSMUSG00000039208	us	Metrnl, B3gntl1	ENSMUSG00000039208, ENSMUSG00000046605	us, ua
14	121904866	Ubac2	1	948	755	0.556339	0.802318	1068	0.82028	1079	0.412342	563	0.456177	600	1	1114	838943	Ubac2	ENSMUSG00000041765	ia	Ubac2, Gpr18	ENSMUSG00000041765, ENSMUSG00000050350	ia, ds
9	121932024	Higd1a	1	949	533	0.288459	0.424519	858	0.58097	980	0.0500176	200	0.415416	571	0.645073	744	311075	Higd1a	ENSMUSG00000038412	ua	Higd1a, 1700048O20Rik, Ccbp2, Cyp8b1, Ccdc13	ENSMUSG00000038412, ENSMUSG00000043773, ENSMUSG00000044534, ENSMUSG00000050445, ENSMUSG00000079235	ua, us, ds, ua, ua
8	121957958	Banp	1	950	502	0.253295	0.424519	857	0.23687	628	0.982673	1059	0.215787	369	1	1087	348749	Banp	ENSMUSG00000025316	is	Banp, Car5a, Slc7a5, BC048644	ENSMUSG00000025316, ENSMUSG00000025317, ENSMUSG00000040010, ENSMUSG00000074052	is, ua, ua, ds
2	122126814	Sord	1	951	750	0.547901	0.555338	968	0.43117	868	0.922949	976	0.387336	540	0.727211	856	703661	Sord	ENSMUSG00000027227	ua	Sord, 4933406J08Rik, Patl2, Trim69, Spg11, B2m, Gm14059, Gm14050	ENSMUSG00000027227, ENSMUSG00000027229, ENSMUSG00000027233, ENSMUSG00000033368, ENSMUSG00000033396, ENSMUSG00000060802, ENSMUSG00000070692, ENSMUSG00000082670	ua, ua, is, ua, us, ua, ua, ua
9	122205627	Ano10	1	952	531	0.287747	0.227284	601	0.43117	866	0.0160942	131	0.773456	889	0.0451891	102	3855	Ano10	ENSMUSG00000037949	ia	Ano10	ENSMUSG00000037949	ia
5	122208495	Pptc7	1	953	880	0.688733	0.484734	922	0.76168	1072	0.000497879	53	0.147503	288	0.700084	817	74574	Pptc7	ENSMUSG00000038582	ua	Pptc7, Tctn1, Hvcn1, Gm15481, Gm15842	ENSMUSG00000038582, ENSMUSG00000038593, ENSMUSG00000064267, ENSMUSG00000082645, ENSMUSG00000083909	ua, ds, ia, ua, ua
2	122473850	Slc28a2	1	954	636	0.425879	0.136997	438	0.08974	317	0.747215	809	0.161412	304	0.402804	503	5437	Slc28a2	ENSMUSG00000027219	ds	Slc28a2, Shf, Gm14085, Bambi-ps1, U1	ENSMUSG00000027219, ENSMUSG00000033256, ENSMUSG00000079071, ENSMUSG00000081219, ENSMUSG00000088506	ds, ua, us, ua, ua
5	122720267	P2rx4	1	955	811	0.617134	0.70351	1040	0.60022	990	0.921069	971	0.139955	279	0.837152	953	233023	P2rx4	ENSMUSG00000029470	ia	P2rx4, Camkk2	ENSMUSG00000029470, ENSMUSG00000029471	ia, ds
2	122724487	Sqrdl	1	956	642	0.430447	0.168207	491	0.18111	534	0.418962	567	0.809084	919	0.504637	608	47758	Sqrdl	ENSMUSG00000005803	ua	Sqrdl, Pldn, 4930580A09Rik	ENSMUSG00000005803, ENSMUSG00000005804, ENSMUSG00000085633	ua, ua, is
4	122940235	Trit1, Mycl	1	957	518	0.270598	0.0710195	287	0.571	972	6.02194e-08	16	0.0761658	203	0.654825	768	34765	Trit1	ENSMUSG00000028653	ua	Trit1, Mycl1, Mfsd2a, 4933421A08Rik	ENSMUSG00000028653, ENSMUSG00000028654, ENSMUSG00000028655, ENSMUSG00000086443	ua, ua, ds, ua
5	123116166	Hpd	1	958	483	0.234223	0.816365	1070	0.71572	1053	0.960922	1026	1	1051	0.401873	500	44819, 67099, 243358	Hpd	ENSMUSG00000029445 / ENSMUSG00000029445 / ENSMUSG00000029445	da / da / ua	Hpd, Rhof, Setd1b, AI480526, AC158114.1	ENSMUSG00000029445, ENSMUSG00000029449, ENSMUSG00000038384, ENSMUSG00000090086, ENSMUSG00000097213 / ENSMUSG00000029445, ENSMUSG00000029449, ENSMUSG00000038384, ENSMUSG00000090086, ENSMUSG00000097213 / ENSMUSG00000029445, ENSMUSG00000029449, ENSMUSG00000038384, ENSMUSG00000090086, ENSMUSG00000097213	da, da, us, da, da / da, ua, is, ua, ia / ua, ua, ds, ua, ua
6	123285427	Clec4e	1	959	961	0.768723	0.668855	1022	0.27191	694	0.999999	1152	0.33695	493	1	1132	336602	Clec4e	ENSMUSG00000030142	is	Clec4e, Vmn2r19	ENSMUSG00000030142, ENSMUSG00000091260	is, ua
3	123511136	Ndst3	1	960	606	0.372612	0.445334	879	0.28042	701	0.966645	1033	1	1073	0.596846	691	121052	Ndst3	ENSMUSG00000027977	ds	Ndst3, Prss12, Snora24	ENSMUSG00000027977, ENSMUSG00000027978, ENSMUSG00000092730	ds, da, us
4	123633818	Macf1	1	961	648	0.441709	0.19829	563	0.10037	354	0.909136	958	0.323928	481	0.327063	424	92697	Macf1	ENSMUSG00000028649	is	Macf1, Gm12926, Gm12925	ENSMUSG00000028649, ENSMUSG00000081585, ENSMUSG00000087307	is, ua, ua
8	124358419	Pgbd5	1	962	465	0.206326	0.357271	790	0.42445	854	0.246102	409	0.662735	786	0.336785	428	850060	Pgbd5	ENSMUSG00000050751	da	Pgbd5, U4, Galnt2, 1810008B01Rik, Gm15775	ENSMUSG00000050751, ENSMUSG00000064664, ENSMUSG00000089704, ENSMUSG00000089745, ENSMUSG00000089820	da, ds, ds, ua, ua
8	124859720	2810004N23Rik	1	963	1086	0.8976	0.308129	743	0.18111	543	0.932318	985	0.053961	173	1	1147	6347	2810004N23Rik	ENSMUSG00000031984	ua	2810004N23Rik, Gnpat, Trim67, Fam89a, Gm16163	ENSMUSG00000031984, ENSMUSG00000031985, ENSMUSG00000036913, ENSMUSG00000043068, ENSMUSG00000090118	ua, is, ds, ua, ds
5	125057035	Ncor2	1	964	1060	0.865492	0.308129	739	0.32942	764	0.411311	561	0.391223	544	0.835993	952	24801	Ncor2	ENSMUSG00000029478	is	Ncor2	ENSMUSG00000029478	is
4	125118674	Meaf6	1	965	682	0.478966	0.308129	725	0.50017	935	0.0239117	151	0.437836	592	0.376173	477	94452	Meaf6	ENSMUSG00000028863	ds	Meaf6, Zc3h12a, Dnali1, Gm12932, AL626775.1	ENSMUSG00000028863, ENSMUSG00000042677, ENSMUSG00000042707, ENSMUSG00000086342, ENSMUSG00000095665	ds, da, ua, ua, ds
8	125332100	Gm16237	1	966	846	0.652104	0.104615	380	0.12127	404	0.37172	534	0.0128424	81	0.844348	965	272168	Gm16237	ENSMUSG00000086694	ua	Gm16237	ENSMUSG00000086694	ua
1	125434515	Actr3	1	967	632	0.418646	0.255231	656	0.44439	879	0.0243504	154	0.156809	298	0.801608	921	234905	Actr3	ENSMUSG00000026341	us	Actr3	ENSMUSG00000026341	us
7	125500782	Il21r, Nsmce1	1	968	233	0.0204666	0.445334	877	0.60951	999	0.039961	182	0.372831	528	0.143068	225	57511, 105708, 338021	Il21r, Nsmce1	ENSMUSG00000030745 / ENSMUSG00000030745 / ENSMUSG00000030750	ua / ia / ia	Il21r, Il4ra, Nsmce1, Jmjd5	ENSMUSG00000030745, ENSMUSG00000030748 / ENSMUSG00000030745, ENSMUSG00000030748 / ENSMUSG00000030750, ENSMUSG00000030752	ua, ua / ia, da / ia, ds
8	125736998	Ntpcr	1	969	923	0.726885	0.282167	706	0.26331	679	0.581646	698	0.696089	823	0.0874761	160	25584	Ntpcr	ENSMUSG00000031851	ia	Ntpcr, Pcnxl2	ENSMUSG00000031851, ENSMUSG00000060212	ia, ds
2	125944210	Cops2	1	970	1132	0.947629	0.168207	523	0.12127	408	0.727146	794	1	1153	0.646137	749	6162	Cops2	ENSMUSG00000027206	ua	Cops2, Galk2	ENSMUSG00000027206, ENSMUSG00000027207	ua, is
4	126212778	Thrap3	1	971	705	0.499427	0.53865	955	0.44439	881	0.861317	923	0.572143	712	0.232159	330	426037	Thrap3	ENSMUSG00000043962	ua	Thrap3, 1700029G01Rik, U6, AL732624.1	ENSMUSG00000043962, ENSMUSG00000073758, ENSMUSG00000084504, ENSMUSG00000092789	ua, ua, ua, us
10	127139474	Tspan31	1	972	922	0.726707	0.847269	1076	0.74725	1063	0.973378	1043	0.166343	312	0.306451	403	436947	Tspan31	ENSMUSG00000006736	ua	Tspan31, Os9, March9, Tsfm, Fam119b, U6atac	ENSMUSG00000006736, ENSMUSG00000040462, ENSMUSG00000040502, ENSMUSG00000040521, ENSMUSG00000080115, ENSMUSG00000088672	ua, ua, ua, ua, ua, da
8	127501192	Pard3	1	973	726	0.518804	0.484734	915	0.18111	536	0.999778	1133	0.053961	172	0.280868	375	159038	Pard3	ENSMUSG00000025812	ia	Pard3, 5S_rRNA, Gm6921	ENSMUSG00000025812, ENSMUSG00000088580, ENSMUSG00000090074	ia, ua, ua
5	127596580	Slc15a4	1	974	1030	0.83645	0.136997	460	0.11088	381	0.62627	730	0.532905	675	0.375034	474	471519	Slc15a4	ENSMUSG00000029416	ds	Slc15a4, Glt1d1	ENSMUSG00000029416, ENSMUSG00000049971	ds, ua
2	127727589	Mal	1	975	742	0.542962	0.0710195	295	0.05707	230	0.563933	664	1	1090	1	1111	177642	Mal	ENSMUSG00000027375	ua	Mal, Mall, Gm14245, Gm14244	ENSMUSG00000027375, ENSMUSG00000027377, ENSMUSG00000084006, ENSMUSG00000087162	ua, ia, ds, ds
10	127741241	Prim1	1	976	668	0.459272	0.227284	612	0.2546	656	0.370954	528	0.160345	302	0.650226	762	13561, 351939	Prim1	ENSMUSG00000025395 / ENSMUSG00000025395	ua / da	Prim1, Sdr9c7, Rdh7, Gm15905	ENSMUSG00000025395, ENSMUSG00000040127, ENSMUSG00000040134, ENSMUSG00000085993 / ENSMUSG00000025395, ENSMUSG00000040127, ENSMUSG00000040134, ENSMUSG00000085993	ua, ua, ds, ua / da, da, us, da
2	128064985	Acoxl	1	977	757	0.558335	0.380517	822	0.22784	612	0.957876	1021	0.529282	671	0.0765746	140	141191	Acoxl	ENSMUSG00000027380	ia	Acoxl, Bcl2l11, U1	ENSMUSG00000027380, ENSMUSG00000027381, ENSMUSG00000088175	ia, ua, ua
1	128450160	SNORA70	1	978	929	0.735156	0.255231	669	0.18111	539	0.809365	874	0.63669	770	0.512081	610	74262	SNORA70	ENSMUSG00000088196	ua	SNORA70	ENSMUSG00000088196	ua
5	128639435	Piwil1	1	979	995	0.797122	0.0710195	316	0.01168	100	0.943615	999	0.474511	620	0.687518	804	77181	Piwil1	ENSMUSG00000029423	ua	Piwil1	ENSMUSG00000029423	ua
3	129528687	Elovl6	1	980	733	0.534918	0.282167	699	0.31347	745	0.366416	525	0.596688	732	0.678807	795	194991	Elovl6	ENSMUSG00000041220	us	Elovl6	ENSMUSG00000041220	us
6	129992918	Klra17	1	981	607	0.373551	0.0710195	290	0.03464	167	0.759262	817	0.606906	738	0.372732	466	449082	Klra17	ENSMUSG00000014543	ua	Klra17, Klra5, Gm15854, U6	ENSMUSG00000014543, ENSMUSG00000030173, ENSMUSG00000083120, ENSMUSG00000088426	ua, ua, ua, us
10	130323014	Tespa1	1	982	764	0.562106	0.586926	984	0.61407	1003	0.398795	550	0.318695	475	0.895526	1004	155509	Tespa1	ENSMUSG00000034833	is	Tespa1, Olfr827, Neurod4	ENSMUSG00000034833, ENSMUSG00000045559, ENSMUSG00000048015	is, ua, ua
2	130735234	Ubox5	1	983	920	0.725348	0.0361634	221	0.08974	328	0.114316	295	0.29416	450	0.647668	756	79678	Ubox5	ENSMUSG00000027300	ua	Ubox5, 4930402H24Rik, Prosapip1, Ddrgk1, Slc4a11, Fastkd5, 7SK	ENSMUSG00000027300, ENSMUSG00000027309, ENSMUSG00000037703, ENSMUSG00000068290, ENSMUSG00000074796, ENSMUSG00000079043, ENSMUSG00000084694	ua, ia, ua, ua, ua, ua, ua
5	131854905	Auts2	1	984	938	0.748208	0.168207	509	0.10037	362	0.824436	884	0.744035	862	0.149809	233	310624	Auts2	ENSMUSG00000029673	ia	Auts2	ENSMUSG00000029673	ia
2	132046258	Slc23a2	1	985	585	0.355735	0.555338	964	0.8094	1077	0.000448983	51	0.613689	744	0.0214618	75	276157, 142506	Slc23a2	ENSMUSG00000027340 / ENSMUSG00000027340	ds / ua	Rassf2, Slc23a2, Gm14052, 5730494N06Rik, Pcna, Cds2, Gm14051, AV099323	ENSMUSG00000027339, ENSMUSG00000027340, ENSMUSG00000082990 / ENSMUSG00000027340, ENSMUSG00000027341, ENSMUSG00000027342, ENSMUSG00000058793, ENSMUSG00000086756, ENSMUSG00000087377	is, ds, ua / ua, ua, ia, us, ds, us
7	132283253	Fgfr2	1	986	692	0.488048	0.402923	840	0.46364	901	0.270174	441	0.492233	635	0.0773205	141	263058	Fgfr2	ENSMUSG00000030849	ia	Fgfr2, Chst15	ENSMUSG00000030849, ENSMUSG00000030930	ia, ia
7	132690201	Fgfr2	1	987	701	0.49509	0.762322	1059	0.70551	1049	0.82775	887	5.44707e-07	8	0.477674	577	838537	Fgfr2	ENSMUSG00000030849	ia	Fgfr2, Oat, Lhpp, Nkx1-2, Gm15582	ENSMUSG00000030849, ENSMUSG00000030934, ENSMUSG00000030946, ENSMUSG00000048528, ENSMUSG00000087348	ia, ua, is, ua, ua
5	132868792	NA	1	988	1146	0.974943	0.0361634	247	0.04592	211	0.338109	505	0.351522	511	0.451008	551	29382	NA	NA		NA	NA	NA
1	133798294	Gm15851	1	989	447	0.179056	0.61627	994	0.46364	899	0.964895	1031	0.0994953	230	0.865896	972	252092	Gm15851	ENSMUSG00000090208	ua	Gm15851	ENSMUSG00000090208	ua
6	134190996	Etv6	1	990	639	0.427907	0.692381	1032	0.60951	1000	0.873324	930	0.575908	715	0.291221	386	335213	Etv6	ENSMUSG00000030199	ia	Etv6, Gm17088	ENSMUSG00000030199, ENSMUSG00000091438	ia, us
4	134516245	Paqr7	1	991	772	0.573044	0.484734	917	0.44439	883	0.683022	761	0.323195	477	0.351008	439	316527	Paqr7	ENSMUSG00000037348	da	Paqr7, Fam54b, Sepn1, 2610002D18Rik	ENSMUSG00000037348, ENSMUSG00000046671, ENSMUSG00000050989, ENSMUSG00000078521	da, ds, ds, ia
20	134579014	Taf7l	1	992	559	0.319568	0.692381	1031	0.5287	951	0.981844	1058	0.533247	679	0.939352	1036	55988	Taf7l	ENSMUSG00000009596	ua	Taf7l, Btk, Timm8a1, Rpl36a, Gm15154	ENSMUSG00000009596, ENSMUSG00000031264, ENSMUSG00000048007, ENSMUSG00000079435, ENSMUSG00000083687	ua, ia, ua, us, ds
7	134715253	Dock1	1	993	1075	0.886924	0.136997	464	0.08974	338	0.747215	813	0.161412	305	0.860094	971	310828	Dock1	ENSMUSG00000058325	ia	Dock1	ENSMUSG00000058325	ia
5	135166935	Baz1b	1	994	1092	0.901627	0.282167	712	0.345	786	0.250523	418	0.617294	753	0.137708	218	180840	Baz1b	ENSMUSG00000002748	ua	Baz1b, Bcl7b, AC024607.1	ENSMUSG00000002748, ENSMUSG00000029681, ENSMUSG00000080473	ua, ia, ua
6	135360798	Emp1	1	995	762	0.560821	0.136997	444	0.48223	915	0.0001319	41	0.0600793	184	0.936025	1033	29427	Emp1	ENSMUSG00000030208	ia	Emp1, Dynlt1-ps1	ENSMUSG00000030208, ENSMUSG00000082691	ia, us
3	135645478	Nfkb1	1	996	432	0.146822	0.668855	1015	0.65282	1027	0.612213	709	0.833052	942	0.890771	999	471244	Nfkb1	ENSMUSG00000028163	ia	Nfkb1, Manba, Oaz2-ps	ENSMUSG00000028163, ENSMUSG00000028164, ENSMUSG00000083610	ia, ds, ua
1	135711131	Tnni1	1	997	1149	0.980618	0.744143	1056	0.60022	992	0.978453	1048	0.821833	932	0.623147	714	113659	Tnni1	ENSMUSG00000026418	ua	Tnni1, Csrp1, Lad1, Phlda3	ENSMUSG00000026418, ENSMUSG00000026421, ENSMUSG00000041782, ENSMUSG00000041801	ua, ua, ua, ua
20	135739768	Prame	1	998	792	0.591766	0.104615	374	0.06809	260	0.709506	780	0.689927	812	0.814562	934	96516	Prame	ENSMUSG00000031411	ua	Prame, Gprasp1, 1700008I05Rik, Tmsb15a, Armcx5, Gm15019	ENSMUSG00000031411, ENSMUSG00000043384, ENSMUSG00000058252, ENSMUSG00000060726, ENSMUSG00000072969, ENSMUSG00000084330	ua, us, ua, ua, us, ds
3	135789827	Slc39a8	1	999	431	0.146465	0.308129	719	0.03464	165	0.999977	1144	0.251946	408	0.167147	250	448934	Slc39a8	ENSMUSG00000053897	is	Slc39a8	ENSMUSG00000053897	is
20	136225001	Wbp5	1	1000	1128	0.94662	0.19829	585	0.17142	527	0.619737	720	0.463942	611	0.403031	507	701575	Wbp5	ENSMUSG00000042712	ua	Wbp5, Ngfrap1, Bex1, n-R5s12, Tceal7, Gm4917, Nsa2-ps2, Gm7973	ENSMUSG00000042712, ENSMUSG00000046432, ENSMUSG00000050071, ENSMUSG00000065719, ENSMUSG00000079428, ENSMUSG00000083162, ENSMUSG00000083470, ENSMUSG00000084216	ua, ua, us, ua, da, ua, ua, ua
3	136249940	Bank1	1	1001	627	0.408394	0.168207	490	0.32942	758	0.0345729	167	1	1076	0.271804	369	84244	Bank1	ENSMUSG00000037922	is	Bank1	ENSMUSG00000037922	is
1	136257655	Camsap2	1	1002	609	0.376649	0.282167	691	0.48223	913	0.0194158	141	0.00691415	67	0.295537	391	247097	Camsap2	ENSMUSG00000041570	ds	Camsap2, Gpr25, AC124550.2	ENSMUSG00000041570, ENSMUSG00000052759, ENSMUSG00000097433	ds, ds, ua
4	136763065	Ephb2	1	1003	915	0.718097	0.168207	507	0.22784	615	0.225598	396	1	1113	0.790541	912	4829	Ephb2	ENSMUSG00000028664	is	Ephb2	ENSMUSG00000028664	is
4	137378499	Cdc42	1	1004	1103	0.911622	0.571423	979	0.61407	1005	0.331115	487	0.181494	329	0.636247	737	40604	Cdc42	ENSMUSG00000006699	ua	Cdc42, Rpl31-ps10	ENSMUSG00000006699, ENSMUSG00000070667	ua, us
5	138169972	Cops6	1	1005	882	0.691017	0.227284	625	0.27191	693	0.301733	469	0.250215	407	0.173584	261	289061	Cops6	ENSMUSG00000019494	ds	Cops6, Ap4m1, Mcm7, Cnpy4, Zfp113, Zscan21, Mir25, Mir106b, Mir93	ENSMUSG00000019494, ENSMUSG00000019518, ENSMUSG00000029730, ENSMUSG00000036968, ENSMUSG00000037007, ENSMUSG00000037017, ENSMUSG00000065394, ENSMUSG00000065514, ENSMUSG00000065527	ds, us, ia, us, ua, ds, ua, ua, ua
3	138487350	Metap1	1	1006	854	0.656709	0.484734	920	0.20013	570	0.999446	1126	0.491843	633	0.271927	370	67057	Metap1	ENSMUSG00000005813	ua	Metap1, Adh5	ENSMUSG00000005813, ENSMUSG00000028138	ua, ds
1	138619423	Nek7	1	1007	643	0.430682	0.136997	439	0.27191	689	0.0514304	206	0.00636421	66	0.697732	813	261671	Nek7	ENSMUSG00000026393	is	Nek7	ENSMUSG00000026393	is
5	138623807	1700123K08Rik	1	1008	1079	0.890799	0.308129	741	0.12127	407	0.990453	1076	0.233235	393	0.0237104	78	443770	1700123K08Rik	ENSMUSG00000029526	ua	1700123K08Rik, A430033K04Rik, Zfp68, Gm15497, AC125115.1	ENSMUSG00000029526, ENSMUSG00000056014, ENSMUSG00000058291, ENSMUSG00000081142, ENSMUSG00000092916	ua, us, ia, ds, ds
4	139166186	Htr6	1	1009	883	0.691492	0.402923	846	0.46991	906	0.248849	412	0.892406	984	0.00808612	55	50906	Htr6	ENSMUSG00000028747	ua	Htr6, Nbl1, Minos1, Hspe1-ps4	ENSMUSG00000028747, ENSMUSG00000041120, ENSMUSG00000050608, ENSMUSG00000083238	ua, ua, ua, ds
3	139209096	B930007M17Rik	1	1010	810	0.614903	0.227284	619	0.15172	477	0.823544	880	0.285306	442	0.882512	991	303664	B930007M17Rik	ENSMUSG00000047940	ia	B930007M17Rik	ENSMUSG00000047940	ia
5	139376980	D830046C22Rik	1	1011	892	0.697479	0.643531	1008	0.68025	1039	0.346535	509	0.476777	622	0.812871	931	389257	D830046C22Rik	ENSMUSG00000021206	us	D830046C22Rik, Cyp2w1, Gpr146, Cox19, 3110082I17Rik, Adap1, Mir339	ENSMUSG00000021206, ENSMUSG00000029541, ENSMUSG00000044197, ENSMUSG00000045438, ENSMUSG00000053553, ENSMUSG00000056413, ENSMUSG00000065593	us, ds, us, ua, ia, ua, ua
2	139632850	Sptlc3	1	1012	1104	0.915268	0.0710195	326	0.05707	246	0.563933	667	0.37824	535	0.0574063	117	837147	Sptlc3	ENSMUSG00000039092	ia	Sptlc3, Ism1, Gm14066	ENSMUSG00000039092, ENSMUSG00000074766, ENSMUSG00000085071	ia, ua, is
3	139669208	B930007M17Rik	1	1013	868	0.680142	0.0710195	306	0.04592	206	0.659257	754	1	1106	0.546991	648	301910	B930007M17Rik	ENSMUSG00000047940	is	B930007M17Rik	ENSMUSG00000047940	is
4	139762082	Pax7	1	1014	385	0.0976655	0.308129	718	0.35266	791	0.319621	483	0.00254361	43	1	1074	238000, 443648	Pax7	ENSMUSG00000028736 / ENSMUSG00000028736	ds / is	Pax7	ENSMUSG00000028736 / ENSMUSG00000028736	ds / is
2	140037725	Tasp1	1	1015	1124	0.943365	0.104615	396	0.13154	434	0.318782	480	1	1150	0.442189	543	78475	Tasp1	ENSMUSG00000039033	is	Tasp1, Gm17374, Rps19-ps7, Gm14068	ENSMUSG00000039033, ENSMUSG00000078197, ENSMUSG00000080006, ENSMUSG00000081446	is, ua, ds, ua
20	140544529	Tsc22d3	1	1016	539	0.298865	0.70351	1038	0.68025	1038	0.656081	749	0.0423364	154	0.647977	760	35417	Tsc22d3	ENSMUSG00000031431	is	Tsc22d3	ENSMUSG00000031431	is
4	140611967	Arhgef10l	1	1017	479	0.228727	0.19829	553	0.26331	669	0.220579	391	0.696089	822	0.574975	672	403944	Arhgef10l	ENSMUSG00000040964	ia	Arhgef10l	ENSMUSG00000040964	ia
7	140877612	Syce1	1	1018	629	0.414062	0.521335	944	0.60489	995	0.186394	362	0.432995	588	0.749432	874	837461	Syce1	ENSMUSG00000025480	ua	Syce1, Odf3, Bet1l, Ric8, Sirt3, Psmd13, Scgb1c1, Zfp941, Gm15542	ENSMUSG00000025480, ENSMUSG00000025482, ENSMUSG00000025484, ENSMUSG00000025485, ENSMUSG00000025486, ENSMUSG00000025487, ENSMUSG00000038801, ENSMUSG00000060314, ENSMUSG00000083396	ua, ds, ua, ds, ia, us, ds, ua, us
7	141187668	Drd4	1	1019	628	0.411354	0.357271	793	0.28042	702	0.803072	862	0.85105	958	0.258604	358	192206	Drd4	ENSMUSG00000025496	ua	Drd4, Hras1, 1600016N20Rik, Phrf1, Rassf7, Lrrc56, Mir210, U6	ENSMUSG00000025496, ENSMUSG00000025499, ENSMUSG00000025500, ENSMUSG00000038611, ENSMUSG00000038618, ENSMUSG00000038637, ENSMUSG00000065551, ENSMUSG00000077547	ua, is, ds, ua, ua, ua, ds, us
5	142042054	Sdk1	1	1020	998	0.801289	0.0361634	231	0.08974	333	0.114316	298	1	1129	0.503529	607	74587	Sdk1	ENSMUSG00000039683	ia	Sdk1	ENSMUSG00000039683	ia
7	142408512	Tnni2	1	1021	375	0.0914259	0.571423	973	0.52313	947	0.727318	795	0.208822	367	0.778344	905	20432, 52735, 93143	Tnni2	ENSMUSG00000031097 / ENSMUSG00000031097 / ENSMUSG00000031097	ua / da / us	Lsp1, Tnni2, Mrpl23, Tnnt3, Ctsd, Syt8, 6330512M04Rik, U6	ENSMUSG00000018819, ENSMUSG00000031097, ENSMUSG00000037772, ENSMUSG00000061723 / ENSMUSG00000018819, ENSMUSG00000031097, ENSMUSG00000037772, ENSMUSG00000061723 / ENSMUSG00000007891, ENSMUSG00000031097, ENSMUSG00000031098, ENSMUSG00000045777, ENSMUSG00000077668	ua, ua, ua, ua / da, da, da, da / ua, us, us, ua, ds
6	142577719	Kcnj8	1	1022	563	0.324038	0.19829	558	0.12127	396	0.842066	902	0.765974	881	0.168745	255	55265	Kcnj8	ENSMUSG00000030247	us	Kcnj8, Abcc9	ENSMUSG00000030247, ENSMUSG00000030249	us, ds
3	142619342	Gbp1	1	1023	774	0.57596	0.168207	498	0.32149	751	0.0410661	187	0.38748	541	0.32068	415	262173	Gbp1	ENSMUSG00000028269	da	Gbp1, Gbp2, Ccbl2	ENSMUSG00000028269, ENSMUSG00000028270, ENSMUSG00000040213	da, ua, ua
2	142900771	Kif16b	1	1024	906	0.710575	0.255231	666	0.15172	480	0.897711	944	0.0618236	186	0.749351	872	396269	Kif16b	ENSMUSG00000038844	us	Kif16b, 4930511F01Rik	ENSMUSG00000038844, ENSMUSG00000086504	us, ua
5	142920756	Actb	1	1025	885	0.692049	0.668855	1021	0.74426	1060	0.168123	343	0.0633852	190	0.594016	685	317557	Actb	ENSMUSG00000029580	us	Actb, Fscn1	ENSMUSG00000029580, ENSMUSG00000029581	us, ua
6	142926772	St8sia1	1	1026	470	0.218607	0.282167	688	0.56593	970	0.00173119	76	0.234828	395	0.355886	443	68106	St8sia1	ENSMUSG00000030283	ia	St8sia1, Gm766	ENSMUSG00000030283, ENSMUSG00000048473	ia, ua
20	142970696	Ammecr1	1	1027	914	0.717479	0.53865	957	0.26331	678	0.999076	1117	0.115244	253	0.141112	223	48008	Ammecr1	ENSMUSG00000042225	us	Ammecr1	ENSMUSG00000042225	us
6	143153185	Etnk1	1	1028	471	0.221189	0.829413	1073	0.57602	975	0.999944	1140	0.482317	623	0.2981	393	34157	Etnk1	ENSMUSG00000030275	ua	Etnk1, D6Ertd474e	ENSMUSG00000030275, ENSMUSG00000072679	ua, ua
1	143196567	NA	1	1029	1014	0.825432	0.0361634	233	0.07898	299	0.149915	336	0.457371	604	0.210185	308	351168	NA	NA		NA	NA	NA
1	143918760	NA	1	1030	833	0.638167	0.308129	731	0.23687	631	0.789242	850	0.681114	807	0.551101	651	337352	NA	NA		NA	NA	NA
6	144266384	Sox5	1	1031	825	0.629726	0.0361634	207	0.10037	357	0.0871702	256	0.744035	861	0.521629	620	187402	Sox5	ENSMUSG00000041540	is	Sox5	ENSMUSG00000041540	is
3	144468814	Hs2st1	1	1032	908	0.71221	0.104615	384	0.06809	263	0.709506	781	1	1112	1	1126	429284	Hs2st1	ENSMUSG00000040151	ia	Hs2st1	ENSMUSG00000040151	ia
5	145199587	Zfp655	1	1033	1035	0.838638	0.255231	674	0.23687	633	0.578514	684	0.681114	808	0.778885	907	410737	Zfp655	ENSMUSG00000007812	ua	Zfp655, Zkscan14, Atp5j2, Zkscan5, Zfp498, AC127411.1	ENSMUSG00000007812, ENSMUSG00000029627, ENSMUSG00000038690, ENSMUSG00000055991, ENSMUSG00000070420, ENSMUSG00000093455	ua, is, us, ua, ua, us
20	145349290	Lhfpl1	1	1034	635	0.424061	0.136997	437	0.15172	472	0.39877	547	0.285306	440	1	1101	86837	Lhfpl1	ENSMUSG00000041700	ia	Lhfpl1, Gm15073, Gm6441	ENSMUSG00000041700, ENSMUSG00000081336, ENSMUSG00000082085	ia, ua, ua
2	145840937	Rin2	1	1035	1017	0.826698	0.19829	580	0.21871	599	0.392931	543	0.0141212	86	0.642575	743	31055	Rin2	ENSMUSG00000001768	ia	Rin2, Naa20, 4930529M08Rik, Gm11764, AL672100.1	ENSMUSG00000001768, ENSMUSG00000002728, ENSMUSG00000037143, ENSMUSG00000083014, ENSMUSG00000092758	ia, ua, ua, ua, ua
6	146304102	Itpr2	1	1036	449	0.186957	0.168207	483	0.07898	279	0.904507	955	0.714854	835	0.48076	581	95551	Itpr2	ENSMUSG00000030287	ia	Itpr2	ENSMUSG00000030287	ia
6	146464478	Itpr2	1	1037	450	0.187096	0.333152	753	0.24578	640	0.836739	897	1	1048	0.196179	291	184228	Itpr2	ENSMUSG00000030287	ia	Itpr2, Gm15720	ENSMUSG00000030287, ENSMUSG00000082120	ia, ua
2	147017003	Xrn2	1	1038	1066	0.873974	0.19829	584	0.17142	526	0.619737	719	0.31717	472	0.229635	329	98326	Xrn2	ENSMUSG00000027433	ia	Xrn2	ENSMUSG00000027433	ia
5	147671540	Flt1	1	1039	681	0.478959	0.0710195	293	0.07898	288	0.399107	553	0.457371	601	0.548872	650	832980	Flt1	ENSMUSG00000029648	ia	Flt1	ENSMUSG00000029648	ia
4	148046012	Mad2l2	1	1040	867	0.679976	0.424519	864	0.33726	774	0.832729	895	0.00598183	64	0.486869	591	101966	Mad2l2	ENSMUSG00000029003	ua	Mad2l2, Agtrap, Mthfr, Clcn6, Fbxo2, Gm13201, Gm13202	ENSMUSG00000029003, ENSMUSG00000029007, ENSMUSG00000029009, ENSMUSG00000029016, ENSMUSG00000041556, ENSMUSG00000078494, ENSMUSG00000094320	ua, ds, ia, us, ua, ds, ds
5	148395745	Slc7a1	1	1041	1101	0.909947	0.308129	744	0.16163	509	0.960305	1025	0.614318	749	0.308441	406	3741	Slc7a1	ENSMUSG00000041313	is	Slc7a1	ENSMUSG00000041313	is
4	150566358	Rere	1	1042	651	0.448737	0.668855	1017	0.61858	1010	0.761407	821	0.122515	260	0.898551	1006	77126	Rere	ENSMUSG00000039852	is	Rere, Gm13091	ENSMUSG00000039852, ENSMUSG00000085213	is, ia
2	150670520	Acss1	1	1043	960	0.768613	0.555338	969	0.44439	886	0.899905	948	1	1121	0.638604	738	310277	Acss1	ENSMUSG00000027452	ua	Acss1, 2310001A20Rik, E130215H24Rik	ENSMUSG00000027452, ENSMUSG00000033096, ENSMUSG00000087406	ua, ua, is
2	151528470	Nsfl1c	1	1044	807	0.610331	0.282167	703	0.27191	691	0.543785	653	0.702413	829	1	1118	25179	Nsfl1c	ENSMUSG00000027455	ds	Nsfl1c, Fkbp1a, 4921509C19Rik, Gm14146, Gm14152, SNORA17	ENSMUSG00000027455, ENSMUSG00000032966, ENSMUSG00000061525, ENSMUSG00000086659, ENSMUSG00000087495, ENSMUSG00000087890	ds, us, ua, ua, ua, ua
3	151749419	Ifi44	1	1045	566	0.334274	0.0361634	186	0.04592	199	0.338109	495	0.050696	164	0.605612	698	173719	Ifi44	ENSMUSG00000028037	is	Ifi44, H28	ENSMUSG00000028037, ENSMUSG00000039146	is, ds
20	151800039	Huwe1	1	1046	712	0.504715	0.282167	697	0.28883	716	0.46967	611	0.266242	415	0.633986	733	27964	Huwe1	ENSMUSG00000025261	is	Huwe1, n-R5s13, Gm15151, Gm4919, Gm15161	ENSMUSG00000025261, ENSMUSG00000070219, ENSMUSG00000081331, ENSMUSG00000083379, ENSMUSG00000083719	is, ds, ua, ua, ds
4	152178208	Acot7	1	1047	677	0.470798	0.555338	967	0.51178	943	0.706302	772	0.0141618	87	0.821479	941	401530	Acot7	ENSMUSG00000028937	ua	Acot7, Gpr153, Gm13077, Gm13096	ENSMUSG00000028937, ENSMUSG00000042804, ENSMUSG00000081544, ENSMUSG00000085724	ua, ua, us, ua
3	152191488	Fubp1	1	1048	584	0.353521	0.484734	913	0.22784	609	0.998196	1109	0.834075	943	0.726532	852	308174	Fubp1	ENSMUSG00000028034	ua	Fubp1, Dnajb4	ENSMUSG00000028034, ENSMUSG00000028035	ua, is
2	152357501	Rbck1	1	1049	747	0.544742	0.227284	614	0.39674	825	0.0357562	175	0.649556	775	0.315347	411	141252	Rbck1	ENSMUSG00000027466	ua	Rbck1, Trib3, Gm14164, Gm14165	ENSMUSG00000027466, ENSMUSG00000032715, ENSMUSG00000068062, ENSMUSG00000081434	ua, ua, is, ds
3	152931277	St6galnac5	1	1050	612	0.378375	0.630151	999	0.53421	955	0.884394	938	0.804633	913	1	1096	142581	St6galnac5	ENSMUSG00000039037	ia	St6galnac5, Pigk, Gm16213, Gm16232, Gm16231	ENSMUSG00000039037, ENSMUSG00000039047, ENSMUSG00000090017, ENSMUSG00000090040, ENSMUSG00000090163	ia, is, ds, ua, us
1	153199920	Lamc2	1	1051	901	0.703314	0.0710195	308	0.03464	174	0.759262	819	0.251946	410	0.123306	201	837107	Lamc2	ENSMUSG00000026479	ua	Lamc2	ENSMUSG00000026479	ua
2	153495007	8430427H17Rik	1	1052	797	0.601174	0.835586	1075	0.5556	966	0.999989	1148	0.718506	843	0.840812	960	190655	8430427H17Rik	ENSMUSG00000061411	ia	8430427H17Rik, 4930404H24Rik	ENSMUSG00000061411, ENSMUSG00000079001	ia, ds
2	154613234	Pxmp4	1	1053	812	0.618683	0.744143	1055	0.51749	944	0.998651	1113	0.527274	670	0.0730622	137	396358	Pxmp4	ENSMUSG00000000876	ua	Pxmp4, Necab3, E2f1, Zfp341, 4930519P11RIK	ENSMUSG00000000876, ENSMUSG00000027489, ENSMUSG00000027490, ENSMUSG00000059842, ENSMUSG00000097602	ua, ua, ua, us, da
4	156232254	Isg15	1	1054	749	0.546447	0.402923	844	0.31347	746	0.838468	899	1	1093	0.730011	858	416898	Isg15	ENSMUSG00000035692	ua	Isg15, Agrn, AW011738, Klhl17, Plekhn1, 2310042D19Rik, CAAA01066805.1	ENSMUSG00000035692, ENSMUSG00000041936, ENSMUSG00000078349, ENSMUSG00000078484, ENSMUSG00000078485, ENSMUSG00000078486, ENSMUSG00000095567	ua, ua, ds, ua, ua, ds, us
1	156400993	Soat1	1	1055	710	0.504389	0.136997	443	0.19067	549	0.229332	398	0.248854	401	0.38388	484	352604	Soat1	ENSMUSG00000026600	ds	Soat1, 9430070O13Rik	ENSMUSG00000026600, ENSMUSG00000026601	ds, is
1	156927999	Ralgps2	1	1056	582	0.348921	0.19829	560	0.15172	470	0.714224	784	0.285306	438	0.77097	895	387898	Ralgps2	ENSMUSG00000026594	is	Ralgps2	ENSMUSG00000026594	is
20	159716002	Sh3kbp1	1	1057	652	0.450008	0.643531	1006	0.571	973	0.827845	888	0.0761658	204	0.500204	600	315205	Sh3kbp1	ENSMUSG00000040990	is	Sh3kbp1	ENSMUSG00000040990	is
1	159963163	4930523C07Rik	1	1058	474	0.224651	0.255231	651	0.23687	627	0.578514	683	0.0120149	79	0.188517	284	194689	4930523C07Rik	ENSMUSG00000050883	ua	4930523C07Rik, SNORA17	ENSMUSG00000050883, ENSMUSG00000088145, ENSMUSG00000090394	ua, ds, ua
2	160638164	Top1	1	1059	684	0.480468	0.227284	613	0.17142	517	0.746872	806	0.31717	471	0.266173	361	183950	Top1	ENSMUSG00000070544	is	Top1, Gm14221, AL591905.1	ENSMUSG00000070544, ENSMUSG00000078956, ENSMUSG00000094247	is, ua, ds
20	161733050	Rai2	1	1060	838	0.641397	0.0361634	208	0.03464	170	0.443397	581	0.606906	739	0.341541	432	116574	Rai2	ENSMUSG00000043518	is	Rai2	ENSMUSG00000043518	is
1	161797924	Fasl	1	1061	593	0.36084	0.484734	914	0.48828	924	0.501802	631	0.011079	76	0.698955	815	277279	Fasl	ENSMUSG00000000817	ua	Fasl, Gm15429	ENSMUSG00000000817, ENSMUSG00000040323	ua, ua
20	162827203	Syap1	1	1062	847	0.653086	0.168207	499	0.10037	358	0.824436	882	0.512902	660	0.823837	943	12645	Syap1	ENSMUSG00000031357	ds	Syap1, Ctps2, Txlng, Gm15207, Gm16459, U6	ENSMUSG00000031357, ENSMUSG00000031360, ENSMUSG00000038344, ENSMUSG00000082539, ENSMUSG00000084022, ENSMUSG00000088195	ds, ua, us, ds, ua, ds
2	163645809	Ttpal	1	1063	1111	0.925819	0.847269	1077	0.70203	1047	0.995433	1095	0.693938	820	1	1151	293651	Ttpal	ENSMUSG00000017679	ds	Ttpal, Serinc3, Pkig, 0610008F07Rik, 0610039K10Rik	ENSMUSG00000017679, ENSMUSG00000017707, ENSMUSG00000035268, ENSMUSG00000046840, ENSMUSG00000058812	ds, ia, us, ua, us
2	164638717	Spinlw1	1	1064	1096	0.904341	0.136997	466	0.07898	301	0.804412	869	0.0584677	182	0.00918059	56	101839	Spinlw1	ENSMUSG00000017733	ua	Spinlw1, Wfdc10, Wfdc16, Wfdc6b, Wfdc8, Wfdc6a, Spint3, SNORA17, Gm11456	ENSMUSG00000017733, ENSMUSG00000070529, ENSMUSG00000070530, ENSMUSG00000070531, ENSMUSG00000070533, ENSMUSG00000074595, ENSMUSG00000074596, ENSMUSG00000077671, ENSMUSG00000083740	ua, us, ua, ds, ua, ua, ua, ds, da
1	165848062	Cd247	1	1065	715	0.509385	0.308129	727	0.345	782	0.348789	510	0.509486	654	0.866504	973	293532	Cd247	ENSMUSG00000005763	ia	Cd247, Pou2f1	ENSMUSG00000005763, ENSMUSG00000026565	ia, ds
1	166814240	NA	1	1066	1151	0.983927	0.484734	927	0.40379	837	0.819249	878	0.65144	778	0.0141927	66	76811	NA	NA		NA	NA	NA
2	167058329	Znfx1	1	1067	716	0.510207	0.521335	945	0.38961	818	0.930822	982	0.540221	684	0.394887	495	76872	Znfx1	ENSMUSG00000039501	is	Znfx1, 1500012F01Rik, SNORD12, Snord12, Gm11472, Gm11471, Gm14290	ENSMUSG00000039501, ENSMUSG00000074578, ENSMUSG00000077515, ENSMUSG00000077565, ENSMUSG00000077698, ENSMUSG00000081946, ENSMUSG00000083436, ENSMUSG00000086605	is, ua, ua, ua, ua, ds, ua, ds
20	169097179	Arhgap6	1	1068	751	0.548595	0.794897	1064	0.52313	948	0.99993	1139	0.164845	311	0.150713	234	108065	Arhgap6	ENSMUSG00000031355	is	Arhgap6, Gm15261	ENSMUSG00000031355, ENSMUSG00000087201	is, ia
20	169982016	Mid1	1	1069	1110	0.9234	0.630151	1001	0.74725	1065	0.0683018	228	0.266447	416	1	1150	444514	Mid1	ENSMUSG00000035299	ia	Mid1, G530011O06Rik, Gm15247, Gm15726, CR536618.1	ENSMUSG00000035299, ENSMUSG00000072844, ENSMUSG00000086695, ENSMUSG00000087263, ENSMUSG00000095562	ia, us, is, us, ua
1	170796063	Atf6	1	1070	688	0.483712	0.0361634	192	0.13154	428	0.03865	181	0.567084	708	0.503529	605	435030	Atf6	ENSMUSG00000026663	ia	Atf6, AC113490.1	ENSMUSG00000026663, ENSMUSG00000096310	ia, ua
1	171176678	Pcp4l1	1	1071	549	0.309572	0.282167	689	0.27191	685	0.543785	652	0.848152	956	1	1094	114511	Pcp4l1	ENSMUSG00000038370	ia	Pcp4l1, Mpz, Sdhc, Fcgr3	ENSMUSG00000038370, ENSMUSG00000056569, ENSMUSG00000058076, ENSMUSG00000059498	ia, ds, ua, ua
2	172398826	Aurka	1	1072	1021	0.828901	0.424519	868	0.66089	1034	0.00516555	95	0.0118598	78	0.392911	494	241437	Aurka	ENSMUSG00000027496	ua	Aurka, Cstf1, Cass4	ENSMUSG00000027496, ENSMUSG00000027498, ENSMUSG00000074570	ua, ds, is
1	172474674	Ccdc19	1	1073	1061	0.866358	0.586926	986	0.6318	1019	0.319331	481	0.277665	434	0.282784	377	420187	Ccdc19	ENSMUSG00000026546	ua	Ccdc19, Tagln2, Slamf9, Igsf9, Vsig8	ENSMUSG00000026546, ENSMUSG00000026547, ENSMUSG00000026548, ENSMUSG00000037995, ENSMUSG00000049598	ua, ua, da, ua, ua
2	173459214	NA	1	1074	1056	0.857617	0.380517	829	0.22784	617	0.957876	1022	0.834075	944	0.208577	306	438776	NA	NA		NA	NA	NA
1	173840986	Ifi204, Mndal	1	1075	146	0.00317357	0.521335	942	0.48223	910	0.68341	762	1	1019	0.807261	925	16097, 290616, 114477, 114479	Ifi204, Mndal	ENSMUSG00000073489 / ENSMUSG00000073489 / ENSMUSG00000090272 / ENSMUSG00000090272	da / ua / ds / is	Ifi204, AI607873, Gm16340, Mndal	ENSMUSG00000073489, ENSMUSG00000073490, ENSMUSG00000090222 / ENSMUSG00000073489, ENSMUSG00000073490, ENSMUSG00000090222 / ENSMUSG00000090272 / ENSMUSG00000090272	da, da, da / ua, ua, ua / ds / is
1	177676418	1700016C15Rik	1	1076	1152	0.985169	0.465397	903	0.16163	510	0.999811	1135	0.311221	469	1	1155	403750	1700016C15Rik	ENSMUSG00000015962	ua	1700016C15Rik, Gm16585	ENSMUSG00000015962, ENSMUSG00000089657	ua, ua
2	178018881	Etohi1	1	1077	948	0.758307	0.104615	386	0.05707	239	0.781999	841	1	1118	0.452469	554	412863	Etohi1	ENSMUSG00000074519	us	Etohi1, C330013J21Rik, Gm14326, Gm14428, BX284639.1	ENSMUSG00000074519, ENSMUSG00000074529, ENSMUSG00000078862, ENSMUSG00000083702, ENSMUSG00000097879	us, ua, ua, ua, da
1	178408370	Efcab2	1	1078	884	0.691573	0.656426	1013	0.41075	843	0.998256	1110	0.656297	783	0.928822	1029	839651	Efcab2	ENSMUSG00000026495	ua	Efcab2	ENSMUSG00000026495	ua
2	178703312	NA	1	1079	835	0.639915	0.19829	574	0.2546	661	0.249684	414	0.427984	581	0.64753	752	315363	NA	NA		NA	NA	NA
1	182321877	NA, Trp53bp2	1	1080	337	0.0692374	0.104615	357	0.20013	558	0.0940112	262	1	1034	0.520636	617	98233, 271795, 289757	NA, Trp53bp2	NA, ENSMUSG00000026510 / ENSMUSG00000026510	/ us / ds	NA, Trp53bp2, Fbxo28, Gm10517, RP23-67I3.1	NA, ENSMUSG00000026510, ENSMUSG00000047539, ENSMUSG00000073482, ENSMUSG00000097260 / ENSMUSG00000026510, ENSMUSG00000047539, ENSMUSG00000073482, ENSMUSG00000097260	NA, us, ua, da, da / ds, ua, ua, ua
1	183444205	Hhipl2	1	1081	1143	0.970278	0.0361634	246	0.11088	385	0.0664705	225	0.532905	677	0.484978	589	101729	Hhipl2	ENSMUSG00000053461	ds	Hhipl2, CAAA01083517.1, CAAA01083517.2	ENSMUSG00000053461, ENSMUSG00000056050, ENSMUSG00000072258	ds, ua, ds
1	187347952	Gpatch2	1	1082	564	0.327256	0.282167	690	0.41075	838	0.0892313	259	0.101374	235	0.182121	270	305095	Gpatch2	ENSMUSG00000039210	is	Gpatch2	ENSMUSG00000039210	is
1	192061728	Traf5	1	1083	721	0.514232	0.19829	568	0.20948	582	0.435019	576	0.827162	935	0.810075	928	205467	Traf5	ENSMUSG00000026637	ia	Traf5, Mir3473c, WI1-2736D10.2	ENSMUSG00000026637, ENSMUSG00000093003, ENSMUSG00000097416	ia, ua, ua
1	194940742	Cd34	1	1084	830	0.637146	0.357271	796	0.39674	827	0.344976	506	0.00188557	40	0.165593	248	25073	Cd34	ENSMUSG00000016494	ia	Cd34, Mir29b-2, Mir29c, mmu-mir-29b-2, AC162692.1	ENSMUSG00000016494, ENSMUSG00000065412, ENSMUSG00000065548, ENSMUSG00000096929, ENSMUSG00000097325	ia, ua, ua, ua, ds
15	3535215	Ghr, NA	0	1085	562	0.323375	1	1149	1	1149	0.762544	826	1	1067	0.451008	549	293302, 338575	Ghr, NA	ENSMUSG00000055737 / NA	ia /	Ghr, NA	ENSMUSG00000055737 / NA	ia / NA
16	4622020	Dnaja3	0	1086	418	0.131604	1	1109	1	1109	0.489544	622	1	1044	0.187816	283	486552, 437916	Dnaja3	ENSMUSG00000004069 / ENSMUSG00000004069	ua / is	Dnaja3, Tfap4, Glis2, Srl, Vasn, Pam16, Coro7	ENSMUSG00000004069, ENSMUSG00000005718, ENSMUSG00000014303, ENSMUSG00000022519, ENSMUSG00000039646 / ENSMUSG00000004069, ENSMUSG00000014301, ENSMUSG00000039637, ENSMUSG00000039646	ua, is, ua, us, ua / is, ua, ua, ds
1	4847751	Lypla1	0	1087	380	0.0943853	1	1092	1	1092	0.956064	1016	0.18479	331	0.0784143	143	308800, 67937	Lypla1	ENSMUSG00000025903 / ENSMUSG00000025903	us / ds	Lypla1, Tcea1, Mrpl15	ENSMUSG00000025903, ENSMUSG00000033813, ENSMUSG00000033845 / ENSMUSG00000025903, ENSMUSG00000033813, ENSMUSG00000033845	us, us, ia / ds, ds, ua
15	9991685	NA	0	1088	590	0.357843	1	1154	1	1154	0.338109	496	1	1071	0.216628	315	32503	NA	NA		NA	NA	NA
8	10061738	Tnfsf13b, NA	0	1089	398	0.115049	1	1100	1	1100	0.762544	823	0.474511	616	1	1078	98898, 32841	Tnfsf13b, NA	ENSMUSG00000031497 / NA	ua /	Tnfsf13b, Abhd13, Lig4, NA	ENSMUSG00000031497, ENSMUSG00000040396, ENSMUSG00000049717 / NA	ua, ua, is / NA
15	10088194	NA	0	1090	589	0.357805	1	1153	1	1153	0.804412	866	0.714854	836	0.183036	272	356759	NA	NA		NA	NA	NA
16	13832247	Pdxdc1	0	1091	427	0.143593	1	1112	1	1112	0.114316	288	0.72939	849	0.605612	697	75221, 35027	Pdxdc1	ENSMUSG00000022680 / ENSMUSG00000022680	da / ia	Pdxdc1, Ntan1, Rrn3, Pla2g10	ENSMUSG00000022680, ENSMUSG00000022681, ENSMUSG00000022682, ENSMUSG00000022683 / ENSMUSG00000022680, ENSMUSG00000022681, ENSMUSG00000022682, ENSMUSG00000022683	da, us, us, ua / ia, ds, ds, ua
18	15132949	Kctd1	0	1092	405	0.122204	1	1104	1	1104	0.0400756	183	1	1040	0.885487	996	347707, 425494	Kctd1	ENSMUSG00000036225 / ENSMUSG00000036225	ia / ua	Kctd1	ENSMUSG00000036225 / ENSMUSG00000036225	ia / ua
13	19952860	NA, Gm5446	0	1093	442	0.173405	1	1117	1	1117	0.581472	688	0.501297	647	0.50001	599	309627, 236603	NA, Gm5446	NA, ENSMUSG00000050243	/ ua	NA, Gm5446	NA, ENSMUSG00000050243	NA, ua
17	23714226	Mmp25	0	1094	580	0.348311	1	1152	1	1152	0.318782	479	0.567084	707	0.0357477	94	440430, 21404	Mmp25	ENSMUSG00000023903 / ENSMUSG00000023903	da / ua	Mmp25, Hcfc1r1, Tnfrsf12a, Cldn6, Pkmyt1, Thoc6, 1520401A03Rik, Zfp13, Cldn9	ENSMUSG00000023903, ENSMUSG00000023904, ENSMUSG00000023905, ENSMUSG00000023906, ENSMUSG00000023908, ENSMUSG00000041319, ENSMUSG00000043747, ENSMUSG00000062012, ENSMUSG00000066720 / ENSMUSG00000023903, ENSMUSG00000023904, ENSMUSG00000023905, ENSMUSG00000023906, ENSMUSG00000023908, ENSMUSG00000041319, ENSMUSG00000043747, ENSMUSG00000062012, ENSMUSG00000066720	da, us, da, us, us, da, da, ua, da / ua, ds, ua, ds, ds, ua, ua, ua, ua
11	24162863	Bcl11a	0	1095	530	0.286878	1	1140	1	1140	0.970391	1038	0.429992	584	0.87344	979	160524, 237459	Bcl11a	ENSMUSG00000000861 / ENSMUSG00000000861	is / ds	Bcl11a, A830031A19Rik, 4930538E20Rik, Gm12064	ENSMUSG00000000861, ENSMUSG00000055010, ENSMUSG00000085516, ENSMUSG00000086612 / ENSMUSG00000000861, ENSMUSG00000055010, ENSMUSG00000085516, ENSMUSG00000086612	is, ua, da, da / ds, ua, ua, ua
17	27524681	Grm4, Nudt3	0	1096	599	0.365685	1	1155	1	1155	0.119362	299	0.570889	710	0.778344	906	295177, 23022	Grm4, Nudt3	ENSMUSG00000063239 / ENSMUSG00000024213	ia / is	Grm4, Nudt3, Pacsin1, Rps10, Gm15458, Gm15420	ENSMUSG00000063239 / ENSMUSG00000024213, ENSMUSG00000040276, ENSMUSG00000052146, ENSMUSG00000086485, ENSMUSG00000087387	ia / is, ua, ds, ua, ua
15	27884502	Trio	0	1097	547	0.307728	1	1147	1	1147	0.981648	1057	0.716806	840	1	1093	41317, 86270	Trio	ENSMUSG00000022263 / ENSMUSG00000022263	is / ia	Trio	ENSMUSG00000022263 / ENSMUSG00000022263	is / ia
7	28908710	Hnrnpl, Map4k1	0	1098	454	0.191149	1	1121	1	1121	0.954573	1014	0.511932	656	0.618757	709	95564, 114819	Hnrnpl, Map4k1	ENSMUSG00000015165 / ENSMUSG00000037337	da / is	Hnrnpl, Lgals7, Ech1, Lgals4, Capn12, Map4k1, Eif3k, Actn4	ENSMUSG00000015165, ENSMUSG00000053522, ENSMUSG00000053898, ENSMUSG00000053964, ENSMUSG00000054083 / ENSMUSG00000037337, ENSMUSG00000053565, ENSMUSG00000054808	da, ua, ua, ua, ua / is, ua, ua
19	29331168	Jak2	0	1099	444	0.175061	1	1119	1	1119	0.46967	610	0.711728	834	0.135674	216	202722, 99723	Jak2	ENSMUSG00000024789 / ENSMUSG00000024789	is / ds	Jak2, Rln1, Insl6	ENSMUSG00000024789, ENSMUSG00000039097, ENSMUSG00000050957 / ENSMUSG00000024789, ENSMUSG00000039097, ENSMUSG00000050957	is, da, da / ds, ua, ua
16	32597726	Tfrc	0	1100	433	0.148414	1	1115	1	1115	0.944607	1002	0.863055	966	0.920908	1026	47578, 701452	Tfrc	ENSMUSG00000022797 / ENSMUSG00000022797	us / ds	Tfrc, Osta, Zdhhc19, Gm5405	ENSMUSG00000022797, ENSMUSG00000035699, ENSMUSG00000052363, ENSMUSG00000083903 / ENSMUSG00000022797, ENSMUSG00000035699, ENSMUSG00000052363, ENSMUSG00000083903	us, ua, is, da / ds, ua, ds, ua
2	34866555	Fbxw2	0	1101	484	0.235392	1	1126	1	1126	0.052639	208	0.393992	549	0.794035	914	420963, 252291	Fbxw2	ENSMUSG00000035949 / ENSMUSG00000035949	ds / ua	D730039F16Rik, Fbxw2, Rabepk, Gm13419, Gm13448, U6, Psmd5, Phf19, Traf1	ENSMUSG00000026870, ENSMUSG00000035949, ENSMUSG00000070953, ENSMUSG00000081904, ENSMUSG00000086001, ENSMUSG00000088754 / ENSMUSG00000026869, ENSMUSG00000026873, ENSMUSG00000026875, ENSMUSG00000035949, ENSMUSG00000086001, ENSMUSG00000088754	ua, ds, us, ua, ua, ua / ua, ua, da, ua, ds, ds
5	36028111	Sorcs2	0	1102	526	0.283733	1	1137	1	1137	0.443397	580	1	1064	1	1088	117145, 28221	Sorcs2	ENSMUSG00000029093 / ENSMUSG00000029093	ds / is	Sorcs2	ENSMUSG00000029093 / ENSMUSG00000029093	ds / is
1	39835089	Rfx8	0	1103	413	0.128853	1	1108	1	1108	0.476707	615	1	1043	1	1080	294620, 305055	Rfx8	ENSMUSG00000057173 / ENSMUSG00000057173	ua / ua	Rfx8, Gm3646	ENSMUSG00000057173, ENSMUSG00000091937 / ENSMUSG00000057173, ENSMUSG00000091937	ua, da / ua, ua
19	41916624	Ubtd1	0	1104	96	0.000410562	1	1086	1	1086	0.730529	797	0.139969	280	0.214829	313	276000, 74173, 22205, 37777, 103125, 37780	Ubtd1	ENSMUSG00000025171 / ENSMUSG00000025171 / ENSMUSG00000025171	ua / ia / is	Pgam1, Zdhhc16, Ubtd1, Rrp12, U6, Mms19, Ankrd2, Exosc1	ENSMUSG00000011752, ENSMUSG00000025157, ENSMUSG00000025171, ENSMUSG00000035049, ENSMUSG00000089102 / ENSMUSG00000011752, ENSMUSG00000025157, ENSMUSG00000025171, ENSMUSG00000035049, ENSMUSG00000089102 / ENSMUSG00000025159, ENSMUSG00000025171, ENSMUSG00000025172, ENSMUSG00000034321	ua, ua, ua, ds, ua / da, da, ia, us, da / ua, is, us, ua
19	44319133	Cwf19l1, Wnt8b	0	1105	434	0.159529	1	1116	1	1116	0.323102	485	0.799002	908	0.877433	982	86766, 45446	Cwf19l1, Wnt8b	ENSMUSG00000025200 / ENSMUSG00000036961	ua / ua	Cwf19l1, Scd3, Pkd2l1, Bloc1s2, Wnt8b, Scd1	ENSMUSG00000025200, ENSMUSG00000025202, ENSMUSG00000037578, ENSMUSG00000057506 / ENSMUSG00000036961, ENSMUSG00000037071	ua, ds, ua, ua / ua, ds
4	46528799	Hemgn	0	1106	412	0.128004	1	1107	1	1107	0.82971	894	0.80993	921	0.892271	1002	122627, 46972	Hemgn	ENSMUSG00000028332 / ENSMUSG00000028332	ua / ua	Hemgn, Nans, Trim14, SNORA36, Gm12443, Gm16731	ENSMUSG00000028332, ENSMUSG00000028334, ENSMUSG00000039853, ENSMUSG00000064410, ENSMUSG00000082242, ENSMUSG00000085990 / ENSMUSG00000028332, ENSMUSG00000028334, ENSMUSG00000039853, ENSMUSG00000064410, ENSMUSG00000082242, ENSMUSG00000085990	ua, us, da, us, ua, us / ua, ds, ua, ds, ua, ds
11	49159719	Olfr56	0	1107	536	0.29249	1	1144	1	1144	0.84175	901	0.219589	373	0.306314	402	388612, 402702	Olfr56	ENSMUSG00000040328 / ENSMUSG00000040328	is / ds	Olfr56, Olfr1396, Olfr1394, Olfr1395, 9930111J21Rik2, Tgtp2, Gm12188, Gm12187	ENSMUSG00000040328, ENSMUSG00000047511, ENSMUSG00000048378, ENSMUSG00000050763, ENSMUSG00000069892, ENSMUSG00000078921, ENSMUSG00000082116, ENSMUSG00000083178 / ENSMUSG00000040328, ENSMUSG00000047511, ENSMUSG00000048378, ENSMUSG00000050763, ENSMUSG00000069892, ENSMUSG00000078921, ENSMUSG00000082116, ENSMUSG00000083178	is, da, us, us, ua, ia, da, da / ds, ua, ds, ds, ua, ua, ua, ua
1	52249007	Gls	0	1108	408	0.125301	1	1105	1	1105	0.399107	552	1	1041	0.0433354	100	351144, 146205	Gls	ENSMUSG00000026103 / ENSMUSG00000026103	ds / ua	Gls, Stat1	ENSMUSG00000026103, ENSMUSG00000026104 / ENSMUSG00000026103	ds, ia / ua
9	53474668	4930550C14Rik, Npat	0	1109	397	0.112038	1	1099	1	1099	0.940444	993	0.126947	268	0.789595	911	7353, 839418	4930550C14Rik, Npat	ENSMUSG00000005131 / ENSMUSG00000033054	is / ua	4930550C14Rik, Kdelc2, Npat, Atm, SNORA61	ENSMUSG00000005131, ENSMUSG00000034487 / ENSMUSG00000033054, ENSMUSG00000034218, ENSMUSG00000064622	is, ds / ua, is, ua
12	55427039	Ppp2r3c, Nfkbia	0	1110	423	0.141099	1	1110	1	1110	0.0645711	222	0.00301003	48	0.803534	923	695026, 183498	Ppp2r3c, Nfkbia	ENSMUSG00000021022 / ENSMUSG00000021025	ua / us	Ppp2r3c, 1110008L16Rik, Nfkbia, Insm2, Aldoart2	ENSMUSG00000021022, ENSMUSG00000021023 / ENSMUSG00000021025, ENSMUSG00000045440, ENSMUSG00000063129	ua, is / us, ua, ua
10	59751317	Micu1	0	1111	515	0.267176	1	1133	1	1133	0.430462	572	0.757083	872	0.627516	725	833259	Micu1	ENSMUSG00000020111	ua	Micu1, Gm17148, Gm7399	ENSMUSG00000020111, ENSMUSG00000090350, ENSMUSG00000091941	ua, ua, ua
14	60631623	Spata13	0	1112	428	0.143931	1	1113	1	1113	0.214964	385	0.46763	613	0.471087	565	232299, 702382	Spata13	ENSMUSG00000021990 / ENSMUSG00000021990	us / is	Spata13	ENSMUSG00000021990 / ENSMUSG00000021990	us / is
18	69628129	Tcf4	0	1113	387	0.0979856	1	1097	1	1097	0.411311	560	0.864069	968	0.691115	808	161047, 96407	Tcf4	ENSMUSG00000053477 / ENSMUSG00000053477	is / da	Tcf4, 5S_rRNA	ENSMUSG00000053477, ENSMUSG00000088659 / ENSMUSG00000053477	is, ds / da
11	69930662	Tnk1, Ctdnep1	0	1114	529	0.285826	1	1139	1	1139	0.726363	790	0.318695	474	1	1089	85658, 450770	Tnk1, Ctdnep1	ENSMUSG00000001583 / ENSMUSG00000018559	ds / ds	Tnk1, Acap1, Ybx2, Plscr3, Gps2, Kctd11, Neurl4, Nlgn2, 1810027O10Rik, Gm12310, Tmem95, Ctdnep1, Rai12, Slc2a4, Gabarap, 2810408A11Rik, Phf23, Acadvl, Dlg4, Dvl2, Mir324, Eif5a	ENSMUSG00000001583, ENSMUSG00000001588, ENSMUSG00000018554, ENSMUSG00000019461, ENSMUSG00000023170, ENSMUSG00000046731, ENSMUSG00000047284, ENSMUSG00000051790, ENSMUSG00000070394, ENSMUSG00000084251, ENSMUSG00000094845 / ENSMUSG00000018559, ENSMUSG00000018565, ENSMUSG00000018566, ENSMUSG00000018567, ENSMUSG00000018570, ENSMUSG00000018572, ENSMUSG00000018574, ENSMUSG00000020886, ENSMUSG00000020888…	ds, ds, ua, ua, ua, ds, ua, us, da, ua, ds / ds, ua, ua, ds, ua, ds, ua, is, ds, ds, ua
8	70748108	Il12rb1	0	1115	48	0	1	1085	1	1085	0.60379	706	0.0042533	55	0.354458	442	190890, 309302, 20456, 833137, 45635, 34183	Il12rb1	ENSMUSG00000000791 / ENSMUSG00000000791 / ENSMUSG00000000791	ua / ua / us	Il12rb1, Pik3r2, Ifi30, Rab3a, Pde4c, Mpv17l2	ENSMUSG00000000791, ENSMUSG00000031834, ENSMUSG00000031838, ENSMUSG00000031840, ENSMUSG00000031842, ENSMUSG00000035559 / ENSMUSG00000000791, ENSMUSG00000031834, ENSMUSG00000031838, ENSMUSG00000031840, ENSMUSG00000031842, ENSMUSG00000035559 / ENSMUSG00000000791, ENSMUSG00000031834, ENSMUSG00000031838, ENSMUSG00000031840, ENSMUSG00000031842, ENSMUSG00000035559	ua, ds, ds, ua, ua, ds / ua, us, us, da, da, us / us, ua, ua, ds, ds, ua
6	72644341	Retsat, Tcf7l1	0	1116	425	0.143316	1	1111	1	1111	0.418962	565	0.63669	768	0.742919	867	25421, 68094	Retsat, Tcf7l1	ENSMUSG00000056666 / ENSMUSG00000055799	ua / ia	Retsat, Elmod3, Capg, Gm15401, Gm20536, Tcf7l1, Tgoln1, Gm15402	ENSMUSG00000056666, ENSMUSG00000056698, ENSMUSG00000056737, ENSMUSG00000072999, ENSMUSG00000092386 / ENSMUSG00000055799, ENSMUSG00000056429, ENSMUSG00000079524	ua, ds, ia, ua, ua / ia, ua, ds
14	72769020	Fndc3a, NA	0	1117	381	0.095316	1	1093	1	1093	0.257822	420	0.37824	534	1	1072	1531, 75157	Fndc3a, NA	ENSMUSG00000033487 / NA	is /	Fndc3a, NA	ENSMUSG00000033487 / NA	is / NA
17	73878775	Xdh	0	1118	540	0.300293	1	1146	1	1146	0.494658	625	0.744035	860	0.0603211	124	839597, 277109	Xdh	ENSMUSG00000024066 / ENSMUSG00000024066	da / ua	Xdh	ENSMUSG00000024066 / ENSMUSG00000024066	da / ua
5	74333723	Scfd2	0	1119	554	0.315694	1	1148	1	1148	0.581472	690	1	1066	0.451008	548	451721, 105517	Scfd2	ENSMUSG00000062110 / ENSMUSG00000062110	ia / ia	Scfd2, Gm15981	ENSMUSG00000062110, ENSMUSG00000080700 / ENSMUSG00000062110, ENSMUSG00000080700	ia, da / ia, ua
14	76845353	NA	0	1120	386	0.0978581	1	1096	1	1096	0.45972	601	0.559586	701	1	1075	111164, 403101	NA	NA, NA	/	NA	NA, NA	NA, NA
15	78455356	1700061J05Rik, Cyth4	0	1121	516	0.268413	1	1134	1	1134	0.293226	464	1	1062	0.159068	241	31557, 830652	1700061J05Rik, Cyth4	ENSMUSG00000062154 / ENSMUSG00000018008	ia / ua	1700061J05Rik, Y_RNA, Csf2rb, Csf2rb2, Cyth4, C1qtnf6, Sstr3, Gm6723	ENSMUSG00000062154, ENSMUSG00000070235, ENSMUSG00000071713, ENSMUSG00000071714 / ENSMUSG00000018008, ENSMUSG00000022440, ENSMUSG00000044933, ENSMUSG00000068226	ia, ds, ds, ua / ua, ds, ds, ds
11	80059283	Utp6, Rhot1	0	1122	535	0.289165	1	1143	1	1143	0.0867053	250	0.0875103	217	1	1090	102637, 263706	Utp6, Rhot1	ENSMUSG00000035575 / ENSMUSG00000017686	ua / ua	Utp6, SNORA51, 9130204K15Rik, Rhot1, Rnf135, Adap2, 1110002N22Rik, Gm11206	ENSMUSG00000035575, ENSMUSG00000065283, ENSMUSG00000086474 / ENSMUSG00000017686, ENSMUSG00000020707, ENSMUSG00000020709, ENSMUSG00000046909, ENSMUSG00000086507	ua, ua, ua / ua, ua, ua, us, ds
17	80503551	Sos1	0	1123	534	0.288798	1	1142	1	1142	0.993285	1086	0.65144	777	0.0489355	104	326952, 50700	Sos1	ENSMUSG00000024241 / ENSMUSG00000024241	ia / ua	Sos1	ENSMUSG00000024241 / ENSMUSG00000024241	ia / ua
17	84226966	Thada	0	1124	572	0.341375	1	1151	1	1151	0.966441	1032	0.705531	831	0.491413	595	294499, 1650	Thada	ENSMUSG00000024251 / ENSMUSG00000024251	da / ia	Thada, Zfp36l2	ENSMUSG00000024251, ENSMUSG00000045817 / ENSMUSG00000024251, ENSMUSG00000045817	da, da / ia, ua
15	85905871	Gtse1, Celsr1	0	1125	568	0.335101	1	1150	1	1150	0.877851	932	0.757083	874	0.147869	230	4323, 425396	Gtse1, Celsr1	ENSMUSG00000022385 / ENSMUSG00000016028	ua / ia	Gtse1, Trmu, Ttc38, Pkdrej, 2210021J22Rik, Celsr1	ENSMUSG00000022385, ENSMUSG00000022386, ENSMUSG00000035944, ENSMUSG00000052496, ENSMUSG00000064284 / ENSMUSG00000016028	ua, ua, ua, ds, us / ia
15	88810800	Creld2	0	1126	490	0.244463	1	1129	1	1129	0.476707	616	1	1053	1	1085	278001, 19366	Creld2	ENSMUSG00000023272 / ENSMUSG00000023272	ua / ds	Brd1, Creld2, Zbed4, Pim3, AC117700.1, Alg12	ENSMUSG00000022387, ENSMUSG00000023272, ENSMUSG00000034333, ENSMUSG00000035828, ENSMUSG00000093831 / ENSMUSG00000023272, ENSMUSG00000035828, ENSMUSG00000035845, ENSMUSG00000093831	us, ua, ua, ua, ua / ds, us, ua, ds
3	95597639	Mcl1	0	1127	383	0.0965948	1	1095	1	1095	0.293226	463	0.511932	655	1	1073	344301, 455113	Mcl1	ENSMUSG00000038612 / ENSMUSG00000038612	ua / da	Mcl1, Ensa, Golph3l, Rps10-ps1	ENSMUSG00000038612, ENSMUSG00000038619, ENSMUSG00000046519, ENSMUSG00000060438 / ENSMUSG00000038612, ENSMUSG00000038619, ENSMUSG00000046519, ENSMUSG00000060438	ua, ua, ua, ua / da, da, da, da
13	95798511	Iqgap2	0	1128	443	0.174482	1	1118	1	1118	0.935511	989	0.72939	850	0.471219	569	478491, 207905	Iqgap2	ENSMUSG00000021676 / ENSMUSG00000021676	ia / ua	Iqgap2	ENSMUSG00000021676 / ENSMUSG00000021676	ia / ua
11	97912795	Fbxo47	0	1129	528	0.285487	1	1138	1	1138	0.999204	1118	0.0880545	218	0.520646	618	311269, 397502	Fbxo47	ENSMUSG00000070336 / ENSMUSG00000070336	ds / ua	Lasp1, B230217C12Rik, Fbxo47, Gm11630, Plxdc1, Cacnb1, Arl5c, Gm11633, AL591209.1	ENSMUSG00000038366, ENSMUSG00000050538, ENSMUSG00000070336, ENSMUSG00000086917, ENSMUSG00000089676 / ENSMUSG00000017417, ENSMUSG00000020882, ENSMUSG00000038352, ENSMUSG00000070336, ENSMUSG00000082715, ENSMUSG00000093013	ia, ua, ds, ua, ua / ua, da, ua, ua, ds, ua
7	101393943	Stard10	0	1130	488	0.243279	1	1128	1	1128	0.0178754	140	0.0118203	77	0.273712	371	436349	Stard10	ENSMUSG00000030688	is	Stard10, Arap1, Atg16l2, Gm20476	ENSMUSG00000030688, ENSMUSG00000032812, ENSMUSG00000047767, ENSMUSG00000092364	is, us, ua, ua
2	102046929	Ldlrad3	0	1131	481	0.233304	1	1125	1	1125	0.00943015	113	0.352399	512	0.363006	455	482987, 317412	Ldlrad3	ENSMUSG00000048058 / ENSMUSG00000048058	is / ia	Ldlrad3, Gm13920, Gm13919	ENSMUSG00000048058, ENSMUSG00000085110, ENSMUSG00000085417 / ENSMUSG00000048058	is, ua, ua / ia
14	102943046	Irg1	0	1132	379	0.0941399	1	1091	1	1091	0.100758	274	0.116338	256	0.113535	190	33532, 838938	Irg1	ENSMUSG00000022126 / ENSMUSG00000022126	ua / ua	Irg1, Kctd12, AC102815.1	ENSMUSG00000022126, ENSMUSG00000048107, ENSMUSG00000097142 / ENSMUSG00000022126, ENSMUSG00000048107, ENSMUSG00000097142	ua, ds, ua / ua, us, da
11	106403390	Ftsj3, Ern1	0	1133	517	0.269969	1	1135	1	1135	0.953821	1013	0.643643	772	0.103368	180	2811, 16857	Ftsj3, Ern1	ENSMUSG00000020706 / ENSMUSG00000020715	ua / is	Ftsj3, Tcam1, Gh, Cd79b, Strada, Smarcd2, Ccdc47, Ern1, Tex2, Snord104, SNORA76, snosnR60_Z15	ENSMUSG00000020706, ENSMUSG00000020712, ENSMUSG00000020713, ENSMUSG00000040592, ENSMUSG00000069631, ENSMUSG00000078619, ENSMUSG00000078622 / ENSMUSG00000020715, ENSMUSG00000040548, ENSMUSG00000065126, ENSMUSG00000080540, ENSMUSG00000089521	ua, ds, ua, da, ua, ua, ua / is, ds, ua, ua, ua
8	106620068	Cdh1	0	1134	382	0.096024	1	1094	1	1094	0.67491	757	0.777904	893	0.616218	708	472083, 315770	Cdh1	ENSMUSG00000000303 / ENSMUSG00000000303	ua / ds	Cdh1, Gm10073, Cdh3, Tmco7	ENSMUSG00000000303, ENSMUSG00000060019, ENSMUSG00000061048 / ENSMUSG00000000303, ENSMUSG00000041949, ENSMUSG00000060019	ua, ds, ia / ds, is, ua
4	108521508	Orc1	0	1135	394	0.107074	1	1098	1	1098	0.581472	687	0.22516	382	1	1077	471298, 14793	Orc1	ENSMUSG00000028587 / ENSMUSG00000028587	ua / is	Orc1, Zcchc11, U6, Gm12738, Gm12739, Gm12737, AL627238.1, Prpf38a	ENSMUSG00000028587, ENSMUSG00000034610, ENSMUSG00000065299, ENSMUSG00000083255, ENSMUSG00000083783, ENSMUSG00000085093, ENSMUSG00000095361 / ENSMUSG00000028587, ENSMUSG00000034610, ENSMUSG00000063800, ENSMUSG00000083783, ENSMUSG00000084593, ENSMUSG00000087714, ENSMUSG00000095361	ua, ia, ua, us, ds, ua, ds / is, ds, ua, ua, ua, ua, ua
12	112770363	Akt1, Btbd6	0	1136	446	0.179029	1	1120	1	1120	0.271687	444	0.407514	557	0.185094	277	218165, 22432	Akt1, Btbd6	ENSMUSG00000001729 / ENSMUSG00000002803	ia / ua	Akt1, Adssl1, Zbtb42, Siva1, Btbd6, Gpr132	ENSMUSG00000001729, ENSMUSG00000011148, ENSMUSG00000037638, ENSMUSG00000064326 / ENSMUSG00000002803, ENSMUSG00000021298	ia, ds, us, ds / ua, is
5	115217504	Acads, Dynll1	0	1137	537	0.293242	1	1145	1	1145	0.584694	700	0.0623573	189	0.0192902	72	283318, 142723	Acads, Dynll1	ENSMUSG00000029545 / ENSMUSG00000009013	ua / ds	Acads, Unc119b, Mlec, Gm13826, Gm10401, Gm13827, Dynll1, Triap1, Srsf9, Coq5, Rnf10, Gm13829, Gm13830, Gm13832	ENSMUSG00000029545, ENSMUSG00000046562, ENSMUSG00000048578, ENSMUSG00000072692, ENSMUSG00000072693, ENSMUSG00000086167 / ENSMUSG00000009013, ENSMUSG00000029535, ENSMUSG00000029538, ENSMUSG00000041733, ENSMUSG00000041740, ENSMUSG00000082610, ENSMUSG00000086368, ENSMUSG00000087292	ua, ua, ia, ua, ua, ua / ds, ua, ua, ia, us, ds, ua, ua
12	115462402	Ighv1-62-1	0	1138	429	0.145048	1	1114	1	1114	0.720803	787	0.186708	335	0.181759	269	388691, 7452	Ighv1-62-1	ENSMUSG00000090959 / ENSMUSG00000090959	ua / ua	Ighv1-62-1, Igh-VJ558, AC164609.3	ENSMUSG00000090959, ENSMUSG00000094087, ENSMUSG00000096078, ENSMUSG00000096767 / ENSMUSG00000090959, ENSMUSG00000094087, ENSMUSG00000096078, ENSMUSG00000096767	ua, ua, da, da / ua, ua, ua, ua
11	116968172	St6galnac1, Sec14l1	0	1139	525	0.282454	1	1136	1	1136	0.581472	689	0.501297	648	0.77444	898	304479, 54557	St6galnac1, Sec14l1	ENSMUSG00000009588 / ENSMUSG00000020823	ua / ua	St6galnac1, Mxra7, Mfsd11, Srsf2, Jmjd6, Gm11735, 1110005A03Rik, Sec14l1, Gm11745, Gm11731, 2810008D09Rik, Gm11728, SCARNA16, 7SK, AL627205.1	ENSMUSG00000009588, ENSMUSG00000020814, ENSMUSG00000020818, ENSMUSG00000034120, ENSMUSG00000056962, ENSMUSG00000078586, ENSMUSG00000090266 / ENSMUSG00000020823, ENSMUSG00000084052, ENSMUSG00000085104, ENSMUSG00000086859, ENSMUSG00000086902, ENSMUSG00000088529, ENSMUSG00000089343, ENSMUSG00000093083	ua, ua, is, ua, ua, ua, is / ua, ua, ua, ua, ds, ua, ua, ua
11	118286347	Cyth1, C1qtnf1	0	1140	476	0.227069	1	1124	1	1124	0.369245	526	0.437836	591	0.0845719	155	121847, 110871	Cyth1, C1qtnf1	ENSMUSG00000017132 / ENSMUSG00000017446	ia / ua	Cyth1, Dnahc17, Gm11737, U6, C1qtnf1, Timp2, BC100451	ENSMUSG00000017132, ENSMUSG00000033987, ENSMUSG00000080810, ENSMUSG00000088119 / ENSMUSG00000017446, ENSMUSG00000017466, ENSMUSG00000076433	ia, ua, ua, ua / ua, is, us
2	118569696	Bub1b	0	1141	486	0.241781	1	1127	1	1127	0.182143	356	0.874339	972	0.783608	909	234961, 271820	Bub1b	ENSMUSG00000040084 / ENSMUSG00000040084	ua / ia	Bub1b, Bmf, Pak6, Gm14016	ENSMUSG00000040084, ENSMUSG00000040093, ENSMUSG00000074923, ENSMUSG00000080747 / ENSMUSG00000040084, ENSMUSG00000040093, ENSMUSG00000074923, ENSMUSG00000080747	ua, ds, ua, ua / ia, us, ua, da
6	119540175	Wnt5b	0	1142	410	0.126309	1	1106	1	1106	0.0871702	252	0.323928	479	0.185053	276	262839, 401949	Wnt5b	ENSMUSG00000030170 / ENSMUSG00000030170	ia / ua	Wnt5b	ENSMUSG00000030170 / ENSMUSG00000030170	ia / ua
8	120405852	Gse1	0	1143	138	0.00215946	1	1087	1	1087	0.999842	1136	0.0522907	166	0.0820531	152	34189, 26770, 385131, 345686	Gse1	ENSMUSG00000031822 / ENSMUSG00000031822	is / ia	Gse1	ENSMUSG00000031822 / ENSMUSG00000031822	is / ia
5	120634557	Rasal1	0	1144	512	0.264858	1	1132	1	1132	0.517844	641	0.396513	552	0.667247	782	16711, 158914	Rasal1	ENSMUSG00000029602 / ENSMUSG00000029602	ua / da	Rasal1, Gm15749, AC125183.1	ENSMUSG00000029602, ENSMUSG00000089830, ENSMUSG00000094282 / ENSMUSG00000029602, ENSMUSG00000089830, ENSMUSG00000094282	ua, ua, ds / da, da, us
5	124149365	Pitpnm2	0	1145	211	0.0151617	1	1088	1	1088	0.872485	929	0.60459	735	0.17411	262	282196, 33802, 389254, 35193, 34420	Pitpnm2	ENSMUSG00000029406 / ENSMUSG00000029406 / ENSMUSG00000029406 / ENSMUSG00000029406 / ENSMUSG00000029406	da / ia / ua / ds / is	Pitpnm2, Mphosph9, 7SK, 4930568K20Rik, Gm16338	ENSMUSG00000029406, ENSMUSG00000038126, ENSMUSG00000087784, ENSMUSG00000090220 / ENSMUSG00000029406, ENSMUSG00000038126, ENSMUSG00000087784, ENSMUSG00000090220 / ENSMUSG00000029406, ENSMUSG00000038126, ENSMUSG00000087784, ENSMUSG00000090220 / ENSMUSG00000029406, ENSMUSG00000087784, ENSMUSG00000089842, ENSMUSG00000090220 / ENSMUSG00000029406, ENSMUSG00000087784, ENSMUSG00000089842, ENSMUSG00000090…	da, da, us, us / ia, da, us, us / ua, ua, ds, ds / ds, ua, ua, ua / is, ua, da, ia
6	124294853	Cd163, 1700013D24Rik	0	1146	403	0.121567	1	1103	1	1103	0.999373	1124	0.794303	901	0.568358	666	40734, 421149	Cd163, 1700013D24Rik	ENSMUSG00000008845 / ENSMUSG00000079346	ua / ua	Cd163, Vmn2r27, 1700013D24Rik, SNORA17	ENSMUSG00000008845, ENSMUSG00000072778 / ENSMUSG00000079346, ENSMUSG00000095732	ua, is / ua, ua
2	127255234	Ncaph, Dusp2	0	1147	501	0.2528	1	1130	1	1130	0.619737	717	0.80766	916	0.71115	831	448896, 80849	Ncaph, Dusp2	ENSMUSG00000034906 / ENSMUSG00000027368	ua / ia	Ncaph, 1810024B03Rik, Itpripl1, Dusp2, Gpat2, Astl, Adra2b	ENSMUSG00000034906, ENSMUSG00000044145, ENSMUSG00000074825 / ENSMUSG00000027368, ENSMUSG00000046338, ENSMUSG00000050468, ENSMUSG00000058620	ua, da, ua / ia, ua, ua, ua
7	128281595	Itgax, Rgs10	0	1148	475	0.225283	1	1123	1	1123	0.999901	1137	0.100376	233	0.625633	719	455830, 238300	Itgax, Rgs10	ENSMUSG00000030789 / ENSMUSG00000030844	ds / is	Itgax, U1, Itgad, Rgs10, Gm15503	ENSMUSG00000030789, ENSMUSG00000064677, ENSMUSG00000070369 / ENSMUSG00000030844, ENSMUSG00000084964	ds, ua, is / is, ds
2	148617225	Cd93, Napb	0	1149	462	0.203695	1	1122	1	1122	0.828689	889	0.702413	826	1	1083	703680, 377357	Cd93, Napb	ENSMUSG00000027435 / ENSMUSG00000027438	ua / ds	Cd93, Napb, Gzf1, Cst12, 8030411F24Rik, Nxt1, Cstl1	ENSMUSG00000027435 / ENSMUSG00000027438, ENSMUSG00000027439, ENSMUSG00000027443, ENSMUSG00000027444, ENSMUSG00000036992, ENSMUSG00000055177	ua / ds, ua, ua, ua, ia, ua
2	157052126	9830001H06Rik	0	1150	506	0.257238	1	1131	1	1131	0.997596	1103	1	1061	0.722916	847	68997, 95148	9830001H06Rik	ENSMUSG00000055485 / ENSMUSG00000055485	ds / us	9830001H06Rik, Gm1332, Gm14277	ENSMUSG00000055485, ENSMUSG00000074628, ENSMUSG00000084113 / ENSMUSG00000055485, ENSMUSG00000074628, ENSMUSG00000084113	ds, ua, ua / us, da, ua
1	162637230	Myoc	0	1151	401	0.118484	1	1102	1	1102	0.9602	1023	0.673271	794	1	1079	202798, 44545	Myoc	ENSMUSG00000026697 / ENSMUSG00000026697	ua / da	Myoc, Prrc2c, 7420461P10Rik, Gm5705	ENSMUSG00000026697, ENSMUSG00000040225, ENSMUSG00000091060, ENSMUSG00000091743 / ENSMUSG00000026697, ENSMUSG00000040225, ENSMUSG00000091060, ENSMUSG00000091743	ua, ds, ds, ds / da, is, us, us
2	163028856	Srsf6, Tox2	0	1152	532	0.288115	1	1141	1	1141	0.777381	835	0.757083	873	0.0282765	87	344193, 1023	Srsf6, Tox2	ENSMUSG00000016921 / ENSMUSG00000074607	us / ua	Srsf6, L3mbtl1, Gm11452, Gm11451, Gm14255, U1, Tox2, Gm14254, Gm11454	ENSMUSG00000016921, ENSMUSG00000035576, ENSMUSG00000082514, ENSMUSG00000083567, ENSMUSG00000086030, ENSMUSG00000088064 / ENSMUSG00000074607, ENSMUSG00000086036, ENSMUSG00000086152	us, us, ds, ua, ua, ua / ua, ds, ua
20	167308476	Tlr8	0	1153	362	0.0839746	1	1090	1	1090	0.37763	540	0.37593	530	0.0885017	161	420446, 485235	Tlr8	ENSMUSG00000040522 / ENSMUSG00000040522	ds / ua	Tlr8, Tmsb4x, Prps2, Tlr7, Gm15239, SNORA70	ENSMUSG00000040522, ENSMUSG00000049775 / ENSMUSG00000025742, ENSMUSG00000040522, ENSMUSG00000044583, ENSMUSG00000086258, ENSMUSG00000088451	ds, us / ua, ua, ua, ds, ua
1	180467597	Itpkb	0	1154	400	0.1183	1	1101	1	1101	0.45972	602	0.330029	487	0.26679	362	74327, 410189	Itpkb	ENSMUSG00000038855 / ENSMUSG00000038855	is / ds	Itpkb, 6330403A02Rik	ENSMUSG00000038855, ENSMUSG00000053963 / ENSMUSG00000038855, ENSMUSG00000053963	is, da / ds, ua
1	180828694	Tmem63a	0	1155	350	0.0777759	1	1089	1	1089	0.976113	1045	0.0807269	210	0.717048	840	343677, 37274	Tmem63a	ENSMUSG00000026519 / ENSMUSG00000026519	ua / ua	Tmem63a, Pycr2, Lefty1, BC031781, H3f3a, Lefty2, U6	ENSMUSG00000026519, ENSMUSG00000026520, ENSMUSG00000038793, ENSMUSG00000038806, ENSMUSG00000060743, ENSMUSG00000066652, ENSMUSG00000084558 / ENSMUSG00000026519, ENSMUSG00000026520, ENSMUSG00000038793, ENSMUSG00000038806, ENSMUSG00000060743, ENSMUSG00000066652, ENSMUSG00000084558	ua, ua, ua, ua, ds, ua, ua / ua, ua, ua, da, us, ua, da

## Sheet: Clonal_GKC_CIS_Data
Chr	Late Clonal GKC Peak Position	KCRBM Gene names	Curated Gene Names	Late Clonal Inserts within 100kb	Rank by clonal insert number in 100K window	Rank by GKC p-value	Late clonal insert GKC p-value	Forward	Reverse	Day2	Day5	Day9	Day14	Day28	Day42	Day56	Day84	Day112	Entrop <3.5	Entrop >3.5	All Survival Cohorts	Late	Late Clonal	Late Subclonal	Early		Day 2 Over Tot	Day 5 Over Total	Day 9 Over Total	Day 14 Over Total	Day 28 Over Total	Day 42 Over Total	Day 56 Over Total	Day 84 Over Total	Day 112 Over Total	Entrop <3.5 Over Total	Entrop >3.5 Over Total	Late Over Total	Late Clonal Over Total	Late Subclonal Over Total	Early Over Total		Norm Day 2 Over Total	Norm Day 5 Over Total	Norm Day 9 Over Total	Norm Day 14 Over Total	Norm Day 28 Over Total	Norm Day 42 Over Total	Norm Day 56 Over Total
5	107734053	Evi5	Gfi1, Evi5	183	1	1	0	305	765	1	0	1	22	14	27	15	30	20	693	377	940	671	183	488	23		0.00150602	NaN	8.12612e-05	0.000318794	0.000406021	0.000607574	0.000359609	0.00114991	0.00138802	0.00251688	0.000850112	0.0025696	0.0599803	0.00189089	0.000282847		52.4398	NaN	2.82952	11.1004	14.1377	21.1558	12.5216
15	62029479	Myc, Pvt1	Myc, Pvt1	64	2	2	0	149	77	1	0	0	2	1	3	1	4	11	149	77	203	138	64	74	2		0.00150602	NaN	0	2.89813e-05	2.90015e-05	6.75083e-05	2.39739e-05	0.000153321	0.000763412	0.000541147	0.00017363	0.000528472	0.0209767	0.000286734	2.45954e-05		52.4398	NaN	0	1.00913	1.00983	2.35064	0.834773
17	47534408	Taf8	Ccnd3	56	3	3	0	683	380	0	0	9	54	31	46	47	38	28	546	517	810	510	56	454	63		0	NaN	0.000731351	0.000782495	0.000899046	0.00103513	0.00112677	0.00145655	0.00194323	0.001983	0.0011658	0.00195305	0.0183546	0.00175915	0.000774755		0	NaN	25.4657	27.2465	31.3048	36.0432	39.2343
2	117403270	Gm13982	Rasgrp1	48	4	4	0	90	334	0	0	0	11	2	9	15	14	11	244	180	362	235	48	187	11		0	NaN	0	0.000159397	5.8003e-05	0.000202525	0.000359609	0.000536625	0.000763412	0.000886174	0.000405889	0.000899935	0.0157325	0.000724584	0.000135275		0	NaN	0	5.55022	2.01967	7.05192	12.5216
2	26479854	Notch1	Notch1	40	5	5	0	223	198	0	0	2	8	14	22	24	7	9	199	222	335	190	40	150	10		0	NaN	0.000162522	0.000115925	0.000406021	0.000495061	0.000575374	0.000268312	0.00062461	0.00072274	0.000500596	0.000727607	0.0131105	0.000581217	0.000122977		0	NaN	5.65904	4.03652	14.1377	17.238	20.0346
7	114164367	NA	Rras2	37	6	6	0	126	305	0	0	0	14	16	20	13	13	6	215	216	349	208	37	171	14		0	NaN	0	0.000202869	0.000464024	0.000450055	0.000311661	0.000498294	0.000416406	0.00078085	0.000487067	0.000796538	0.0121272	0.000662588	0.000172168		0	NaN	0	7.06391	16.1573	15.6709	10.8521
17	29487936	Mtch1, Pim1	Pim1	33	7	7	0	245	363	0	0	4	35	10	30	36	22	12	282	326	459	266	33	233	39		0	NaN	0.000325045	0.000507173	0.000290015	0.000675083	0.000863061	0.000843267	0.000832813	0.00102418	0.00073511	0.00101865	0.0108161	0.000902824	0.00047961		0	NaN	11.3181	17.6598	10.0983	23.5064	30.0518
11	11708051	Ikzf1	Ikzf1	29	8	8	0	226	260	0	0	9	43	11	16	20	14	5	229	257	368	219	29	190	52		0	NaN	0.000731351	0.000623098	0.000319016	0.000360044	0.000479478	0.000536625	0.000347005	0.000831696	0.000579519	0.000838663	0.00950508	0.000736209	0.00063948		0	NaN	25.4657	21.6963	11.1082	12.5368	16.6955
20	52755360	Mir106a	Mir106a	26	9	9	0	119	122	0	0	0	4	4	8	18	8	1	126	115	198	122	26	96	4		0	NaN	0	5.79626e-05	0.000116006	0.000180022	0.000431531	0.000306643	6.94011e-05	0.000457614	0.000259318	0.0004672	0.0085218	0.000371979	4.91908e-05		0	NaN	0	2.01826	4.03933	6.26838	15.0259
20	7876037	Kcnd1, Eras	Eras	22	10	10	0	113	56	0	0	4	5	5	5	8	5	3	108	61	134	104	22	82	9		0	NaN	0.000325045	7.24533e-05	0.000145007	0.000112514	0.000191791	0.000191652	0.000208203	0.000392241	0.000137551	0.000398269	0.00721075	0.000317732	0.000110679		0	NaN	11.3181	2.52283	5.04917	3.91774	6.67818
12	85589454	Batf, NA	Jdpd2	22	11	11	0	186	120	0	0	1	5	6	4	7	6	2	187	119	275	182	22	160	6		0	NaN	8.12612e-05	7.24533e-05	0.000174009	9.0011e-05	0.000167817	0.000229982	0.000138802	0.000679158	0.000268338	0.000696971	0.00721075	0.000619965	7.37862e-05		0	NaN	2.82952	2.52283	6.059	3.13419	5.84341
10	21180018	Ahi1, Hbs1l	Ahi1, Myb	14	12	12	0	176	305	0	0	13	41	15	19	22	16	17	201	280	338	189	14	175	54		0	NaN	0.0010564	0.000594117	0.000435022	0.000427552	0.000527426	0.000613285	0.00117982	0.000730004	0.000631383	0.000723777	0.00458866	0.000678087	0.000664076		0	NaN	36.7837	20.6872	15.1475	14.8874	18.365
5	140593644	Lfng	Lfng1	14	13	13	0	228	185	0	0	3	33	14	24	17	15	9	161	252	298	153	14	139	36		0	NaN	0.000243784	0.000478192	0.000406021	0.000540066	0.000407557	0.000574955	0.00062461	0.00058473	0.000568245	0.000585915	0.00458866	0.000538595	0.000442717		0	NaN	8.48856	16.6507	14.1377	18.8051	14.1911
2	167800600	Gm14321, A530013C23Rik	Cebpb	14	14	14	0	105	99	0	0	5	13	13	15	12	4	2	96	108	140	95	14	81	18		0	NaN	0.000406306	0.000188379	0.000377019	0.000337541	0.000287687	0.000153321	0.000138802	0.000348659	0.000243533	0.000363804	0.00458866	0.000313857	0.000221359		0	NaN	14.1476	6.55935	13.1278	11.7532	10.0173
11	68428330	Ntn1	Ntn1	13	15	15	0	92	22	0	0	0	1	2	3	4	4	0	54	60	100	53	13	40	1		0	NaN	0	1.44907e-05	5.8003e-05	6.75083e-05	9.58957e-05	0.000153321	0	0.00019612	0.000135296	0.000202964	0.0042609	0.000154991	1.22977e-05		0	NaN	0	0.504565	2.01967	2.35064	3.33909
14	115034642	Mir18	Mir18	13	16	16	0	115	80	0	0	1	7	9	4	2	6	2	90	105	164	87	13	74	8		0	NaN	8.12612e-05	0.000101435	0.000261013	9.0011e-05	4.79478e-05	0.000229982	0.000138802	0.000326867	0.000236769	0.000333167	0.0042609	0.000286734	9.83816e-05		0	NaN	2.82952	3.53196	9.0885	3.13419	1.66955
6	127181621	Gm4968	Ccnd2	13	17	17	0	107	182	0	0	0	10	9	20	11	8	4	145	144	227	141	13	128	10		0	NaN	0	0.000144906	0.000261013	0.000450055	0.000263713	0.000306643	0.000277604	0.00052662	0.000324711	0.000539961	0.0042609	0.000495972	0.000122977		0	NaN	0	5.04565	9.0885	15.6709	9.1825
4	135082834	Runx3, NA	Runx3	13	18	18	0	180	134	0	0	0	13	22	25	16	12	9	118	196	217	107	13	94	13		0	NaN	0	0.000188379	0.000638033	0.000562569	0.000383583	0.000459964	0.00062461	0.00042856	0.000441968	0.000409758	0.0042609	0.00036423	0.00015987		0	NaN	0	6.55935	22.2163	19.5887	13.3564
4	149706705	Pik3cd	Pik3cd	12	19	19	0	141	221	0	0	3	33	22	22	21	14	6	156	206	241	147	12	135	36		0	NaN	0.000243784	0.000478192	0.000638033	0.000495061	0.000503452	0.000536625	0.000416406	0.00056657	0.000464517	0.000562938	0.00393314	0.000523096	0.000442717		0	NaN	8.48856	16.6507	22.2163	17.238	17.5302
12	12933349	Rpl36-ps3	Mycn	11	20	20	0	73	11	0	0	0	0	2	1	2	5	0	48	36	74	43	11	32	0		0	NaN	0	0	5.8003e-05	2.25028e-05	4.79478e-05	0.000191652	0	0.000174329	8.11778e-05	0.000164669	0.00360538	0.000123993	0		0	NaN	0	0	2.01967	0.783547	1.66955
13	30768570	Dusp22, Exoc2	Dusp22, Irf4, Exoc2	11	21	21	0	82	118	0	0	0	6	7	11	15	4	5	107	93	152	101	11	90	6		0	NaN	0	8.69439e-05	0.00020301	0.00024753	0.000359609	0.000153321	0.000347005	0.000388609	0.000209709	0.00038678	0.00360538	0.00034873	7.37862e-05		0	NaN	0	3.02739	7.06883	8.61902	12.5216
2	28600629	Gtf3c5	Gfi1b	10	22	22	0	145	129	1	0	14	37	6	21	13	10	6	107	167	166	101	10	91	51		0.00150602	NaN	0.00113766	0.000536154	0.000174009	0.000472558	0.000311661	0.000383303	0.000416406	0.000388609	0.000376575	0.00038678	0.00327761	0.000352605	0.000627183		52.4398	NaN	39.6133	18.6689	6.059	16.4545	10.8521
5	33691343	Slbp	Fgfr3, Tacc3	10	23	23	0	110	48	0	0	3	15	6	5	6	3	4	75	83	116	71	10	61	18		0	NaN	0.000243784	0.00021736	0.000174009	0.000112514	0.000143844	0.000114991	0.000277604	0.00027239	0.00018716	0.000271895	0.00327761	0.000236362	0.000221359		0	NaN	8.48856	7.56848	6.059	3.91774	5.00864
12	107145063	Gm5187	Bcl11b	10	24	24	0	135	101	0	0	2	2	7	15	14	5	3	88	148	188	86	10	76	4		0	NaN	0.000162522	2.89813e-05	0.00020301	0.000337541	0.000335635	0.000191652	0.000208203	0.000319604	0.000333731	0.000329338	0.00327761	0.000294484	4.91908e-05		0	NaN	5.65904	1.00913	7.06883	11.7532	11.6868
7	129783428	NA	Wdr11	10	25	25	0	77	40	0	0	0	4	2	2	4	4	4	53	64	97	51	10	41	4		0	NaN	0	5.79626e-05	5.8003e-05	4.50055e-05	9.58957e-05	0.000153321	0.000277604	0.000192489	0.000144316	0.000195305	0.00327761	0.000158866	4.91908e-05		0	NaN	0	2.01826	2.01967	1.56709	3.33909
3	89390630	Efna3	Efna3	9	26	26	0	104	93	0	0	4	14	7	11	6	5	3	90	107	147	89	9	80	18		0	NaN	0.000325045	0.000202869	0.00020301	0.00024753	0.000143844	0.000191652	0.000208203	0.000326867	0.000241278	0.000340826	0.00294985	0.000309983	0.000221359		0	NaN	11.3181	7.06391	7.06883	8.61902	5.00864
16	92794852	Runx1	Runx1	9	27	27	0	102	108	0	0	6	19	9	10	6	11	3	80	130	146	76	9	67	25		0	NaN	0.000487567	0.000275322	0.000261013	0.000225028	0.000143844	0.000421634	0.000208203	0.000290549	0.000293142	0.000291043	0.00294985	0.00025961	0.000307443		0	NaN	16.9771	9.58674	9.0885	7.83547	5.00864
7	145034297	NA	Ccnd1	9	28	28	0	87	199	0	0	1	6	9	20	12	15	5	117	169	218	112	9	103	7		0	NaN	8.12612e-05	8.69439e-05	0.000261013	0.000450055	0.000287687	0.000574955	0.000347005	0.000424928	0.000381085	0.000428905	0.00294985	0.000399103	8.60839e-05		0	NaN	2.82952	3.02739	9.0885	15.6709	10.0173
7	25129905	Pou2f2	Pou2f2	8	29	29	0	305	252	1	0	3	13	4	14	15	22	7	228	329	478	222	8	214	16		0.00150602	NaN	0.000243784	0.000188379	0.000116006	0.000315039	0.000359609	0.000843267	0.000485808	0.000828064	0.000741875	0.000850151	0.00262209	0.000829203	0.000196763		52.4398	NaN	8.48856	6.55935	4.03933	10.9697	12.5216
15	63284100	NA	Pvt1	8	30	30	0	33	67	0	0	0	0	3	2	8	1	2	40	60	84	39	8	31	0		0	NaN	0	0	8.70044e-05	4.50055e-05	0.000191791	3.83303e-05	0.000138802	0.000145274	0.000135296	0.000149351	0.00262209	0.000120118	0		0	NaN	0	0	3.0295	1.56709	6.67818
20	141838485	Col4a5, Gm6368	Irs4	7	31	31	0	0	17	0	0	0	0	0	0	0	0	0	15	2	17	15	7	8	0		0	NaN	0	0	0	0	0	0	0	5.44779e-05	4.50988e-06	5.74427e-05	0.00229433	3.09983e-05	0		0	NaN	0	0	0	0	0
14	25446913	AC157650.1	Zmiz1	6	32	32	0	124	70	0	0	3	14	9	9	3	5	3	84	110	148	81	6	75	17		0	NaN	0.000243784	0.000202869	0.000261013	0.000202525	7.19217e-05	0.000191652	0.000208203	0.000305076	0.000248043	0.00031019	0.00196657	0.000290609	0.000209061		0	NaN	8.48856	7.06391	9.0885	7.05192	2.50432
2	30605725	Cstad, Gm14487	Cstad	6	33	49	4.6315e-07	44	83	0	0	0	3	8	12	4	8	2	58	69	90	54	6	48	3		0	NaN	0	4.3472e-05	0.000232012	0.000270033	9.58957e-05	0.000306643	0.000138802	0.000210648	0.000155591	0.000206794	0.00196657	0.00018599	3.68931e-05		0	NaN	0	1.5137	8.07866	9.40257	3.33909
16	55963527	Rpl24	Rpl24, Cep97, Zbtb11	6	34	33	0	93	81	0	0	2	19	7	12	12	6	5	61	113	111	58	6	52	21		0	NaN	0.000162522	0.000275322	0.00020301	0.000270033	0.000287687	0.000229982	0.000347005	0.000221543	0.000254808	0.000222112	0.00196657	0.000201489	0.000258252		0	NaN	5.65904	9.58674	7.06883	9.40257	10.0173
11	87755096	Bzrap1	Mir142, Bzrap, Supt4h1	6	35	54	1.337e-06	338	389	0	0	18	84	33	35	40	24	15	248	479	478	235	6	229	102		0	NaN	0.0014627	0.00121721	0.000957049	0.000787596	0.000958957	0.000919928	0.00104102	0.000900701	0.00108012	0.000899935	0.00196657	0.000887325	0.00125437		0	NaN	50.9313	42.3835	33.3245	27.4242	33.3909
13	112429119	NA, Il6st	Il6st	6	36	34	0	184	210	0	0	0	16	32	27	35	22	10	134	260	252	124	6	118	16		0	NaN	0	0.000231851	0.000928047	0.000607574	0.000839087	0.000843267	0.000694011	0.000486669	0.000586284	0.000474859	0.00196657	0.000457224	0.000196763		0	NaN	0	8.07305	32.3147	21.1558	29.2171
18	4314744	Gm10557	Map3k8	5	37	35	0	126	96	0	0	0	3	8	18	15	6	3	88	134	169	85	5	80	3		0	NaN	0	4.3472e-05	0.000232012	0.00040505	0.000359609	0.000229982	0.000208203	0.000319604	0.000302162	0.000325508	0.00163881	0.000309983	3.68931e-05		0	NaN	0	1.5137	8.07866	14.1038	12.5216
18	5348629	Zfp438	Zfp438	5	38	36	0	75	35	0	0	1	2	1	5	6	5	2	48	62	88	46	5	41	3		0	NaN	8.12612e-05	2.89813e-05	2.90015e-05	0.000112514	0.000143844	0.000191652	0.000138802	0.000174329	0.000139806	0.000176158	0.00163881	0.000158866	3.68931e-05		0	NaN	2.82952	1.00913	1.00983	3.91774	5.00864
2	18642625	Gm13355	Bmi1	5	39	80	7.36408e-05	38	49	0	0	0	1	7	3	5	5	2	31	56	64	30	5	25	1		0	NaN	0	1.44907e-05	0.00020301	6.75083e-05	0.00011987	0.000191652	0.000138802	0.000112588	0.000126277	0.000114885	0.00163881	9.68696e-05	1.22977e-05		0	NaN	0	0.504565	7.06883	2.35064	4.17387
13	28965951	2610307P16Rik, NA	Sox4	5	40	37	0	169	83	0	0	2	6	6	9	14	5	11	129	123	199	123	5	118	8		0	NaN	0.000162522	8.69439e-05	0.000174009	0.000202525	0.000335635	0.000191652	0.000763412	0.00046851	0.000277358	0.00047103	0.00163881	0.000457224	9.83816e-05		0	NaN	5.65904	3.02739	6.059	7.05192	11.6868
3	30054149	Mecom	Mecom	5	41	38	0	65	314	0	0	0	0	5	7	6	11	8	221	158	342	212	5	207	0		0	NaN	0	0	0.000145007	0.000157519	0.000143844	0.000421634	0.000555209	0.000802641	0.00035628	0.000811856	0.00163881	0.00080208	0		0	NaN	0	0	5.04917	5.48483	5.00864
9	32614799	Fli1	Fli1	5	42	39	0	108	108	0	0	0	13	5	10	10	5	8	78	138	165	76	5	71	13		0	NaN	0	0.000188379	0.000145007	0.000225028	0.000239739	0.000191652	0.000555209	0.000283285	0.000311182	0.000291043	0.00163881	0.00027511	0.00015987		0	NaN	0	6.55935	5.04917	7.83547	8.34773
16	36670928	Iqcb1, Cd86	Cd86, Iqcb1, Ildr1	5	43	52	1.21524e-06	62	168	0	0	0	1	5	13	10	12	4	89	141	185	81	5	76	1		0	NaN	0	1.44907e-05	0.000145007	0.000292536	0.000239739	0.000459964	0.000277604	0.000323236	0.000317946	0.00031019	0.00163881	0.000294484	1.22977e-05		0	NaN	0	0.504565	5.04917	10.1861	8.34773
13	37843362	Rreb1	Rreb1	5	44	51	1.04455e-06	154	172	0	0	10	46	11	12	14	9	7	139	187	217	131	5	126	56		0	NaN	0.000812612	0.00066657	0.000319016	0.000270033	0.000335635	0.000344973	0.000485808	0.000504829	0.000421674	0.000501666	0.00163881	0.000488223	0.000688671		0	NaN	28.2952	23.21	11.1082	9.40257	11.6868
2	44949877	Gtdc1, Zeb2	Zeb2	5	45	61	5.55779e-06	62	26	0	0	0	12	0	1	2	5	1	53	35	67	49	5	44	12		0	NaN	0	0.000173888	0	2.25028e-05	4.79478e-05	0.000191652	6.94011e-05	0.000192489	7.89229e-05	0.000187646	0.00163881	0.00017049	0.000147572		0	NaN	0	6.05478	0	0.783547	1.66955
19	45612792	Poll	Fbxw4, Dpcd	5	46	40	0	87	67	0	0	0	12	8	10	8	4	3	86	68	109	81	5	76	12		0	NaN	0	0.000173888	0.000232012	0.000225028	0.000191791	0.000153321	0.000208203	0.00031234	0.000153336	0.00031019	0.00163881	0.000294484	0.000147572		0	NaN	0	6.05478	8.07866	7.83547	6.67818
13	52836107	NA	Syk, Auh	5	47	41	0	63	58	0	0	1	2	5	4	8	5	2	54	67	94	54	5	49	3		0	NaN	8.12612e-05	2.89813e-05	0.000145007	9.0011e-05	0.000191791	0.000191652	0.000138802	0.00019612	0.000151081	0.000206794	0.00163881	0.000189864	3.68931e-05		0	NaN	2.82952	1.00913	5.04917	3.13419	6.67818
9	61144987	NA	Uaca, Tle3	5	48	42	0	53	49	0	0	0	8	3	4	8	8	2	32	70	69	29	5	24	8		0	NaN	0	0.000115925	8.70044e-05	9.0011e-05	0.000191791	0.000306643	0.000138802	0.00011622	0.000157846	0.000111056	0.00163881	9.29948e-05	9.83816e-05		0	NaN	0	4.03652	3.0295	3.13419	6.67818
15	73716751	Gpr20	Ptp4a3	5	49	63	8.75356e-06	208	169	0	0	2	18	21	25	33	18	12	147	230	248	138	5	133	20		0	NaN	0.000162522	0.000260832	0.000609031	0.000562569	0.000791139	0.000689946	0.000832813	0.000533883	0.000518636	0.000528472	0.00163881	0.000515346	0.000245954		0	NaN	5.65904	9.08218	21.2065	19.5887	27.5475
14	79511000	Elf1	Elf1, Sugt1	5	50	43	0	216	212	0	0	6	43	23	22	29	18	9	162	266	278	146	5	141	49		0	NaN	0.000487567	0.000623098	0.000667034	0.000495061	0.000695244	0.000689946	0.00062461	0.000588361	0.000599814	0.000559108	0.00163881	0.000546344	0.000602587		0	NaN	16.9771	21.6963	23.2262	17.238	24.2084
11	86882775	Dhx40		5	51	59	5.348e-06	70	109	0	0	0	16	2	10	10	6	7	69	110	128	65	5	60	16		0	NaN	0	0.000231851	5.8003e-05	0.000225028	0.000239739	0.000229982	0.000485808	0.000250598	0.000248043	0.000248918	0.00163881	0.000232487	0.000196763		0	NaN	0	8.07305	2.01967	7.83547	8.34773
16	93149460	NA		5	52	53	1.21524e-06	109	149	0	0	1	18	13	21	16	8	6	92	166	175	86	5	81	19		0	NaN	8.12612e-05	0.000260832	0.000377019	0.000472558	0.000383583	0.000306643	0.000416406	0.000334131	0.00037432	0.000329338	0.00163881	0.000313857	0.000233656		0	NaN	2.82952	9.08218	13.1278	16.4545	13.3564
15	97766859	Rpap3		5	53	44	0	131	143	1	0	2	23	12	18	17	12	5	103	171	184	96	5	91	25		0.00150602	NaN	0.000162522	0.000333285	0.000348018	0.00040505	0.000407557	0.000459964	0.000347005	0.000374082	0.000385595	0.000367633	0.00163881	0.000352605	0.000307443		52.4398	NaN	5.65904	11.605	12.118	14.1038	14.1911
11	99153430	Ccr7		5	54	75	4.47896e-05	307	306	0	0	3	33	26	56	35	32	19	241	372	409	225	5	220	36		0	NaN	0.000243784	0.000478192	0.000754039	0.00126015	0.000839087	0.00122657	0.00131862	0.000875278	0.000838837	0.00086164	0.00163881	0.000852452	0.000442717		0	NaN	8.48856	16.6507	26.2557	43.8786	29.2171
2	103695350	Nat10		5	55	66	1.66734e-05	51	70	0	0	1	1	6	6	11	7	2	35	86	87	31	5	26	2		0	NaN	8.12612e-05	1.44907e-05	0.000174009	0.000135016	0.000263713	0.000268312	0.000138802	0.000127115	0.000193925	0.000118715	0.00163881	0.000100744	2.45954e-05		0	NaN	2.82952	0.504565	6.059	4.70128	9.1825
4	120029137	Hivep3		5	56	56	2.6238e-06	80	99	0	0	0	12	6	15	20	7	1	68	111	118	66	5	61	12		0	NaN	0	0.000173888	0.000174009	0.000337541	0.000479478	0.000268312	6.94011e-05	0.000246967	0.000250298	0.000252748	0.00163881	0.000236362	0.000147572		0	NaN	0	6.05478	6.059	11.7532	16.6955
6	125077865	Cops7a		5	57	50	9.51138e-07	122	103	0	0	2	24	11	12	14	7	7	91	134	148	85	5	80	26		0	NaN	0.000162522	0.000347776	0.000319016	0.000270033	0.000335635	0.000268312	0.000485808	0.000330499	0.000302162	0.000325508	0.00163881	0.000309983	0.00031974		0	NaN	5.65904	12.1096	11.1082	9.40257	11.6868
5	147362546	Cdx2		5	58	55	1.41738e-06	174	150	0	0	1	22	14	24	21	17	7	123	201	218	112	5	107	23		0	NaN	8.12612e-05	0.000318794	0.000406021	0.000540066	0.000503452	0.000651616	0.000485808	0.000446719	0.000453243	0.000428905	0.00163881	0.000414602	0.000282847		0	NaN	2.82952	11.1004	14.1377	18.8051	17.5302
2	152772016	Cox4i2, Bcl2l1		5	59	76	4.49255e-05	230	197	0	0	3	46	16	31	19	14	16	143	284	282	132	5	127	49		0	NaN	0.000243784	0.00066657	0.000464024	0.000697585	0.000455504	0.000536625	0.00111042	0.000519356	0.000640403	0.000505495	0.00163881	0.000492097	0.000602587		0	NaN	8.48856	23.21	16.1573	24.29	15.8607
17	15010140	2210404J11Rik		4	60	137	0.0020734	155	172	0	0	20	58	14	11	6	7	2	173	154	209	167	4	163	78		0	NaN	0.00162522	0.000840458	0.000406021	0.00024753	0.000143844	0.000268312	0.000138802	0.000628312	0.000347261	0.000639528	0.00131105	0.00063159	0.000959221		0	NaN	56.5904	29.2648	14.1377	8.61902	5.00864
11	22834996	Commd1		4	61	120	0.00121935	224	258	0	0	8	52	31	26	32	15	10	164	318	308	153	4	149	60		0	NaN	0.000650089	0.000753514	0.000899046	0.000585072	0.000767165	0.000574955	0.000694011	0.000595625	0.000717071	0.000585915	0.00131105	0.000577343	0.000737862		0	NaN	22.6361	26.2374	31.3048	20.3722	26.7127
2	25467665	Ptgds		4	62	84	9.44825e-05	144	161	0	0	2	24	27	21	20	20	6	115	190	185	108	4	104	26		0	NaN	0.000162522	0.000347776	0.00078304	0.000472558	0.000479478	0.000766607	0.000416406	0.000417664	0.000428438	0.000413587	0.00131105	0.000402977	0.00031974		0	NaN	5.65904	12.1096	27.2655	16.4545	16.6955
17	28279035	Tead3, Ppard		4	63	125	0.00165734	49	53	0	0	4	5	2	8	7	8	4	44	58	64	38	4	34	9		0	NaN	0.000325045	7.24533e-05	5.8003e-05	0.000180022	0.000167817	0.000306643	0.000277604	0.000159802	0.000130787	0.000145521	0.00131105	0.000131743	0.000110679		0	NaN	11.3181	2.52283	2.01967	6.26838	5.84341
10	28546806	Ptprk		4	64	110	0.000664162	79	87	0	0	2	19	4	12	12	9	2	60	106	106	56	4	52	21		0	NaN	0.000162522	0.000275322	0.000116006	0.000270033	0.000287687	0.000344973	0.000138802	0.000217912	0.000239023	0.000214453	0.00131105	0.000201489	0.000258252		0	NaN	5.65904	9.58674	4.03933	9.40257	10.0173
2	30104451	Zdhhc12		4	65	112	0.000722976	123	110	0	0	3	38	10	14	11	6	3	90	143	148	86	4	82	41		0	NaN	0.000243784	0.000550645	0.000290015	0.000315039	0.000263713	0.000229982	0.000208203	0.000326867	0.000322456	0.000329338	0.00131105	0.000317732	0.000504206		0	NaN	8.48856	19.1735	10.0983	10.9697	9.1825
5	37051654	Jakmip1		4	66	127	0.00167298	95	124	0	0	1	19	13	11	23	5	4	77	142	143	71	4	67	20		0	NaN	8.12612e-05	0.000275322	0.000377019	0.00024753	0.0005514	0.000191652	0.000277604	0.000279653	0.000320201	0.000271895	0.00131105	0.00025961	0.000245954		0	NaN	2.82952	9.58674	13.1278	8.61902	19.1998
19	37499702	Exoc6		4	67	64	1.17784e-05	147	180	0	0	6	24	9	21	26	17	3	137	190	221	127	4	123	30		0	NaN	0.000487567	0.000347776	0.000261013	0.000472558	0.000623322	0.000651616	0.000208203	0.000497565	0.000428438	0.000486348	0.00131105	0.000476598	0.000368931		0	NaN	16.9771	12.1096	9.0885	16.4545	21.7041
9	45049583	Cd3g		4	68	58	5.19128e-06	38	46	0	0	0	5	3	5	6	0	3	32	52	62	32	4	28	5		0	NaN	0	7.24533e-05	8.70044e-05	0.000112514	0.000143844	0	0.000208203	0.00011622	0.000117257	0.000122544	0.00131105	0.000108494	6.14885e-05		0	NaN	0	2.52283	3.0295	3.91774	5.00864
7	45612967	Fut1		4	69	105	0.000617993	52	39	2	0	2	7	5	2	0	0	2	42	49	71	42	4	38	9		0.00301205	NaN	0.000162522	0.000101435	0.000145007	4.50055e-05	0	0	0.000138802	0.000152538	0.000110492	0.000160839	0.00131105	0.000147242	0.000110679		104.88	NaN	5.65904	3.53196	5.04917	1.56709	0
13	51760351	Sema4d, Gadd45g		4	70	73	3.96929e-05	181	169	0	0	10	38	17	22	22	10	7	111	239	224	106	4	102	48		0	NaN	0.000812612	0.000550645	0.000493025	0.000495061	0.000527426	0.000383303	0.000485808	0.000403137	0.00053893	0.000405928	0.00131105	0.000395228	0.00059029		0	NaN	28.2952	19.1735	17.1672	17.238	18.365
9	63484764	Aagab		4	71	57	4.153e-06	22	26	0	0	0	4	2	1	4	2	1	23	25	34	23	4	19	4		0	NaN	0	5.79626e-05	5.8003e-05	2.25028e-05	9.58957e-05	7.66607e-05	6.94011e-05	8.35328e-05	5.63735e-05	8.80787e-05	0.00131105	7.36209e-05	4.91908e-05		0	NaN	0	2.01826	2.01967	0.783547	3.33909
7	66202610	Chsy1		4	72	88	0.000181973	181	165	0	0	6	27	33	30	28	5	12	120	226	205	116	4	112	33		0	NaN	0.000487567	0.000391248	0.000957049	0.000675083	0.00067127	0.000191652	0.000832813	0.000435823	0.000509616	0.000444223	0.00131105	0.000433976	0.000405824		0	NaN	16.9771	13.6233	33.3245	23.5064	23.3736
10	80667561	Btbd2		4	73	94	0.000273222	350	355	0	0	14	64	39	42	30	24	16	269	436	476	260	4	256	78		0	NaN	0.00113766	0.000927402	0.00113106	0.000945116	0.000719218	0.000919928	0.00111042	0.00097697	0.000983153	0.000995673	0.00131105	0.000991944	0.000959221		0	NaN	39.6133	32.2922	39.3835	32.909	25.0432
12	86863106	2310044G17Rik		4	74	92	0.000200405	306	334	1	0	6	51	34	39	35	22	17	276	364	435	260	4	256	57		0.00150602	NaN	0.000487567	0.000739023	0.00098605	0.000877608	0.000839087	0.000843267	0.00117982	0.00100239	0.000820798	0.000995673	0.00131105	0.000991944	0.000700969		52.4398	NaN	16.9771	25.7328	34.3343	30.5583	29.2171
3	94379694	Them5		4	75	67	1.88465e-05	48	21	0	0	0	2	3	1	5	1	0	33	36	57	33	4	29	2		0	NaN	0	2.89813e-05	8.70044e-05	2.25028e-05	0.00011987	3.83303e-05	0	0.000119851	8.11778e-05	0.000126374	0.00131105	0.000112369	2.45954e-05		0	NaN	0	1.00913	3.0295	0.783547	4.17387
11	98484650	Zpbp2, Gsdma		4	76	106	0.000632403	319	325	1	0	3	28	21	45	39	41	11	227	417	455	205	4	201	31		0.00150602	NaN	0.000243784	0.000405738	0.000609031	0.00101262	0.000934983	0.00157154	0.000763412	0.000824432	0.00094031	0.00078505	0.00131105	0.000778831	0.000381229		52.4398	NaN	8.48856	14.1278	21.2065	35.2596	32.5562
9	107308416	Cacna2d2		4	77	78	5.91806e-05	120	119	0	0	0	23	15	18	12	4	6	92	147	161	89	4	85	23		0	NaN	0	0.000333285	0.000435022	0.00040505	0.000287687	0.000153321	0.000416406	0.000334131	0.000331476	0.000340826	0.00131105	0.000329357	0.000282847		0	NaN	0	11.605	15.1475	14.1038	10.0173
5	118461942	Med13l		4	78	97	0.000476712	161	139	0	0	6	21	18	22	25	9	5	107	193	194	99	4	95	27		0	NaN	0.000487567	0.000304304	0.000522027	0.000495061	0.000599348	0.000344973	0.000347005	0.000388609	0.000435203	0.000379122	0.00131105	0.000368104	0.000332038		0	NaN	16.9771	10.5959	18.177	17.238	20.8693
8	122690629	Cbfa2t3		4	79	65	1.66704e-05	308	324	0	0	7	62	32	37	30	22	13	223	409	429	215	4	211	69		0	NaN	0.000568828	0.00089842	0.000928047	0.000832602	0.000719218	0.000843267	0.000902214	0.000809905	0.00092227	0.000823345	0.00131105	0.000817579	0.000848542		0	NaN	19.8066	31.2831	32.3147	28.9912	25.0432
6	145124867	Lrmp		4	80	69	2.66319e-05	184	218	0	0	4	33	19	15	26	9	11	148	254	285	143	4	139	37		0	NaN	0.000325045	0.000478192	0.000551028	0.000337541	0.000623322	0.000344973	0.000763412	0.000537515	0.000572755	0.00054762	0.00131105	0.000538595	0.000455015		0	NaN	11.3181	16.6507	19.1868	11.7532	21.7041
2	170181652	Zfp217, Gm14270		4	81	89	0.000187576	398	405	0	0	20	109	40	33	45	34	14	274	529	508	261	4	257	129		0	NaN	0.00162522	0.00157948	0.00116006	0.000742591	0.00107883	0.00130323	0.000971615	0.00099513	0.00119286	0.000999502	0.00131105	0.000995819	0.0015864		0	NaN	56.5904	54.9976	40.3933	25.8571	37.5648
19	5814294	Malat1		3	82	143	0.00278476	187	178	0	0	4	38	11	18	16	11	10	160	205	257	153	3	150	42		0	NaN	0.000325045	0.000550645	0.000319016	0.00040505	0.000383583	0.000421634	0.000694011	0.000581098	0.000462263	0.000585915	0.000983284	0.000581217	0.000516504		0	NaN	11.3181	19.1735	11.1082	14.1038	13.3564
2	6708445	Celf2		3	83	181	0.00788373	163	161	0	0	1	37	15	20	20	11	8	115	209	212	105	3	102	38		0	NaN	8.12612e-05	0.000536154	0.000435022	0.000450055	0.000479478	0.000421634	0.000555209	0.000417664	0.000471282	0.000402099	0.000983284	0.000395228	0.000467313		0	NaN	2.82952	18.6689	15.1475	15.6709	16.6955
19	9029961	Ahnak		3	84	154	0.00344267	197	230	0	0	1	33	28	31	32	25	3	146	281	274	137	3	134	34		0	NaN	8.12612e-05	0.000478192	0.000812041	0.000697585	0.000767165	0.000958258	0.000208203	0.000530252	0.000633638	0.000524643	0.000983284	0.000519221	0.000418122		0	NaN	2.82952	16.6507	28.2753	24.29	26.7127
2	9552212	NA		3	85	135	0.00200636	9	20	0	0	0	0	1	3	3	3	2	9	20	17	7	3	4	0		0	NaN	0	0	2.90015e-05	6.75083e-05	7.19217e-05	0.000114991	0.000138802	3.26867e-05	4.50988e-05	2.68066e-05	0.000983284	1.54991e-05	0		0	NaN	0	0	1.00983	2.35064	2.50432
16	10688694	Clec16a		3	86	82	8.99281e-05	38	72	0	0	2	12	7	2	7	3	2	38	72	75	37	3	34	14		0	NaN	0.000162522	0.000173888	0.00020301	4.50055e-05	0.000167817	0.000114991	0.000138802	0.000138011	0.000162356	0.000141692	0.000983284	0.000131743	0.000172168		0	NaN	5.65904	6.05478	7.06883	1.56709	5.84341
7	13018351	Trim28		3	87	153	0.00343179	40	56	0	0	3	13	3	4	4	3	2	41	55	64	39	3	36	16		0	NaN	0.000243784	0.000188379	8.70044e-05	9.0011e-05	9.58957e-05	0.000114991	0.000138802	0.000148906	0.000124022	0.000149351	0.000983284	0.000139492	0.000196763		0	NaN	8.48856	6.55935	3.0295	3.13419	3.33909
9	21321599	Atg4d		3	88	121	0.0012594	156	164	0	0	4	22	17	27	26	11	6	112	208	207	105	3	102	26		0	NaN	0.000325045	0.000318794	0.000493025	0.000607574	0.000623322	0.000421634	0.000416406	0.000406768	0.000469027	0.000402099	0.000983284	0.000395228	0.00031974		0	NaN	11.3181	11.1004	17.1672	21.1558	21.7041
13	24595086	Fam65b		3	89	163	0.00506294	184	215	0	0	6	34	13	27	29	17	8	150	249	265	144	3	141	40		0	NaN	0.000487567	0.000492682	0.000377019	0.000607574	0.000695244	0.000651616	0.000555209	0.000544779	0.00056148	0.00055145	0.000983284	0.000546344	0.000491908		0	NaN	16.9771	17.1552	13.1278	21.1558	24.2084
13	28578291	2610307P16Rik		3	90	71	2.82029e-05	34	18	0	0	0	4	2	3	1	2	1	24	28	39	23	3	20	4		0	NaN	0	5.79626e-05	5.8003e-05	6.75083e-05	2.39739e-05	7.66607e-05	6.94011e-05	8.71646e-05	6.31383e-05	8.80787e-05	0.000983284	7.74957e-05	4.91908e-05		0	NaN	0	2.01826	2.01967	2.35064	0.834773
6	29880548	Ahcyl2		3	91	123	0.00159791	48	45	0	0	0	0	1	6	7	5	4	32	61	70	28	3	25	0		0	NaN	0	0	2.90015e-05	0.000135016	0.000167817	0.000191652	0.000277604	0.00011622	0.000137551	0.000107226	0.000983284	9.68696e-05	0		0	NaN	0	0	1.00983	4.70128	5.84341
17	33520829	Adamts10		3	92	265	0.0280363	60	58	0	0	0	8	10	8	7	6	1	48	70	78	48	3	45	8		0	NaN	0	0.000115925	0.000290015	0.000180022	0.000167817	0.000229982	6.94011e-05	0.000174329	0.000157846	0.000183817	0.000983284	0.000174365	9.83816e-05		0	NaN	0	4.03652	10.0983	6.26838	5.84341
8	34615858	NA		3	93	101	0.000559099	26	30	0	0	0	4	2	4	4	3	1	21	35	38	20	3	17	4		0	NaN	0	5.79626e-05	5.8003e-05	9.0011e-05	9.58957e-05	0.000114991	6.94011e-05	7.62691e-05	7.89229e-05	7.65902e-05	0.000983284	6.58713e-05	4.91908e-05		0	NaN	0	2.01826	2.01967	3.13419	3.33909
17	35280989	H2-D1		3	94	60	5.35366e-06	107	110	0	0	3	18	6	17	10	4	5	77	140	154	74	3	71	21		0	NaN	0.000243784	0.000260832	0.000174009	0.000382547	0.000239739	0.000153321	0.000347005	0.000279653	0.000315691	0.000283384	0.000983284	0.00027511	0.000258252		0	NaN	8.48856	9.08218	6.059	13.3203	8.34773
2	35493148	Gm13445		3	95	182	0.00806853	302	297	0	0	1	44	36	37	46	24	10	212	387	401	201	3	198	45		0	NaN	8.12612e-05	0.000637589	0.00104405	0.000832602	0.0011028	0.000919928	0.000694011	0.000769954	0.000872661	0.000769732	0.000983284	0.000767207	0.000553397		0	NaN	2.82952	22.2009	36.354	28.9912	38.3996
13	37494468	NA		3	96	68	1.98465e-05	147	142	0	0	0	27	19	24	18	14	8	91	198	179	84	3	81	27		0	NaN	0	0.000391248	0.000551028	0.000540066	0.000431531	0.000536625	0.000555209	0.000330499	0.000446478	0.000321679	0.000983284	0.000313857	0.000332038		0	NaN	0	13.6233	19.1868	18.8051	15.0259
18	39476259	Nr3c1		3	97	118	0.0012002	29	29	0	0	1	2	3	0	3	2	2	28	30	45	27	3	24	3		0	NaN	8.12612e-05	2.89813e-05	8.70044e-05	0	7.19217e-05	7.66607e-05	0.000138802	0.000101692	6.76482e-05	0.000103397	0.000983284	9.29948e-05	3.68931e-05		0	NaN	2.82952	1.00913	3.0295	0	2.50432
19	41029543	Dntt		3	98	147	0.00320205	182	193	0	0	0	22	20	32	30	20	10	112	263	241	101	3	98	22		0	NaN	0	0.000318794	0.00058003	0.000720088	0.000719218	0.000766607	0.000694011	0.000406768	0.000593049	0.00038678	0.000983284	0.000379729	0.000270549		0	NaN	0	11.1004	20.1967	25.0735	25.0432
10	41620671	Ccdc162		3	99	170	0.00605303	60	54	0	0	0	8	6	5	9	4	5	52	62	77	48	3	45	8		0	NaN	0	0.000115925	0.000174009	0.000112514	0.000215765	0.000153321	0.000347005	0.000188857	0.000139806	0.000183817	0.000983284	0.000174365	9.83816e-05		0	NaN	0	4.03652	6.059	3.91774	7.51296
17	44807127	Supt3h		3	100	62	6.88328e-06	26	35	0	0	1	5	1	4	3	0	1	33	28	46	32	3	29	6		0	NaN	8.12612e-05	7.24533e-05	2.90015e-05	9.0011e-05	7.19217e-05	0	6.94011e-05	0.000119851	6.31383e-05	0.000122544	0.000983284	0.000112369	7.37862e-05		0	NaN	2.82952	2.52283	1.00983	3.13419	2.50432
17	46809067	BC032203		3	101	249	0.0243699	94	106	0	0	1	13	11	14	14	8	5	79	121	134	75	3	72	14		0	NaN	8.12612e-05	0.000188379	0.000319016	0.000315039	0.000335635	0.000306643	0.000347005	0.000286917	0.000272848	0.000287213	0.000983284	0.000278984	0.000172168		0	NaN	2.82952	6.55935	11.1082	10.9697	11.6868
19	47497839	Obfc1		3	102	180	0.00785116	125	117	0	0	4	25	16	17	10	5	6	88	154	159	84	3	81	29		0	NaN	0.000325045	0.000362266	0.000464024	0.000382547	0.000239739	0.000191652	0.000416406	0.000319604	0.000347261	0.000321679	0.000983284	0.000313857	0.000356633		0	NaN	11.3181	12.6141	16.1573	13.3203	8.34773
16	49810596	Gm15518		3	103	144	0.00280114	536	515	0	0	17	104	59	67	76	44	20	352	699	664	334	3	331	121		0	NaN	0.00138144	0.00150703	0.00171109	0.00150768	0.00182202	0.00168653	0.00138802	0.00127841	0.0015762	0.00127906	0.000983284	0.00128255	0.00148802		0	NaN	48.1018	52.4748	59.5802	52.4977	63.4428
11	52309768	Vdac1		3	104	186	0.00866579	158	177	0	0	1	15	13	28	29	11	8	110	225	230	105	3	102	16		0	NaN	8.12612e-05	0.00021736	0.000377019	0.000630077	0.000695244	0.000421634	0.000555209	0.000399505	0.000507361	0.000402099	0.000983284	0.000395228	0.000196763		0	NaN	2.82952	7.56848	13.1278	21.9393	24.2084
6	52880356	Jazf1		3	105	131	0.00178243	72	74	0	0	2	0	3	8	12	3	6	41	105	112	40	3	37	2		0	NaN	0.000162522	0	8.70044e-05	0.000180022	0.000287687	0.000114991	0.000416406	0.000148906	0.000236769	0.00015318	0.000983284	0.000143367	2.45954e-05		0	NaN	5.65904	0	3.0295	6.26838	10.0173
18	55059738	SNORA40		3	106	45	0	20	36	0	0	0	2	2	4	3	1	2	28	28	42	28	3	25	2		0	NaN	0	2.89813e-05	5.8003e-05	9.0011e-05	7.19217e-05	3.83303e-05	0.000138802	0.000101692	6.31383e-05	0.000107226	0.000983284	9.68696e-05	2.45954e-05		0	NaN	0	1.00913	2.01967	3.13419	2.50432
9	57946662	Arid3b		3	107	142	0.00276695	153	130	0	0	1	14	13	13	18	8	6	105	178	210	102	3	99	15		0	NaN	8.12612e-05	0.000202869	0.000377019	0.000292536	0.000431531	0.000306643	0.000416406	0.000381345	0.000401379	0.00039061	0.000983284	0.000383604	0.000184466		0	NaN	2.82952	7.06391	13.1278	10.1861	15.0259
5	65903978	N4bp2, 9130230L23Rik		3	108	189	0.0100577	306	323	0	0	6	39	30	45	43	21	11	238	391	434	227	3	224	45		0	NaN	0.000487567	0.000565135	0.000870044	0.00101262	0.00103088	0.000804937	0.000763412	0.000864383	0.000881681	0.000869299	0.000983284	0.000867951	0.000553397		0	NaN	16.9771	19.678	30.295	35.2596	35.8952
15	66970753	Wisp1, St3gal1		3	109	77	5.61687e-05	30	41	0	0	0	7	3	7	6	3	1	24	47	44	23	3	20	7		0	NaN	0	0.000101435	8.70044e-05	0.000157519	0.000143844	0.000114991	6.94011e-05	8.71646e-05	0.000105982	8.80787e-05	0.000983284	7.74957e-05	8.60839e-05		0	NaN	0	3.53196	3.0295	5.48483	5.00864
7	68256730	Igf1r		3	110	166	0.00540708	119	145	0	0	0	7	7	20	23	14	4	102	162	189	95	3	92	7		0	NaN	0	0.000101435	0.00020301	0.000450055	0.0005514	0.000536625	0.000277604	0.00037045	0.0003653	0.000363804	0.000983284	0.00035648	8.60839e-05		0	NaN	0	3.53196	7.06883	15.6709	19.1998
4	70335328	Cdk5rap2		3	111	117	0.00116059	13	4	0	0	0	0	0	2	1	1	0	9	8	13	8	3	5	0		0	NaN	0	0	0	4.50055e-05	2.39739e-05	3.83303e-05	0	3.26867e-05	1.80395e-05	3.06361e-05	0.000983284	1.93739e-05	0		0	NaN	0	0	0	1.56709	0.834773
2	71045052	Dcaf17		3	112	183	0.00807084	40	38	0	0	4	6	3	5	3	2	1	28	50	54	28	3	25	10		0	NaN	0.000325045	8.69439e-05	8.70044e-05	0.000112514	7.19217e-05	7.66607e-05	6.94011e-05	0.000101692	0.000112747	0.000107226	0.000983284	9.68696e-05	0.000122977		0	NaN	11.3181	3.02739	3.0295	3.91774	2.50432
5	75801445	Kit, Kdr		3	113	108	0.000654357	198	590	0	0	2	19	49	52	57	47	23	296	492	539	274	3	271	21		0	NaN	0.000162522	0.000275322	0.00142107	0.00117014	0.00136651	0.00180153	0.00159622	0.00107503	0.00110943	0.00104929	0.000983284	0.00105007	0.000258252		0	NaN	5.65904	9.58674	49.4818	40.7445	47.5821
12	76336173	Mthfd1		3	114	150	0.00322731	84	100	0	0	3	27	7	10	9	6	2	65	119	120	63	3	60	30		0	NaN	0.000243784	0.000391248	0.00020301	0.000225028	0.000215765	0.000229982	0.000138802	0.000236071	0.000268338	0.000241259	0.000983284	0.000232487	0.000368931		0	NaN	8.48856	13.6233	7.06883	7.83547	7.51296
10	78134317	Aire, Pwp2		3	115	168	0.00549205	82	92	0	0	1	7	8	13	9	8	0	63	111	128	59	3	56	8		0	NaN	8.12612e-05	0.000101435	0.000232012	0.000292536	0.000215765	0.000306643	0	0.000228807	0.000250298	0.000225941	0.000983284	0.000216988	9.83816e-05		0	NaN	2.82952	3.53196	8.07866	10.1861	7.51296
15	78851044	Sh3bp1		3	116	46	0	106	140	0	0	3	9	9	11	12	9	2	101	145	191	97	3	94	12		0	NaN	0.000243784	0.000130416	0.000261013	0.00024753	0.000287687	0.000344973	0.000138802	0.000366818	0.000326966	0.000371462	0.000983284	0.00036423	0.000147572		0	NaN	8.48856	4.54109	9.0885	8.61902	10.0173
14	79254512	Zfp957		3	117	72	3.02199e-05	141	136	0	0	4	14	13	25	17	21	6	94	183	177	87	3	84	18		0	NaN	0.000325045	0.000202869	0.000377019	0.000562569	0.000407557	0.000804937	0.000416406	0.000341395	0.000412654	0.000333167	0.000983284	0.000325482	0.000221359		0	NaN	11.3181	7.06391	13.1278	19.5887	14.1911
12	80253620	Actn1		3	118	114	0.000808565	32	35	2	0	0	4	1	5	2	3	2	25	42	48	25	3	22	4		0.00301205	NaN	0	5.79626e-05	2.90015e-05	0.000112514	4.79478e-05	0.000114991	0.000138802	9.07965e-05	9.47074e-05	9.57378e-05	0.000983284	8.52452e-05	4.91908e-05		104.88	NaN	0	2.01826	1.00983	3.91774	1.66955
10	81172268	Mfsd12, Pias4		3	119	116	0.00107109	75	104	0	0	6	24	7	8	12	4	2	64	115	116	63	3	60	30		0	NaN	0.000487567	0.000347776	0.00020301	0.000180022	0.000287687	0.000153321	0.000138802	0.000232439	0.000259318	0.000241259	0.000983284	0.000232487	0.000368931		0	NaN	16.9771	12.1096	7.06883	6.26838	10.0173
1	85684605	Sp100		3	120	109	0.000655365	59	68	0	0	1	5	10	5	4	7	2	51	76	93	50	3	47	6		0	NaN	8.12612e-05	7.24533e-05	0.000290015	0.000112514	9.58957e-05	0.000268312	0.000138802	0.000185225	0.000171375	0.000191476	0.000983284	0.000182115	7.37862e-05		0	NaN	2.82952	2.52283	10.0983	3.91774	3.33909
3	88452361	Sema4a		3	121	100	0.000555973	103	83	0	0	9	20	4	9	6	6	4	81	105	128	79	3	76	29		0	NaN	0.000731351	0.000289813	0.000116006	0.000202525	0.000143844	0.000229982	0.000277604	0.000294181	0.000236769	0.000302531	0.000983284	0.000294484	0.000356633		0	NaN	25.4657	10.0913	4.03933	7.05192	5.00864
11	89073271	Dgke		3	122	187	0.00930154	155	145	0	0	0	13	25	20	23	12	8	116	184	199	109	3	106	13		0	NaN	0	0.000188379	0.000725037	0.000450055	0.0005514	0.000459964	0.000555209	0.000421296	0.000414909	0.000417417	0.000983284	0.000410727	0.00015987		0	NaN	0	6.55935	25.2458	15.6709	19.1998
10	91159653	Ikbip, Tmpo		3	123	176	0.00757101	87	68	0	0	2	14	10	11	6	5	2	58	97	105	56	3	53	16		0	NaN	0.000162522	0.000202869	0.000290015	0.00024753	0.000143844	0.000191652	0.000138802	0.000210648	0.000218729	0.000214453	0.000983284	0.000205363	0.000196763		0	NaN	5.65904	7.06391	10.0983	8.61902	5.00864
16	91453092	Ifnar1		3	124	130	0.00177183	263	239	1	0	9	51	31	38	42	18	8	169	333	304	159	3	156	60		0.00150602	NaN	0.000731351	0.000739023	0.000899046	0.000855105	0.0010069	0.000689946	0.000555209	0.000613784	0.000750895	0.000608892	0.000983284	0.000604466	0.000737862		52.4398	NaN	25.4657	25.7328	31.3048	29.7748	35.0605
2	92194965	Phf21a		3	125	184	0.00837976	36	49	0	0	0	6	9	6	5	3	0	33	52	56	33	3	30	6		0	NaN	0	8.69439e-05	0.000261013	0.000135016	0.00011987	0.000114991	0	0.000119851	0.000117257	0.000126374	0.000983284	0.000116243	7.37862e-05		0	NaN	0	3.02739	9.0885	4.70128	4.17387
16	95440037	Erg		3	126	148	0.00321189	165	197	0	0	3	66	23	19	14	16	8	117	245	213	110	3	107	69		0	NaN	0.000243784	0.000956383	0.000667034	0.000427552	0.000335635	0.000613285	0.000555209	0.000424928	0.00055246	0.000421246	0.000983284	0.000414602	0.000848542		0	NaN	8.48856	33.3013	23.2262	14.8874	11.6868
15	95759467	Dbx2, Gm8849		3	127	202	0.0134776	48	45	0	0	1	8	3	7	5	2	1	29	64	66	29	3	26	9		0	NaN	8.12612e-05	0.000115925	8.70044e-05	0.000157519	0.00011987	7.66607e-05	6.94011e-05	0.000105324	0.000144316	0.000111056	0.000983284	0.000100744	0.000110679		0	NaN	2.82952	4.03652	3.0295	5.48483	4.17387
7	99824286	Neu3		3	128	151	0.00328835	63	53	0	0	3	13	2	4	6	3	4	48	68	81	45	3	42	16		0	NaN	0.000243784	0.000188379	5.8003e-05	9.0011e-05	0.000143844	0.000114991	0.000277604	0.000174329	0.000153336	0.000172328	0.000983284	0.000162741	0.000196763		0	NaN	8.48856	6.55935	2.01967	3.13419	5.00864
15	100720043	Pou6f1		3	129	212	0.0154369	161	150	0	0	6	29	17	13	16	11	7	117	194	212	111	3	108	35		0	NaN	0.000487567	0.000420229	0.000493025	0.000292536	0.000383583	0.000421634	0.000485808	0.000424928	0.000437458	0.000425076	0.000983284	0.000418476	0.00043042		0	NaN	16.9771	14.6324	17.1672	10.1861	13.3564
3	102724873	Tspan2		3	130	104	0.000596807	60	69	0	0	0	6	5	2	14	7	0	56	73	95	53	3	50	6		0	NaN	0	8.69439e-05	0.000145007	4.50055e-05	0.000335635	0.000268312	0	0.000203384	0.00016461	0.000202964	0.000983284	0.000193739	7.37862e-05		0	NaN	0	3.02739	5.04917	1.56709	11.6868
8	105925958	Slc12a4		3	131	91	0.000191068	43	44	0	0	1	21	2	1	8	2	2	28	59	50	26	3	23	22		0	NaN	8.12612e-05	0.000304304	5.8003e-05	2.25028e-05	0.000191791	7.66607e-05	0.000138802	0.000101692	0.000133041	9.95673e-05	0.000983284	8.912e-05	0.000270549		0	NaN	2.82952	10.5959	2.01967	0.783547	6.67818
11	115456149	Kctd2		3	132	128	0.0016746	102	94	0	0	0	5	5	9	13	11	6	72	124	147	69	3	66	5		0	NaN	0	7.24533e-05	0.000145007	0.000202525	0.000311661	0.000421634	0.000416406	0.000261494	0.000279612	0.000264236	0.000983284	0.000255736	6.14885e-05		0	NaN	0	2.52283	5.04917	7.05192	10.8521
11	117307409	Sept9		3	133	124	0.00159839	293	328	0	0	5	56	25	38	40	30	13	208	413	414	196	3	193	61		0	NaN	0.000406306	0.000811477	0.000725037	0.000855105	0.000958957	0.00114991	0.000902214	0.000755427	0.00093129	0.000750584	0.000983284	0.000747833	0.00075016		0	NaN	14.1476	28.2557	25.2458	29.7748	33.3909
7	122351778	Prkcb		3	134	119	0.00121315	101	102	0	0	2	9	13	3	11	10	7	88	115	148	85	3	82	11		0	NaN	0.000162522	0.000130416	0.000377019	6.75083e-05	0.000263713	0.000383303	0.000485808	0.000319604	0.000259318	0.000325508	0.000983284	0.000317732	0.000135275		0	NaN	5.65904	4.54109	13.1278	2.35064	9.1825
8	123375098	Tcf25		3	135	87	0.000169268	81	88	0	0	11	23	5	9	8	5	2	68	101	106	66	3	63	34		0	NaN	0.000893873	0.000333285	0.000145007	0.000202525	0.000191791	0.000191652	0.000138802	0.000246967	0.000227749	0.000252748	0.000983284	0.000244111	0.000418122		0	NaN	31.1247	11.605	5.04917	7.05192	6.67818
9	123762334	Fyco1		3	136	122	0.00136011	69	94	0	0	1	7	7	11	8	7	3	50	113	119	47	3	44	8		0	NaN	8.12612e-05	0.000101435	0.00020301	0.00024753	0.000191791	0.000268312	0.000208203	0.000181593	0.000254808	0.000179987	0.000983284	0.00017049	9.83816e-05		0	NaN	2.82952	3.53196	7.06883	8.61902	6.67818
7	127128575	Mylpf		3	137	140	0.00248054	322	301	0	0	15	84	34	30	32	17	9	229	394	402	220	3	217	99		0	NaN	0.00121892	0.00121721	0.00098605	0.000675083	0.000767165	0.000651616	0.00062461	0.000831696	0.000888446	0.000842492	0.000983284	0.000840828	0.00121747		0	NaN	42.4428	42.3835	34.3343	23.5064	26.7127
10	128459478	Pan2, Erbb3		3	138	156	0.00361656	154	125	0	0	4	27	17	8	17	10	6	112	167	190	105	3	102	31		0	NaN	0.000325045	0.000391248	0.000493025	0.000180022	0.000407557	0.000383303	0.000416406	0.000406768	0.000376575	0.000402099	0.000983284	0.000395228	0.000381229		0	NaN	11.3181	13.6233	17.1672	6.26838	14.1911
1	132031849	Mfsd4, Slc45a3		3	139	47	0	101	103	0	0	3	11	12	18	13	6	4	80	124	137	75	3	72	14		0	NaN	0.000243784	0.000159397	0.000348018	0.00040505	0.000311661	0.000229982	0.000277604	0.000290549	0.000279612	0.000287213	0.000983284	0.000278984	0.000172168		0	NaN	8.48856	5.55022	12.118	14.1038	10.8521
2	132508973	Gm14095		3	140	174	0.00732239	60	45	0	0	2	5	6	8	3	7	1	33	72	73	32	3	29	7		0	NaN	0.000162522	7.24533e-05	0.000174009	0.000180022	7.19217e-05	0.000268312	6.94011e-05	0.000119851	0.000162356	0.000122544	0.000983284	0.000112369	8.60839e-05		0	NaN	5.65904	2.52283	6.059	6.26838	2.50432
4	132953239	Fam76a		3	141	83	9.27074e-05	162	178	0	0	4	11	19	21	25	13	12	132	208	235	123	3	120	15		0	NaN	0.000325045	0.000159397	0.000551028	0.000472558	0.000599348	0.000498294	0.000832813	0.000479405	0.000469027	0.00047103	0.000983284	0.000464974	0.000184466		0	NaN	11.3181	5.55022	19.1868	16.4545	20.8693
5	135978045	Rasa4, Dtx2		3	142	219	0.0166065	69	84	0	0	1	14	7	8	7	5	4	64	89	107	61	3	58	15		0	NaN	8.12612e-05	0.000202869	0.00020301	0.000180022	0.000167817	0.000191652	0.000277604	0.000232439	0.00020069	0.0002336	0.000983284	0.000224737	0.000184466		0	NaN	2.82952	7.06391	7.06883	6.26838	5.84341
5	136644313	Myl10		3	143	278	0.0328681	263	274	0	0	3	52	28	34	40	28	10	175	362	342	164	3	161	55		0	NaN	0.000243784	0.000753514	0.000812041	0.000765094	0.000958957	0.00107325	0.000694011	0.000635576	0.000816288	0.00062804	0.000983284	0.00062384	0.000676374		0	NaN	8.48856	26.2374	28.2753	26.6406	33.3909
3	146778399	Prkacb		3	144	99	0.000551785	25	20	0	0	0	10	2	0	2	1	3	16	29	27	15	3	12	10		0	NaN	0	0.000144906	5.8003e-05	0	4.79478e-05	3.83303e-05	0.000208203	5.81098e-05	6.53932e-05	5.74427e-05	0.000983284	4.64974e-05	0.000122977		0	NaN	0	5.04565	2.01967	0	1.66955
1	164091376	F5		3	145	132	0.00185431	220	221	0	0	4	43	22	28	49	18	17	159	282	260	145	3	142	47		0	NaN	0.000325045	0.000623098	0.000638033	0.000630077	0.00117472	0.000689946	0.00117982	0.000577466	0.000635893	0.000555279	0.000983284	0.000550219	0.000577992		0	NaN	11.3181	21.6963	22.2163	21.9393	40.9039
1	181228828	Nvl		3	146	102	0.000580271	149	166	0	0	9	29	8	26	22	13	8	98	217	200	93	3	90	38		0	NaN	0.000731351	0.000420229	0.000232012	0.000585072	0.000527426	0.000498294	0.000555209	0.000355922	0.000489322	0.000356144	0.000983284	0.00034873	0.000467313		0	NaN	25.4657	14.6324	8.07866	20.3722	18.365
8	3380935	Insr, Pnpla6		2	147	173	0.00708491	79	68	0	0	3	17	5	9	11	0	1	55	92	101	54	2	52	20		0	NaN	0.000243784	0.000246341	0.000145007	0.000202525	0.000263713	0	6.94011e-05	0.000199752	0.000207454	0.000206794	0.000655523	0.000201489	0.000245954		0	NaN	8.48856	8.57761	5.04917	7.05192	9.1825
5	3458202	Cdk6		2	148	482	0.233903	73	77	0	0	0	13	9	3	14	6	4	58	92	101	56	2	54	13		0	NaN	0	0.000188379	0.000261013	6.75083e-05	0.000335635	0.000229982	0.000277604	0.000210648	0.000207454	0.000214453	0.000655523	0.000209238	0.00015987		0	NaN	0	6.55935	9.0885	2.35064	11.6868
[truncated: 1,007 more rows]
[truncated: 108 more columns]
