# Supplementary material for: Subclonal mutation selection in mouse lymphomagenesis identifies known cancer loci and suggests novel candidates
Source: Nat Commun. 2018 Jul 9;9:2649. doi: 10.1038/s41467-018-05069-9 (PMC6037733; doi:10.1038/s41467-018-05069-9)
Supplement: Supplementary file 6 — Supplementary Data 3 [file 41467_2018_5069_MOESM6_ESM.xlsx]

## Sheet: Legend
Identification of regions of selection/bias
Genome wide scanning of subclonal mutation selection.
A scanning 100kb window is moved across the genome in increments of 10kb.
For each window the number of insertions in each class (early/late, forward strand/reverse strand, BCL2 transgenic/wild type, B cell/T cell) is counted and the likelihood of this distribution between groups is estimated using Fisher's exact test.
By comparing neighboring windows p-value minima are identified (i.e. windows where the p-value is higher on either side). If a run of 2 or more minima are less than 100,000bp from each other all but the lowest minima will be discarded.
For each of the remaining local p-value minima, to assign gene names the nearest peak identified by Gaussian kernel convolution of the late stage clonal integrations (using the CIMPL/KCRBM packages) and the genes associated with this peak are identified.
Each locus with a false discovery rate <0.05 is manually inspected and curated candidate genes are added.
Strand specific loci were calculated using all insertions from all stages and tissues analyzed including thymus and lymph nodes. Similar but slightly less significant results were obtained using only late stage integrations.

## Sheet: Late_Specific
Specificity	Candidates			Chr	Pos	p.value	Early in window	Late in window	Early reaminder	Late remainder	2-tailed p value	False disc. Rate	Rank	Fold bias		KCRBM	KCRBM clonal	Nearest Peak Pos	Distance from peak	KCRBM rank
Late stage	Gfi1, Evi5	UCSC	Ensembl	5	107690000	1.90301e-35	21	483	81295	251087	2.85285e-35	0	1	7.44676		Evi5, \N	\N, Evi5	1.07734e+08	44053.3	1
Late stage	Mecom	UCSC	Ensembl	3	30050000	1.11159e-20	0	164	81316	251406	1.46051e-20	0	2	#DIV/0!		Mecom, \N	\N, Mecom	3.00541e+07	4148.65	41
Late stage	Rasgrp1	UCSC	Ensembl	2	117370000	2.09998e-17	10	228	81306	251342	3.66526e-17	0	3	7.37552		Gm13982, \N	\N, Gm13982	1.17403e+08	33269.7	4
Late stage	Ccnd3	UCSC	Ensembl	17	47540000	2.90147e-16	61	501	81255	251069	5.25862e-16	0	4	2.65806		Ccnd3, \N	\N, Taf8	4.75344e+07	-5592.39	3
Late stage	Batf, Jdp2	UCSC	Ensembl	12	85620000	3.79097e-16	4	169	81312	251401	8.52512e-16	0	5	13.6651		\N, Jdp2	\N, Batf	8.55895e+07	-30546.5	11
Late stage	Kit, Kdr	UCSC	Ensembl	5	75840000	1.91e-15	17	255	81299	251315	3.20739e-15	0	6	4.85242		\N	\N	7.58014e+07	-38555.2	113
Late stage	Myc, Pvt1	UCSC	Ensembl	15	62030000	1.67809e-14	2	136	81314	251434	3.01857e-14	0	7	21.9913		Pvt1, \N	\N, Pvt1, Myc	6.20295e+07	-520.776	2
Late stage	Notch1	UCSC	Ensembl	2	26510000	1.92943e-14	10	199	81306	251371	4.1476e-14	0	8	6.43666		Gm13358, \N	\N, Notch1	2.64799e+07	-30146.5	5
Late stage	Pou2f2	UCSC	Ensembl	7	25090000	2.44747e-14	13	218	81303	251352	4.30763e-14	0	9	5.42422		Pou2f2, \N	\N, Pou2f2	2.51299e+07	39905.3	29
Late stage	Rel	UCSC	Ensembl	11	23820000	4.05173e-13	2	124	81314	251446	7.1451e-13	0	10	20.0499		Gm12061, Rel, \N	\N, Rel	2.37945e+07	-25450.5	472
Late stage	Ccnd2	UCSC	Ensembl	6	127200000	1.14716e-12	16	219	81300	251351	1.72574e-12	0	11	4.42725		Gm7308, \N	\N, Gm4968	1.27182e+08	-18379.1	17
Late stage	Rras2, Copb1, Psma1	UCSC	Ensembl	7	114160000	6.17209e-12	14	199	81302	251371	1.22166e-11	0	12	4.59739		Copb1, \N	\N	1.14164e+08	4366.71	6
Late stage	Pim2	UCSC	Ensembl	20	7900000	2.98265e-11	1	98	81315	251472	6.49142e-11	0	13	31.6889		Pim2, \N	\N, Kcnd1, Eras	7.87604e+06	-23962.5	10
Late stage	Irf4, Exoc2, Dusp22	UCSC	Ensembl	13	30780000	1.15126e-10	1	93	81315	251477	2.61889e-10	0	14	30.0715		Exoc2, Irf4, \N	\N, Dusp22, Exoc2	3.07686e+07	-11430.4	21
Late stage	Mir106a	UCSC	Ensembl	20	52760000	1.19751e-10	4	119	81312	251451	2.62908e-10	0	15	9.62029		Mir106a, Phf6, \N	\N, Mir106a	5.27554e+07	-4639.82	9
Late stage	Cd86	UCSC	Ensembl	16	36700000	3.24394e-10	0	78	81316	251492	7.12049e-10	0	16	#DIV/0!		Slc15a2, \N	\N, Iqcb1, Cd86	3.66709e+07	-29072.3	43
Late stage	Myb, Ahi1	UCSC	Ensembl	10	21080000	6.85804e-10	37	296	81279	251274	1.30859e-09	0	17	2.58774		Myb, Ahi1, \N	\N, Ahi1, Hbs1l	2.118e+07	100018	12
Late stage	Nkx2-3	UCSC	Ensembl	19	43590000	1.41296e-09	4	109	81312	251461	2.08996e-09	0	18	8.81151		Entpd7, Gm20467, \N	\N	4.29608e+07	-629209	563
Late stage	Lrrc4c, Rag1, Rag2	UCSC	Ensembl	2	98620000	2e-09	15	177	81301	251393	3.52023e-09	0	19	3.81614		Gm10800, \N	\N, Gm10800	9.86633e+07	43329	289
Late stage	Il2ra	UCSC	Ensembl	2	11660000	9.12444e-09	19	191	81297	251379	1.78349e-08	0	20	3.25106		Il2ra, \N	\N, Pfkfb3	1.15766e+07	-83412.1	424
Late stage	Ccnd1	UCSC	Ensembl	7	145070000	1e-08	12	152	81304	251418	1.60868e-08	0	21	4.09617		\N, Ccnd1	\N	1.45034e+08	-35702.5	28
Late stage	Pim1	UCSC	Ensembl	17	29450000	1.46808e-08	22	204	81294	251366	2.52214e-08	0	22	2.99888		Pim1, Mtch1, \N	\N, Pim1, Mtch1	2.94879e+07	37935.9	7
Late stage	Sox4	UCSC	Ensembl	13	28910000	2.37561e-08	8	124	81308	251446	3.93376e-08	0	23	5.01211		Sox4, 2610307P16Rik, \N	\N, 2610307P16Rik	2.8966e+07	55951.3	40
Late stage	Bcl9l	UCSC	Ensembl	9	44450000	3.92506e-08	6	109	81310	251461	8.45153e-08	0	24	5.8742		Ccdc84, \N	\N, Trappc4	4.44741e+07	24073.2	573
Late stage	Mfsd2a, Mycl, Cap1	UCSC	Ensembl	4	122940000	4.2298e-08	1	71	81315	251499	5.81476e-08	0	25	22.9558		Mfsd2a, \N	\N, Trit1	1.2294e+08	234.66	957
Late stage	Map3k8	UCSC	Ensembl	18	4320000	8.15238e-08	3	85	81313	251485	1.42416e-07	0	26	9.16106		Gm10557, Mtpap, \N	\N, Gm10557	4.31474e+06	-5256.38	37
Late stage	H2afy	UCSC	Ensembl	13	56120000	8.67087e-08	21	189	81295	251381	1.85662e-07	0	27	2.91054		H2afy, \N	\N	5.41929e+07	-1.92708e+06	624
Late stage	Alkbh8	UCSC	Ensembl	9	3040000	1.07335e-07	5	98	81311	251472	2.07511e-07	3.57143e-05	28	6.33747		Gm10720, \N	\N	7.17915e+06	4.13915e+06	401
Late stage	Nfatc2, Kcng1	UCSC	Ensembl	2	168350000	1.09278e-07	9	123	81307	251447	2.23504e-07	3.44828e-05	29	4.4192		Kcng1, Gm14234, \N	\N	1.67801e+08	-549400	14
Late stage	Fchsd1, P2ry2	UCSC	Ensembl	7	101090000	1.75e-07	22	190	81294	251380	3.37665e-07	3.33333e-05	30	2.79292		P2ry2, Fchsd2, \N	\N	1.01394e+08	303943	1130
Late stage	Smg6	UCSC	Ensembl	11	75110000	3.56285e-07	3	79	81313	251491	5.12365e-07	3.22581e-05	31	8.51419		Smg6, \N	\N, Srr	7.49707e+07	-139259	259
Late stage	Bcl11b, Vrk1	UCSC	Ensembl	12	107120000	4.5492e-07	3	78	81313	251492	7.85449e-07	3.125e-05	32	8.40638		Gm16084, \N	\N, Gm5187	1.07145e+08	25062.7	24
Late stage	Thada, Mta3	UCSC	Ensembl	17	84060000	4.5492e-07	3	78	81313	251492	7.85449e-07	3.0303e-05	33	8.40638		\N	\N	8.39272e+07	-132842	268
Late stage	Arhgef10, Kbtbd11, Myom2	UCSC	Ensembl	8	14970000	5.83511e-07	4	84	81312	251486	1.19019e-06	2.94118e-05	34	6.78985		Arhgef10, \N	\N, Myom2	1.50073e+07	37267.3	163
Late stage	Cstad	UCSC	Ensembl	2	30640000	5.8878e-07	6	97	81310	251473	8.81356e-07	2.85714e-05	35	5.22725		9330198N18Rik, Cstad, \N	\N, Gm14487, Cstad	3.06057e+07	-34274.7	33
Late stage	Rassf2	UCSC	Ensembl	2	131980000	7.5014e-07	8	108	81308	251462	1.24616e-06	5.55556e-05	36	4.3651		Slc23a2, Rassf2, \N	\N, Slc23a2	1.32046e+08	66258.4	985
Late stage	Ccr7	UCSC	Ensembl	11	99170000	8.17e-07	22	181	81294	251389	1.62651e-06	5.4054e-05	37	2.66053		Ccr7, \N	\N, Ccr7	9.91534e+07	-16570	54
Late stage	Irf2	UCSC	Ensembl	8	46890000	8.49131e-07	20	171	81296	251399	1.77693e-06	7.89474e-05	38	2.76485		Irf2, \N	\N	5.45329e+07	7.64294e+06	626
Late stage	Ninj2, Wnk1	UCSC	Ensembl	6	120130000	1.64135e-06	9	110	81307	251460	2.95883e-06	0.000179487	39	3.95193		Ninj2, \N	\N, Ninj2	1.20078e+08	-52093.2	935
Late stage	Snx10, Skap2	UCSC	Ensembl	6	51810000	2.2619e-06	1	56	81315	251514	3.45511e-06	0.000275	40	18.1049		\N	\N	5.22294e+07	419418	611
Late stage	Rfx8	UCSC	Ensembl	1	39700000	2.75581e-06	10	113	81306	251457	4.56867e-06	0.000341463	41	3.65374		Rfx8, \N	\N, Rfx8	3.98351e+07	135089	1103
Late stage	Bcl6, Lpp	UCSC	Ensembl	16	24170000	3.31023e-06	5	83	81311	251487	5.10365e-06	0.000404762	42	5.36713		\N	\N	2.402e+07	-149957	181
Late stage	Tnfrsf13c, Srebf2	UCSC	Ensembl	15	82240000	3.80792e-06	2	62	81314	251508	6.47146e-06	0.000418605	43	10.0225		Mei1, \N	\N	8.22675e+07	27471.6	774
Late stage	Nfia	UCSC	Ensembl	4	97690000	3.829e-06	1	54	81315	251516	5.45688e-06	0.000409091	44	17.4582		E130114P18Rik, \N	\N	9.79126e+07	222608	833
Late stage	Bach2	UCSC	Ensembl	4	32300000	4.19714e-06	7	94	81309	251476	7.229e-06	0.000488889	45	4.34182		Bach2, \N	\N	3.23543e+07	54292.1	508
Late stage	Arf6, Sos2, Nemf	UCSC	Ensembl	12	69430000	4.52865e-06	9	105	81307	251465	8.95568e-06	0.000543478	46	3.77222		\N, Nemf	\N, Nemf	6.94276e+07	-2428.89	246
Late stage	Gsg1, Emp1	UCSC	Ensembl	6	135320000	4.76585e-06	4	75	81312	251495	9.08154e-06	0.000531915	47	6.06215		Gsg1, \N	\N, Emp1	1.35361e+08	40797.8	995
Late stage	Fli1	UCSC	Ensembl	9	32590000	5.35977e-06	11	115	81305	251455	9.75428e-06	0.000604167	48	3.38035		Fli1, Ets1, \N	\N, Fli1	3.26148e+07	24798.6	42
Late stage	Ntn1, Pik3r5	UCSC	Ensembl	11	68440000	6.47427e-06	1	52	81315	251518	1.46533e-05	0.000673469	49	16.8114		Ntn1, \N, Pik3r5	\N, Ntn1	6.84283e+07	-11669.8	15
Late stage	Mcl1	UCSC	Ensembl	3	95690000	7.03444e-06	13	124	81303	251446	1.4327e-05	0.00072	50	3.08418		Ensa, \N	\N, Mcl1	9.55976e+07	-92361	1127
Late stage	Xxylt1	UCSC	Ensembl	16	30990000	7.8644e-06	11	113	81305	251457	1.37582e-05	0.00072549	51	3.32154		Xxylt1, \N	\N, Xxylt1	3.0978e+07	-11970.3	493
Late stage	Phf19, Traf1	UCSC	Ensembl	2	34920000	7.89169e-06	7	91	81309	251479	1.56594e-05	0.000711539	52	4.2032		Psmd5, Traf1, \N	\N, Fbxw2	3.48666e+07	-53444.6	1101
Late stage	Igf1r, Fam169b, Pgpep1	UCSC	Ensembl	7	68250000	7.89169e-06	7	91	81309	251479	1.56594e-05	0.000698113	53	4.2032		Igf1r, \N	\N, Igf1r	6.82567e+07	6729.53	110
Late stage	Ccl3, Ccl4	UCSC	Ensembl	11	83680000	8.15684e-06	6	85	81310	251485	1.34341e-05	0.000722222	54	4.58036		Ccl6, \N	\N	8.30639e+07	-616054	266
Late stage	Igha	UCSC	Ensembl	12	113470000	8.41465e-06	1	51	81315	251519	1.34458e-05	0.000781818	55	16.4881		Igha, \N	\N	1.13243e+08	-226842	897
Late stage	Mecom	UCSC	Ensembl	3	30200000	1.032e-05	2	58	81314	251512	1.53403e-05	0.00101786	56	9.37572		Mecom, \N	\N, Mecom	3.00541e+07	-145851	41
Late stage	Cd74, Camk2a, Tcof1	UCSC	Ensembl	18	60920000	1.32249e-05	2	57	81314	251513	2.39781e-05	0.00121053	57	9.21403		Cd74, \N	\N, Camk2a	6.08119e+07	-108097	664
Late stage	Mir17, Mir18 Mir19a, Mir19b-1, Mir20a, Mir92-1, Mir92-2	UCSC	Ensembl	14	115000000	1.36112e-05	8	94	81308	251476	2.4396e-05	0.00122414	58	3.79905		Gpc5, Gm24073, \N	Mir18, \N	1.15035e+08	34641.5	16
Late stage	Mycn	UCSC	Ensembl	12	12920000	1.36208e-05	0	40	81316	251530	2.17577e-05	0.00137288	59	#DIV/0!		Mycn, \N	Rpl36-ps3, \N	1.29333e+07	13349.3	20
Late stage	Mkln1, Mir29a, Mir29b-1	UCSC	Ensembl	6	31260000	1.42e-05	1	49	81315	251521	2.10871e-05	0.00135	60	15.8414		Gm13835, \N	\N, Lincpint	3.12202e+07	-39840.2	496
Late stage	Chrna9, Rhoh	UCSC	Ensembl	5	65960000	1.46811e-05	14	125	81302	251445	2.69423e-05	0.00139344	61	2.88696		Chrna9, \N	\N, N4bp2, 9130230L23Rik	6.5904e+07	-56022.3	108
Late stage	Mcfd2, Ttc7	UCSC	Ensembl	17	87220000	1.4994e-05	4	70	81312	251500	3.11386e-05	0.0013871	62	5.65789		Mcfd2, Gm22346, \N	\N	8.69542e+07	-265754	791
Late stage	Gsdmcl1, Pvt1, Asap1	UCSC	Ensembl	15	63260000	1.80242e-05	0	39	81316	251531	3.74118e-05	0.00163492	63	#DIV/0!		\N	\N	6.32841e+07	24099.6	30
Late stage	Card10, Mfng, Sh3bp1	UCSC	Ensembl	15	78800000	1.88196e-05	4	69	81312	251501	2.99335e-05	0.00171875	64	5.57704		Sh3bp1, \N	\N, Sh3bp1	7.8851e+07	51043.7	116
Late stage	Hivep2	UCSC	Ensembl	10	14010000	2.16837e-05	2	55	81314	251515	3.64761e-05	0.00198461	65	8.89066		Hivep2, \N	\N	1.4085e+07	74995	437
Late stage	Zfp438	UCSC	Ensembl	18	5320000	2.38512e-05	0	38	81316	251532	3.48412e-05	0.00222727	66	#DIV/0!		Zfp438, \N	\N, Zfp438	5.34863e+06	28629.4	38
Late stage	Runx3	UCSC	Ensembl	4	135100000	3.00138e-05	13	116	81303	251454	5.2776e-05	0.00259701	67	2.88511		\N, Tmem50a	\N, Runx3	1.35083e+08	-17165.7	18
Late stage	Il6st	UCSC	Ensembl	13	112470000	3.96791e-05	9	94	81307	251476	7.51195e-05	0.00327941	68	3.37689		Il31ra, \N	\N, Il6st	1.12429e+08	-40881.5	36
Late stage	Lef1, Ostc	UCSC	Ensembl	3	130940000	4.17651e-05	0	36	81316	251534	5.65853e-05	0.00376812	69	#DIV/0!		Gm26090, \N	\N, Gm26090	1.30936e+08	-3909.34	338
Late stage	Bcl7b, Baz1b, Fkbp6	UCSC	Ensembl	5	135240000	4.17651e-05	0	36	81316	251534	5.65853e-05	0.00371429	70	#DIV/0!		Baz1b, \N	\N	1.35167e+08	-73064.7	994
Late stage	Gm525, Dgke	UCSC	Ensembl	11	89050000	4.29728e-05	12	109	81304	251461	7.4807e-05	0.00387324	71	2.93688		Dgke, \N	\N, Dgke	8.90733e+07	23271.1	122
Late stage	Fxyd5, Fxyd1, Fxyd7	UCSC	Ensembl	7	31040000	5.115e-05	11	103	81305	251467	0.000108929	0.00418056	72	3.02748		Fxyd5, Lsr, \N	\N	3.08562e+07	-183752	189
Late stage	Gsdmc, Gsdmc2, Gsdmc3, Gsdmc4, Gsdmcl1	UCSC	Ensembl	15	63580000	5.21926e-05	1	44	81315	251526	8.12958e-05	0.00427397	73	14.2246		\N, Gm5473	\N	6.32841e+07	-295900	30
Late stage	Spink13	UCSC	Ensembl	18	62770000	5.21926e-05	1	44	81315	251526	8.12958e-05	0.00421622	74	14.2246		Spink13, \N	\N	6.08119e+07	-1.9581e+06	664
Late stage	Myo1e	UCSC	Ensembl	9	70220000	5.52669e-05	0	35	81316	251535	9.1107e-05	0.0046	75	#DIV/0!		Myo1e, \N	\N	7.0589e+07	369007	702
Late stage	Cfc1, Prss39	UCSC	Ensembl	1	34540000	7.38904e-05	2	50	81314	251520	0.000133228	0.00653947	76	8.08226		Cfc1, Prss39, \N	\N	3.44674e+07	-72563.9	520
Late stage	Syk, Sykb, Auh	UCSC	Ensembl	13	52780000	8.75928e-05	1	42	81315	251528	0.0001276	0.00735065	77	13.5779		Syk, \N	\N	5.28361e+07	56107	47
Late stage	Slc29a3, Cdh23	UCSC	Ensembl	10	60700000	9.04497e-05	4	62	81312	251508	0.000147417	0.00748718	78	5.01112		Cdh23, \N	\N	6.01687e+07	-531328	228
Late stage	Tmsb4x, Gm15232	UCSC	Ensembl	20	167140000	9.09551e-05	21	147	81295	251423	0.000149023	0.00739241	79	2.26338		Tmsb4x, Gm15232, \N	\N	1.67308e+08	168476	1153
Late stage	Ksr1, Nf1	UCSC	Ensembl	11	79170000	9.42438e-05	2	49	81314	251521	0.000132872	0.0076125	80	7.92058		Lgals9, \N	\N, Lyrm9	7.87799e+07	-390122	748
Late stage	Pcgf5, Ankrd1	UCSC	Ensembl	19	36220000	9.8764e-05	8	84	81308	251486	0.000215603	0.00833333	81	3.39476		\N	\N	3.6243e+07	23004.3	196
Late stage	Cdk19	UCSC	Ensembl	10	40510000	0.000105813	21	146	81295	251424	0.000197778	0.00853658	82	2.24797		Cdk19, \N	\N, Slc22a16, Cdk19	4.05045e+07	-5508.76	200
Late stage	C130026L21Rik, Mn1	UCSC	Ensembl	5	111560000	0.000119842	8	83	81308	251487	0.000207757	0.00936145	83	3.35433		C130026L21Rik, \N	\N	1.11471e+08	-89049.4	302
Late stage	Bcl11a	UCSC	Ensembl	11	24240000	0.000131301	18	131	81298	251439	0.00025606	0.0109405	84	2.35313		4930538E20Rik, \N	\N, Bcl11a	2.41629e+07	-77137	1095
Late stage	Irf2bpl, Cipc	UCSC	Ensembl	12	86890000	0.000131705	22	149	81294	251421	0.000238143	0.0108235	85	2.18988		Angel1, Cipc, \N	\N, Cipc	8.68631e+07	-26893.6	74
Late stage	Tha1, Socs3	UCSC	Ensembl	11	117920000	0.000140611	4	60	81312	251510	0.000218744	0.011407	86	4.84943		Tmem235, \N	\N, Birc5	1.17821e+08	-98891	315
Late stage	Tinagl1	UCSC	Ensembl	4	130190000	0.000146726	1	40	81315	251530	0.000201744	0.0118736	87	12.9313		Ptp4a2, \N	\N	1.29915e+08	-274853	336
Late stage	Atp1a1	UCSC	Ensembl	3	101670000	0.000152994	2	47	81314	251523	0.000323338	0.0122614	88	7.59723		Atp1a1, \N	\N	1.00695e+08	-975035	291
Late stage	Slc6a6	UCSC	Ensembl	6	91680000	0.000152994	2	47	81314	251523	0.000323338	0.0121236	89	7.59723		Slc6a6, Xpc, \N	\N, Slc6a6	9.16819e+07	1917.99	280
Late stage	Ptp4a3, Gpr20	UCSC	Ensembl	15	73720000	0.000166775	19	134	81297	251436	0.000312794	0.0123222	90	2.28033		Gpr20, \N	\N, Gpr20	7.37168e+07	-3249.05	49
Late stage	Bcl3, Ceacam16	UCSC	Ensembl	7	19850000	0.000167495	5	65	81311	251505	0.000251382	0.0125165	91	4.20287		Cblc, \N	\N	1.99268e+07	76781.4	458
Late stage	Map3k14, Arhgap27	UCSC	Ensembl	11	103330000	0.000167495	5	65	81311	251505	0.000251382	0.0123804	92	4.20287		1700023F06Rik, \N	\N, Map3k14	1.03311e+08	-18504.4	858
Late stage	Cxcl10, Cxcl11, Cxcl9	UCSC	Ensembl	5	92340000	0.000172055	3	53	81313	251517	0.000268323	0.0133118	93	5.71146		Sdad1, Scarb2, \N	\N	9.3192e+07	852019	283
Late stage	Serp2, 1700108F19Rik	UCSC	Ensembl	14	76700000	0.000182079	10	91	81306	251479	0.000292498	0.0137553	94	2.94213		\N	\N	7.68454e+07	145353	1120
Late stage	Ppp1r16b	UCSC	Ensembl	2	158670000	0.000188444	6	70	81310	251500	0.000409031	0.0137895	95	3.77184		Ppp1r16b, \N	\N, Ppp1r16b	1.58701e+08	30546.5	365
Late stage	Rapgef1	UCSC	Ensembl	2	29690000	0.000194719	2	46	81314	251524	0.000307714	0.0149479	96	7.43556		Rapgef1, \N	\N	3.01045e+07	414451	65
Late stage	Lrp5	UCSC	Ensembl	19	3700000	0.00021621	3	52	81313	251518	0.000409493	0.0158247	97	5.60368		Ppp6r3, \N	\N	4.18798e+06	487979	150
Late stage	Itgad, Itgam, Itgax	UCSC	Ensembl	7	128110000	0.000217543	9	85	81307	251485	0.000419218	0.0157143	98	3.05346		BC017158, \N	\N	1.28282e+08	171595	1148
Late stage	Jarid2	UCSC	Ensembl	13	44340000	0.000224242	0	30	81316	251540	0.000383331	0.0171414	99	#DIV/0!		\N	\N	4.45111e+07	171112	574
Late stage	Pde4d	UCSC	Ensembl	13	108670000	0.000224242	0	30	81316	251540	0.000383331	0.01697	100	#DIV/0!		Pde4d, \N	\N	1.09861e+08	1.19087e+06	301
Late stage	Stxbp4	UCSC	Ensembl	11	90590000	0.000230687	6	69	81310	251501	0.000393423	0.0169505	101	3.71794		Stxbp4, \N	\N	8.90733e+07	-1.51673e+06	122
Late stage	Kctd2, Slc16a5	UCSC	Ensembl	11	115450000	0.000230687	6	69	81310	251501	0.000393423	0.0167843	102	3.71794		Gga3, Tmem104, \N	\N, Kctd2	1.15456e+08	6148.61	132
Late stage	Hvcn1, Tctn1	UCSC	Ensembl	5	122260000	0.000240236	13	104	81303	251466	0.000499041	0.0166602	103	2.58653		Tctn1, \N	\N	1.22208e+08	-51504.6	953
Late stage	Myl10	UCSC	Ensembl	5	136710000	0.000254718	5	63	81311	251507	0.000553815	0.0180961	104	4.07352		Myl10, \N	\N, Myl10	1.36644e+08	-65686.7	143
Late stage	Gm21731	UCSC	Ensembl	13	120270000	0.000254718	5	63	81311	251507	0.000553815	0.0179238	105	4.07352		Gm21370, Gm21731, \N	\N, Gm21731	1.20279e+08	9230.62	318
Late stage	Tmem173, Ube2d2a, Cxxc5	UCSC	Ensembl	18	35780000	0.000257335	8	79	81308	251491	0.000416591	0.0178962	106	3.19263		Gm16490, \N	\N	3.58295e+07	49462.3	530
Late stage	Ly86, Rreb1	UCSC	Ensembl	13	37670000	0.000282116	6	68	81310	251502	0.000580655	0.0191402	107	3.66404		Rreb1, \N	\N	3.78434e+07	173362	44
Late stage	Rapgef4, Zak	UCSC	Ensembl	2	72240000	0.000296732	0	29	81316	251541	0.000671886	0.0207222	108	#DIV/0!		Zak, \N	\N, Zak	7.24139e+07	173916	252
Late stage	Ldlrad3	UCSC	Ensembl	2	101990000	0.000296732	0	29	81316	251541	0.000671886	0.0205321	109	#DIV/0!		Ldlrad3, \N	\N, Ldlrad3	1.02047e+08	56929.4	1131
Late stage	Ikzf1	UCSC	Ensembl	11	11740000	0.000303034	28	169	81288	251401	0.000622826	0.0205909	110	1.95159		Ikzf1, \N	\N, Ikzf1	1.17081e+07	-31948.8	8
Late stage	Lrch1	UCSC	Ensembl	14	74890000	0.000316856	1	37	81315	251533	0.000486348	0.0228649	111	11.9613		Lrrc63, Esd, \N	\N	7.51782e+07	288179	725
Late stage	Lrrc63	UCSC	Ensembl	11	5470000	0.000344653	6	67	81310	251503	0.000565489	0.0240714	112	3.61014		Xbp1, \N	\N, Znrf3	5.45641e+06	-13585.8	152
Late stage	Ms4a4a, Ms4a4b, Ms4a4c	UCSC	Ensembl	19	11430000	0.000344653	6	67	81310	251503	0.000565489	0.0238584	113	3.61014		Ms4a4b, Ms4a6b, \N	\N	1.15156e+07	85634.3	423
Late stage	Runx2, Supt3	UCSC	Ensembl	17	44660000	0.000357702	17	120	81299	251450	0.000657923	0.0239474	114	2.28226		Runx2, \N	\N, Supt3	4.48071e+07	147127	100
Late stage	Rasal3, Pglyrp2	UCSC	Ensembl	17	32430000	0.000385801	5	61	81311	251509	0.000792504	0.0249826	115	3.94417		Rasal3, \N	\N	3.17317e+07	-698344	498
Late stage	Efna1, Dpm3	UCSC	Ensembl	3	89330000	0.000392657	0	28	81316	251542	0.000610076	0.0267241	116	#DIV/0!		Dpm3, \N	\N, Efna3	8.93906e+07	60629.8	26
Late stage	Ctla4, Icosl, Cd28	UCSC	Ensembl	1	60930000	0.000399526	2	43	81314	251527	0.000724782	0.027265	117	6.95055		Gm11609, Ctla4, \N	\N	6.10324e+07	102439	230
Late stage	Tcf7l1	UCSC	Ensembl	6	72780000	0.000409084	1	36	81315	251534	0.000780712	0.0281864	118	11.6379		Mat2a, \N	\N, Tcf7l1	7.26443e+07	-135659	1116
Late stage	Trib1, Gm19510	UCSC	Ensembl	15	59750000	0.000409084	1	36	81315	251534	0.000780712	0.0279496	119	11.6379		\N	\N	5.87289e+07	-1.02114e+06	648
Late stage	Slc14a2	UCSC	Ensembl	18	78430000	0.000409084	1	36	81315	251534	0.000780712	0.0277167	120	11.6379		Gm26430, \N	\N	7.80496e+07	-380402	262
Late stage	Sstr2, Slc39a11	UCSC	Ensembl	11	113650000	0.00041684	4	55	81312	251515	0.000702995	0.0280661	121	4.44522		Slc39a11, \N	\N	1.13363e+08	-287423	307
Late stage	Kctd1	UCSC	Ensembl	18	15010000	0.000426683	3	49	81313	251521	0.000950399	0.0287623	122	5.28032		Kctd1, \N	\N, Kctd1	1.51329e+07	122949	1092
Late stage	Ankrd28, Btd, Hacl1	UCSC	Ensembl	14	31710000	0.000437295	23	145	81293	251425	0.000828249	0.0286667	123	2.03838		Eaf1, \N	\N	3.15752e+07	-134847	497
Late stage	Abcg1, Umodl1	UCSC	Ensembl	17	31060000	0.000441892	7	71	81309	251499	0.000835661	0.0286855	124	3.27916		Tff2, Tmprss3, \N	\N, Abcg1	3.1074e+07	14013.8	494
Late stage	Stat5b, Stat5a, Stat3	UCSC	Ensembl	11	100810000	0.000454816	24	149	81292	251421	0.000978497	0.028888	125	2.00734		Stat5a, \N	\N, Stat5a	1.0084e+08	29918.2	292
Late stage	Gimap1, Gimap5	UCSC	Ensembl	6	48720000	0.000509284	43	226	81273	251344	0.00104287	0.030381	126	1.69949		Gimap9, \N	\N, Gimap5	4.87106e+07	-9420.54	597
Late stage	Il21r, Il4ra	UCSC	Ensembl	7	125630000	0.000516929	14	104	81302	251466	0.000841455	0.0310551	127	2.40175		Il4ra, \N	\N, Il21r	1.25501e+08	-129218	968
Late stage	Pik3ap1	UCSC	Ensembl	19	41360000	0.0005195	18	122	81298	251448	0.0010669	0.0308516	128	2.19139		Pik3ap1, \N	\N, Tm9sf3	4.13714e+07	11438.6	202
Late stage	Ahcyl2, Smo	UCSC	Ensembl	6	29880000	0.000519591	0	27	81316	251543	0.00103684	0.0329457	129	#DIV/0!		Smo, \N	\N, Ahcyl2	2.98805e+07	548.344	91
Late stage	Cd8a, Cd8b1	UCSC	Ensembl	6	71350000	0.000519591	0	27	81316	251543	0.00103684	0.0326923	130	#DIV/0!		Rmnd5a, \N	\N, Cd8b1	7.1333e+07	-16968.3	708
Late stage	Mlycd, Osgin1, Necab2	UCSC	Ensembl	8	119410000	0.000519591	0	27	81316	251543	0.00103684	0.0324427	131	#DIV/0!		Slc38a8, \N	\N, Necab2	1.19548e+08	137855	317
Late stage	Msrb3	UCSC	Ensembl	10	120880000	0.000519591	0	27	81316	251543	0.00103684	0.032197	132	#DIV/0!		4921513I03Rik, \N	\N	1.20695e+08	-185252	320
Late stage	H2-D1, H2-Q1, H2-Q2, H2-L	UCSC	Ensembl	17	35360000	0.000519591	0	27	81316	251543	0.00103684	0.0319549	133	#DIV/0!		Apom, \N	\N, H2-D1	3.5281e+07	-79011.3	94
Late stage	Rxra	UCSC	Ensembl	2	27760000	0.00052783	1	35	81315	251535	0.000762112	0.0331492	134	11.3146		Rxra, \N	\N	2.73282e+07	-431836	184
Late stage	Procr, Edem2	UCSC	Ensembl	2	155700000	0.00052783	1	35	81315	251535	0.000762112	0.0329037	135	11.3146		Gss, \N	\N	1.54613e+08	-1.08677e+06	1053
Late stage	Chdh, Il17rb	UCSC	Ensembl	14	30000000	0.00052783	1	35	81315	251535	0.000762112	0.0326618	136	11.3146		Cacna1d, \N	\N	3.02469e+07	246910	491
Late stage	Mgat4a	UCSC	Ensembl	1	37620000	0.000535036	7	70	81309	251500	0.000831143	0.0333358	137	3.23296		Mgat4a, \N	\N, 2010300C02Rik	3.761e+07	-10047	199
Late stage	Hs1bp3	UCSC	Ensembl	12	8370000	0.000535036	7	70	81309	251500	0.000831143	0.0330942	138	3.23296		\N, Hs1bp3	\N	8.78433e+06	414329	410
Late stage	Lrrc8c, Lrrc8d	UCSC	Ensembl	5	105620000	0.000565479	15	108	81301	251462	0.00104326	0.0334604	139	2.32786		Lrrc8d, Lrrc8c, \N	\N, Lrrc8d	1.0559e+08	-29593.3	869
Late stage	Sufu, Trim8	UCSC	Ensembl	19	46470000	0.000602561	18	121	81298	251449	0.00105251	0.0337929	140	2.17342		Trim8, \N	\N	4.60379e+07	-432148	584
Late stage	Crtc3	UCSC	Ensembl	7	80600000	0.000612064	16	112	81300	251458	0.0012959	0.0337943	141	2.2632		Iqgap1, \N	\N, Iqgap1	8.08237e+07	223679	265
Late stage	Cuedc1	UCSC	Ensembl	11	88190000	0.000624352	6	64	81310	251506	0.00117051	0.0338451	142	3.44845		Cuedc1, \N	\N	8.77551e+07	-434904	35
Late stage	Elf4	UCSC	Ensembl	20	48400000	0.000624352	6	64	81310	251506	0.00117051	0.0336084	143	3.44845		Elf4, \N	\N, Elf4	4.84358e+07	35832.4	596
Late stage	Ier5	UCSC	Ensembl	1	155120000	0.000639207	4	53	81312	251517	0.00103136	0.0340625	144	4.28354		Gm9530, \N	\N	1.56401e+08	1.28099e+06	1055
Late stage	Elk3, Cdk17	UCSC	Ensembl	10	93270000	0.000639207	4	53	81312	251517	0.00103136	0.0338276	145	4.28354		Elk3, Cdk17, \N	\N	9.42461e+07	976134	814
Late stage	Ephb6, Trpv5, Trpv6	UCSC	Ensembl	6	41590000	0.000642349	2	41	81314	251529	0.00109237	0.0346575	146	6.62722		Trbv31, \N	\N, Ephb6	4.15503e+07	-39738	203
Late stage	Maml3, Foxo1	UCSC	Ensembl	3	52030000	0.000647088	7	69	81309	251501	0.00117688	0.0347619	147	3.18676		Maml3, \N	\N	5.16885e+07	-341538	607
Late stage	Uaca, Tle3	UCSC	Ensembl	9	61010000	0.000668006	3	47	81313	251523	0.00138809	0.0358108	148	5.06476		\N	\N	6.1145e+07	134987	48
Late stage	Pecam1, Milr1, Polg2	UCSC	Ensembl	11	106710000	0.000674132	29	167	81287	251403	0.00114756	0.0355973	149	1.86195		Pecam1, \N	\N, Cep95	1.06636e+08	-73990.5	872
Late stage	Jazf1, Tax1bp1	UCSC	Ensembl	6	52900000	0.000680597	1	34	81315	251536	0.00119604	0.0368	150	10.9913		Tax1bp1, Jazf1, \N	\N, Jazf1	5.28804e+07	-19644.1	105
Late stage	Ppm1e	UCSC	Ensembl	11	87200000	0.000680597	1	34	81315	251536	0.00119604	0.0365563	151	10.9913		Trim37, \N	\N, Ppm1e	8.72414e+07	41396	271
Late stage	Csprs	UCSC	Ensembl	1	85150000	0.000687558	0	26	81316	251544	0.0009844	0.0393487	152	#DIV/0!		C130026I21Rik, \N	\N	8.56846e+07	534605	120
Late stage	Dhx9, Npl	UCSC	Ensembl	1	153540000	0.000687558	0	26	81316	251544	0.0009844	0.0390915	153	#DIV/0!		Shcbp1l, \N	\N	1.532e+08	-340080	1051
Late stage	Akt2	UCSC	Ensembl	7	27610000	0.000687558	0	26	81316	251544	0.0009844	0.0388377	154	#DIV/0!		Pgam1-ps2, \N	\N	2.75522e+07	-57783.7	486
Late stage	St6gal1	UCSC	Ensembl	16	23200000	0.000687558	0	26	81316	251544	0.0009844	0.0385871	155	#DIV/0!		St6gal1, \N	\N	2.32821e+07	82074.9	470
Late stage	Gfra1	UCSC	Ensembl	19	58350000	0.000687558	0	26	81316	251544	0.0009844	0.0383397	156	#DIV/0!		Gfra1, \N	\N, Gfra1	5.83553e+07	5334.77	643
Late stage	Slamf6, Cd84	UCSC	Ensembl	1	171930000	0.000698244	18	120	81298	251450	0.00140081	0.038121	157	2.15545		Cd48, \N	\N, Slamf6	1.71909e+08	-21369.4	371
Late stage	Prkcb	UCSC	Ensembl	7	122360000	0.000751146	10	83	81306	251487	0.00150929	0.0389367	158	2.6834		Prkcb, \N	\N, Prkcb	1.22352e+08	-8222.27	134
Late stage	St8sia1	UCSC	Ensembl	6	142910000	0.000773531	9	78	81307	251492	0.00159261	0.0393459	159	2.80192		Cmas, \N	\N, St8sia1	1.42927e+08	16772.2	1026
Late stage	Cx3cr1	UCSC	Ensembl	9	120040000	0.00079023	4	52	81312	251518	0.00153757	0.0401938	160	4.20271		Csrnp1, \N	\N	1.1947e+08	-570403	933
Late stage	Armc2	UCSC	Ensembl	10	41970000	0.00079023	4	52	81312	251518	0.00153757	0.0399441	161	4.20271		Armc2, \N	\N	4.20574e+07	87437.4	560
Late stage	Cd244, Ly9, Slamf7, Cd48	UCSC	Ensembl	1	171580000	0.000808258	12	92	81304	251478	0.00131601	0.0399136	162	2.47867		Cd48, \N	\N, Slamf1	1.71665e+08	84646.4	370
Late stage	Igl@	UCSC	Ensembl	16	19190000	0.0008345	3	46	81313	251524	0.00133928	0.0419264	163	4.95698		\N, Iglv1	\N	1.90076e+07	-182391	170
Late stage	Bcl2	UCSC	Ensembl	1	106560000	0.000873558	5	57	81311	251513	0.00162506	0.0424634	164	3.68548		Bcl2, \N	\N	1.06101e+08	-458795	871
Late stage	Hmg20a, Peak1	UCSC	Ensembl	9	56510000	0.000876973	1	33	81315	251537	0.00198441	0.0440545	165	10.668		\N, Gm26868	\N	5.76542e+07	1.14419e+06	640
Late stage	Fam129b, Stxbp1	UCSC	Ensembl	2	32850000	0.000892402	10	82	81306	251488	0.00148775	0.0440964	166	2.65106		Eng, \N	\N	3.20421e+07	-807932	504
Late stage	Gm5086, Lincenc1	UCSC	Ensembl	13	97520000	0.000909822	0	25	81316	251545	0.00162314	0.0476048	167	#DIV/0!		Lincenc1, \N	\N	9.88998e+07	1.37979e+06	835
Late stage	Pgm5, Pip5k1b	UCSC	Ensembl	19	24650000	0.000909822	0	25	81316	251545	0.00162314	0.0473214	168	#DIV/0!		Pip5k1b, \N	\N, Pgm5	2.47017e+07	51716.9	475
Late stage	Rgs3	UCSC	Ensembl	4	62620000	0.000922546	6	62	81310	251508	0.00166074	0.0474201	169	3.34066		Rgs3, \N	\N, Rgs3	6.25887e+07	-31318.6	671
Late stage	Ubqlnl, Ubqln3, Olfr648, Olfr649	UCSC	Ensembl	7	104130000	0.000941619	8	72	81308	251498	0.00161953	0.0476471	170	2.90965		Olfr648, \N	\N	1.02334e+08	-1.7962e+06	853
Late stage	Gcnt2	UCSC	Ensembl	13	40920000	0.000941619	8	72	81308	251498	0.00161953	0.0473684	171	2.90965		Gcnt2, \N	\N, Gcnt2	4.09059e+07	-14125.1	556
Late stage	Osbpl3	UCSC	Ensembl	6	50340000	0.000943222	7	67	81309	251503	0.00165555	0.0473779	172	3.09437		Osbpl3, \N	\N	4.87106e+07	-1.62942e+06	597
Late stage	Pou2af1	UCSC	Ensembl	9	51180000	0.000975802	4	51	81312	251519	0.00151333	0.0480751	173	4.12187		Pou2af1, \N	\N	5.12764e+07	96409.7	605
Late stage	Tbc1d22a, Cerk	UCSC	Ensembl	15	86360000	0.00102885	2	39	81314	251531	0.00165208	0.0498276	174	6.30389		Celsr1, Cerk, \N	\N, Tbc1d22a	8.63498e+07	-10186.6	789
				12	115840000	0.00104664	13	95	81303	251475	0.00227059	0.0506857	175	2.36261		Ighv8-12, \N	\N, Ighv1-73	1.158e+08	-39887.4	909
				7	137550000	0.00106846	5	56	81311	251514	0.0016201	0.0512727	176	3.62081		\N	\N	1.34715e+08	-2.83475e+06	993
				15	101320000	0.00111986	16	108	81300	251462	0.00225488	0.0518136	177	2.18234		Atg101, \N	\N	1.01434e+08	114211	848
				6	129370000	0.00112818	8	71	81308	251499	0.00229806	0.0519551	178	2.86923		Klrb1-ps1, \N	\N, Cd69	1.29285e+08	-84623.1	334
				6	136730000	0.00112919	1	32	81315	251538	0.00184497	0.0540056	179	10.3447		Wbp11, Rpl36a-ps3, Erp27, \N	\N, Gucy2c	1.36766e+08	36446.4	347
				14	121690000	0.00112919	1	32	81315	251538	0.00184497	0.0537056	180	10.3447		Stk24, Ubac2, \N, Slc15a1	\N	1.21905e+08	214866	948
				16	78500000	0.00112919	1	32	81315	251538	0.00184497	0.0534088	181	10.3447		Btg3, D16Ertd472e, \N	\N	7.85626e+07	62606.8	747
				14	51040000	0.00113153	19	121	81297	251449	0.00215332	0.0531593	182	2.059		Rnase10, \N	\N	5.22408e+07	1.20079e+06	612
				3	146180000	0.0012035	4	50	81312	251520	0.00222522	0.05447	183	4.04103		Mcoln3, \N	\N, Mcoln2	1.46156e+08	-24106.4	356
				5	11880000	0.00120394	0	24	81316	251546	0.00160865	0.0584239	184	#DIV/0!		4933402N22Rik, \N	\N	1.11831e+07	-696945	420
				5	115690000	0.00120394	0	24	81316	251546	0.00160865	0.0581081	185	#DIV/0!		Pxn, \N	\N	1.15517e+08	-173158	905
				11	86970000	0.00120394	0	24	81316	251546	0.00160865	0.0577957	186	#DIV/0!		Trim37, Vmp1, \N	\N, Dhx40	8.68828e+07	-87225	51
				14	25340000	0.00120394	0	24	81316	251546	0.00160865	0.0574866	187	#DIV/0!		Zmiz1, \N	\N, Gm26660	2.54469e+07	106913	32
				5	75690000	0.00122066	15	103	81301	251467	0.00249257	0.0573032	188	2.22004		\N	\N	7.58014e+07	111445	113
				6	116620000	0.00129791	3	44	81313	251526	0.00199385	0.0588201	189	4.74142		Olfr215, \N	\N	1.17267e+08	646610	918
				5	113850000	0.00132606	14	98	81302	251472	0.00274898	0.0614895	190	2.26313		Coro1c, \N	\N, Coro1c	1.13808e+08	-42281.5	308
				10	4580000	0.00135656	6	60	81310	251510	0.00235379	0.062	191	3.23287		Ccdc170, Esr1, \N	\N	4.0782e+06	-501802	380
				9	57970000	0.00143476	13	93	81303	251477	0.0030235	0.0628333	192	2.31285		Sema7a, \N	\N, Arid3b	5.79467e+07	-23338	107
				11	119180000	0.00143776	18	115	81298	251455	0.00239212	0.0625855	193	2.06559		Tbc1d16, \N	\N, Cbx8, Card14	1.19139e+08	-40716.4	316
				9	72370000	0.00145282	1	31	81315	251539	0.00299466	0.0652526	194	10.0214		Tex9, \N	\N, Mns1	7.2391e+07	21013.2	251
				18	15150000	0.00145282	1	31	81315	251539	0.00299466	0.064918	195	10.0214		Kctd1, \N	\N	1.51329e+07	-17051.4	1092
				11	44880000	0.0014825	4	49	81312	251521	0.00221947	0.0655612	196	3.96019		Ebf1, \N	\N, Ebf1	4.4895e+07	15036	578
				14	27370000	0.00150543	16	106	81300	251464	0.00296395	0.0656294	197	2.14191		Arhgef3, \N	\N, Arhgef3	2.72881e+07	-81866.8	485
				14	70300000	0.00155798	9	74	81307	251496	0.00299646	0.066005	198	2.65819		Sorbs3, \N	\N, Ppp3cc	7.02866e+07	-13421.2	701
				4	59380000	0.00159243	5	54	81311	251516	0.00344651	0.0666935	199	3.49146		Susd1, \N	\N, Susd1	5.93357e+07	-44324	652
				1	69790000	0.00159312	0	23	81316	251547	0.00257692	0.07184	200	#DIV/0!		Ikzf2, \N	\N, Ikzf2	6.97378e+07	-52204.1	247
				2	29080000	0.00159312	0	23	81316	251547	0.00257692	0.0714826	201	#DIV/0!		Setx, \N, Ttf1	\N, Ttf1	2.91019e+07	21902.9	185
				3	79910000	0.00159312	0	23	81316	251547	0.00257692	0.0711287	202	#DIV/0!		Fam198b, \N	\N	7.91779e+07	-732065	752
				6	3340000	0.00159312	0	23	81316	251547	0.00257692	0.0707783	203	#DIV/0!		Samd9l, \N	\N	8.5411e+06	5.2011e+06	409
				8	120090000	0.00159312	0	23	81316	251547	0.00257692	0.0704314	204	#DIV/0!		Klhl36, Gse1, \N	\N	1.20406e+08	315852	1143
				12	107750000	0.00159312	0	23	81316	251547	0.00257692	0.0700878	205	#DIV/0!		4930465M20Rik, \N	\N, Gm15208	1.07859e+08	109080	881
				14	61490000	0.00159312	0	23	81316	251547	0.00257692	0.0697476	206	#DIV/0!		Kpna3, \N	\N	6.06316e+07	-858377	1112
				15	58000000	0.00159312	0	23	81316	251547	0.00257692	0.0694106	207	#DIV/0!		Tbc1d31, Wdyhv1, \N	\N	5.87289e+07	728862	648
				6	99350000	0.00160041	21	127	81295	251443	0.0028921	0.0691154	208	1.95528		Foxp1, \N	\N, Foxp1	9.92668e+07	-83239.8	290
				8	117450000	0.00161577	3	43	81313	251527	0.00297889	0.0705168	209	4.63364		Cmip, \N	\N	1.17147e+08	-302606	917
				17	8200000	0.00164186	6	59	81310	251511	0.00341429	0.0727238	210	3.17898		Ccr6, \N	\N	8.01786e+06	-182143	405
				5	124250000	0.00175721	10	78	81306	251492	0.00280081	0.0739431	211	2.5217		Vps37b, \N	\N, Pitpnm2	1.24149e+08	-100635	1145
				16	93200000	0.00181124	12	87	81304	251483	0.00324147	0.0740189	212	2.34391		\N	\N	9.31495e+07	-50539.9	52
				10	26790000	0.00182382	4	48	81312	251522	0.00322067	0.0747136	213	3.87936		\N, Arhgap18	\N, Arhgap18	2.67997e+07	9741.54	483
				7	110170000	0.00185035	9	73	81307	251497	0.00297872	0.0748411	214	2.62226		Swap70, \N	\N	1.10967e+08	796916	892
				9	13590000	0.00186769	1	30	81315	251540	0.00286301	0.077493	215	9.69806		Gm17571, \N	\N	1.34626e+07	-127411	433
				10	118010000	0.00186769	1	30	81315	251540	0.00286301	0.0771343	216	9.69806		\N	\N	1.17987e+08	-23202.2	922
				13	58020000	0.00186769	1	30	81315	251540	0.00286301	0.0767788	217	9.69806		Klhl3, \N	\N	5.8399e+07	379026	644
				11	52300000	0.00191236	15	100	81301	251470	0.00325796	0.0767339	218	2.15535		Vdac1, Gm26551, \N	\N, Vdac1	5.23098e+07	9768.34	104
				17	72980000	0.00197474	7	63	81309	251507	0.00325953	0.0785982	219	2.90959		\N, Lclat1	\N	7.29117e+07	-68346.1	253
				9	121650000	0.00198455	6	58	81310	251512	0.00333091	0.0789182	220	3.12509		Deb1, \N	\N	1.21932e+08	282024	949
				5	34240000	0.00200896	3	42	81313	251528	0.00296905	0.0800272	221	4.52587		Rnf4, Mxd4, \N	\N	3.36913e+07	-548657	23
				3	151380000	0.0020692	2	36	81314	251534	0.00383131	0.0823063	222	5.8189		Eltd1, \N	\N	1.51749e+08	369419	1045
				5	122960000	0.0020692	2	36	81314	251534	0.00383131	0.0819372	223	5.8189		Gm26745, \N	\N	1.23116e+08	156166	958
				14	62830000	0.0020692	2	36	81314	251534	0.00383131	0.0815714	224	5.8189		Wdfy2, \N	\N	6.4653e+07	1.82299e+06	681
				17	51230000	0.0020692	2	36	81314	251534	0.00383131	0.0812089	225	5.8189		\N	\N	5.18865e+07	656451	610
				19	29480000	0.00208976	21	125	81295	251445	0.00372373	0.0811726	226	1.92447		Pdcd1lg2, \N	\N	2.93312e+07	-148832	1099
				1	51630000	0.00210812	0	22	81316	251548	0.00443194	0.0872511	227	#DIV/0!		Nabp1, \N	\N	5.2249e+07	619007	1108
				1	64880000	0.00210812	0	22	81316	251548	0.00443194	0.0868684	228	#DIV/0!		Plekhm3, \N	\N, Plekhm3	6.48679e+07	-12129.3	684
				1	184130000	0.00210812	0	22	81316	251548	0.00443194	0.0864891	229	#DIV/0!		Dusp10, \N	\N	1.83444e+08	-685795	1081
				2	31210000	0.00210812	0	22	81316	251548	0.00443194	0.086113	230	#DIV/0!		Gpr107, \N	\N	3.06057e+07	-604275	33
				8	128550000	0.00210812	0	22	81316	251548	0.00443194	0.0857403	231	#DIV/0!		Nrp1, Gm26002, \N	\N	1.27501e+08	-1.04881e+06	973
				15	93880000	0.00210812	0	22	81316	251548	0.00443194	0.0853707	232	#DIV/0!		\N	\N	9.33467e+07	-533265	808
				7	129790000	0.00224075	4	47	81312	251523	0.00483256	0.0870987	233	3.79852		\N	\N	1.29783e+08	-6572.27	25
				11	88550000	0.00228307	13	90	81303	251480	0.00396039	0.0871367	234	2.23822		Msi2, \N	\N	8.90733e+07	523271	122
				3	59210000	0.00228583	11	81	81305	251489	0.00485044	0.0871872	235	2.38062		Gpr87, \N	\N, P2ry12	5.92127e+07	2656.66	651
				13	24370000	0.00232869	20	120	81296	251450	0.00418236	0.0873814	236	1.93985		Gm22013, Fam65b, \N	\N	2.45951e+07	225086	89
				13	117190000	0.00236087	5	52	81311	251518	0.00486881	0.0879283	237	3.36212		Emb, Parp8, \N	\N	1.17789e+08	598516	921
				3	136300000	0.00239551	6	57	81310	251513	0.00477762	0.0888865	238	3.07119		Bank1, \N	\N	1.3625e+08	-50060	1001
				2	18600000	0.00239897	1	29	81315	251541	0.00454912	0.0924519	239	9.37475		Pip4k2a, \N	\N, Gm13355	1.86426e+07	42625.2	39
				17	34280000	0.0024319	22	128	81294	251442	0.00424712	0.0923583	240	1.88108		Tap1, \N	\N	3.41108e+07	-169227	192
				14	54490000	0.00244769	10	76	81306	251494	0.00529763	0.0923278	241	2.45702		Lrp10, \N	\N, Prmt5	5.45309e+07	40863.7	625
				15	34020000	0.00244769	10	76	81306	251494	0.00529763	0.0919463	242	2.45702		Mtdh, \N	\N	3.67248e+07	2.70475e+06	538
				11	116380000	0.00247164	23	132	81293	251438	0.00482816	0.0916173	243	1.85553		Qrich2, \N	\N, Ubald2	1.16358e+08	-22452.6	915
				1	94040000	0.00249456	3	41	81313	251529	0.00437134	0.0932541	244	4.41809		Pdcd1, \N	\N, Pdcd1	9.40289e+07	-11134.5	811
				5	146640000	0.00268245	11	80	81305	251490	0.00475147	0.0969837	245	2.35122		Usp12, \N	\N, Gpr12	1.46687e+08	46621.4	357
				9	121950000	0.00268245	11	80	81305	251490	0.00475147	0.0965894	246	2.35122		1700048O20Rik, \N	\N, Higd1a	1.21932e+08	-17975.7	949
				1	170510000	0.0027896	0	21	81316	251549	0.00414626	0.106692	247	#DIV/0!		Nos1ap, \N	\N	1.70796e+08	286063	1070
				2	25900000	0.0027896	0	21	81316	251549	0.00414626	0.106262	248	#DIV/0!		Ubac1, \N	\N	2.54677e+07	-432335	62
				7	74450000	0.0027896	0	21	81316	251549	0.00414626	0.105835	249	#DIV/0!		Slco3a1, \N	\N	7.43416e+07	-108425	720
				8	11280000	0.0027896	0	21	81316	251549	0.00414626	0.105412	250	#DIV/0!		Ing1, 3930402G23Rik, \N	\N	1.15367e+07	256720	158
				16	34130000	0.0027896	0	21	81316	251549	0.00414626	0.104992	251	#DIV/0!		Muc13, \N	Kalrn, \N	3.4112e+07	-18001.2	518
				20	113830000	0.0027896	0	21	81316	251549	0.00414626	0.104575	252	#DIV/0!		Dach2, Gm23985, \N	\N, Dach2	1.13866e+08	36212.4	899
				20	163840000	0.0027896	0	21	81316	251549	0.00414626	0.104162	253	#DIV/0!		Car5b, \N	\N	1.62827e+08	-1.0128e+06	1062
				1	182310000	0.00307855	1	28	81315	251542	0.00446467	0.11315	254	9.05145		Trp53bp2, Degs1, \N	\N, Trp53bp2	1.82322e+08	11877.4	1080
				2	33770000	0.00307855	1	28	81315	251542	0.00446467	0.112706	255	9.05145		Mvb12b, \N	\N, Mvb12b	3.37772e+07	7248.17	191
				9	89160000	0.00307855	1	28	81315	251542	0.00446467	0.112266	256	9.05145		\N, Mthfs	\N	8.82977e+07	-862275	797
				12	110440000	0.00307855	1	28	81315	251542	0.00446467	0.111829	257	9.05145		Ppp2r5c, \N	\N	1.10377e+08	-62560.8	890
				2	27390000	0.00309333	3	40	81313	251530	0.00667604	0.113554	258	4.31031		Vav2, Fam163b, \N	\N, Vav2	2.73282e+07	-61836.4	184
				6	39030000	0.00309333	3	40	81313	251530	0.00667604	0.113116	259	4.31031		Tbxas1, \N	\N	3.83616e+07	-668391	542
				6	82900000	0.00309333	3	40	81313	251530	0.00667604	0.112681	260	4.31031		M1ap, \N	\N	8.69272e+07	4.02724e+06	790
				11	59580000	0.00309333	3	40	81313	251530	0.00667604	0.112249	261	4.31031		Mprip, Zkscan17, \N	\N, Zkscan17	5.96276e+07	47576	655
				4	53230000	0.00327764	2	34	81314	251536	0.00572257	0.116725	262	5.49559		4930522O17Rik, \N	\N	4.72908e+07	-5.93924e+06	214
				10	67070000	0.00327764	2	34	81314	251536	0.00572257	0.116281	263	5.49559		Reep3, \N	\N	6.7186e+07	116047	692
				2	181650000	0.00336815	4	45	81312	251525	0.00689754	0.117553	264	3.63686		Dnajc5, \N	\N	1.78703e+08	-2.94669e+06	1079
				3	96030000	0.00338938	7	60	81309	251510	0.00636772	0.118045	265	2.771		Anp32e, \N	\N, Plekho1	9.60126e+07	-17357.5	286
				13	101730000	0.00338938	7	60	81309	251510	0.00636772	0.117601	266	2.771		Pik3r1, \N	\N, Pik3r1	1.0172e+08	-9985.04	293
				6	65550000	0.00347559	6	55	81310	251515	0.00667406	0.118787	267	2.96341		Tnip3, \N	\N, Tnip3	6.55784e+07	28362.8	236
				12	3790000	0.00348054	5	50	81311	251520	0.00687062	0.119567	268	3.23278		Dnmt3a, \N	\N	3.85375e+06	63748.4	377
				16	94270000	0.00348054	5	50	81311	251520	0.00687062	0.119123	269	3.23278		Hlcs, \N	\N, Hlcs	9.42612e+07	-8795.49	815
				1	162210000	0.00369136	0	20	81316	251550	0.00693353	0.130963	270	#DIV/0!		Fasl, Pigc, \N, Vamp4	\N	1.61798e+08	-412076	1061
				3	38100000	0.00369136	0	20	81316	251550	0.00693353	0.13048	271	#DIV/0!		\N, Rpl21-ps10	\N	3.85978e+07	497808	544
				3	133310000	0.00369136	0	20	81316	251550	0.00693353	0.13	272	#DIV/0!		Arhgef38, \N	\N, Ppa2	1.33336e+08	25893.6	341
				4	142100000	0.00369136	0	20	81316	251550	0.00693353	0.129524	273	#DIV/0!		Fhad1, Kazn, \N	\N	1.4156e+08	-540461	352
				5	138900000	0.00369136	0	20	81316	251550	0.00693353	0.129051	274	#DIV/0!		Adap1, \N	\N	1.38624e+08	-276193	1008
				7	130850000	0.00369136	0	20	81316	251550	0.00693353	0.128582	275	#DIV/0!		Fgfr2, \N	\N	1.29783e+08	-1.06657e+06	25
				9	69170000	0.00369136	0	20	81316	251550	0.00693353	0.128116	276	#DIV/0!		Rora, \N	\N	6.94474e+07	277422	698
				13	108950000	0.00369136	0	20	81316	251550	0.00693353	0.127653	277	#DIV/0!		Pde4d, \N	\N	1.09861e+08	910872	301
				14	53610000	0.00369136	0	20	81316	251550	0.00693353	0.127194	278	#DIV/0!		Trav3-4, \N, Trav7-3	\N, Trav13-1	5.35324e+07	-77608.9	222
				18	39820000	0.00369136	0	20	81316	251550	0.00693353	0.126738	279	#DIV/0!		\N	\N	3.94763e+07	-343741	97
				19	55700000	0.00369136	0	20	81316	251550	0.00693353	0.126286	280	#DIV/0!		Tcf7l2, Vti1a, \N	\N	5.66828e+07	982818	227
				20	101740000	0.00369136	0	20	81316	251550	0.00693353	0.125836	281	#DIV/0!		Nhsl2, Cxcr3, \N	\N	1.06835e+08	5.09509e+06	873
				10	7830000	0.00383039	3	39	81313	251531	0.0064157	0.128294	282	4.20254		Tab2, \N	\N	7.43644e+06	-393556	402
				16	84760000	0.00383039	3	39	81313	251531	0.0064157	0.127841	283	4.20254		Gabpa, Mir155, \N	\N, Mrpl39	8.46964e+07	-63630.9	270
				17	46790000	0.00385745	8	64	81308	251506	0.00844413	0.128067	284	2.58628		Gltscr1l, \N	\N, Gltscr1l	4.68091e+07	19067.1	101
				5	142840000	0.00404656	7	59	81309	251511	0.00635566	0.135389	285	2.72481		Fscn1, \N	\N	1.42921e+08	80755.8	1025
				2	160780000	0.00411718	2	33	81314	251537	0.00897049	0.138371	286	5.33393		Top1, \N	\N	1.60638e+08	-141836	1059
				4	45510000	0.00411718	2	33	81314	251537	0.00897049	0.137888	287	5.33393		Shb, \N	\N	4.46825e+07	-827501	210
				14	20130000	0.00417723	6	54	81310	251516	0.00662628	0.14059	288	2.90952		Gng2, Saysd1, \N	\N	2.07294e+07	599359	460
				18	38990000	0.00421665	5	49	81311	251521	0.00677308	0.141339	289	3.16812		Arhgap26, \N	\N	3.90439e+07	53907.3	547
				1	55190000	0.00428665	9	68	81307	251502	0.00760011	0.141717	290	2.4426		Rftn2, \N	\N	5.2249e+07	-2.94099e+06	1108
				13	20140000	0.00437368	14	90	81302	251480	0.00829171	0.141942	291	2.07832		Elmo1, \N	\N	1.99529e+07	-187140	1093
				11	49010000	0.00458373	12	81	81304	251489	0.00774245	0.143312	292	2.18221		Olfr56, \N	\N	4.91597e+07	149719	1107
				8	84150000	0.00473604	3	38	81313	251532	0.00965477	0.146556	293	4.09477		4930432K21Rik, \N	\N, 4930432K21Rik	8.41001e+07	-49926	269
				11	96270000	0.00473604	3	38	81313	251532	0.00965477	0.146058	294	4.09477		Hoxb1, Skap1, \N	\N	9.58386e+07	-431391	284
				3	108810000	0.00488462	0	19	81316	251551	0.0067546	0.160281	295	#DIV/0!		Prpf38b, \N	\N	1.07091e+08	-1.71857e+06	877
				4	57920000	0.00488462	0	19	81316	251551	0.0067546	0.15974	296	#DIV/0!		Akap2, \N	\N	5.93357e+07	1.41568e+06	652
				4	88450000	0.00488462	0	19	81316	251551	0.0067546	0.159202	297	#DIV/0!		Ptplad2, \N	\N	8.34841e+07	-4.96589e+06	777
				5	147540000	0.00488462	0	19	81316	251551	0.0067546	0.158668	298	#DIV/0!		Flt3, \N	\N	1.47672e+08	131540	1039
				10	12520000	0.00488462	0	19	81316	251551	0.0067546	0.158137	299	#DIV/0!		Utrn, \N	\N	1.13188e+07	-1.20119e+06	421
				10	87880000	0.00488462	0	19	81316	251551	0.0067546	0.15761	300	#DIV/0!		Igf1os, Igf1, \N	\N	8.59573e+07	-1.92272e+06	786
				11	71970000	0.00488462	0	19	81316	251551	0.0067546	0.157086	301	#DIV/0!		Gm22927, Gm23226, \N	\N	7.31098e+07	1.13979e+06	254
				12	54360000	0.00488462	0	19	81316	251551	0.0067546	0.156566	302	#DIV/0!		Egln3, \N	\N	5.5427e+07	1.06704e+06	1110
				13	99220000	0.00488462	0	19	81316	251551	0.0067546	0.15605	303	#DIV/0!		Gm24733, Tnpo1, \N	\N	9.88998e+07	-320211	835
				15	99770000	0.00488462	0	19	81316	251551	0.0067546	0.155536	304	#DIV/0!		Lima1, \N	\N	9.94751e+07	-294927	837
				17	5720000	0.00488462	0	19	81316	251551	0.0067546	0.155026	305	#DIV/0!		Snx9, \N	\N	5.89986e+06	179863	393
				18	20730000	0.00488462	0	19	81316	251551	0.0067546	0.15452	306	#DIV/0!		Trappc8, \N	\N	2.09603e+07	230305	176
				19	34470000	0.00488462	0	19	81316	251551	0.0067546	0.154016	307	#DIV/0!		Lipa, Slc16a12, \N	\N, Lipa	3.4515e+07	45045.3	521
				3	102750000	0.00501284	6	53	81310	251517	0.00930285	0.154945	308	2.85563		Tspan2, \N	\N, Tspan2	1.02725e+08	-25126.7	130
				11	30160000	0.00503277	4	43	81312	251527	0.00983724	0.15701	309	3.47519		Sptbn1, \N	\N	2.97942e+07	-365817	488
				3	105860000	0.00504982	9	67	81307	251503	0.0104811	0.157364	310	2.40667		Adora3, Rap1a, \N	\N	1.06469e+08	608927	299
				16	11020000	0.00504982	9	67	81307	251503	0.0104811	0.156859	311	2.40667		Litaf, \N	\N	1.11104e+07	90390.5	157
				6	91940000	0.0050547	1	26	81315	251544	0.0113707	0.162836	312	8.40485		Fgd5, \N	\N	9.16819e+07	-258082	280
				7	142300000	0.0050547	1	26	81315	251544	0.0113707	0.162316	313	8.40485		Ctsd, \N	\N, Tnni2	1.42409e+08	108512	1021
				12	34700000	0.0050547	1	26	81315	251544	0.0113707	0.161799	314	8.40485		\N	\N	3.19513e+07	-2.7487e+06	502
				15	74890000	0.0052997	35	173	81281	251397	0.00967609	0.167406	315	1.59811		Ly6e, \N	\N	7.50872e+07	197182	724
				2	172430000	0.00559302	13	84	81303	251486	0.00923922	0.169481	316	2.08895		Cass4, \N	\N, Aurka	1.72399e+08	-31173.7	1072
				10	78100000	0.00574187	7	57	81309	251513	0.0124311	0.170505	317	2.63242		Agpat3, \N	\N, Aire, Pwp2	7.81343e+07	34317.4	115
				6	134320000	0.00584677	3	37	81313	251533	0.00940999	0.173843	318	3.98699		Etv6, \N	\N	1.34191e+08	-129004	990
				12	16840000	0.00584677	3	37	81313	251533	0.00940999	0.173298	319	3.98699		Rock2, \N	\N	1.29333e+07	-3.90665e+06	20
				13	41530000	0.00594011	9	66	81307	251504	0.0103021	0.174003	320	2.37074		Nedd9, \N	\N	4.20592e+07	529163	205
				11	46490000	0.00613739	4	42	81312	251528	0.00970676	0.177442	321	3.39436		Cyfip2, \N	\N, Itk	4.64458e+07	-44170.3	588
				7	118300000	0.00615981	5	47	81311	251523	0.00962793	0.17859	322	3.03878		Smg1, \N	\N, Smg1	1.18263e+08	-37083.2	924
				4	106810000	0.00618143	12	79	81304	251491	0.0102796	0.178616	323	2.12831		Ssbp3, \N	\N, Ssbp3	1.06841e+08	31277.1	874
				12	79610000	0.00618143	12	79	81304	251491	0.0102796	0.178065	324	2.12831		\N	\N	7.898e+07	-630033	750
				4	156050000	0.0063127	17	100	81299	251470	0.0128395	0.177766	325	1.90174		Tnfrsf4, \N	\N	1.56232e+08	182254	1054
				19	6430000	0.00640627	10	70	81306	251500	0.0127398	0.178598	326	2.26299		Map4k2, \N	\N, Sf1	6.39644e+06	-33559.7	395
				6	125250000	0.00641861	18	104	81298	251466	0.0112619	0.178217	327	1.86793		Cd27, Ltbr, \N	\N	1.25078e+08	-172135	57
				8	13640000	0.00641861	18	104	81298	251466	0.0112619	0.177674	328	1.86793		Rasa3, \N	\N, Gas6	1.35901e+07	-49872.7	435
				1	191910000	0.00646361	0	18	81316	251552	0.0109946	0.192523	329	#DIV/0!		Slc30a1, Rd3, \N	\N	1.92062e+08	151728	1083
				4	43870000	0.00646361	0	18	81316	251552	0.0109946	0.191939	330	#DIV/0!		Clta, \N	\N	4.34809e+07	-389062	207
				6	28530000	0.00646361	0	18	81316	251552	0.0109946	0.191359	331	#DIV/0!		Zfp800, \N	\N	2.98805e+07	1.35055e+06	91
				7	46950000	0.00646361	0	18	81316	251552	0.0109946	0.190783	332	#DIV/0!		Tsg101, \N	\N	4.64075e+07	-542515	212
				9	53320000	0.00646361	0	18	81316	251552	0.0109946	0.19021	333	#DIV/0!		Exph5, \N	\N	5.34747e+07	154668	1109
				9	95310000	0.00646361	0	18	81316	251552	0.0109946	0.189641	334	#DIV/0!		Gm25582, Slc9a9, \N	\N	9.4534e+07	-776013	817
				10	17680000	0.00646361	0	18	81316	251552	0.0109946	0.189075	335	#DIV/0!		Cited2, \N	\N	1.92291e+07	1.54913e+06	171
				10	95110000	0.00646361	0	18	81316	251552	0.0109946	0.188512	336	#DIV/0!		Cradd, \N, Plxnc1	\N	9.52653e+07	155255	823
				14	72900000	0.00646361	0	18	81316	251552	0.0109946	0.187952	337	#DIV/0!		Rcbtb2, \N	\N	7.2769e+07	-130980	1117
				18	79240000	0.00646361	0	18	81316	251552	0.0109946	0.187396	338	#DIV/0!		Setbp1, \N	\N	8.00046e+07	764583	758
				19	21200000	0.00646361	0	18	81316	251552	0.0109946	0.186844	339	#DIV/0!		Tmc1, \N	\N	2.47017e+07	3.50172e+06	475
				8	95110000	0.00646643	1	25	81315	251545	0.0106724	0.194023	340	8.08156		Drc7, \N	\N	9.50516e+07	-58422.2	821
				14	55710000	0.00646643	1	25	81315	251545	0.0106724	0.193455	341	8.08156		Dcaf11, \N	\N	5.62896e+07	579641	631
				17	36100000	0.00646643	1	25	81315	251545	0.0106724	0.192889	342	8.08156		Mrps18b, \N	\N	3.61901e+07	90082.2	534
				17	56180000	0.00646643	1	25	81315	251545	0.0106724	0.192327	343	8.08156		Ebi3, Uhrf1, \N	\N	5.62965e+07	116521	632
				20	57310000	0.00646643	1	25	81315	251545	0.0106724	0.191767	344	8.08156		Arhgef6, \N	\N	5.95867e+07	2.27668e+06	654
				3	94380000	0.00646915	2	31	81314	251539	0.0131986	0.196015	345	5.01062		Rorc, Snx27, \N	\N, Them5	9.43797e+07	-306.14	75
				13	52190000	0.00646915	2	31	81314	251539	0.0131986	0.195448	346	5.01062		\N	\N	5.22449e+07	54925.7	613
				15	36710000	0.00659702	21	116	81295	251454	0.0125869	0.195395	347	1.78585		Pabpc1, \N	\N	3.67248e+07	14750.5	538
				14	33150000	0.00697684	9	65	81307	251505	0.0140824	0.198066	348	2.33481		Arhgap22, \N	\N	3.15752e+07	-1.57485e+06	497
				4	129020000	0.00707029	16	95	81300	251475	0.0145281	0.197776	349	1.91955		Azin2, Fndc5, \N	\N	1.29583e+08	563008	335
				10	121430000	0.00718456	6	51	81310	251519	0.0129318	0.198943	350	2.74784		Rassf3, \N	\N	1.21481e+08	50926.6	945
				10	127650000	0.00718456	6	51	81310	251519	0.0129318	0.198376	351	2.74784		Tac2, Shmt2, \N	\N	1.27741e+08	91240.7	976
				2	132580000	0.00720633	3	36	81313	251534	0.0139606	0.201378	352	3.87922		Gpcpd1, \N	\N	1.32509e+08	-71027	140
				3	86730000	0.00720633	3	36	81313	251534	0.0139606	0.200807	353	3.87922		Dclk2, \N	\N	8.75321e+07	802136	794
				9	44060000	0.00720633	3	36	81313	251534	0.0139606	0.20024	354	3.87922		Ccdc84, \N	\N, Usp2	4.42288e+07	168774	209
				9	94620000	0.00720633	3	36	81313	251534	0.0139606	0.199676	355	3.87922		Gm24178, \N	\N	9.4534e+07	-86013.5	817
				9	114470000	0.00720633	3	36	81313	251534	0.0139606	0.199115	356	3.87922		Dync1li1, Cmtm6, \N	\N, Cnot10	1.14715e+08	244566	902
				1	36580000	0.00742675	5	46	81311	251524	0.0136063	0.201014	357	2.97411		Tmem131, Uggt1, \N	\N	3.68585e+07	278482	197
				16	4770000	0.00747199	4	41	81312	251529	0.0140094	0.203746	358	3.31353		Dnaja3, \N	\N	4.62202e+06	-147980	1086
				4	138280000	0.00791906	11	73	81305	251497	0.0152073	0.205869	359	2.14543		Kif17, \N	\N	1.39166e+08	886186	1009
				5	134250000	0.00791906	11	73	81305	251497	0.0152073	0.205297	360	2.14543		Ncf1, \N	\N	1.34452e+08	202386	344
				2	65200000	0.00809076	2	30	81314	251540	0.0128156	0.210659	361	4.84897		Slc38a11, \N	\N	7.10451e+07	5.84505e+06	112
				2	103650000	0.00809076	2	30	81314	251540	0.0128156	0.210077	362	4.84897		Gm13881, \N	\N, Nat10	1.03695e+08	45350.1	55
				3	52920000	0.00809076	2	30	81314	251540	0.0128156	0.209499	363	4.84897		\N	\N	5.25726e+07	-347400	615
				16	19840000	0.00809076	2	30	81314	251540	0.0128156	0.208923	364	4.84897		Klhl6, A930003A15Rik, \N	\N	1.90076e+07	-832391	170
				5	141040000	0.00818188	9	64	81307	251506	0.0139138	0.210512	365	2.29888		Sdk1, Iqce, \N	\N	1.40594e+08	-446356	13
				1	195010000	0.00826266	1	24	81315	251546	0.0171202	0.219085	366	7.75826		Mir29b-2, \N	\N	1.94941e+08	-69258.4	1084
				4	7550000	0.00826266	1	24	81315	251546	0.0171202	0.218488	367	7.75826		8430436N08Rik, \N	\N	7.52204e+06	-27959.2	403
				11	6360000	0.00826266	1	24	81315	251546	0.0171202	0.217894	368	7.75826		Ccm2, \N	\N	6.42566e+06	65660.2	154
				11	20200000	0.00826266	1	24	81315	251546	0.0171202	0.217304	369	7.75826		Actr2, \N	\N	2.01114e+07	-88585.5	459
				13	51350000	0.00826266	1	24	81315	251546	0.0171202	0.216716	370	7.75826		S1pr3, Hist1h2al, \N	\N	5.17604e+07	410351	70
				17	88170000	0.00826266	1	24	81315	251546	0.0171202	0.216132	371	7.75826		Fbxo11, \N	\N	8.69542e+07	-1.21575e+06	791
				3	81110000	0.00855301	0	17	81316	251553	0.0191364	0.235323	372	#DIV/0!		Pdgfc, \N	\N	8.08019e+07	-308139	768
				5	11220000	0.00855301	0	17	81316	251553	0.0191364	0.234692	373	#DIV/0!		Gm8879, \N	\N, Gm5861	1.11831e+07	-36945.3	420
				6	16880000	0.00855301	0	17	81316	251553	0.0191364	0.234064	374	#DIV/0!		Gm5721, Tfec, \N	\N	1.57486e+07	-1.13141e+06	445
				9	75520000	0.00855301	0	17	81316	251553	0.0191364	0.23344	375	#DIV/0!		Myo5c, \N	\N	7.54101e+07	-109919	729
				11	32150000	0.00855301	0	17	81316	251553	0.0191364	0.232819	376	#DIV/0!		Nsg2, \N	\N	3.20234e+07	-126552	503
				11	107580000	0.00855301	0	17	81316	251553	0.0191364	0.232202	377	#DIV/0!		Pitpnc1, \N	\N, Psmd12	1.07479e+08	-100746	880
				12	117900000	0.00855301	0	17	81316	251553	0.0191364	0.231587	378	#DIV/0!		Dnah11, Cdca7l, \N	\N	1.17672e+08	-228004	920
				15	85000000	0.00855301	0	17	81316	251553	0.0191364	0.230976	379	#DIV/0!		5031439G07Rik, Fam118a, \N	\N	8.49215e+07	-78523.6	784
				16	52140000	0.00855301	0	17	81316	251553	0.0191364	0.230368	380	#DIV/0!		Cblb, \N	\N	5.17657e+07	-374267	608
				18	47170000	0.00855301	0	17	81316	251553	0.0191364	0.229764	381	#DIV/0!		\N, Commd10	\N	4.67417e+07	-428343	213
				19	26710000	0.00855301	0	17	81316	251553	0.0191364	0.229162	382	#DIV/0!		Smarca2, \N	\N	2.53485e+07	-1.36145e+06	477
				20	141880000	0.00855301	0	17	81316	251553	0.0191364	0.228564	383	#DIV/0!		Gm15294, \N	\N, Gm6368	1.41838e+08	-41515.3	31
				4	11680000	0.00857979	6	50	81310	251520	0.0183713	0.229529	384	2.69395		Cdh17, \N	\N, Gem	1.17422e+07	62155.9	159
				5	36520000	0.00857979	6	50	81310	251520	0.0183713	0.228933	385	2.69395		Tbc1d14, \N	\N	3.63757e+07	-144271	536
				6	91070000	0.00857979	6	50	81310	251520	0.0183713	0.228339	386	2.69395		Nup210, \N	\N	9.06914e+07	-378640	274
				14	79220000	0.00885486	14	85	81302	251485	0.0185972	0.229295	387	1.96282		Naa16, Vwa8, \N	\N, Zfp957	7.92545e+07	34511.9	117
				17	56880000	0.008867	3	35	81313	251535	0.0137807	0.232593	388	3.77145		Acsbg2, \N	\N	5.71863e+07	306272	635
				10	68240000	0.00889322	8	59	81308	251511	0.0152555	0.232918	389	2.38418		Arid5b, \N	\N, Arid5b	6.8244e+07	3991.69	243
				1	125420000	0.00893887	5	45	81311	251525	0.0196894	0.234664	390	2.90945		Actr3, \N	\N, Actr3	1.25435e+08	14515.1	967
				2	79000000	0.00893887	5	45	81311	251525	0.0196894	0.234064	391	2.90945		Itga4, Gm14469, \N	\N	7.92293e+07	229316	263
				9	48460000	0.00893887	5	45	81311	251525	0.0196894	0.233467	392	2.90945		Gm5617, Nxpe2, \N	\N	5.0465e+07	2.00504e+06	604
				2	93220000	0.00908104	4	40	81312	251530	0.0139603	0.235936	393	3.2327		Gm13802, \N	\N	9.29276e+07	-292404	806
				3	116480000	0.00908104	4	40	81312	251530	0.0139603	0.235338	394	3.2327		Rtca, \N	\N	1.15644e+08	-835887	908
				10	81290000	0.0093386	17	97	81299	251473	0.0163152	0.236134	395	1.84466		Hmg20b, Nfic, \N	\N, Mfsd12, Pias4	8.11723e+07	-117732	119
				3	51620000	0.00958985	7	54	81309	251516	0.0166113	0.238922	396	2.49384		Setd7, Gm10729, \N	\N, Maml3	5.16885e+07	68462.5	607
				13	55020000	0.0101025	2	29	81314	251541	0.0194437	0.245307	397	4.68732		Zfp346, \N	\N	5.41929e+07	-827084	624
				14	40890000	0.0101025	2	29	81314	251541	0.0194437	0.244691	398	4.68732		Tspan14, \N	\N	4.09553e+07	65300	557
				2	170370000	0.0102282	6	49	81310	251521	0.0179175	0.246722	399	2.64006		Zfp217, Gm14270, \N	\N	1.70182e+08	-188348	81
				8	88650000	0.01046	8	58	81308	251512	0.0208855	0.247592	400	2.34376		Nod2, \N	\N	9.08291e+07	2.17908e+06	802
				18	80570000	0.01046	8	58	81308	251512	0.0208855	0.246975	401	2.34376		\N, Ctdp1	\N	8.00046e+07	-565417	758
				3	69180000	0.0105445	1	23	81315	251547	0.0164476	0.256963	402	7.43497		Kpna4, \N, Ppm1l	\N, Kpna4	6.89743e+07	-205739	244
				5	118310000	0.0105445	1	23	81315	251547	0.0164476	0.256325	403	7.43497		Gm26455, Med13l, \N	\N, Med13l	1.18462e+08	151942	78
				8	10810000	0.0105445	1	23	81315	251547	0.0164476	0.255691	404	7.43497		3930402G23Rik, \N	\N, Rps16-ps3	1.09197e+07	109734	418
				9	64740000	0.0105445	1	23	81315	251547	0.0164476	0.255059	405	7.43497		Rab11a, Dennd4a, \N	\N	6.48056e+07	65606.1	683
				13	104660000	0.0105445	1	23	81315	251547	0.0164476	0.254431	406	7.43497		Cwc27, \N	\N	1.0423e+08	-429887	864
				18	68000000	0.0105445	1	23	81315	251547	0.0164476	0.253806	407	7.43497		Ldlrad4, \N	\N	6.81995e+07	199487	242
				4	149730000	0.0105647	23	120	81293	251450	0.0192686	0.253311	408	1.68677		Slc25a33, \N	\N, Pik3cd	1.49707e+08	-23294.7	19
				20	170000000	0.0106805	18	100	81298	251470	0.0183605	0.25367	409	1.79606		Mid1, \N	\N, Mid1	1.69982e+08	-17984.1	1069
				3	87810000	0.0107397	5	44	81311	251526	0.0190709	0.255907	410	2.84478		Crabp2, Insrr, \N	\N	8.75321e+07	-277864	794
				6	87720000	0.0107397	5	44	81311	251526	0.0190709	0.255285	411	2.84478		Gp9, \N	\N	8.69272e+07	-792759	790
				16	57470000	0.0107397	5	44	81311	251526	0.0190709	0.254665	412	2.84478		Cmss1, \N	\N, Cmss1	5.7449e+07	-20952.8	639
				16	95880000	0.010891	3	34	81313	251536	0.0201672	0.258501	413	3.66368		Gm15340, \N	\N, 1600002D24Rik	9.5948e+07	67989.1	285
				3	126730000	0.0110167	4	39	81312	251531	0.0199074	0.260993	414	3.15187		Camk2d, \N	\N	1.29529e+08	2.79869e+06	980
				4	117160000	0.0110167	4	39	81312	251531	0.0199074	0.260364	415	3.15187		Tctex1d4, \N	\N	1.17489e+08	329253	314
				4	125170000	0.0110167	4	39	81312	251531	0.0199074	0.259738	416	3.15187		Meaf6, \N	\N	1.25119e+08	-51326.3	965
				10	6940000	0.0110167	4	39	81312	251531	0.0199074	0.259115	417	3.15187		Oprm1, \N	\N, Oprm1	6.98027e+06	40266.4	398
				1	55780000	0.0113178	0	16	81316	251554	0.0176614	0.281722	418	#DIV/0!		Plcl1, \N	\N	5.87195e+07	2.93947e+06	647
				1	85500000	0.0113178	0	16	81316	251554	0.0176614	0.28105	419	#DIV/0!		Sp100, \N	\N	8.56846e+07	184605	120
				2	28490000	0.0113178	0	16	81316	251554	0.0176614	0.280381	420	#DIV/0!		Gtf3c5, \N	\N	2.86006e+07	110629	22
				4	127330000	0.0113178	0	16	81316	251554	0.0176614	0.279715	421	#DIV/0!		Gjb3, \N	\N	1.26213e+08	-1.11722e+06	971
				5	33330000	0.0113178	0	16	81316	251554	0.0176614	0.279052	422	#DIV/0!		Uvssa, \N, Ctbp1	\N	3.36913e+07	361343	23
				5	53520000	0.0113178	0	16	81316	251554	0.0176614	0.278392	423	#DIV/0!		Rbpj, \N	\N	5.32642e+07	-255812	618
				8	22870000	0.0113178	0	16	81316	251554	0.0176614	0.277736	424	#DIV/0!		Kat6a, \N	\N	2.60263e+07	3.15625e+06	481
				8	47970000	0.0113178	0	16	81316	251554	0.0176614	0.277082	425	#DIV/0!		Dctd, Wwc2, \N	\N	5.45329e+07	6.56294e+06	626
				8	105380000	0.0113178	0	16	81316	251554	0.0176614	0.276432	426	#DIV/0!		Agrp, \N	\N	1.05926e+08	545958	131
				9	94930000	0.0113178	0	16	81316	251554	0.0176614	0.275784	427	#DIV/0!		Slc9a9, \N	\N	9.4534e+07	-396013	817
				10	122860000	0.0113178	0	16	81316	251554	0.0176614	0.27514	428	#DIV/0!		Ppm1h, \N	\N	1.21481e+08	-1.37907e+06	945
				17	49040000	0.0113178	0	16	81316	251554	0.0176614	0.274499	429	#DIV/0!		Lrfn2, \N	\N	4.84242e+07	-615841	595
				2	120470000	0.0113396	7	53	81309	251517	0.023015	0.275226	430	2.44765		Zfp106, \N	\N	1.21452e+08	982022	944
				13	13540000	0.0113761	13	79	81303	251491	0.0207107	0.275083	431	1.96457		Nid1, Lyst, \N	\N, Lyst, Nid1	1.35468e+07	6780.44	160
				4	154540000	0.011822	15	87	81301	251483	0.0209342	0.276259	432	1.87506		Prdm16, \N	\N	1.5504e+08	500462	363
				1	165700000	0.0118409	23	119	81293	251451	0.0241482	0.275716	433	1.6727		Creg1, \N	\N	1.65848e+08	148062	1065
				7	132310000	0.0120471	17	95	81299	251475	0.0208381	0.275986	434	1.80661		Fgfr2, \N	\N, Fgfr2	1.32283e+08	-26747.4	986
				3	103740000	0.0121716	6	48	81310	251522	0.0251816	0.277765	435	2.58618		Dclre1b, \N	\N	1.03871e+08	130644	861
				16	87630000	0.0121716	6	48	81310	251522	0.0251816	0.277128	436	2.58618		Map3k7cl, Bach1, \N	\N	8.77249e+07	94914.2	795
				1	136270000	0.012282	8	57	81308	251513	0.020671	0.277709	437	2.30334		5730559C18Rik, \N	\N, Camsap2	1.36258e+08	-12344.6	1002
				3	122420000	0.0123239	11	70	81305	251500	0.0268818	0.277683	438	2.05724		Bcar3, \N	\N, Bcar3	1.22383e+08	-36590.5	324
				1	131350000	0.0125927	2	28	81314	251542	0.0191753	0.284501	439	4.52567		Eif2d, \N	\N	1.32032e+08	681849	139
				1	170820000	0.0125927	2	28	81314	251542	0.0191753	0.283855	440	4.52567		Fcgr4, \N	\N, Atf6	1.70796e+08	-23937.5	1070
				5	149480000	0.0125927	2	28	81314	251542	0.0191753	0.283211	441	4.52567		Medag, \N	\N	1.49419e+08	-60712.1	360
				10	99100000	0.0125927	2	28	81314	251542	0.0191753	0.28257	442	4.52567		Dusp6, \N	\N	9.73132e+07	-1.7868e+06	830
				18	55060000	0.0125927	2	28	81314	251542	0.0191753	0.281932	443	4.52567		Zfp608, \N	\N, Gm24183	5.50597e+07	-261.932	106
				5	135510000	0.0128796	5	43	81311	251527	0.027275	0.284324	444	2.78012		Rhbdd2, \N	\N	1.35167e+08	-343065	994
				19	53470000	0.0129291	25	126	81291	251444	0.0229373	0.283834	445	1.62942		Smndc1, \N	\N, Dusp5	5.35226e+07	52593.9	221
				19	57080000	0.0133001	14	82	81302	251488	0.0237165	0.285399	446	1.89352		Ablim1, \N	\N	5.73574e+07	277369	638
				8	22240000	0.0133398	4	38	81312	251532	0.0291055	0.288347	447	3.07104		Thsd1, \N	\N	2.60263e+07	3.78625e+06	481
				16	91800000	0.0133398	4	38	81312	251532	0.0291055	0.287703	448	3.07104		Ifngr2, \N	\N	9.20377e+07	237716	805
				16	38730000	0.0133521	3	33	81313	251537	0.0201322	0.291748	449	3.55591		B4galt4, \N	\N	3.8396e+07	-333952	543
				19	9120000	0.0133521	3	33	81313	251537	0.0201322	0.2911	450	3.55591		Eml3, \N	\N	9.02996e+06	-90039.3	84
				1	54560000	0.0134381	1	22	81315	251548	0.0258927	0.303639	451	7.11168		Ankrd44, \N	\N	5.2249e+07	-2.31099e+06	1108
				4	109740000	0.0134381	1	22	81315	251548	0.0258927	0.302967	452	7.11168		Faf1, \N	\N	1.08522e+08	-1.21849e+06	1135
				7	45630000	0.0134381	1	22	81315	251548	0.0258927	0.302298	453	7.11168		Bcat2, \N	Fut1, \N	4.5613e+07	-17033.3	69
				9	110720000	0.0134381	1	22	81315	251548	0.0258927	0.301632	454	7.11168		Kif9, Ngp, \N	\N	1.09026e+08	-1.69449e+06	300
				11	103700000	0.0134381	1	22	81315	251548	0.0258927	0.300969	455	7.11168		Gosr2, \N	\N	1.03311e+08	-388504	858
				11	121130000	0.0134381	1	22	81315	251548	0.0258927	0.300309	456	7.11168		Ogfod3, \N	\N	1.21688e+08	558401	947
				16	43470000	0.0134381	1	22	81315	251548	0.0258927	0.299652	457	7.11168		Zbtb20, \N	\N	4.36864e+07	216418	567
				7	120820000	0.0135937	20	106	81296	251464	0.0287747	0.299937	458	1.71344		Eef2k, \N	\N, Polr3e	1.2086e+08	39634.2	940
				1	128660000	0.0137156	10	65	81306	251505	0.0224555	0.300542	459	2.10131		Cxcr4, \N	\N	1.2845e+08	-209840	978
				2	118530000	0.0142369	11	69	81305	251501	0.0263563	0.300811	460	2.02784		Pak6, \N	\N, Bub1b	1.1857e+08	39696.1	1141
				11	119910000	0.0144575	6	47	81310	251523	0.0247296	0.303568	461	2.53229		Chmp6, \N	\N	1.20176e+08	266377	936
				5	43860000	0.0146474	12	73	81304	251497	0.0308707	0.30353	462	1.96662		Cd38, \N	\N	4.39751e+07	115053	570
				12	102410000	0.0149603	13	77	81303	251493	0.0268689	0.303505	463	1.91482		Golga5, \N	\N	1.02543e+08	132545	295
				2	72850000	0.0149763	0	15	81316	251555	0.0299987	0.329231	464	#DIV/0!		Sp3, \N	\N	7.24139e+07	-436084	252
				2	152960000	0.0149763	0	15	81316	251555	0.0299987	0.328523	465	#DIV/0!		Bcl2l1, \N	\N	1.53071e+08	110852	362
				3	148650000	0.0149763	0	15	81316	251555	0.0299987	0.327818	466	#DIV/0!		Lphn2, \N	\N	1.46778e+08	-1.8716e+06	144
				4	143250000	0.0149763	0	15	81316	251555	0.0299987	0.327116	467	#DIV/0!		Prdm2, \N	\N	1.4156e+08	-1.69046e+06	352
				4	150770000	0.0149763	0	15	81316	251555	0.0299987	0.326417	468	#DIV/0!		Camta1, Park7, \N	\N	1.50566e+08	-203642	1042
				5	35660000	0.0149763	0	15	81316	251555	0.0299987	0.325721	469	#DIV/0!		Trmt44, \N, Htra3	\N, Htra3	3.56805e+07	20492.8	528
				6	148360000	0.0149763	0	15	81316	251555	0.0299987	0.325028	470	#DIV/0!		Tmtc1, \N	\N	1.49191e+08	830871	359
				7	82230000	0.0149763	0	15	81316	251555	0.0299987	0.324338	471	#DIV/0!		Sh3gl3, \N	Sh3gl3, \N	8.22383e+07	8308.35	773
				8	35340000	0.0149763	0	15	81316	251555	0.0299987	0.32365	472	#DIV/0!		Eri1, Ppp1r3b, \N	\N	3.52039e+07	-136077	525
				9	108200000	0.0149763	0	15	81316	251555	0.0299987	0.322966	473	#DIV/0!		Ip6k1, Klhdc8b, \N	\N	1.0795e+08	-250032	882
				12	33020000	0.0149763	0	15	81316	251555	0.0299987	0.322285	474	#DIV/0!		Sypl, \N	\N	3.19513e+07	-1.0687e+06	502
				13	39790000	0.0149763	0	15	81316	251555	0.0299987	0.321606	475	#DIV/0!		\N	\N	4.09059e+07	1.11587e+06	556
				14	25170000	0.0149763	0	15	81316	251555	0.0299987	0.320931	476	#DIV/0!		Zmiz1, \N	\N	2.54469e+07	276913	32
				14	27180000	0.0149763	0	15	81316	251555	0.0299987	0.320258	477	#DIV/0!		Arhgef3, \N	\N, Arhgef3	2.72881e+07	108133	485
				15	61470000	0.0149763	0	15	81316	251555	0.0299987	0.319588	478	#DIV/0!		\N, Gm24696	\N, Gm24696	6.14504e+07	-19576.4	667
				17	7390000	0.0149763	0	15	81316	251555	0.0299987	0.318921	479	#DIV/0!		Gm9992, Rps6ka2, \N	\N	7.10876e+06	-281236	399
				17	79430000	0.0149763	0	15	81316	251555	0.0299987	0.318256	480	#DIV/0!		Cdc42ep3, \N	\N	8.05036e+07	1.07355e+06	1123
				18	57750000	0.0149763	0	15	81316	251555	0.0299987	0.317595	481	#DIV/0!		1700011I03Rik, Slc12a2, \N	\N	5.72685e+07	-481506	637
				2	152340000	0.0154162	5	42	81311	251528	0.0266354	0.321961	482	2.71545		Trib3, \N	\N, Rbck1	1.52358e+08	17500.7	1049
				15	25850000	0.0154162	5	42	81311	251528	0.0266354	0.321294	483	2.71545		Myo10, \N	\N	2.58675e+07	17458.5	480
				1	43470000	0.0156682	2	27	81314	251543	0.0286508	0.329066	484	4.36402		Nck2, \N	\N, Nck2	4.34558e+07	-14185	206
				2	38480000	0.0156682	2	27	81314	251543	0.0286508	0.328388	485	4.36402		Nek6, \N	\N	3.77392e+07	-740758	540
				5	72760000	0.0156682	2	27	81314	251543	0.0286508	0.327712	486	4.36402		Tec, \N	\N	7.43337e+07	1.57372e+06	1119
				5	121080000	0.0156682	2	27	81314	251543	0.0286508	0.327039	487	4.36402		Rpl6, \N	\N	1.21233e+08	153233	942
				6	35000000	0.0156682	2	27	81314	251543	0.0286508	0.326369	488	4.36402		2010107G12Rik, \N	\N	3.48994e+07	-100626	193
				9	14140000	0.0156682	2	27	81314	251543	0.0286508	0.325701	489	4.36402		\N	\N	1.34626e+07	-677411	433
				6	145270000	0.0158941	10	64	81306	251506	0.0296912	0.327341	490	2.06897		Lrmp, \N	\N, Lrmp	1.45125e+08	-145133	80
				14	21720000	0.0161211	4	37	81312	251533	0.0282047	0.330112	491	2.99021		Kat6b, \N	\N	2.15446e+07	-175375	466
				1	46870000	0.0171005	1	21	81315	251549	0.0254092	0.350142	492	6.7884		Slc39a10, \N	\N	4.41195e+07	-2.75055e+06	572
				6	108440000	0.0171005	1	21	81315	251549	0.0254092	0.349432	493	6.7884		Bhlhe40, \N	\N	1.08569e+08	128569	885
				7	92490000	0.0171005	1	21	81315	251549	0.0254092	0.348725	494	6.7884		Dlg2, Ccdc90b, \N	\N	9.03482e+07	-2.14179e+06	799
				10	8170000	0.0171005	1	21	81315	251549	0.0254092	0.34802	495	6.7884		Tab2, \N	\N	7.43644e+06	-733556	402
				10	24600000	0.0171005	1	21	81315	251549	0.0254092	0.347318	496	6.7884		Enpp1, \N	\N	2.67997e+07	2.19974e+06	483
				14	10400000	0.0171005	1	21	81315	251549	0.0254092	0.34662	497	6.7884		Fhit, \N	\N, Fhit	1.04423e+07	42342.5	416
				18	34720000	0.0171005	1	21	81315	251549	0.0254092	0.345924	498	6.7884		Etf1, \N	\N	3.58295e+07	1.10946e+06	530
				7	83650000	0.0171168	13	76	81303	251494	0.0350374	0.345693	499	1.88995		Il16, \N	\N, Il16	8.36529e+07	2937.94	778
				14	66210000	0.0183873	10	63	81306	251507	0.0397389	0.35128	500	2.03663		Ptk2b, \N	\N	6.48728e+07	-1.33716e+06	685
				19	37470000	0.0187544	22	111	81294	251459	0.0339121	0.355621	501	1.63114		Exoc6, Gm23026, \N	\N, Exoc6	3.74997e+07	29701.7	67
				2	19620000	0.0194424	4	36	81312	251534	0.0407178	0.361257	502	2.90938		4921504E06Rik, Otud1, \N	\N, Otud1	1.96548e+07	34813.4	457
				4	102660000	0.0194424	4	36	81312	251534	0.0407178	0.360539	503	2.90938		Pde4b, \N	\N	1.03168e+08	508214	296
				10	82890000	0.0194424	4	36	81312	251534	0.0407178	0.359823	504	2.90938		Chst11, \N	\N, Txnrd1	8.29193e+07	29332.7	776
				3	142650000	0.0194573	2	26	81314	251544	0.0286437	0.368095	505	4.20237		Gbp3, \N	\N	1.42619e+08	-30658.1	1023
				4	3970000	0.0194573	2	26	81314	251544	0.0286437	0.367368	506	4.20237		Lyn, \N	\N, Plag1	3.95643e+06	-13565.7	378
				7	139330000	0.0194573	2	26	81314	251544	0.0286437	0.366643	507	4.20237		Inpp5a, Stk32c, \N	\N	1.40878e+08	1.54761e+06	1018
				10	67480000	0.0194573	2	26	81314	251544	0.0286437	0.365921	508	4.20237		\N, Ado	\N	6.7186e+07	-293953	692
				11	19020000	0.0194573	2	26	81314	251544	0.0286437	0.365202	509	4.20237		Meis1, \N	\N	1.88999e+07	-120143	453
				18	75170000	0.0194573	2	26	81314	251544	0.0286437	0.364486	510	4.20237		Smad7, \N	\N	7.55401e+07	370076	731
				20	19210000	0.0194573	2	26	81314	251544	0.0286437	0.363773	511	4.20237		Mir221, Gm26652, \N	\N	1.93599e+07	149892	456
				16	75950000	0.0195535	13	75	81303	251495	0.0347034	0.363547	512	1.86507		Samsn1, \N	\N, Samsn1	7.60133e+07	63261.9	261
				15	38500000	0.0196724	8	54	81308	251516	0.0374944	0.364507	513	2.18208		Azin1, \N	\N	3.86067e+07	106681	545
				1	14660000	0.0198175	0	14	81316	251556	0.0287151	0.398054	514	#DIV/0!		Gm9947, \N	\N	1.35921e+07	-1.06785e+06	161
				1	62680000	0.0198175	0	14	81316	251556	0.0287151	0.397282	515	#DIV/0!		Nrp2, \N	\N	6.31307e+07	450703	674
				2	5380000	0.0198175	0	14	81316	251556	0.0287151	0.396512	516	#DIV/0!		Camk1d, Mcm10, \N	\N	4.55875e+06	-821250	384
				2	9640000	0.0198175	0	14	81316	251556	0.0287151	0.395745	517	#DIV/0!		\N, Gm13256	\N	9.55221e+06	-87788.4	85
				2	60930000	0.0198175	0	14	81316	251556	0.0287151	0.394981	518	#DIV/0!		Rbms1, \N	\N	7.10451e+07	1.01151e+07	112
				2	148330000	0.0198175	0	14	81316	251556	0.0287151	0.39422	519	#DIV/0!		Gm25866, Cd93, \N	\N	1.48617e+08	287225	1149
				2	163280000	0.0198175	0	14	81316	251556	0.0287151	0.393462	520	#DIV/0!		Tox2, Mybl2, \N	\N	1.63029e+08	-251144	1152
				3	88870000	0.0198175	0	14	81316	251556	0.0287151	0.392706	521	#DIV/0!		Mex3a, Dpm3, \N	\N	8.84524e+07	-417639	121
				4	119130000	0.0198175	0	14	81316	251556	0.0287151	0.391954	522	#DIV/0!		AU022252, \N	\N	1.18622e+08	-507568	927
				4	144850000	0.0198175	0	14	81316	251556	0.0287151	0.391205	523	#DIV/0!		Vps13d, \N	\N, Vps13d	1.44998e+08	148151	354
				5	8760000	0.0198175	0	14	81316	251556	0.0287151	0.390458	524	#DIV/0!		Crot, \N	\N	8.46004e+06	-299956	408
				5	24630000	0.0198175	0	14	81316	251556	0.0287151	0.389714	525	#DIV/0!		Nub1, \N	\N	2.3649e+07	-980965	180
				5	25190000	0.0198175	0	14	81316	251556	0.0287151	0.388973	526	#DIV/0!		Prkag2, \N	\N	2.3649e+07	-1.54096e+06	180
				5	38820000	0.0198175	0	14	81316	251556	0.0287151	0.388235	527	#DIV/0!		\N, Clnk	\N	3.70517e+07	-1.76835e+06	66
				5	63880000	0.0198175	0	14	81316	251556	0.0287151	0.3875	528	#DIV/0!		Rell1, \N	\N	6.46873e+07	807313	682
				5	102760000	0.0198175	0	14	81316	251556	0.0287151	0.386767	529	#DIV/0!		Arhgap24, \N	\N, Arhgap24	1.0278e+08	20491.7	855
				6	35190000	0.0198175	0	14	81316	251556	0.0287151	0.386038	530	#DIV/0!		2010107G12Rik, \N	\N	3.48994e+07	-290626	193
				6	145610000	0.0198175	0	14	81316	251556	0.0287151	0.385311	531	#DIV/0!		Rassf8, \N	\N	1.45125e+08	-485133	80
				7	115000000	0.0198175	0	14	81316	251556	0.0287151	0.384586	532	#DIV/0!		\N, Rps4l-ps	\N	1.14164e+08	-835633	6
				9	23040000	0.0198175	0	14	81316	251556	0.0287151	0.383865	533	#DIV/0!		\N	\N	2.30953e+07	55301.3	179
				9	25510000	0.0198175	0	14	81316	251556	0.0287151	0.383146	534	#DIV/0!		Eepd1, \N	\N	2.30953e+07	-2.4147e+06	179
				9	45910000	0.0198175	0	14	81316	251556	0.0287151	0.38243	535	#DIV/0!		Bace1, \N	\N	4.61629e+07	252864	587
				9	82990000	0.0198175	0	14	81316	251556	0.0287151	0.381716	536	#DIV/0!		\N	\N	8.53541e+07	2.36413e+06	785
				9	112400000	0.0198175	0	14	81316	251556	0.0287151	0.381006	537	#DIV/0!		Arpp21, \N	\N	1.14715e+08	2.31457e+06	902
				10	8730000	0.0198175	0	14	81316	251556	0.0287151	0.380297	538	#DIV/0!		Sash1, \N	\N	7.43644e+06	-1.29356e+06	402
				10	94440000	0.0198175	0	14	81316	251556	0.0287151	0.379592	539	#DIV/0!		Tmcc3, \N	\N	9.42461e+07	-193866	814
				11	110880000	0.0198175	0	14	81316	251556	0.0287151	0.378889	540	#DIV/0!		\N, Kcnj2	\N	1.10164e+08	-715935	889
				15	6220000	0.0198175	0	14	81316	251556	0.0287151	0.378188	541	#DIV/0!		C9, \N	\N	8.44754e+06	2.22754e+06	406
				15	66550000	0.0198175	0	14	81316	251556	0.0287151	0.377491	542	#DIV/0!		Wisp1, \N	\N	6.69708e+07	420753	109
				16	24840000	0.0198175	0	14	81316	251556	0.0287151	0.376796	543	#DIV/0!		Lpp, \N, A230028O05Rik	\N	2.402e+07	-819957	181
				16	92990000	0.0198175	0	14	81316	251556	0.0287151	0.376103	544	#DIV/0!		\N, Runx1	\N	9.31495e+07	159460	52
				19	60270000	0.0198175	0	14	81316	251556	0.0287151	0.375413	545	#DIV/0!		4933412A08Rik, \N	\N, 4933412A08Rik	6.02311e+07	-38859.5	661
				1	52760000	0.0199492	3	31	81313	251539	0.0431502	0.379425	546	3.34037		Mfsd6, Tmem194b, \N	\N	5.2249e+07	-510993	1108
				9	118760000	0.0199492	3	31	81313	251539	0.0431502	0.378731	547	3.34037		Itga9, \N	\N, Itga9	1.18705e+08	-54604.1	928
				7	30810000	0.0202798	6	45	81310	251525	0.0339794	0.380323	548	2.42451		Fxyd5, Lsr, \N	\N, Ffar3	3.08562e+07	46248.4	189
				9	123770000	0.0202798	6	45	81310	251525	0.0339794	0.37963	549	2.42451		Ccr1, \N	\N, Fyco1	1.23762e+08	-7666.02	136
				9	116290000	0.0205573	9	58	81307	251512	0.0450614	0.380026	550	2.08331		\N, Tgfbr2	\N	1.16234e+08	-56465.6	311
				1	4580000	0.0217266	1	20	81315	251550	0.0392937	0.395646	551	6.46512		Gm25493, \N	\N	4.84775e+06	267751	1087
				1	174090000	0.0217266	1	20	81315	251550	0.0392937	0.394929	552	6.46512		Ifi202b, \N	\N	1.73841e+08	-249014	1075
				4	16210000	0.0217266	1	20	81315	251550	0.0392937	0.394215	553	6.46512		Osgin2, Ripk2, \N	\N	1.85705e+07	2.36054e+06	452
				5	99480000	0.0217266	1	20	81315	251550	0.0392937	0.393504	554	6.46512		\N, A930011G23Rik	\N, A930011G23Rik	9.94781e+07	-1882.7	838
				7	113240000	0.0217266	1	20	81315	251550	0.0392937	0.392795	555	6.46512		Arntl, \N	\N	1.14164e+08	924367	6
				7	121490000	0.0217266	1	20	81315	251550	0.0392937	0.392088	556	6.46512		Hs3st2, \N	\N	1.2086e+08	-630366	940
				9	100490000	0.0217266	1	20	81315	251550	0.0392937	0.391384	557	6.46512		Nck1, \N	\N	9.69587e+07	-3.53132e+06	828
				10	98740000	0.0217266	1	20	81315	251550	0.0392937	0.390683	558	6.46512		\N	\N	9.73132e+07	-1.4268e+06	830
				17	75410000	0.0217266	1	20	81315	251550	0.0392937	0.389984	559	6.46512		Ltbp1, Rasgrp3, \N	\N	7.4314e+07	-1.09602e+06	258
				18	46600000	0.0217266	1	20	81315	251550	0.0392937	0.389288	560	6.46512		Tmed7, Ap3s1, \N	\N	4.67417e+07	141657	213
				18	73960000	0.0217266	1	20	81315	251550	0.0392937	0.388594	561	6.46512		Me2, \N	\N	7.37637e+07	-196328	256
				1	9840000	0.0217674	7	49	81309	251521	0.0419667	0.390342	562	2.26288		Sgk3, \N	\N	7.16072e+06	-2.67928e+06	400
				5	21340000	0.0219534	5	40	81311	251530	0.0370418	0.392623	563	2.58612		Lrrc17, Fam185a, \N	\N, Fgl2	2.13702e+07	30203.7	464
				8	126540000	0.0219534	5	40	81311	251530	0.0370418	0.391927	564	2.58612		\N	\N	1.26643e+08	103196	329
				4	129730000	0.0229318	8	53	81308	251517	0.0374241	0.396126	565	2.14167		Ptp4a2, \N	\N	1.29583e+08	-146992	335
				7	78750000	0.0229318	8	53	81308	251517	0.0374241	0.395426	566	2.14167		Mrps11, \N	\N	7.93897e+07	639671	755
				2	24350000	0.0233978	4	35	81312	251535	0.0398082	0.399009	567	2.82855		Il1rn, \N	\N	2.54677e+07	1.11767e+06	62
				6	85330000	0.0233978	4	35	81312	251535	0.0398082	0.398306	568	2.82855		Rab11fip5, \N	\N	8.69272e+07	1.59724e+06	790
				10	34170000	0.0233978	4	35	81312	251535	0.0398082	0.397606	569	2.82855		Dse, \N	\N	3.71365e+07	2.96654e+06	539
				11	61600000	0.0233978	4	35	81312	251535	0.0398082	0.396909	570	2.82855		Slc5a10, Ulk2, \N	\N	6.07907e+07	-809329	229
				12	12340000	0.0233978	4	35	81312	251535	0.0398082	0.396214	571	2.82855		\N	\N	1.29333e+07	593349	20
				10	75880000	0.023946	6	44	81310	251526	0.04677	0.399309	572	2.37062		Smarcb1, \N	\N	7.53196e+07	-560397	728
				14	52100000	0.023946	6	44	81310	251526	0.04677	0.398613	573	2.37062		Chd8, \N	\N	5.22408e+07	140789	612
				1	95420000	0.0241131	2	25	81314	251545	0.0421804	0.407089	574	4.04073		St8sia4, \N	\N	9.40289e+07	-1.39113e+06	811
				2	14670000	0.0241131	2	25	81314	251545	0.0421804	0.406381	575	4.04073		Cacnb2, \N	\N	1.42468e+07	-423163	438
				6	112570000	0.0241131	2	25	81314	251545	0.0421804	0.405675	576	4.04073		Oxtr, \N	\N	1.12927e+08	357023	895
				11	20510000	0.0241131	2	25	81314	251545	0.0421804	0.404972	577	4.04073		Sertad2, \N	\N	2.01114e+07	-398586	459
				12	3380000	0.0241131	2	25	81314	251545	0.0421804	0.404272	578	4.04073		Rab10, Kif3c, \N	\N	3.85375e+06	473748	377
				17	72180000	0.0241131	2	25	81314	251545	0.0421804	0.403573	579	4.04073		Alk, \N	\N	7.14803e+07	-699685	710
				2	122690000	0.0243068	3	30	81313	251540	0.0418089	0.408645	580	3.23261		AA467197, \N	\N, Sqrdl	1.22724e+08	34487.5	956
				7	66280000	0.0243068	3	30	81313	251540	0.0418089	0.407942	581	3.23261		Lrrk1, \N	\N	6.62026e+07	-77390.2	72
				13	63200000	0.0243068	3	30	81313	251540	0.0418089	0.407241	582	3.23261		2010111I01Rik, \N	\N	6.32545e+07	54465.6	675
				14	70960000	0.0243068	3	30	81313	251540	0.0418089	0.406542	583	3.23261		Gfra2, \N	\N	7.02866e+07	-673421	701
				14	78480000	0.0244788	10	61	81306	251509	0.051785	0.407009	584	1.97196		\N, Akap11	\N	7.854e+07	60008.6	746
				1	132020000	0.0254366	14	77	81302	251493	0.050097	0.410139	585	1.77803		Elk4, \N	\N, Slc45a3	1.32032e+08	11848.6	139
				1	159990000	0.0254976	7	48	81309	251522	0.0417941	0.411331	586	2.21669		Gm24719, \N	\N	1.59963e+08	-26837.1	1058
				7	98530000	0.0254976	7	48	81309	251522	0.0417941	0.41063	587	2.21669		A630091E08Rik, \N	\N	9.77508e+07	-779212	832
				11	55010000	0.0261146	5	39	81311	251531	0.0517858	0.413512	588	2.52146		Slc36a1, Cdc42se2, Gm2a, \N	\N	5.48589e+07	-151115	627
				2	25630000	0.0262235	0	13	81316	251557	0.0476581	0.450895	589	#DIV/0!		C8g, \N	\N	2.54677e+07	-162335	62
				3	27700000	0.0262235	0	13	81316	251557	0.0476581	0.45013	590	#DIV/0!		Fndc3b, \N	\N	3.00541e+07	2.35415e+06	41
				3	37230000	0.0262235	0	13	81316	251557	0.0476581	0.449369	591	#DIV/0!		Il21, \N	\N, Il21	3.72716e+07	41601.1	198
				4	7750000	0.0262235	0	13	81316	251557	0.0476581	0.44861	592	#DIV/0!		8430436N08Rik, \N	\N	7.68811e+06	-61889.8	404
				4	111820000	0.0262235	0	13	81316	251557	0.0476581	0.447853	593	#DIV/0!		Spata6, \N	\N	1.08522e+08	-3.29849e+06	1135
				5	5380000	0.0262235	0	13	81316	251557	0.0476581	0.447099	594	#DIV/0!		Cdk14, \N	\N	3.4582e+06	-1.9218e+06	148
				5	8340000	0.0262235	0	13	81316	251557	0.0476581	0.446348	595	#DIV/0!		Adam22, Dbf4, \N	\N	8.46004e+06	120044	408
				5	21160000	0.0262235	0	13	81316	251557	0.0476581	0.445599	596	#DIV/0!		Rsbn1l, Fam185a, Lrrc17, \N	\N	2.13702e+07	210204	464
				5	92970000	0.0262235	0	13	81316	251557	0.0476581	0.444853	597	#DIV/0!		Sept11, \N	\N	9.3192e+07	222019	283
				6	23140000	0.0262235	0	13	81316	251557	0.0476581	0.444109	598	#DIV/0!		Aass, \N	\N	2.24749e+07	-665050	469
				6	66180000	0.0262235	0	13	81316	251557	0.0476581	0.443367	599	#DIV/0!		\N	\N	6.55784e+07	-601637	236
				7	136020000	0.0262235	0	13	81316	251557	0.0476581	0.442628	600	#DIV/0!		\N	\N	1.34715e+08	-1.30475e+06	993
				8	3600000	0.0262235	0	13	81316	251557	0.0476581	0.441892	601	#DIV/0!		Stxbp2, \N	\N	3.38093e+06	-219065	147
				9	52220000	0.0262235	0	13	81316	251557	0.0476581	0.441158	602	#DIV/0!		Zc3h12c, \N	\N	5.12764e+07	-943590	605
				9	65940000	0.0262235	0	13	81316	251557	0.0476581	0.440426	603	#DIV/0!		Dapk2, \N	\N	6.56264e+07	-313585	237
				9	96840000	0.0262235	0	13	81316	251557	0.0476581	0.439697	604	#DIV/0!		Pxylp1, \N	\N	9.69587e+07	118675	828
				12	49710000	0.0262235	0	13	81316	251557	0.0476581	0.43897	605	#DIV/0!		\N	\N	5.1857e+07	2.14695e+06	218
				12	100050000	0.0262235	0	13	81316	251557	0.0476581	0.438246	606	#DIV/0!		Calm1, Psmc1, \N	\N	1.00111e+08	61025.5	842
				12	107360000	0.0262235	0	13	81316	251557	0.0476581	0.437524	607	#DIV/0!		Gm16084, \N	\N, Gm5187	1.07145e+08	-214937	24
				14	69020000	0.0262235	0	13	81316	251557	0.0476581	0.436804	608	#DIV/0!		\N	\N	6.98286e+07	808564	699
				15	83260000	0.0262235	0	13	81316	251557	0.0476581	0.436087	609	#DIV/0!		Nfam1, Ttll1, Serhl, \N	\N	8.22675e+07	-992528	774
				16	21490000	0.0262235	0	13	81316	251557	0.0476581	0.435372	610	#DIV/0!		Vps8, \N	\N	2.32821e+07	1.79207e+06	470
				17	17830000	0.0262235	0	13	81316	251557	0.0476581	0.43466	611	#DIV/0!		Lnpep, \N	\N	1.7631e+07	-198963	166
				18	30240000	0.0262235	0	13	81316	251557	0.0476581	0.433949	612	#DIV/0!		Gm22870, \N, Pik3c3	\N	3.23988e+07	2.15884e+06	510
				18	60230000	0.0262235	0	13	81316	251557	0.0476581	0.433241	613	#DIV/0!		\N, Cd74	\N	6.08119e+07	581903	664
				18	68900000	0.0262235	0	13	81316	251557	0.0476581	0.432536	614	#DIV/0!		4930546C10Rik, \N	\N	6.88292e+07	-70783	696
				3	57690000	0.0275566	1	19	81315	251551	0.0392899	0.450379	615	6.14184		Rnf13, \N	\N	5.92127e+07	1.52266e+06	651
				4	98480000	0.0275566	1	19	81315	251551	0.0392899	0.449648	616	6.14184		Gm24203, Gm12691, \N	\N	9.79126e+07	-567392	833
				6	5050000	0.0275566	1	19	81315	251551	0.0392899	0.448919	617	6.14184		Pon3, Pon1, \N	\N	8.5411e+06	3.4911e+06	409
				8	72720000	0.0275566	1	19	81315	251551	0.0392899	0.448193	618	6.14184		Nwd1, \N	\N	7.22713e+07	-448707	714
				8	106550000	0.0275566	1	19	81315	251551	0.0392899	0.447468	619	6.14184		Cdh3, \N	\N, Cdh1	1.0662e+08	70067.9	1134
				9	59700000	0.0275566	1	19	81315	251551	0.0392899	0.446747	620	6.14184		Hexa, \N	\N	6.0777e+07	1.07704e+06	663
				12	82140000	0.0275566	1	19	81315	251551	0.0392899	0.446027	621	6.14184		Sipa1l1, \N	\N, Sipa1l1	8.21545e+07	14450.5	772
				14	8050000	0.0275566	1	19	81315	251551	0.0392899	0.44531	622	6.14184		Abhd6, \N	\N, Pxk	8.10647e+06	56466.2	155
				20	107100000	0.0275566	1	19	81315	251551	0.0392899	0.444595	623	6.14184		Gm14836, \N	\N	1.06835e+08	-264913	873
				1	33530000	0.0280951	4	34	81312	251536	0.0567624	0.448407	624	2.74773		Prim2, \N	\N, Prim2	3.35793e+07	49333.5	516
				2	173350000	0.0280951	4	34	81312	251536	0.0567624	0.44769	625	2.74773		\N, 1700021F07Rik	\N	1.73459e+08	109214	1074
				4	120060000	0.0280951	4	34	81312	251536	0.0567624	0.446974	626	2.74773		Hivep3, \N	\N, Hivep3	1.20029e+08	-30863.2	56
				8	114780000	0.0280951	4	34	81312	251536	0.0567624	0.446262	627	2.74773		Wwox, \N	\N, Wwox	1.14824e+08	44055.4	903
				10	128630000	0.0280951	4	34	81312	251536	0.0567624	0.445551	628	2.74773		Rnf41, \N	\N, Erbb3	1.28459e+08	-170522	138
				12	55490000	0.0281672	10	60	81306	251510	0.0510404	0.446067	629	1.93963		Psma6, \N	\N, Nfkbia	5.5427e+07	-62961.1	1110
				6	17610000	0.0282151	6	43	81310	251527	0.0464512	0.447744	630	2.31674		St7, \N	\N	1.57486e+07	-1.86141e+06	445
				6	54170000	0.0282151	6	43	81310	251527	0.0464512	0.447035	631	2.31674		Chn2, \N	\N, Chn2	5.41351e+07	-34937.6	225
				19	10070000	0.0286759	15	80	81301	251490	0.055377	0.447769	632	1.72415		Rab3il1, \N	\N	1.0647e+07	577035	417
				1	138270000	0.0295488	3	29	81313	251541	0.061191	0.45542	633	3.12484		Ptprc, \N	\N	1.38161e+08	-109268	350
				3	41450000	0.0295488	3	29	81313	251541	0.061191	0.454702	634	3.12484		Jade1, Gm25487, \N	\N	4.11239e+07	-326084	559
				8	94750000	0.0295488	3	29	81313	251541	0.061191	0.453986	635	3.12484		Drc7, \N	\N	9.50516e+07	301578	821
				1	58660000	0.0298175	2	24	81314	251546	0.064044	0.464039	636	3.87908		Cflar, Casp8, \N	\N	5.87195e+07	59468.2	647
				3	69480000	0.0298175	2	24	81314	251546	0.064044	0.463311	637	3.87908		Kpna4, Ppm1l, \N	\N	6.89743e+07	-505739	244
				8	69210000	0.0298175	2	24	81314	251546	0.064044	0.462585	638	3.87908		Lzts1, Atp6v1b2, \N	\N	6.77114e+07	-1.49862e+06	695
				12	84050000	0.0298175	2	24	81314	251546	0.064044	0.461861	639	3.87908		Elmsan1, \N	\N	8.41807e+07	130716	779
				17	6410000	0.0298175	2	24	81314	251546	0.064044	0.461139	640	3.87908		\N	\N	6.59619e+06	186190	396
				19	47180000	0.0298175	2	24	81314	251546	0.064044	0.46042	641	3.87908		Nt5c2, \N, Sh3pxd2a	\N	4.69804e+07	-199625	590
				5	137390000	0.0309952	5	38	81311	251532	0.0512561	0.465135	642	2.4568		Actl6b, \N	\N	1.36644e+08	-745687	143
				12	78930000	0.0309952	5	38	81311	251532	0.0512561	0.464412	643	2.4568		Tmem229b, Atp6v1d, \N	\N	7.898e+07	49967.3	750
				8	70240000	0.0323478	15	79	81301	251491	0.055308	0.466868	644	1.70259		Armc6, \N	\N	7.07481e+07	508108	1115
				7	16010000	0.0327926	12	67	81304	251503	0.0657078	0.469814	645	1.80494		Gltscr1, \N	\N	1.61964e+07	186423	165
				10	96330000	0.0331725	6	42	81310	251528	0.0632918	0.471676	646	2.26285		\N	\N	9.57117e+07	-618273	824
				6	112880000	0.0336565	4	33	81312	251537	0.0559218	0.475827	647	2.6669		Srgap3, Thumpd3, \N	\N, Srgap3	1.12927e+08	47023.2	895
				9	37370000	0.0336565	4	33	81312	251537	0.0559218	0.475093	648	2.6669		Msantd2, \N	\N	3.53037e+07	-2.06634e+06	526
				9	42070000	0.0336565	4	33	81312	251537	0.0559218	0.474361	649	2.6669		Sorl1, \N	\N, Sorl1	4.20211e+07	-48919.1	204
				9	63650000	0.0336565	4	33	81312	251537	0.0559218	0.473631	650	2.6669		Aagab, \N	\N	6.34848e+07	-165236	71
				1	132470000	0.0347002	0	12	81316	251558	0.0472022	0.518833	651	#DIV/0!		Tmcc2, \N	\N	1.32032e+08	-438151	139
				1	151430000	0.0347002	0	12	81316	251558	0.0472022	0.518037	652	#DIV/0!		Ivns1abp, \N	\N	1.532e+08	1.76992e+06	1051
				2	178460000	0.0347002	0	12	81316	251558	0.0472022	0.517243	653	#DIV/0!		\N	\N	1.78703e+08	243312	1079
				3	22060000	0.0347002	0	12	81316	251558	0.0472022	0.516453	654	#DIV/0!		Tbl1xr1, \N	\N	2.20338e+07	-26245.4	177
				3	107140000	0.0347002	0	12	81316	251558	0.0472022	0.515664	655	#DIV/0!		Kcna2, Kcna10, \N	\N	1.07091e+08	-48568	877
				3	139020000	0.0347002	0	12	81316	251558	0.0472022	0.514878	656	#DIV/0!		Gm4862, \N	\N	1.39209e+08	189096	1010
				3	145630000	0.0347002	0	12	81316	251558	0.0472022	0.514094	657	#DIV/0!		Col24a1, Znhit6, \N	\N	1.46156e+08	525894	356
				4	9390000	0.0347002	0	12	81316	251558	0.0472022	0.513313	658	#DIV/0!		Asph, \N	\N	1.09216e+07	1.53158e+06	419
				4	100010000	0.0347002	0	12	81316	251558	0.0472022	0.512534	659	#DIV/0!		Ror1, \N	\N	1.01508e+08	1.49752e+06	849
				4	108180000	0.0347002	0	12	81316	251558	0.0472022	0.511758	660	#DIV/0!		Zcchc11, Gpx7, \N	\N	1.08522e+08	341508	1135
				4	138790000	0.0347002	0	12	81316	251558	0.0472022	0.510983	661	#DIV/0!		Pla2g5, \N	\N	1.39166e+08	376186	1009
				5	39630000	0.0347002	0	12	81316	251558	0.0472022	0.510212	662	#DIV/0!		Hs3st1, \N	\N	3.70517e+07	-2.57835e+06	66
				7	43920000	0.0347002	0	12	81316	251558	0.0472022	0.509442	663	#DIV/0!		Klk15, \N	\N	4.34426e+07	-477424	566
				7	82870000	0.0347002	0	12	81316	251558	0.0472022	0.508675	664	#DIV/0!		Eftud1, 1700010L04Rik, \N	\N	8.22383e+07	-631692	773
				8	26760000	0.0347002	0	12	81316	251558	0.0472022	0.50791	665	#DIV/0!		Erlin2, \N, Zfp703	\N	2.60263e+07	-733746	481
				8	61280000	0.0347002	0	12	81316	251558	0.0472022	0.507147	666	#DIV/0!		Sh3rf1, \N	\N	6.13873e+07	107272	231
				9	63320000	0.0347002	0	12	81316	251558	0.0472022	0.506387	667	#DIV/0!		Pias1, Aagab, \N	\N	6.34848e+07	164764	71
				9	78830000	0.0347002	0	12	81316	251558	0.0472022	0.505629	668	#DIV/0!		\N, Gm8116	\N	7.89669e+07	136920	749
				9	95610000	0.0347002	0	12	81316	251558	0.0472022	0.504873	669	#DIV/0!		Gm25582, \N	\N	9.63832e+07	773165	287
				11	57550000	0.0347002	0	12	81316	251558	0.0472022	0.504119	670	#DIV/0!		Galnt10, \N	\N	5.76891e+07	139084	641
				11	116790000	0.0347002	0	12	81316	251558	0.0472022	0.503368	671	#DIV/0!		Qrich2, \N	\N	1.16968e+08	178172	1139
				12	52890000	0.0347002	0	12	81316	251558	0.0472022	0.502619	672	#DIV/0!		Akap6, \N	\N	5.1857e+07	-1.03305e+06	218
				13	19310000	0.0347002	0	12	81316	251558	0.0472022	0.501872	673	#DIV/0!		Tcrg-C2, \N	\N, Tcrg-C2	1.93132e+07	3220.82	172
				13	23840000	0.0347002	0	12	81316	251558	0.0472022	0.501128	674	#DIV/0!		Gm22452, \N	\N	2.37132e+07	-126840	471
				13	34210000	0.0347002	0	12	81316	251558	0.0472022	0.500385	675	#DIV/0!		Bphl, \N	\N	3.61183e+07	1.90828e+06	533
				14	43800000	0.0347002	0	12	81316	251558	0.0472022	0.499645	676	#DIV/0!		Ear1, Ang5, \N	\N	4.505e+07	1.24995e+06	580
				14	56880000	0.0347002	0	12	81316	251558	0.0472022	0.498907	677	#DIV/0!		Parp4, \N	\N	5.68118e+07	-68221.7	633
				16	49050000	0.0347002	0	12	81316	251558	0.0472022	0.498171	678	#DIV/0!		Retnlb, \N	\N	4.87564e+07	-293644	215
				16	97170000	0.0347002	0	12	81316	251558	0.0472022	0.497437	679	#DIV/0!		Dscam, \N	\N	9.80756e+07	905638	834
				17	8950000	0.0347002	0	12	81316	251558	0.0472022	0.496706	680	#DIV/0!		Pde10a, \N	\N	8.01786e+06	-932143	405
				17	12430000	0.0347002	0	12	81316	251558	0.0472022	0.495976	681	#DIV/0!		Slc22a2, \N	\N	1.25343e+07	104311	429
				17	43510000	0.0347002	0	12	81316	251558	0.0472022	0.495249	682	#DIV/0!		Slc25a27, Gpr110, \N	\N	4.48071e+07	1.29713e+06	100
				18	31800000	0.0347002	0	12	81316	251558	0.0472022	0.494524	683	#DIV/0!		Wdr33, \N	\N	3.23988e+07	598841	510
				18	32920000	0.0347002	0	12	81316	251558	0.0472022	0.493801	684	#DIV/0!		Camk4, \N	\N, 4930455D15Rik	3.2897e+07	-23013.7	513
				18	62040000	0.0347002	0	12	81316	251558	0.0472022	0.49308	685	#DIV/0!		Adrb2, \N	\N	6.08119e+07	-1.2281e+06	664
				19	30330000	0.0347002	0	12	81316	251558	0.0472022	0.492362	686	#DIV/0!		\N	\N	2.93312e+07	-998832	1099
				20	38150000	0.0347002	0	12	81316	251558	0.0472022	0.491645	687	#DIV/0!		Zbtb33, \N	\N	4.84358e+07	1.02858e+07	596
				20	41340000	0.0347002	0	12	81316	251558	0.0472022	0.49093	688	#DIV/0!		Gm14577, Gria3, \N	\N	4.84358e+07	7.09583e+06	596
				20	74430000	0.0347002	0	12	81316	251558	0.0472022	0.490218	689	#DIV/0!		Lage3, \N	\N	7.39724e+07	-457576	257
				20	159120000	0.0347002	0	12	81316	251558	0.0472022	0.489507	690	#DIV/0!		Rps6ka3, Gm15185, \N	\N	1.59716e+08	596002	1057
				1	7050000	0.0348854	1	18	81315	251552	0.0597543	0.508231	691	5.81856		Pcmtd1, \N	\N	7.16072e+06	110721	400
				1	156440000	0.0348854	1	18	81315	251552	0.0597543	0.507497	692	5.81856		Fam163a, \N	\N, Soat1	1.56401e+08	-39006.9	1055
				2	57260000	0.0348854	1	18	81315	251552	0.0597543	0.506765	693	5.81856		Nr4a2, \N	\N	4.98855e+07	-7.3745e+06	601
				3	121120000	0.0348854	1	18	81315	251552	0.0597543	0.506035	694	5.81856		Alg14, \N	\N	1.2131e+08	189813	322
				5	29840000	0.0348854	1	18	81315	251552	0.0597543	0.505306	695	5.81856		Il6, \N	\N	2.98965e+07	56509.5	489
				7	102370000	0.0348854	1	18	81315	251552	0.0597543	0.50458	696	5.81856		Stim1, \N	\N, Rrm1	1.02334e+08	-36200	853
				8	9380000	0.0348854	1	18	81315	251552	0.0597543	0.503857	697	5.81856		Fam155a, \N	\N	1.00617e+07	681738	1089
				13	45660000	0.0348854	1	18	81315	251552	0.0597543	0.503135	698	5.81856		Atxn1, Mylip, \N	\N	4.45111e+07	-1.14889e+06	574
				18	65670000	0.0348854	1	18	81315	251552	0.0597543	0.502415	699	5.81856		Sec11c, \N	\N	6.53234e+07	-346596	688
				19	60970000	0.0348854	1	18	81315	251552	0.0597543	0.501697	700	5.81856		Grk5, \N	\N	6.02311e+07	-738860	661
				20	75020000	0.0348854	1	18	81315	251552	0.0597543	0.500981	701	5.81856		Dkc1, \N	\N	7.51237e+07	103664	260
				1	138600000	0.035835	3	28	81313	251542	0.0598761	0.507134	702	3.01708		Nek7, \N	\N, Nek7	1.38619e+08	19422.7	1007
				10	5580000	0.035835	3	28	81313	251542	0.0598761	0.506413	703	3.01708		Vip, \N	\N	5.80585e+06	225851	391
				10	40050000	0.035835	3	28	81313	251542	0.0598761	0.505693	704	3.01708		Cdk19, \N	\N, Slc16a10	4.00677e+07	17725.1	551
				12	26390000	0.035835	3	28	81313	251542	0.0598761	0.504976	705	3.01708		Rnf144a, Cmpk2, \N	\N	3.19513e+07	5.5613e+06	502
				18	56430000	0.035835	3	28	81313	251542	0.0598761	0.504261	706	3.01708		Gramd3, \N	\N	5.69865e+07	556525	634
				1	144340000	0.0358926	8	50	81308	251520	0.0660222	0.504736	707	2.02042		\N, Rgs1	\N	1.43919e+08	-421240	1030
				8	90920000	0.0366407	9	54	81307	251516	0.0769073	0.506072	708	1.93961		Chd9, \N	\N	9.08291e+07	-90921	802
				2	117990000	0.0367852	2	23	81314	251547	0.0619654	0.517664	709	3.71744		Gm13986, \N	\N	1.1857e+08	579696	1141
				5	113330000	0.0367852	2	23	81314	251547	0.0619654	0.516935	710	3.71744		2900026A02Rik, \N	\N	1.13808e+08	477718	308
				8	31130000	0.0367852	2	23	81314	251547	0.0619654	0.516208	711	3.71744		Tti2, \N	\N	3.38928e+07	2.76283e+06	517
				12	78350000	0.0367852	2	23	81314	251547	0.0619654	0.515483	712	3.71744		Gphn, \N	\N	7.898e+07	629967	750
				13	21970000	0.0367852	2	23	81314	251547	0.0619654	0.51476	713	3.71744		Hist1h4n, \N	\N, Zfp184	2.18524e+07	-117607	467
				16	55900000	0.0368279	14	74	81302	251496	0.063322	0.514445	714	1.70873		Cep97, \N	\N, Zbtb11	5.59635e+07	63526.7	34
				1	91070000	0.0372814	12	66	81304	251504	0.065307	0.515987	715	1.77799		Ramp1, \N	\N	9.11889e+07	118889	276
				1	74340000	0.0389125	6	41	81310	251529	0.0631353	0.519166	716	2.20896		Arpc2, \N	\N, Aamp	7.4393e+07	53014.9	721
				13	49170000	0.0389125	6	41	81310	251529	0.0631353	0.518442	717	2.20896		Bicd2, \N	\N	4.71084e+07	-2.06157e+06	591
				20	134670000	0.0389125	6	41	81310	251529	0.0631353	0.51772	718	2.20896		Armcx4, \N	\N	1.34579e+08	-90986	992
				5	100680000	0.0391574	29	130	81287	251440	0.0788978	0.51715	719	1.44921		Coq2, Plac8, \N	\N	1.00579e+08	-101091	844
				5	9060000	0.0402201	4	32	81312	251538	0.0787779	0.521656	720	2.58607		Crot, \N	\N	9.37737e+06	317370	411
				8	66440000	0.0402201	4	32	81312	251538	0.0787779	0.520932	721	2.58607		01/03/01, \N	\N	6.77114e+07	1.27138e+06	695
				11	43340000	0.0402201	4	32	81312	251538	0.0787779	0.520211	722	2.58607		Ccnjl, Gm12146, \N	\N	4.42069e+07	866871	208
				4	120930000	0.0404652	7	45	81309	251525	0.0750345	0.522022	723	2.07813		Smap2, \N	\N	1.20596e+08	-334274	319
				1	177530000	0.0415002	8	49	81308	251521	0.088158	0.523583	724	1.98		Zbtb18, \N	\N	1.77676e+08	146418	1076
				1	133670000	0.0423074	12	65	81304	251505	0.0836784	0.525789	725	1.75105		Atp2b4, \N	\N	1.33798e+08	128294	989
				2	6440000	0.0433482	3	27	81313	251543	0.0864619	0.534504	726	2.90931		Usp6nl, \N	\N	6.38069e+06	-59311.3	394
				2	179960000	0.0433482	3	27	81313	251543	0.0864619	0.533769	727	2.90931		Taf4a, \N	\N	1.78703e+08	-1.25669e+06	1079
				5	105260000	0.0433482	3	27	81313	251543	0.0864619	0.533036	728	2.90931		Gbp9, \N	\N, Gbp6	1.05281e+08	21412.7	867
				12	111120000	0.0433482	3	27	81313	251543	0.0864619	0.532304	729	2.90931		Ankrd9, \N	\N	1.10377e+08	-742561	890
				14	64880000	0.0433482	3	27	81313	251543	0.0864619	0.531575	730	2.90931		Kif13b, Fzd3, Extl3, \N	Hmbox1, \N	6.48728e+07	-7158.19	685
				15	91690000	0.0433482	3	27	81313	251543	0.0864619	0.530848	731	2.90931		Lrrk2, \N	\N	9.33467e+07	1.65673e+06	808
				18	82740000	0.0433482	3	27	81313	251543	0.0864619	0.530123	732	2.90931		Zfp236, \N	\N	8.25329e+07	-207097	775
				17	7880000	0.0433558	5	36	81311	251534	0.070514	0.532655	733	2.32748		Tagap, \N	\N	8.01786e+06	137857	405
				1	192720000	0.0440728	1	17	81315	251553	0.0944145	0.5515	734	5.49528		Hhat, \N	\N	1.93174e+08	454296	375
				4	114710000	0.0440728	1	17	81315	251553	0.0944145	0.55075	735	5.49528		Gm12829, Trabd2b, \N	\N	1.15838e+08	1.12833e+06	911
				6	122720000	0.0440728	1	17	81315	251553	0.0944145	0.550001	736	5.49528		Slc2a3, \N	\N	1.23285e+08	565427	959
				7	89090000	0.0440728	1	17	81315	251553	0.0944145	0.549255	737	5.49528		Tmem135, \N	\N	9.03482e+07	1.25821e+06	799
				7	116690000	0.0440728	1	17	81315	251553	0.0944145	0.548511	738	5.49528		Gm25423, \N	\N, n-R5s157	1.16713e+08	22637.8	916
				8	81350000	0.0440728	1	17	81315	251553	0.0944145	0.547769	739	5.49528		Inpp4b, \N	\N	7.92895e+07	-2.06049e+06	753
				8	86830000	0.0440728	1	17	81315	251553	0.0944145	0.547028	740	5.49528		\N, Siah1a	\N	8.41001e+07	-2.72993e+06	269
				10	22340000	0.0440728	1	17	81315	251553	0.0944145	0.54629	741	5.49528		Raet1e, \N	\N	2.118e+07	-1.15998e+06	12
				12	17420000	0.0440728	1	17	81315	251553	0.0944145	0.545554	742	5.49528		\N, Odc1	\N	1.29333e+07	-4.48665e+06	20
				13	93070000	0.0440728	1	17	81315	251553	0.0944145	0.54482	743	5.49528		Homer1, \N	\N	9.15052e+07	-1.56482e+06	277
				13	109780000	0.0440728	1	17	81315	251553	0.0944145	0.544087	744	5.49528		Pde4d, \N	\N, Pde4d	1.09861e+08	80872	301
				15	50360000	0.0440728	1	17	81315	251553	0.0944145	0.543357	745	5.49528		\N	\N	4.99948e+07	-365226	602
				15	85450000	0.0440728	1	17	81315	251553	0.0944145	0.542629	746	5.49528		Atxn10, \N	\N	8.59059e+07	455871	1125
				16	5410000	0.0440728	1	17	81315	251553	0.0944145	0.541902	747	5.49528		\N, Fam86	\N	4.96704e+06	-442956	387
				19	27060000	0.0440728	1	17	81315	251553	0.0944145	0.541178	748	5.49528		\N	\N	2.53485e+07	-1.71145e+06	477
				2	127320000	0.0442245	28	125	81288	251445	0.0897014	0.540629	749	1.44323		Ciao1, \N	\N, Dusp2	1.27255e+08	-64765.5	1147
				5	112300000	0.0451517	16	80	81300	251490	0.0952276	0.540768	750	1.61637		Tpst2, \N	\N, Tpst2	1.12282e+08	-17939.9	305
				2	10170000	0.0452676	2	22	81314	251548	0.0926686	0.550346	751	3.5558		Itih5, \N	\N, Itih5	1.01499e+07	-20115.4	414
				4	6330000	0.0452676	2	22	81314	251548	0.0926686	0.549614	752	3.5558		Nsmaf, \N	\N	7.52204e+06	1.19204e+06	403
				4	141200000	0.0452676	2	22	81314	251548	0.0926686	0.548884	753	3.5558		4930515B02Rik, \N	\N, Sdhb	1.40925e+08	-275432	351
				5	62810000	0.0452676	2	22	81314	251548	0.0926686	0.548157	754	3.5558		Arap2, Dthd1, \N	\N	6.46873e+07	1.87731e+06	682
				5	124980000	0.0452676	2	22	81314	251548	0.0926686	0.547431	755	3.5558		Ncor2, \N	\N	1.25057e+08	77034.7	964
				6	15750000	0.0452676	2	22	81314	251548	0.0926686	0.546706	756	3.5558		Mdfic, \N	\N, Mdfic	1.57486e+07	-1408.87	445
				6	54930000	0.0452676	2	22	81314	251548	0.0926686	0.545984	757	3.5558		Znrf2, \N	\N	5.50218e+07	91847.4	628
				7	100730000	0.0452676	2	22	81314	251548	0.0926686	0.545264	758	3.5558		Mrpl48, \N	\N	1.01394e+08	663943	1130
				8	79630000	0.0452676	2	22	81314	251548	0.0926686	0.544546	759	3.5558		Anapc10, \N	\N	7.92895e+07	-340490	753
				10	122080000	0.0452676	2	22	81314	251548	0.0926686	0.543829	760	3.5558		Srgap1, \N	\N	1.21481e+08	-599073	945
				12	36900000	0.0452676	2	22	81314	251548	0.0926686	0.543114	761	3.5558		\N	\N	3.89274e+07	2.02745e+06	546
				14	47180000	0.0452676	2	22	81314	251548	0.0926686	0.542402	762	3.5558		Samd4, \N	\N	4.72759e+07	95906.6	592
				16	50660000	0.0452676	2	22	81314	251548	0.0926686	0.541691	763	3.5558		Gm9575, Ccdc54, \N	\N	4.98106e+07	-849404	103
				11	50250000	0.0455383	6	40	81310	251530	0.0851698	0.543471	764	2.15508		Rnf130, \N	\N	4.98576e+07	-392424	600
				1	16190000	0.045917	0	11	81316	251559	0.0767036	0.590635	765	#DIV/0!		Stau2, \N	\N	1.66566e+07	466588	448
				1	72200000	0.045917	0	11	81316	251559	0.0767036	0.589864	766	#DIV/0!		Xrcc5, \N	\N	7.11041e+07	-1.09589e+06	706
				1	78440000	0.045917	0	11	81316	251559	0.0767036	0.589095	767	#DIV/0!		Farsb, \N	\N	8.03853e+07	1.94527e+06	764
				1	135490000	0.045917	0	11	81316	251559	0.0767036	0.588328	768	#DIV/0!		Csrp1, \N	\N	1.35711e+08	221131	997
				3	15220000	0.045917	0	11	81316	251559	0.0767036	0.587563	769	#DIV/0!		Car2, \N	\N	9.86333e+06	-5.35667e+06	413
				3	18290000	0.045917	0	11	81316	251559	0.0767036	0.5868	770	#DIV/0!		Cyp7b1, \N	\N	2.20338e+07	3.74375e+06	177
				3	57870000	0.045917	0	11	81316	251559	0.0767036	0.586039	771	#DIV/0!		Rnf13, \N	\N	5.92127e+07	1.34266e+06	651
				3	82100000	0.045917	0	11	81316	251559	0.0767036	0.58528	772	#DIV/0!		Gucy1b3, Ctso, \N	\N	8.08019e+07	-1.29814e+06	768
				3	103330000	0.045917	0	11	81316	251559	0.0767036	0.584523	773	#DIV/0!		Bcas2, 2410024N13Rik, \N	\N	1.03059e+08	-271320	856
				4	47230000	0.045917	0	11	81316	251559	0.0767036	0.583767	774	#DIV/0!		Col15a1, \N	\N	4.72908e+07	60764.2	214
				4	146530000	0.045917	0	11	81316	251559	0.0767036	0.583014	775	#DIV/0!		Gm26573, \N	\N	1.4533e+08	-1.19971e+06	355
				5	144930000	0.045917	0	11	81316	251559	0.0767036	0.582263	776	#DIV/0!		1700018F24Rik, \N	\N	1.452e+08	269587	1033
				6	67580000	0.045917	0	11	81316	251559	0.0767036	0.581514	777	#DIV/0!		A430010J10Rik, \N	\N	6.7267e+07	-312972	693
				7	3760000	0.045917	0	11	81316	251559	0.0767036	0.580766	778	#DIV/0!		Rps9, \N, Pirb	\N	4.79218e+06	1.03218e+06	385
				7	49420000	0.045917	0	11	81316	251559	0.0767036	0.580021	779	#DIV/0!		Nav2, \N	\N	4.93627e+07	-57295.9	599
				7	81400000	0.045917	0	11	81316	251559	0.0767036	0.579277	780	#DIV/0!		Homer2, \N	\N	8.08237e+07	-576321	265
				7	99890000	0.045917	0	11	81316	251559	0.0767036	0.578535	781	#DIV/0!		Xrra1, \N	\N	9.98243e+07	-65714.1	128
				8	25330000	0.045917	0	11	81316	251559	0.0767036	0.577795	782	#DIV/0!		Adam9, Tacc1, Letm2, \N	\N	2.60263e+07	696254	481
				8	104650000	0.045917	0	11	81316	251559	0.0767036	0.577058	783	#DIV/0!		Pdp2, \N	\N	1.05926e+08	1.27596e+06	131
				8	125370000	0.045917	0	11	81316	251559	0.0767036	0.576321	784	#DIV/0!		Disc1, \N	\N, Gm16237	1.25332e+08	-37899.5	966
				9	64890000	0.045917	0	11	81316	251559	0.0767036	0.575587	785	#DIV/0!		Dennd4a, Rab11a, \N	\N	6.48056e+07	-84393.9	683
				9	77600000	0.045917	0	11	81316	251559	0.0767036	0.574855	786	#DIV/0!		Lrrc1, \N	\N	7.80706e+07	470634	743
				10	109950000	0.045917	0	11	81316	251559	0.0767036	0.574125	787	#DIV/0!		Nav3, \N	\N	1.11096e+08	1.1456e+06	893
				12	89320000	0.045917	0	11	81316	251559	0.0767036	0.573396	788	#DIV/0!		Nrxn3, \N	\N	8.7442e+07	-1.87796e+06	793
				12	99200000	0.045917	0	11	81316	251559	0.0767036	0.572669	789	#DIV/0!		Foxn3, \N	\N	9.93102e+07	110168	836
				13	47260000	0.045917	0	11	81316	251559	0.0767036	0.571944	790	#DIV/0!		Dek, \N	\N	4.71084e+07	-151567	591
				13	67870000	0.045917	0	11	81316	251559	0.0767036	0.571221	791	#DIV/0!		Zfp85os, \N	\N	6.32545e+07	-4.61553e+06	675
				14	18060000	0.045917	0	11	81316	251559	0.0767036	0.5705	792	#DIV/0!		\N	\N	1.80087e+07	-51250.1	167
				15	9180000	0.045917	0	11	81316	251559	0.0767036	0.569781	793	#DIV/0!		Nadk2, \N	\N	9.58635e+06	406346	412
				15	37760000	0.045917	0	11	81316	251559	0.0767036	0.569063	794	#DIV/0!		Ncald, \N	\N	3.86067e+07	846681	545
				15	52730000	0.045917	0	11	81316	251559	0.0767036	0.568347	795	#DIV/0!		Med30, \N	\N	5.27549e+07	24939.1	616
				18	6290000	0.045917	0	11	81316	251559	0.0767036	0.567633	796	#DIV/0!		Arhgap12, Kif5b, \N	\N	5.34863e+06	-941371	38
				19	16960000	0.045917	0	11	81316	251559	0.0767036	0.566921	797	#DIV/0!		\N, Prune2	\N	1.58402e+07	-1.11985e+06	446
				20	20890000	0.045917	0	11	81316	251559	0.0767036	0.56621	798	#DIV/0!		Araf, \N	\N	1.93599e+07	-1.53011e+06	456
				20	135020000	0.045917	0	11	81316	251559	0.0767036	0.565502	799	#DIV/0!		Armcx4, \N	\N	1.34579e+08	-440986	992
				12	32210000	0.0469904	7	44	81309	251526	0.101138	0.567526	800	2.03194		Pik3cg, Prkar2b, \N	\N	3.19513e+07	-258698	502
				1	175610000	0.0478791	8	48	81308	251522	0.0868632	0.56882	801	1.93958		Fh1, \N	\N	1.73841e+08	-1.76901e+06	1075
				4	95810000	0.0479403	4	31	81312	251539	0.0781143	0.572274	802	2.50525		Fggy, \N	\N	9.79126e+07	2.10261e+06	833
				5	96870000	0.0483308	9	52	81307	251518	0.0996537	0.573598	803	1.86775		Gm24623, Bmp2k, \N	\N	9.61661e+07	-703913	826
				7	67410000	0.0483308	9	52	81307	251518	0.0996537	0.572884	804	1.86775		\N, Mef2a	\N, Mef2a	6.74138e+07	3765.31	694
				19	33210000	0.051086	5	35	81311	251535	0.0964455	0.57753	805	2.26281		\N, Gm22482	\N	3.23805e+07	-829492	509
				19	46650000	0.051086	5	35	81311	251535	0.0964455	0.576814	806	2.26281		Trim8, \N	\N	4.69804e+07	330375	590
				1	191470000	0.0515189	23	105	81293	251465	0.0993934	0.576317	807	1.47583		Ppp2r5a, \N	\N, Ppp2r5a	1.91505e+08	35443.7	374
				8	72290000	0.0515301	15	75	81301	251495	0.10958	0.575854	808	1.61635		Ap1m1, \N	\N, Ap1m1	7.22713e+07	-18707.1	714
				8	34200000	0.0522959	3	26	81313	251544	0.0853148	0.582307	809	2.80155		Rbpms, \N	\N	3.38928e+07	-307173	517
				5	37020000	0.0547898	11	59	81305	251511	0.0958124	0.589042	810	1.73388		Jakmip1, \N	\N, Jakmip1	3.70517e+07	31654.1	66
				17	33530000	0.0551142	8	47	81308	251523	0.114855	0.590121	811	1.89917		Myo1f, \N	\N, Adamts10	3.35208e+07	-9170.87	92
				1	64290000	0.0555546	1	16	81315	251554	0.0909159	0.611697	812	5.17201		Klf7, \N	\N	6.45751e+07	285090	234
				2	69870000	0.0555546	1	16	81315	251554	0.0909159	0.610945	813	5.17201		Ubr3, Fastkd1, \N	\N	7.10451e+07	1.17505e+06	112
				3	109060000	0.0555546	1	16	81315	251554	0.0909159	0.610194	814	5.17201		Prpf38b, \N	\N	1.07091e+08	-1.96857e+06	877
				4	83300000	0.0555546	1	16	81315	251554	0.0909159	0.609445	815	5.17201		Snapc3, \N	\N	8.34841e+07	184112	777
				8	54380000	0.0555546	1	16	81315	251554	0.0909159	0.608699	816	5.17201		Asb5, \N	\N	5.45329e+07	152942	626
				8	116670000	0.0555546	1	16	81315	251554	0.0909159	0.607954	817	5.17201		Gm10620, Cdyl2, \N	\N	1.17147e+08	477394	917
				11	111780000	0.0555546	1	16	81315	251554	0.0909159	0.60721	818	5.17201		Gm11674, Gm11677, \N	\N, Gm11677	1.11802e+08	22091	894
				12	76500000	0.0555546	1	16	81315	251554	0.0909159	0.606469	819	5.17201		Zbtb1, \N	\N	7.63362e+07	-163827	114
				15	12450000	0.0555546	1	16	81315	251554	0.0909159	0.605729	820	5.17201		Golph3, Mtmr12, \N	\N	1.00882e+07	-2.36181e+06	1090
				20	151970000	0.0555546	1	16	81315	251554	0.0909159	0.604992	821	5.17201		Huwe1, \N	\N	1.518e+08	-169961	1046
				2	21190000	0.0555566	2	21	81314	251549	0.0907065	0.614485	822	3.39416		Gm13377, \N	\N, Enkur	2.12261e+07	36115	463
				6	12060000	0.0555566	2	21	81314	251549	0.0907065	0.613739	823	3.39416		Phf14, \N	\N	1.35788e+07	1.5188e+06	434
				6	88970000	0.0555566	2	21	81314	251549	0.0907065	0.612994	824	3.39416		Mgll, \N	\N	8.87668e+07	-203152	272
				6	117830000	0.0555566	2	21	81314	251549	0.0907065	0.612251	825	3.39416		Hnrnpf, \N	\N	1.17267e+08	-563390	918
				7	12880000	0.0555566	2	21	81314	251549	0.0907065	0.61151	826	3.39416		Zfp446, \N	\N	1.30184e+07	138351	87
				7	89980000	0.0555566	2	21	81314	251549	0.0907065	0.61077	827	3.39416		Eed, Picalm, \N	\N	9.03482e+07	368205	799
				8	81820000	0.0555566	2	21	81314	251549	0.0907065	0.610033	828	3.39416		Inpp4b, \N	\N	8.37434e+07	1.92338e+06	267
				5	103680000	0.0600365	5	34	81311	251536	0.0963644	0.619164	829	2.19815		Aff1, \N	\N	1.03775e+08	95066.4	860
				9	106340000	0.0600365	5	34	81311	251536	0.0963644	0.618418	830	2.19815		Poc1a, \N	\N	1.07308e+08	968416	77
				15	76590000	0.0600365	5	34	81311	251536	0.0963644	0.617674	831	2.19815		Arhgap39, \N	\N	7.6197e+07	-392961	734
				1	183440000	0.0607595	0	10	81316	251560	0.132376	0.67446	832	#DIV/0!		Disp1, \N	\N, Hhipl2	1.83444e+08	4204.81	1081
				2	62290000	0.0607595	0	10	81316	251560	0.132376	0.673651	833	#DIV/0!		Dpp4, \N	\N	7.10451e+07	8.75505e+06	112
				2	76030000	0.0607595	0	10	81316	251560	0.132376	0.672843	834	#DIV/0!		Nfe2l2, \N	\N	7.92293e+07	3.19932e+06	263
				2	84580000	0.0607595	0	10	81316	251560	0.132376	0.672037	835	#DIV/0!		Slc43a1, \N	\N	8.03186e+07	-4.26138e+06	762
				2	113410000	0.0607595	0	10	81316	251560	0.132376	0.671233	836	#DIV/0!		Fmn1, \N	\N	1.17403e+08	3.99327e+06	4
				2	134540000	0.0607595	0	10	81316	251560	0.132376	0.670431	837	#DIV/0!		Tmx4, \N	\N	1.32509e+08	-2.03103e+06	140
				2	135830000	0.0607595	0	10	81316	251560	0.132376	0.669631	838	#DIV/0!		Plcb4, \N	\N	1.32509e+08	-3.32103e+06	140
				2	154860000	0.0607595	0	10	81316	251560	0.132376	0.668833	839	#DIV/0!		a, Necab3, \N	\N	1.54613e+08	-246766	1053
				3	10160000	0.0607595	0	10	81316	251560	0.132376	0.668037	840	#DIV/0!		Fabp12, \N	\N	9.86333e+06	-296675	413
				3	50640000	0.0607595	0	10	81316	251560	0.132376	0.667243	841	#DIV/0!		\N	\N	5.16885e+07	1.04846e+06	607
				3	116230000	0.0607595	0	10	81316	251560	0.132376	0.66645	842	#DIV/0!		Rtca, \N	\N	1.15644e+08	-585887	908
				3	143520000	0.0607595	0	10	81316	251560	0.132376	0.665659	843	#DIV/0!		Gm24728, \N	\N	1.42619e+08	-900658	1023
				3	150570000	0.0607595	0	10	81316	251560	0.132376	0.664871	844	#DIV/0!		\N	\N	1.51749e+08	1.17942e+06	1045
				4	5680000	0.0607595	0	10	81316	251560	0.132376	0.664084	845	#DIV/0!		Fam110b, \N	\N	4.79655e+06	-883450	386
				4	41680000	0.0607595	0	10	81316	251560	0.132376	0.663299	846	#DIV/0!		Cntfr, \N	\N	4.34809e+07	1.80094e+06	207
				4	57230000	0.0607595	0	10	81316	251560	0.132376	0.662516	847	#DIV/0!		Epb4.1l4b, \N	\N	5.93357e+07	2.10568e+06	652
				4	70290000	0.0607595	0	10	81316	251560	0.132376	0.661735	848	#DIV/0!		Cdk5rap2, \N, Megf9	\N, Cdk5rap2	7.03353e+07	45327.9	111
				4	125910000	0.0607595	0	10	81316	251560	0.132376	0.660955	849	#DIV/0!		Thrap3, \N	\N	1.26213e+08	302778	971
				5	45350000	0.0607595	0	10	81316	251560	0.132376	0.660178	850	#DIV/0!		Clrn2, \N	\N	4.54911e+07	141055	581
				5	104380000	0.0607595	0	10	81316	251560	0.132376	0.659402	851	#DIV/0!		Spp1, \N	\N	1.04016e+08	-363532	863
				6	8300000	0.0607595	0	10	81316	251560	0.132376	0.658628	852	#DIV/0!		Glcci1, \N	\N	8.5411e+06	241104	409
				6	13710000	0.0607595	0	10	81316	251560	0.132376	0.657856	853	#DIV/0!		Tmem168, \N	\N	1.35788e+07	-131202	434
				6	51240000	0.0607595	0	10	81316	251560	0.132376	0.657085	854	#DIV/0!		\N	\N	5.22294e+07	989418	611
				6	84630000	0.0607595	0	10	81316	251560	0.132376	0.656317	855	#DIV/0!		Exoc6b, \N	\N	8.69272e+07	2.29724e+06	790
				6	94900000	0.0607595	0	10	81316	251560	0.132376	0.65555	856	#DIV/0!		Gm23364, \N	\N	9.16819e+07	-3.21808e+06	280
				6	99910000	0.0607595	0	10	81316	251560	0.132376	0.654785	857	#DIV/0!		\N	\N	9.92668e+07	-643240	290
				7	5120000	0.0607595	0	10	81316	251560	0.132376	0.654022	858	#DIV/0!		U2af2, \N	\N	4.79218e+06	-327817	385
				7	58800000	0.0607595	0	10	81316	251560	0.132376	0.653261	859	#DIV/0!		Atp10a, \N	\N	6.39547e+07	5.15471e+06	233
				7	77150000	0.0607595	0	10	81316	251560	0.132376	0.652501	860	#DIV/0!		\N	\N	7.62407e+07	-909334	735
				7	79190000	0.0607595	0	10	81316	251560	0.132376	0.651743	861	#DIV/0!		Abhd2, \N	\N	7.93897e+07	199671	755
				7	88330000	0.0607595	0	10	81316	251560	0.132376	0.650987	862	#DIV/0!		Gm25345, \N	\N	9.03482e+07	2.01821e+06	799
				7	106470000	0.0607595	0	10	81316	251560	0.132376	0.650233	863	#DIV/0!		\N, Gm8995	\N	1.07043e+08	572773	876
				8	36840000	0.0607595	0	10	81316	251560	0.132376	0.64948	864	#DIV/0!		Dlc1, \N	\N	3.62547e+07	-585273	535
				8	86010000	0.0607595	0	10	81316	251560	0.132376	0.648729	865	#DIV/0!		Phkb, \N	\N	8.41001e+07	-1.90993e+06	269
				8	109520000	0.0607595	0	10	81316	251560	0.132376	0.64798	866	#DIV/0!		Hp, \N	\N	1.10929e+08	1.40933e+06	891
				9	104450000	0.0607595	0	10	81316	251560	0.132376	0.647233	867	#DIV/0!		Dnajc13, \N	\N	1.07308e+08	2.85842e+06	77
				10	86110000	0.0607595	0	10	81316	251560	0.132376	0.646487	868	#DIV/0!		Syn3, Rtcb, \N	\N	8.59573e+07	-152716	786
				11	10600000	0.0607595	0	10	81316	251560	0.132376	0.645743	869	#DIV/0!		\N	\N	1.17081e+07	1.10805e+06	8
				11	82530000	0.0607595	0	10	81316	251560	0.132376	0.645001	870	#DIV/0!		\N, Tmem132e	\N	8.30639e+07	533946	266
				12	40260000	0.0607595	0	10	81316	251560	0.132376	0.644261	871	#DIV/0!		Scin, \N	\N	3.89274e+07	-1.33255e+06	546
				13	93440000	0.0607595	0	10	81316	251560	0.132376	0.643522	872	#DIV/0!		Homer1, \N	\N	9.15052e+07	-1.93482e+06	277
				14	48450000	0.0607595	0	10	81316	251560	0.132376	0.642785	873	#DIV/0!		Tmem260, \N	\N	4.87141e+07	264074	598
				14	57640000	0.0607595	0	10	81316	251560	0.132376	0.642049	874	#DIV/0!		Zdhhc20, \N, Lats2	\N	5.68118e+07	-828222	633
				14	59170000	0.0607595	0	10	81316	251560	0.132376	0.641315	875	#DIV/0!		\N, Rpl13-ps3	\N	6.06316e+07	1.46162e+06	1112
				14	86680000	0.0607595	0	10	81316	251560	0.132376	0.640583	876	#DIV/0!		Diap3, \N	\N	8.73156e+07	635575	792
				14	105410000	0.0607595	0	10	81316	251560	0.132376	0.639853	877	#DIV/0!		\N, 4930449E01Rik	\N	1.05709e+08	299457	870
				15	5750000	0.0607595	0	10	81316	251560	0.132376	0.639124	878	#DIV/0!		\N	\N	3.53522e+06	-2.21478e+06	1085
				15	10530000	0.0607595	0	10	81316	251560	0.132376	0.638397	879	#DIV/0!		Rai14, Dnajc21, \N	\N	1.00882e+07	-441806	1090
				15	42150000	0.0607595	0	10	81316	251560	0.132376	0.637672	880	#DIV/0!		\N	\N	4.21003e+07	-49683.5	561
				15	53380000	0.0607595	0	10	81316	251560	0.132376	0.636948	881	#DIV/0!		Samd12, Ext1, \N	\N	5.27549e+07	-625061	616
				15	65700000	0.0607595	0	10	81316	251560	0.132376	0.636226	882	#DIV/0!		Efr3a, Oc90, \N	\N	6.69708e+07	1.27075e+06	109
				15	93350000	0.0607595	0	10	81316	251560	0.132376	0.635505	883	#DIV/0!		Yaf2, \N	\N, Yaf2	9.33467e+07	-3265	808
				16	13400000	0.0607595	0	10	81316	251560	0.132376	0.634786	884	#DIV/0!		Mkl2, \N	\N	1.38322e+07	432247	1091
				16	13840000	0.0607595	0	10	81316	251560	0.132376	0.634069	885	#DIV/0!		Ntan1, \N	\N	1.38322e+07	-7752.54	1091
				16	48580000	0.0607595	0	10	81316	251560	0.132376	0.633353	886	#DIV/0!		Retnlb, \N	Morc1, \N	4.87564e+07	176356	215
				16	86230000	0.0607595	0	10	81316	251560	0.132376	0.632639	887	#DIV/0!		\N	\N	8.77249e+07	1.49491e+06	795
				17	22270000	0.0607595	0	10	81316	251560	0.132376	0.631927	888	#DIV/0!		Gm4944, \N	\N, Gm4944	2.23119e+07	41900.6	468
				17	94700000	0.0607595	0	10	81316	251560	0.132376	0.631216	889	#DIV/0!		Mettl4, \N	\N, Mettl4	9.47492e+07	49238.6	819
				19	5120000	0.0607595	0	10	81316	251560	0.132376	0.630507	890	#DIV/0!		Npas4, \N	\N	5.4262e+06	306196	389
				19	16820000	0.0607595	0	10	81316	251560	0.132376	0.629799	891	#DIV/0!		Gna14, \N	\N	1.58402e+07	-979848	446
				20	15480000	0.0607595	0	10	81316	251560	0.132376	0.629093	892	#DIV/0!		Gm14518, \N	\N	1.45551e+07	-924869	442
				20	42470000	0.0607595	0	10	81316	251560	0.132376	0.628389	893	#DIV/0!		\N, Tenm1	\N	4.84358e+07	5.96583e+06	596
				20	100760000	0.0607595	0	10	81316	251560	0.132376	0.627686	894	#DIV/0!		Pdzd11, \N	\N	1.06835e+08	6.07509e+06	873
				20	130500000	0.0607595	0	10	81316	251560	0.132376	0.626984	895	#DIV/0!		Gm14982, \N	\N	1.34579e+08	4.07901e+06	992
				21	58850000	0.0607595	0	10	81316	251560	0.132376	0.626285	896	#DIV/0!		\N	\N	4.02862e+07	-1.85638e+07	553
				18	34410000	0.0611316	12	62	81304	251508	0.105696	0.626214	897	1.67021		Apc, \N	\N	3.58295e+07	1.41946e+06	530
				5	138180000	0.0611486	17	81	81299	251489	0.125481	0.625718	898	1.54029		Gpc2, \N	\N, Cops6	1.3817e+08	-10028.4	1005
				6	90770000	0.0619058	6	38	81310	251532	0.113882	0.627514	899	2.04731		Iqsec1, Slc41a3, \N	\N	9.06914e+07	-78639.8	274
				11	104560000	0.0619058	6	38	81310	251532	0.113882	0.626817	900	2.04731		Cdc27, \N	\N	1.05473e+08	912914	868
				1	80670000	0.0620436	11	58	81305	251512	0.122319	0.62679	901	1.70449		Dock10, \N	\N	8.03853e+07	-284732	764
				13	32810000	0.0627559	10	54	81306	251516	0.110364	0.627197	902	1.74562		Serpinb6b, Wrnip1, \N	\N	3.07686e+07	-2.04143e+06	21
				2	52970000	0.0629111	3	25	81313	251545	0.121581	0.633179	903	2.69379		Fmnl2, \N	\N	4.98855e+07	-3.0845e+06	601
				3	52390000	0.0629111	3	25	81313	251545	0.121581	0.632479	904	2.69379		\N	\N	5.25726e+07	182600	615
				16	45350000	0.0629111	3	25	81313	251545	0.121581	0.63178	905	2.69379		Btla, \N	\N	4.56703e+07	320307	583
				19	15780000	0.0629111	3	25	81313	251545	0.121581	0.631083	906	2.69379		Psat1, \N	\N	1.58402e+07	60151.9	446
				2	18890000	0.0629171	7	42	81309	251528	0.132626	0.632033	907	1.93956		Pip4k2a, \N	\N	1.89415e+07	51461.7	169
				15	27740000	0.0632955	8	46	81308	251524	0.113548	0.633572	908	1.85875		Trio, \N	\N	2.78845e+07	144502	1097
				15	98940000	0.0632955	8	46	81308	251524	0.113548	0.632875	909	1.85875		Lmbr1l, \N	\N	9.94751e+07	535073	837
				11	34070000	0.0659464	18	84	81298	251486	0.1333	0.63368	910	1.5086		Lcp2, \N	\N	3.25371e+07	-1.53285e+06	511
				3	27270000	0.0674373	13	65	81303	251505	0.115481	0.633871	911	1.61633		Nceh1, \N	\N	3.00541e+07	2.78415e+06	41
				15	97690000	0.0674373	13	65	81303	251505	0.115481	0.633175	912	1.61633		Hdac7, \N	\N, Rpap3	9.77669e+07	76859.2	53
				1	36330000	0.0675532	4	29	81312	251541	0.108386	0.637009	913	2.3436		Uggt1, \N	\N	3.60485e+07	-281546	532
				4	118460000	0.0675532	4	29	81312	251541	0.108386	0.636312	914	2.3436		2610528J11Rik, Mpl, \N	\N	1.18622e+08	162432	927
				5	120520000	0.0675532	4	29	81312	251541	0.108386	0.635616	915	2.3436		Ddx54, \N	\N	1.20635e+08	114557	1144
				8	107280000	0.0675532	4	29	81312	251541	0.108386	0.634922	916	2.3436		Nob1, \N	\N	1.07256e+08	-23665.2	879
				11	118510000	0.0675532	4	29	81312	251541	0.108386	0.63423	917	2.3436		Cyth1, \N	\N	1.18286e+08	-223653	1140
				20	50790000	0.0675532	4	29	81312	251541	0.108386	0.633539	918	2.3436		Stk26, \N	\N	5.27554e+07	1.96536e+06	9
				2	22840000	0.0679876	2	20	81314	251550	0.133667	0.644159	919	3.23252		Apbb1ip, \N	\N	2.12261e+07	-1.61388e+06	463
				2	146240000	0.0679876	2	20	81314	251550	0.133667	0.643459	920	3.23252		Ralgapa2, \N	\N	1.45841e+08	-399063	1035
				5	67360000	0.0679876	2	20	81314	251550	0.133667	0.64276	921	3.23252		Slc30a9, \N, Bend4	\N	6.5904e+07	-1.45602e+06	108
				11	76780000	0.0679876	2	20	81314	251550	0.133667	0.642063	922	3.23252		Abr, \N	\N	7.54554e+07	-1.32464e+06	730
				12	91810000	0.0679876	2	20	81314	251550	0.133667	0.641367	923	3.23252		Ston2, Gtf2a1, \N	\N	9.15911e+07	-218940	278
				13	115080000	0.0679876	2	20	81314	251550	0.133667	0.640673	924	3.23252		Pelo, \N	\N	1.13049e+08	-2.03063e+06	896
				3	121390000	0.0685318	20	91	81296	251479	0.122763	0.640216	925	1.47089		Alg14, \N	\N, Tmem56	1.2131e+08	-80186.6	322
				2	58150000	0.0688412	12	61	81304	251509	0.133392	0.640149	926	1.64326		Cytip, \N	\N	4.98855e+07	-8.2645e+06	601
				1	92080000	0.0698542	1	15	81315	251555	0.141291	0.659048	927	4.84874		Hdac4, \N	\N	9.21746e+07	94585.4	281
				2	83760000	0.0698542	1	15	81315	251555	0.141291	0.658337	928	4.84874		Itgav, \N	\N	8.03186e+07	-3.44138e+06	762
				2	144130000	0.0698542	1	15	81315	251555	0.141291	0.657629	929	4.84874		Gm5535, \N	\N	1.42901e+08	-1.22923e+06	1024
				3	9040000	0.0698542	1	15	81315	251555	0.141291	0.656922	930	4.84874		Tpd52, \N	\N	9.1506e+06	110602	156
				5	144030000	0.0698542	1	15	81315	251555	0.141291	0.656216	931	4.84874		Lmtk2, \N	\N	1.42921e+08	-1.10924e+06	1025
				6	140680000	0.0698542	1	15	81315	251555	0.141291	0.655512	932	4.84874		Plekha5, \N	\N	1.42578e+08	1.89772e+06	1022
				8	4580000	0.0698542	1	15	81315	251555	0.141291	0.654809	933	4.84874		Gm7461, \N	\N	3.38093e+06	-1.19907e+06	147
				8	71320000	0.0698542	1	15	81315	251555	0.141291	0.654108	934	4.84874		Colgalt1, \N	\N	7.15675e+07	247543	249
				9	62550000	0.0698542	1	15	81315	251555	0.141291	0.653409	935	4.84874		Anp32a, Coro2b, \N	\N	6.19564e+07	-593639	668
				9	71530000	0.0698542	1	15	81315	251555	0.141291	0.65271	936	4.84874		Gcom1, \N	\N, Myzap	7.15702e+07	40204.2	712
				10	22780000	0.0698542	1	15	81315	251555	0.141291	0.652014	937	4.84874		\N, Tbpl1	\N	2.118e+07	-1.59998e+06	12
				10	30690000	0.0698542	1	15	81315	251555	0.141291	0.651319	938	4.84874		Ncoa7, \N	\N	2.85468e+07	-2.14319e+06	64
				10	57720000	0.0698542	1	15	81315	251555	0.141291	0.650625	939	4.84874		Pkib, \N	\N	5.97513e+07	2.03132e+06	1111
				10	91120000	0.0698542	1	15	81315	251555	0.141291	0.649933	940	4.84874		Tmpo, \N	\N, Ikbip	9.11597e+07	39653.2	123
				11	43620000	0.0698542	1	15	81315	251555	0.141291	0.649242	941	4.84874		Ccnjl, Gm12146, \N	\N	4.42069e+07	586871	208
				12	44280000	0.0698542	1	15	81315	251555	0.141291	0.648553	942	4.84874		Pnpla8, \N	\N	3.89274e+07	-5.35255e+06	546
				15	35040000	0.0698542	1	15	81315	251555	0.141291	0.647865	943	4.84874		Stk3, \N	\N	3.67248e+07	1.68475e+06	538
				16	77290000	0.0698542	1	15	81315	251555	0.141291	0.647179	944	4.84874		Mir99ahg, \N	\N	7.65308e+07	-759202	736
				17	3050000	0.0698542	1	15	81315	251555	0.141291	0.646494	945	4.84874		\N, Pisd-ps2	\N	3.49173e+06	441732	376
				17	11510000	0.0698542	1	15	81315	251555	0.141291	0.645811	946	4.84874		Park2, \N	\N	1.25343e+07	1.02431e+06	429
				17	36980000	0.0698542	1	15	81315	251555	0.141291	0.645129	947	4.84874		Zfp57, Trim26, \N	\N	3.61901e+07	-789918	534
				20	12060000	0.0698542	1	15	81315	251555	0.141291	0.644448	948	4.84874		Bcor, \N	\N	1.21575e+07	97507.7	426
				20	152400000	0.0698542	1	15	81315	251555	0.141291	0.643769	949	4.84874		\N, Gpr173	\N	1.518e+08	-599961	1046
				1	87910000	0.0718979	6	37	81310	251533	0.153469	0.650345	950	1.99342		Dgkd, \N	\N	8.78317e+07	-78333.9	796
				1	193230000	0.0725176	8	45	81308	251525	0.148667	0.652089	951	1.81834		G0s2, Lamb3, \N	\N, Irf6	1.93174e+08	-55704.2	375
				2	14210000	0.0725176	8	45	81308	251525	0.148667	0.651404	952	1.81834		Tmem236, \N	\N, Mrc1	1.42468e+07	36836.7	438
				13	73700000	0.0725176	8	45	81308	251525	0.148667	0.650721	953	1.81834		Clptm1l, Slc12a7, \N	\N, Slc12a7	7.37019e+07	1898.78	719
				3	54550000	0.0725323	7	41	81309	251529	0.1309	0.651653	954	1.89337		Gm26678, \N	\N	5.51709e+07	620883	630
				7	75820000	0.0725323	7	41	81309	251529	0.1309	0.650971	955	1.89337		Akap13, \N	\N	7.56593e+07	-160688	732
				8	122480000	0.0725323	7	41	81309	251529	0.1309	0.65029	956	1.89337		Galns, \N	\N	1.22286e+08	-194269	323
				9	98460000	0.0725323	7	41	81309	251529	0.1309	0.64961	957	1.89337		Rbp2, \N	\N	9.69587e+07	-1.50132e+06	828
				10	100660000	0.0725323	7	41	81309	251529	0.1309	0.648932	958	1.89337		4930430F08Rik, \N	\N	1.0271e+08	2.04969e+06	854
				12	104230000	0.0725323	7	41	81309	251529	0.1309	0.648255	959	1.89337		Serpina3f, \N	\N	1.02543e+08	-1.68746e+06	295
				13	91090000	0.0754526	3	24	81313	251546	0.120789	0.655421	960	2.58602		Atg10, \N	\N	9.15052e+07	415178	277
				18	53110000	0.0754526	3	24	81313	251546	0.120789	0.654739	961	2.58602		Snx24, \N	\N	5.30766e+07	-33442.9	617
				18	68120000	0.0754526	3	24	81313	251546	0.120789	0.654058	962	2.58602		Ldlrad4, \N	\N, Ldlrad4	6.81995e+07	79486.6	242
				14	102900000	0.0790614	11	56	81305	251514	0.154363	0.656032	963	1.6457		\N, Gm26778	\N, Irg1	1.02943e+08	43046.3	1132
				2	130440000	0.0798382	4	28	81312	251542	0.149108	0.659965	964	2.26278		Ptpra, \N	\N	1.30735e+08	295234	983
				6	22350000	0.0798382	4	28	81312	251542	0.149108	0.659281	965	2.26278		\N, Fam3c	\N	2.24749e+07	124950	469
				1	180380000	0.0798554	15	71	81301	251499	0.166374	0.658926	966	1.53012		Itpkb, \N	\N, Itpkb	1.80468e+08	87597.2	1154
				1	33920000	0.0803998	0	9	81316	251561	0.125003	0.72177	967	#DIV/0!		Dst, \N	\N	3.35793e+07	-340666	516
				1	98110000	0.0803998	0	9	81316	251561	0.125003	0.721025	968	#DIV/0!		Pam, \N	\N	9.40289e+07	-4.08113e+06	811
				1	118680000	0.0803998	0	9	81316	251561	0.125003	0.720281	969	#DIV/0!		Clasp1, \N	\N	1.25435e+08	6.75452e+06	967
				1	120160000	0.0803998	0	9	81316	251561	0.125003	0.719538	970	#DIV/0!		Steap3, \N	\N	1.25435e+08	5.27452e+06	967
				2	4410000	0.0803998	0	9	81316	251561	0.125003	0.718797	971	#DIV/0!		Frmd4a, \N	\N	4.55875e+06	148750	384
				2	48950000	0.0803998	0	9	81316	251561	0.125003	0.718058	972	#DIV/0!		Mbd5, \N	\N	4.83142e+07	-635802	594
				2	92730000	0.0803998	0	9	81316	251561	0.125003	0.71732	973	#DIV/0!		Chst1, \N	\N	9.29276e+07	197596	806
				2	105960000	0.0803998	0	9	81316	251561	0.125003	0.716583	974	#DIV/0!		Elp4, \N	\N	1.04534e+08	-1.42598e+06	865
				2	130720000	0.0803998	0	9	81316	251561	0.125003	0.715848	975	#DIV/0!		Ptpra, \N	\N, Ubox5	1.30735e+08	15233.7	983
				2	145690000	0.0803998	0	9	81316	251561	0.125003	0.715115	976	#DIV/0!		Rin2, \N	\N	1.45841e+08	150937	1035
				2	157320000	0.0803998	0	9	81316	251561	0.125003	0.714383	977	#DIV/0!		Rbl1, \N	\N	1.57052e+08	-267874	1150
				3	55780000	0.0803998	0	9	81316	251561	0.125003	0.713652	978	#DIV/0!		Nbea, \N	\N	5.51709e+07	-609117	630
				3	80780000	0.0803998	0	9	81316	251561	0.125003	0.712923	979	#DIV/0!		Gria2, \N	\N, Gria2	8.08019e+07	21861.4	768
				3	137650000	0.0803998	0	9	81316	251561	0.125003	0.712196	980	#DIV/0!		Dapp1, \N	\N	1.37982e+08	332129	349
				3	143960000	0.0803998	0	9	81316	251561	0.125003	0.71147	981	#DIV/0!		\N	\N	1.44469e+08	508814	1032
				4	14060000	0.0803998	0	9	81316	251561	0.125003	0.710745	982	#DIV/0!		\N, Gm11823	\N	1.17422e+07	-2.31784e+06	159
				4	36300000	0.0803998	0	9	81316	251561	0.125003	0.710022	983	#DIV/0!		Lingo2, \N	\N	3.46695e+07	-1.63051e+06	523
				4	86800000	0.0803998	0	9	81316	251561	0.125003	0.709301	984	#DIV/0!		Dennd4c	\N	8.34841e+07	-3.31589e+06	777
				4	99190000	0.0803998	0	9	81316	251561	0.125003	0.708581	985	#DIV/0!		Dock7, \N	\N	9.79126e+07	-1.27739e+06	833
				5	3270000	0.0803998	0	9	81316	251561	0.125003	0.707862	986	#DIV/0!		Cdk6, \N	\N	3.4582e+06	188202	148
				5	66340000	0.0803998	0	9	81316	251561	0.125003	0.707145	987	#DIV/0!		Chrna9, \N	\N	6.5904e+07	-436022	108
				5	86140000	0.0803998	0	9	81316	251561	0.125003	0.706429	988	#DIV/0!		Stap1, \N	\N	9.3192e+07	7.05202e+06	283
				5	110330000	0.0803998	0	9	81316	251561	0.125003	0.705715	989	#DIV/0!		Chfr, Zfp932, \N	\N	1.11471e+08	1.14095e+06	302
				5	127530000	0.0803998	0	9	81316	251561	0.125003	0.705002	990	#DIV/0!		Slc15a4, \N	\N	1.27597e+08	66579.9	974
				5	148660000	0.0803998	0	9	81316	251561	0.125003	0.704291	991	#DIV/0!		Ubl3, \N	\N	1.48396e+08	-264255	1041
				6	35950000	0.0803998	0	9	81316	251561	0.125003	0.703581	992	#DIV/0!		Gm23273, \N	\N	3.48994e+07	-1.05063e+06	193
				6	66870000	0.0803998	0	9	81316	251561	0.125003	0.702872	993	#DIV/0!		A430010J10Rik, \N	\N	6.7267e+07	397028	693
				6	90450000	0.0803998	0	9	81316	251561	0.125003	0.702165	994	#DIV/0!		Slc41a3, Iqsec1, \N	\N	9.06914e+07	241360	274
				6	112270000	0.0803998	0	9	81316	251561	0.125003	0.701459	995	#DIV/0!		Oxtr, \N	\N	1.12927e+08	657023	895
				7	34300000	0.0803998	0	9	81316	251561	0.125003	0.700755	996	#DIV/0!		4931406P16Rik, \N	\N	3.18542e+07	-2.44576e+06	500
				7	54930000	0.0803998	0	9	81316	251561	0.125003	0.700052	997	#DIV/0!		Luzp2, \N	\N	4.93627e+07	-5.5673e+06	599
				7	109200000	0.0803998	0	9	81316	251561	0.125003	0.699351	998	#DIV/0!		Lmo1, Ric3, \N	\N	1.10967e+08	1.76692e+06	892
				7	140040000	0.0803998	0	9	81316	251561	0.125003	0.698651	999	#DIV/0!		Paox, \N	\N	1.40878e+08	837612	1018
				8	10520000	0.0803998	0	9	81316	251561	0.125003	0.697952	1000	#DIV/0!		3930402G23Rik, \N	\N	1.09197e+07	399734	418
				8	44800000	0.0803998	0	9	81316	251561	0.125003		1001	#DIV/0!		\N	\N	3.62547e+07	-8.54527e+06	535
				8	67750000	0.0803998	0	9	81316	251561	0.125003		1002	#DIV/0!		Gm9755, \N	\N, Psd3	6.77114e+07	-38620.2	695
				8	77340000	0.0803998	0	9	81316	251561	0.125003		1003	#DIV/0!		Arhgap10, \N	\N	7.72843e+07	-55694.7	739
				8	82330000	0.0803998	0	9	81316	251561	0.125003		1004	#DIV/0!		Il15, \N	\N	8.37434e+07	1.41338e+06	267
				9	4340000	0.0803998	0	9	81316	251561	0.125003		1005	#DIV/0!		Gm22195, \N, Kbtbd3	\N	7.17915e+06	2.83915e+06	401
				9	16270000	0.0803998	0	9	81316	251561	0.125003		1006	#DIV/0!		Fat3, \N	\N	1.34626e+07	-2.80741e+06	433
				9	40280000	0.0803998	0	9	81316	251561	0.125003		1007	#DIV/0!		Gramd1b, Clmp, Olfr978, \N	\N	4.04549e+07	174940	554
				9	55350000	0.0803998	0	9	81316	251561	0.125003		1008	#DIV/0!		Ube2q2, \N	\N	5.34747e+07	-1.87533e+06	1109
				9	99040000	0.0803998	0	9	81316	251561	0.125003		1009	#DIV/0!		Pik3cb, \N	\N	9.69587e+07	-2.08132e+06	828
				10	39620000	0.0803998	0	9	81316	251561	0.125003		1010	#DIV/0!		Fyn, \N	\N	3.94854e+07	-134630	548
				10	69170000	0.0803998	0	9	81316	251561	0.125003		1011	#DIV/0!		Rhobtb1, \N	\N	6.8244e+07	-926008	243
				10	123140000	0.0803998	0	9	81316	251561	0.125003		1012	#DIV/0!		Usp15, \N	\N	1.21481e+08	-1.65907e+06	945
				11	8250000	0.0803998	0	9	81316	251561	0.125003		1013	#DIV/0!		Gm11988, \N, Gm11989	\N	6.63889e+06	-1.61111e+06	397
				11	50890000	0.0803998	0	9	81316	251561	0.125003		1014	#DIV/0!		Zfp354b, \N, Adamts2	\N	5.15634e+07	673449	606
				11	62730000	0.0803998	0	9	81316	251561	0.125003		1015	#DIV/0!		Trpv2, \N	\N	6.24965e+07	-233456	670
				11	71040000	0.0803998	0	9	81316	251561	0.125003		1016	#DIV/0!		Kif1c, \N	\N	7.07642e+07	-275787	703
				12	77740000	0.0803998	0	9	81316	251561	0.125003		1017	#DIV/0!		\N	\N	7.75037e+07	-236312	740
				12	87980000	0.0803998	0	9	81316	251561	0.125003		1018	#DIV/0!		Gm2046, Gm8587, \N	\N	8.7442e+07	-537961	793
				13	8830000	0.0803998	0	9	81316	251561	0.125003		1019	#DIV/0!		Larp4b, Gm9745, \N	\N	8.45874e+06	-371255	407
				13	16300000	0.0803998	0	9	81316	251561	0.125003		1020	#DIV/0!		\N	\N	1.35468e+07	-2.75322e+06	160
				13	33070000	0.0803998	0	9	81316	251561	0.125003		1021	#DIV/0!		Serpinb6b, Wrnip1, \N	\N	3.07686e+07	-2.30143e+06	21
				13	33800000	0.0803998	0	9	81316	251561	0.125003		1022	#DIV/0!		Bphl, \N	\N	3.61183e+07	2.31828e+06	533
				13	38550000	0.0803998	0	9	81316	251561	0.125003		1023	#DIV/0!		Bloc1s5, Txndc5, \N	\N	3.78434e+07	-706638	44
				13	76150000	0.0803998	0	9	81316	251561	0.125003		1024	#DIV/0!		Ttc37, \N	\N	7.45257e+07	-1.62432e+06	722
				13	106710000	0.0803998	0	9	81316	251561	0.125003		1025	#DIV/0!		Dimt1, \N	\N	1.0423e+08	-2.47989e+06	864
				13	117880000	0.0803998	0	9	81316	251561	0.125003		1026	#DIV/0!		Hcn1, \N	\N	1.17789e+08	-91484	921
				14	17430000	0.0803998	0	9	81316	251561	0.125003		1027	#DIV/0!		\N	\N	1.80087e+07	578750	167
				14	60320000	0.0803998	0	9	81316	251561	0.125003		1028	#DIV/0!		Mtmr6, Atp8a2, \N	\N	6.06316e+07	311623	1112
				14	101840000	0.0803998	0	9	81316	251561	0.125003		1029	#DIV/0!		Uchl3, \N	\N	1.02943e+08	1.10305e+06	1132
				15	3400000	0.0803998	0	9	81316	251561	0.125003		1030	#DIV/0!		Ghr, \N	Ghr, \N	3.53522e+06	135215	1085
				15	6020000	0.0803998	0	9	81316	251561	0.125003		1031	#DIV/0!		C9, \N	\N	8.44754e+06	2.42754e+06	406
				15	8240000	0.0803998	0	9	81316	251561	0.125003		1032	#DIV/0!		Nipbl, \N	\N	8.44754e+06	207537	406
				17	69160000	0.0803998	0	9	81316	251561	0.125003		1033	#DIV/0!		Epb4.1l3, \N	\N	7.11805e+07	2.02051e+06	707
				17	91660000	0.0803998	0	9	81316	251561	0.125003		1034	#DIV/0!		\N	\N	9.47492e+07	3.08924e+06	819
				19	28020000	0.0803998	0	9	81316	251561	0.125003		1035	#DIV/0!		Rfx3, \N	\N	2.93312e+07	1.31117e+06	1099
				19	42920000	0.0803998	0	9	81316	251561	0.125003		1036	#DIV/0!		Hpse2, \N	\N, Hpse2	4.29608e+07	40791.3	563
				20	7250000	0.0803998	0	9	81316	251561	0.125003		1037	#DIV/0!		Clcn5, Akap4, \N	\N	7.87604e+06	626037	10
				20	74070000	0.0803998	0	9	81316	251561	0.125003		1038	#DIV/0!		Avpr2, \N	\N, Irak1	7.39724e+07	-97576.1	257
				20	77620000	0.0803998	0	9	81316	251561	0.125003		1039	#DIV/0!		Tbl1x, \N	\N	7.51237e+07	-2.49634e+06	260
				20	99010000	0.0803998	0	9	81316	251561	0.125003		1040	#DIV/0!		Stard8, \N	\N	9.4181e+07	-4.82904e+06	813
				20	129800000	0.0803998	0	9	81316	251561	0.125003		1041	#DIV/0!		Diap2, \N	\N	1.34579e+08	4.77901e+06	992
				21	1200000	0.0803998	0	9	81316	251561	0.125003		1042	#DIV/0!		Uty, \N	\N	1.44363e+07	1.32363e+07	441
				12	8880000	0.0818999	9	48	81307	251522	0.164171		1043	1.72405		Laptm4a, Gm4755, \N	\N	8.78433e+06	-95671.3	410
				9	115620000	0.0822269	5	32	81311	251538	0.178005		1044	2.06883		\N, Gm5921	\N, n-R5s92	1.1562e+08	286.26	907
				10	78310000	0.0822269	5	32	81311	251538	0.178005		1045	2.06883		Agpat3, \N	\N	7.81343e+07	-175683	115
				11	3200000	0.0822269	5	32	81311	251538	0.178005		1046	2.06883		Patz1, \N	\N	3.97347e+06	773468	379
				11	58160000	0.0822269	5	32	81311	251538	0.178005		1047	2.06883		Mrpl22, Zfp692, \N	\N	5.76891e+07	-470916	641
				1	187340000	0.0828788	8	44	81308	251526	0.147391		1048	1.77792		Gpatch2, \N	\N, Gpatch2	1.87348e+08	7952.43	1082
				3	100740000	0.0829415	2	19	81314	251551	0.132095		1049	3.07088		Gm23465, \N	\N, Man1a2	1.00695e+08	-45035.2	291
				6	30420000	0.0829415	2	19	81314	251551	0.132095		1050	3.07088		Klhdc10, \N	\N	2.98805e+07	-539452	91
				6	39490000	0.0829415	2	19	81314	251551	0.132095		1051	3.07088		Rab19, \N	\N	3.83616e+07	-1.12839e+06	542
				6	67370000	0.0829415	2	19	81314	251551	0.132095		1052	3.07088		A430010J10Rik, \N	\N	6.7267e+07	-102972	693
				6	100300000	0.0829415	2	19	81314	251551	0.132095		1053	3.07088		\N	\N	9.92668e+07	-1.03324e+06	290
				14	34810000	0.0829415	2	19	81314	251551	0.132095		1054	3.07088		Wapal, \N	\N	3.15752e+07	-3.23485e+06	497
				20	166590000	0.0829415	2	19	81314	251551	0.132095		1055	3.07088		Egfl6, \N	\N	1.67308e+08	718476	1153
				1	15900000	0.0875933	1	14	81315	251556	0.138146		1056	4.52547		Terf1, \N	\N	1.66566e+07	756588	448
				1	174620000	0.0875933	1	14	81315	251556	0.138146		1057	4.52547		Fmn2, \N	\N	1.73841e+08	-779014	1075
				3	30850000	0.0875933	1	14	81315	251556	0.138146		1058	4.52547		Phc3, Skil, \N	\N	3.00541e+07	-795851	41
				5	16420000	0.0875933	1	14	81315	251556	0.138146		1059	4.52547		\N, Hgf	\N	2.09357e+07	4.51568e+06	461
				5	98030000	0.0875933	1	14	81315	251556	0.138146		1060	4.52547		Antxr2, \N	\N	9.94781e+07	1.44812e+06	838
				6	94630000	0.0875933	1	14	81315	251556	0.138146		1061	4.52547		Gm23364, \N	\N	9.16819e+07	-2.94808e+06	280
				8	111050000	0.0875933	1	14	81315	251556	0.138146		1062	4.52547		St3gal2, \N	\N	1.10929e+08	-120670	891
				9	88550000	0.0875933	1	14	81315	251556	0.138146		1063	4.52547		Snx14, \N, Mthfsl	\N	8.82977e+07	-252275	797
				9	118380000	0.0875933	1	14	81315	251556	0.138146		1064	4.52547		Itga9, Zcwpw2, \N	\N	1.1846e+08	80096.6	925
				11	8880000	0.0875933	1	14	81315	251556	0.138146		1065	4.52547		\N, Tns3	\N	6.63889e+06	-2.24111e+06	397
				11	26640000	0.0875933	1	14	81315	251556	0.138146		1066	4.52547		Vrk2, \N	\N	2.41629e+07	-2.47714e+06	1095
				13	6640000	0.0875933	1	14	81315	251556	0.138146		1067	4.52547		Pfkp, \N	\N	5.84204e+06	-797959	392
				13	35190000	0.0875933	1	14	81315	251556	0.138146		1068	4.52547		Eci2, \N	\N	3.61183e+07	928276	533
				14	26730000	0.0875933	1	14	81315	251556	0.138146		1069	4.52547		Dnah12, \N	\N	2.72881e+07	558133	485
				14	102360000	0.0875933	1	14	81315	251556	0.138146		1070	4.52547		Gm22347, \N	\N	1.02943e+08	583046	1132
				15	3260000	0.0875933	1	14	81315	251556	0.138146		1071	4.52547		Ghr, \N	\N	3.53522e+06	275215	1085
				16	42930000	0.0875933	1	14	81315	251556	0.138146		1072	4.52547		Zbtb20, \N	\N	4.36864e+07	756418	567
				16	65430000	0.0875933	1	14	81315	251556	0.138146		1073	4.52547		Pou1f1, Gm23659, \N	\N	6.90169e+07	3.58694e+06	697
				20	96080000	0.0875933	1	14	81315	251556	0.138146		1074	4.52547		Msn, \N	\N	9.4181e+07	-1.89904e+06	813
				11	85170000	0.0902043	3	23	81313	251547	0.169912		1075	2.47826		Ppm1d, Appbp2, \N	\N	8.48571e+07	-312949	783
				6	97480000	0.0919233	17	77	81299	251493	0.185933		1076	1.4642		Frmd4b, \N	\N	9.92668e+07	1.78676e+06	290
				19	12760000	0.0940624	4	27	81312	251543	0.206989		1077	2.18196		Lpxn, \N	\N	1.24766e+07	-283362	428
				3	115740000	0.09448	8	43	81308	251527	0.19106		1078	1.73751		S1pr1, Dph5, \N	\N	1.15644e+08	-95886.8	908
				9	46150000	0.0956392	7	39	81309	251531	0.171017		1079	1.801		Sik3, \N	\N, Zpr1	4.61629e+07	12864.1	587
				3	93600000	0.0958058	5	31	81311	251539	0.174964		1080	2.00418		S100a10, \N	\N	9.43797e+07	779694	75
				9	7260000	0.0958058	5	31	81311	251539	0.174964		1081	2.00418		Mmp13, \N	\N	7.17915e+06	-80845.2	401
				5	121800000	0.0961791	6	35	81310	251535	0.201374		1082	1.88566		Sh2b3, \N	\N	1.21571e+08	-228805	946
				2	91100000	0.0985115	25	105	81291	251465	0.184874		1083	1.35773		Slc39a13, \N	\N	9.06622e+07	-437777	801
				2	131070000	0.100845	2	18	81314	251552	0.191879		1084	2.90924		Mavs, \N	\N	1.31227e+08	156868	339
				5	119730000	0.100845	2	18	81314	251552	0.191879		1085	2.90924		Tbx5, Tbx3, \N	\N	1.20635e+08	904557	1144
				8	25530000	0.100845	2	18	81314	251552	0.191879		1086	2.90924		Letm2, \N	\N	2.60263e+07	496254	481
				10	67760000	0.100845	2	18	81314	251552	0.191879		1087	2.90924		\N, Ado	\N	6.77781e+07	18107.8	241
				12	105960000	0.100845	2	18	81314	251552	0.191879		1088	2.90924		Vrk1, \N	\N	1.07145e+08	1.18506e+06	24
				16	89940000	0.100845	2	18	81314	251552	0.191879		1089	2.90924		Sod1, Tiam1, \N	\N	9.14531e+07	1.51309e+06	124
				20	101370000	0.100845	2	18	81314	251552	0.191879		1090	2.90924		Nlgn3, \N	\N	1.06835e+08	5.46509e+06	873
				20	134130000	0.100845	2	18	81314	251552	0.191879		1091	2.90924		Nox1, \N	\N	1.34579e+08	449014	992
				9	70790000	0.105111	9	46	81307	251524	0.20849		1092	1.6522		Lipc, \N	\N	7.0589e+07	-200993	702
				9	109050000	0.105111	9	46	81307	251524	0.20849		1093	1.6522		Gm7628, \N	\N, Ccdc51	1.09026e+08	-24489.4	300
				1	13770000	0.106388	0	8	81316	251562	0.212429		1094	#DIV/0!		Tram1, \N	\N	1.35921e+07	-177854	161
				1	24020000	0.106388	0	8	81316	251562	0.212429		1095	#DIV/0!		Smap1, \N	\N	2.1468e+07	-2.55204e+06	465
				1	55470000	0.106388	0	8	81316	251562	0.212429		1096	#DIV/0!		Plcl1, \N, Rftn2	\N	5.2249e+07	-3.22099e+06	1108
				1	62280000	0.106388	0	8	81316	251562	0.212429		1097	#DIV/0!		Pard3b, \N	\N	6.31307e+07	850703	674
				1	65110000	0.106388	0	8	81316	251562	0.212429		1098	#DIV/0!		Plekhm3, \N	\N	6.48679e+07	-242129	684
				1	72510000	0.106388	0	8	81316	251562	0.212429		1099	#DIV/0!		Xrcc5, \N	\N	7.11041e+07	-1.40589e+06	706
				1	78640000	0.106388	0	8	81316	251562	0.212429		1100	#DIV/0!		Farsb, \N	\N	8.03853e+07	1.74527e+06	764
				1	89550000	0.106388	0	8	81316	251562	0.212429		1101	#DIV/0!		Agap1, \N	\N	9.06521e+07	1.10212e+06	800
				1	131580000	0.106388	0	8	81316	251562	0.212429		1102	#DIV/0!		Ctse, \N	\N	1.32032e+08	451849	139
				1	166760000	0.106388	0	8	81316	251562	0.212429		1103	#DIV/0!		\N	\N	1.66814e+08	54239.9	1066
				1	185260000	0.106388	0	8	81316	251562	0.212429		1104	#DIV/0!		Bpnt1, Slc30a10, \N	\N	1.83444e+08	-1.8158e+06	1081
				1	186550000	0.106388	0	8	81316	251562	0.212429		1105	#DIV/0!		Tgfb2, \N	\N	1.87348e+08	797952	1082
				2	38910000	0.106388	0	8	81316	251562	0.212429		1106	#DIV/0!		Golga1, \N	\N	3.77392e+07	-1.17076e+06	540
				2	46400000	0.106388	0	8	81316	251562	0.212429		1107	#DIV/0!		Gm23072, \N	\N	4.49499e+07	-1.45012e+06	45
				2	70490000	0.106388	0	8	81316	251562	0.212429		1108	#DIV/0!		Gm13632, \N	\N	7.10451e+07	555052	112
				2	74950000	0.106388	0	8	81316	251562	0.212429		1109	#DIV/0!		\N	\N	7.24139e+07	-2.53608e+06	252
				2	109230000	0.106388	0	8	81316	251562	0.212429		1110	#DIV/0!		Kif18a, Gm13925, \N	\N	1.04534e+08	-4.69598e+06	865
				2	139890000	0.106388	0	8	81316	251562	0.212429		1111	#DIV/0!		Tasp1, \N	\N	1.40038e+08	147725	1015
				3	10350000	0.106388	0	8	81316	251562	0.212429		1112	#DIV/0!		Fabp12, \N	\N	9.86333e+06	-486675	413
				3	36090000	0.106388	0	8	81316	251562	0.212429		1113	#DIV/0!		Dcun1d1, \N	\N	3.59454e+07	-144606	195
				3	66360000	0.106388	0	8	81316	251562	0.212429		1114	#DIV/0!		\N	\N	6.89743e+07	2.61426e+06	244
				3	69620000	0.106388	0	8	81316	251562	0.212429		1115	#DIV/0!		Ppm1l, Kpna4, \N	\N	7.02463e+07	626337	700
				3	85860000	0.106388	0	8	81316	251562	0.212429		1116	#DIV/0!		Arfip1, Rps3a1, \N, Lrba	\N	8.75321e+07	1.67214e+06	794
				3	123060000	0.106388	0	8	81316	251562	0.212429		1117	#DIV/0!		Mettl14, \N	\N	1.23511e+08	451136	960
				4	25240000	0.106388	0	8	81316	251562	0.212429		1118	#DIV/0!		Gm11906, \N	\N	1.85705e+07	-6.66946e+06	452
				4	53910000	0.106388	0	8	81316	251562	0.212429		1119	#DIV/0!		Tal2, \N	\N	5.93357e+07	5.42568e+06	652
				4	89410000	0.106388	0	8	81316	251562	0.212429		1120	#DIV/0!		\N, Gm12608	\N	8.34841e+07	-5.92589e+06	777
				4	118590000	0.106388	0	8	81316	251562	0.212429		1121	#DIV/0!		2610528J11Rik, Mpl, \N	\N, Ebna1bp2	1.18622e+08	32431.7	927
				4	130350000	0.106388	0	8	81316	251562	0.212429		1122	#DIV/0!		Ptp4a2, Sdc3, \N	\N	1.29915e+08	-434853	336
				4	144370000	0.106388	0	8	81316	251562	0.212429		1123	#DIV/0!		9430007A20Rik, \N	\N	1.44998e+08	628151	354
				4	148740000	0.106388	0	8	81316	251562	0.212429		1124	#DIV/0!		Tardbp, \N	\N	1.48046e+08	-693988	1040
				5	27160000	0.106388	0	8	81316	251562	0.212429		1125	#DIV/0!		Dpp6, \N	\N	2.98965e+07	2.73651e+06	489
				5	43530000	0.106388	0	8	81316	251562	0.212429		1126	#DIV/0!		Cpeb2, \N, Cd38	\N	4.39751e+07	445053	570
				5	66530000	0.106388	0	8	81316	251562	0.212429		1127	#DIV/0!		Limch1, \N	\N	6.5904e+07	-626022	108
				5	74420000	0.106388	0	8	81316	251562	0.212429		1128	#DIV/0!		Scfd2, \N	\N, Scfd2	7.43337e+07	-86277.2	1119
				5	129450000	0.106388	0	8	81316	251562	0.212429		1129	#DIV/0!		Gpr133, \N	\N	1.28639e+08	-810565	979
				5	142060000	0.106388	0	8	81316	251562	0.212429		1130	#DIV/0!		\N, Ap5z1	\N, Sdk1	1.42042e+08	-17946.1	1020
				6	11550000	0.106388	0	8	81316	251562	0.212429		1131	#DIV/0!		\N	\N	1.35788e+07	2.0288e+06	434
				6	32530000	0.106388	0	8	81316	251562	0.212429		1132	#DIV/0!		Plxna4, \N	\N	3.12202e+07	-1.30984e+06	496
				6	56860000	0.106388	0	8	81316	251562	0.212429		1133	#DIV/0!		Nt5c3, \N	\N	5.50218e+07	-1.83815e+06	628
				6	70090000	0.106388	0	8	81316	251562	0.212429		1134	#DIV/0!		Igkv5-39, Igkv12-46, \N	\N	7.1333e+07	1.24303e+06	708
				6	98630000	0.106388	0	8	81316	251562	0.212429		1135	#DIV/0!		Gm24387, \N	\N	9.92668e+07	636760	290
				7	35750000	0.106388	0	8	81316	251562	0.212429		1136	#DIV/0!		Ankrd27, \N	\N	3.18542e+07	-3.89576e+06	500
				7	44690000	0.106388	0	8	81316	251562	0.212429		1137	#DIV/0!		Napsa, \N	\N	4.45665e+07	-123472	576
				7	89450000	0.106388	0	8	81316	251562	0.212429		1138	#DIV/0!		Tmem135, \N	\N	9.03482e+07	898205	799
				8	40550000	0.106388	0	8	81316	251562	0.212429		1139	#DIV/0!		Mtmr7, \N	\N	3.62547e+07	-4.29527e+06	535
				8	56410000	0.106388	0	8	81316	251562	0.212429		1140	#DIV/0!		\N, Fbxo8	\N	5.45329e+07	-1.87706e+06	626
				8	78680000	0.106388	0	8	81316	251562	0.212429		1141	#DIV/0!		Slc10a7, \N	\N	7.90389e+07	358860	751
				8	108070000	0.106388	0	8	81316	251562	0.212429		1142	#DIV/0!		\N	\N	1.07256e+08	-813665	879
				9	42800000	0.106388	0	8	81316	251562	0.212429		1143	#DIV/0!		Grik4, \N	\N	4.20211e+07	-778919	204
				9	58850000	0.106388	0	8	81316	251562	0.212429		1144	#DIV/0!		Nptn, \N	\N	5.85127e+07	-337263	645
				9	92620000	0.106388	0	8	81316	251562	0.212429		1145	#DIV/0!		Gm15493, \N, Plscr4	\N	9.4534e+07	1.91399e+06	817
				10	17160000	0.106388	0	8	81316	251562	0.212429		1146	#DIV/0!		\N	\N	1.59679e+07	-1.19206e+06	447
				10	26280000	0.106388	0	8	81316	251562	0.212429		1147	#DIV/0!		\N, Arhgap18	\N	2.67997e+07	519742	483
				10	50410000	0.106388	0	8	81316	251562	0.212429		1148	#DIV/0!		Ascc3, \N	\N	5.34231e+07	3.01306e+06	620
				10	89510000	0.106388	0	8	81316	251562	0.212429		1149	#DIV/0!		Nr1h4, \N	\N	9.11597e+07	1.64965e+06	123
				10	102720000	0.106388	0	8	81316	251562	0.212429		1150	#DIV/0!		Nts, \N	\N	1.0271e+08	-10309.9	854
				11	16760000	0.106388	0	8	81316	251562	0.212429		1151	#DIV/0!		Fbxo48, \N, Plek	\N	1.88999e+07	2.13986e+06	453
				11	18320000	0.106388	0	8	81316	251562	0.212429		1152	#DIV/0!		\N, Gm12020	\N	1.88999e+07	579857	453
				11	40750000	0.106388	0	8	81316	251562	0.212429		1153	#DIV/0!		Nudcd2, \N	\N	4.06982e+07	-51799.4	555
				11	67840000	0.106388	0	8	81316	251562	0.212429		1154	#DIV/0!		Gas7, \N	\N	6.84283e+07	588330	15
				11	110120000	0.106388	0	8	81316	251562	0.212429		1155	#DIV/0!		Abca5, \N	\N, Abca9	1.10164e+08	44065.2	889
				12	36210000	0.106388	0	8	81316	251562	0.212429		1156	#DIV/0!		Bzw2, \N	\N	3.89274e+07	2.71745e+06	546
				12	38930000	0.106388	0	8	81316	251562	0.212429		1157	#DIV/0!		\N	\N	3.89274e+07	-2554.47	546
				12	41040000	0.106388	0	8	81316	251562	0.212429		1158	#DIV/0!		Immp2l, \N	\N	3.89274e+07	-2.11255e+06	546
				12	41240000	0.106388	0	8	81316	251562	0.212429		1159	#DIV/0!		Immp2l, \N	\N	3.89274e+07	-2.31255e+06	546
				12	51310000	0.106388	0	8	81316	251562	0.212429		1160	#DIV/0!		Scfd1, \N	\N	5.1857e+07	546951	218
				12	58020000	0.106388	0	8	81316	251562	0.212429		1161	#DIV/0!		\N	\N	5.5427e+07	-2.59296e+06	1110
				12	102120000	0.106388	0	8	81316	251562	0.212429		1162	#DIV/0!		Atxn3, \N	\N	1.02543e+08	422545	295
				13	3290000	0.106388	0	8	81316	251562	0.212429		1163	#DIV/0!		2810429I04Rik, \N	\N	4.19449e+06	904486	381
				13	4770000	0.106388	0	8	81316	251562	0.212429		1164	#DIV/0!		Gm5444, \N	\N	4.19449e+06	-575514	381
				13	6950000	0.106388	0	8	81316	251562	0.212429		1165	#DIV/0!		\N, Gm22689	\N	5.84204e+06	-1.10796e+06	392
				13	60950000	0.106388	0	8	81316	251562	0.212429		1166	#DIV/0!		Dapk1, \N	\N	6.2954e+07	2.00403e+06	673
				13	76380000	0.106388	0	8	81316	251562	0.212429		1167	#DIV/0!		Ttc37, \N	\N	7.45257e+07	-1.85432e+06	722
				13	81190000	0.106388	0	8	81316	251562	0.212429		1168	#DIV/0!		Arrdc3, Gm8399, \N	\N	7.45257e+07	-6.66432e+06	722
				13	86010000	0.106388	0	8	81316	251562	0.212429		1169	#DIV/0!		Cox7c, \N	\N	9.15052e+07	5.49518e+06	277
				13	101490000	0.106388	0	8	81316	251562	0.212429		1170	#DIV/0!		Pik3r1, \N	\N	1.0172e+08	230015	293
				14	16600000	0.106388	0	8	81316	251562	0.212429		1171	#DIV/0!		Ngly1, \N	\N	1.61767e+07	-423310	164
				14	98930000	0.106388	0	8	81316	251562	0.212429		1172	#DIV/0!		\N	\N	9.99659e+07	1.03595e+06	840
				14	101530000	0.106388	0	8	81316	251562	0.212429		1173	#DIV/0!		Uchl3, \N	\N	1.02943e+08	1.41305e+06	1132
				15	7140000	0.106388	0	8	81316	251562	0.212429		1174	#DIV/0!		Lifr, \N	\N	8.44754e+06	1.30754e+06	406
				15	11570000	0.106388	0	8	81316	251562	0.212429		1175	#DIV/0!		\N, Tars	\N	1.00882e+07	-1.48181e+06	1090
				15	12000000	0.106388	0	8	81316	251562	0.212429		1176	#DIV/0!		Golph3, Mtmr12, \N	\N	1.00882e+07	-1.91181e+06	1090
				15	53110000	0.106388	0	8	81316	251562	0.212429		1177	#DIV/0!		Ext1, \N	\N	5.27549e+07	-355061	616
				15	94940000	0.106388	0	8	81316	251562	0.212429		1178	#DIV/0!		Tmem117, \N	\N	9.57595e+07	819467	127
				17	14910000	0.106388	0	8	81316	251562	0.212429		1179	#DIV/0!		\N	\N	1.50101e+07	100140	60
				18	5060000	0.106388	0	8	81316	251562	0.212429		1180	#DIV/0!		Svil, Gm10556, Zfp438, \N	\N	5.34863e+06	288629	38
				18	32190000	0.106388	0	8	81316	251562	0.212429		1181	#DIV/0!		Bin1, \N	\N	3.23988e+07	208841	510
				18	32650000	0.106388	0	8	81316	251562	0.212429		1182	#DIV/0!		Bin1, \N, Camk4	\N	3.27654e+07	115401	512
				18	36850000	0.106388	0	8	81316	251562	0.212429		1183	#DIV/0!		Hars, \N	\N	3.6713e+07	-137035	537
				18	62970000	0.106388	0	8	81316	251562	0.212429		1184	#DIV/0!		Spink13, Piezo2, \N	\N	6.49005e+07	1.93045e+06	235
				18	76190000	0.106388	0	8	81316	251562	0.212429		1185	#DIV/0!		Zbtb7c, \N	\N	7.55401e+07	-649924	731
				18	83660000	0.106388	0	8	81316	251562	0.212429		1186	#DIV/0!		\N	\N	8.25329e+07	-1.1271e+06	775
				19	23090000	0.106388	0	8	81316	251562	0.212429		1187	#DIV/0!		Smc5, \N	\N	2.47017e+07	1.61172e+06	475
				19	59640000	0.106388	0	8	81316	251562	0.212429		1188	#DIV/0!		\N	\N	5.96767e+07	36715.2	656
				20	85320000	0.106388	0	8	81316	251562	0.212429		1189	#DIV/0!		Dmd, Gm14765, \N	\N	9.4181e+07	8.86096e+06	813
				20	99590000	0.106388	0	8	81316	251562	0.212429		1190	#DIV/0!		\N	\N	9.4181e+07	-5.40904e+06	813
				5	107890000	0.107472	3	22	81313	251548	0.169687		1191	2.3705		Evi5, \N	\N	1.07734e+08	-155947	1
				11	108120000	0.107472	3	22	81313	251548	0.169687		1192	2.3705		Prkca, \N	\N, Prkca	1.0808e+08	-39813.8	883
				14	118720000	0.107472	3	22	81313	251548	0.169687		1193	2.3705		Gm22379, \N	\N	1.20274e+08	1.55433e+06	937
				12	73560000	0.108437	12	57	81304	251513	0.207285		1194	1.53548		Prkch, \N	\N	7.36345e+07	74485	718
				1	21300000	0.109502	1	13	81315	251557	0.211352		1195	4.20221		Kcnq5, Gm4956, \N	\N	2.1468e+07	167957	465
				1	161340000	0.109502	1	13	81315	251557	0.211352		1196	4.20221		Prdx6, Tnfsf4, \N	\N	1.61798e+08	457924	1061
				2	68860000	0.109502	1	13	81315	251557	0.211352		1197	4.20221		Cers6, \N	\N	7.10451e+07	2.18505e+06	112
				2	129420000	0.109502	1	13	81315	251557	0.211352		1198	4.20221		Slc20a1, \N	\N	1.29183e+08	-236788	333
				2	149240000	0.109502	1	13	81315	251557	0.211352		1199	4.20221		Gm14135, Gm14131, \N	\N	1.48617e+08	-622775	1149
				5	129080000	0.109502	1	13	81315	251557	0.211352		1200	4.20221		Gpr133, \N	\N	1.28639e+08	-440565	979
				6	89270000	0.109502	1	13	81315	251557	0.211352		1201	4.20221		Plxna1, \N	\N	8.87668e+07	-503152	272
				6	143420000	0.109502	1	13	81315	251557	0.211352		1202	4.20221		Etnk1, \N	\N	1.43153e+08	-266815	1028
				9	77790000	0.109502	1	13	81315	251557	0.211352		1203	4.20221		Elovl5, \N	\N	7.80706e+07	280634	743
				9	86630000	0.109502	1	13	81315	251557	0.211352		1204	4.20221		Ube2cbp, Me1, \N	\N	8.53541e+07	-1.27587e+06	785
				9	115460000	0.109502	1	13	81315	251557	0.211352		1205	4.20221		Gm5921, \N	\N	1.1562e+08	160286	907
				10	10690000	0.109502	1	13	81315	251557	0.211352		1206	4.20221		Grm1, \N	\N	1.13188e+07	628810	421
				10	53170000	0.109502	1	13	81315	251557	0.211352		1207	4.20221		Cep85l, \N	\N	5.34231e+07	253062	620
				11	63870000	0.109502	1	13	81315	251557	0.211352		1208	4.20221		Cox10, \N, Hs3st3b1	\N, Hs3st3b1	6.3902e+07	31951.1	677
				11	104010000	0.109502	1	13	81315	251557	0.211352		1209	4.20221		Arf2, \N	\N	1.03311e+08	-698504	858
				12	51930000	0.109502	1	13	81315	251557	0.211352		1210	4.20221		Heatr5a, \N	\N	5.1857e+07	-73048.5	218
				14	36950000	0.109502	1	13	81315	251557	0.211352		1211	4.20221		Ccser2, \N	\N	4.09553e+07	4.0053e+06	557
				14	103880000	0.109502	1	13	81315	251557	0.211352		1212	4.20221		\N, Ednrb	\N	1.03951e+08	70679.2	862
				15	69120000	0.109502	1	13	81315	251557	0.211352		1213	4.20221		Khdrbs3, \N	\N	6.69708e+07	-2.14925e+06	109
				15	88700000	0.109502	1	13	81315	251557	0.211352		1214	4.20221		Zbed4, \N	\N	8.88108e+07	110800	1126
				19	45000000	0.109502	1	13	81315	251557	0.211352		1215	4.20221		Sfxn3, \N	\N	4.56128e+07	612792	46
				20	53080000	0.109502	1	13	81315	251557	0.211352		1216	4.20221		Phf6, Mir106a, \N	\N	5.27554e+07	-324640	9
				2	180390000	0.110456	4	26	81312	251544	0.202884		1217	2.10114		Gata5, Ntsr1, \N	\N	1.78703e+08	-1.68669e+06	1079
				4	46690000	0.110456	4	26	81312	251544	0.202884		1218	2.10114		Coro2a, \N	\N	4.65288e+07	-161201	1106
				13	56640000	0.110456	4	26	81312	251544	0.202884		1219	2.10114		Tgfbi, \N	\N	5.8399e+07	1.75903e+06	644
				1	136090000	0.111278	5	30	81311	251540	0.235797		1220	1.93952		5730559C18Rik, \N	\N	1.36258e+08	167655	1002
				14	45090000	0.115289	10	49	81306	251521	0.225042		1221	1.58396		4930431P03Rik, \N	\N, 4930431P03Rik	4.505e+07	-40046.2	580
				20	103570000	0.116711	13	60	81303	251510	0.220539		1222	1.49197		Mir421, \N	\N	1.06835e+08	3.26509e+06	873
				4	54480000	0.122166	2	17	81314	251553	0.191033		1223	2.74761		Gm25687, \N	\N	5.93357e+07	4.85568e+06	652
				5	53990000	0.122166	2	17	81314	251553	0.191033		1224	2.74761		Stim2, \N	\N	5.32642e+07	-725812	618
				7	64190000	0.122166	2	17	81314	251553	0.191033		1225	2.74761		Klf13, Gm20670, \N	\N	6.43229e+07	132897	679
				12	35760000	0.122166	2	17	81314	251553	0.191033		1226	2.74761		\N, Ahr	\N	3.89274e+07	3.16745e+06	546
				14	94580000	0.122166	2	17	81314	251553	0.191033		1227	2.74761		Gm23324, \N	\N	9.99659e+07	5.38595e+06	840
				16	27360000	0.122166	2	17	81314	251553	0.191033		1228	2.74761		Ccdc50, \N	\N	3.01826e+07	2.82256e+06	186
				18	23690000	0.122166	2	17	81314	251553	0.191033		1229	2.74761		Zfp191, \N	\N	2.38082e+07	118190	473
				20	59620000	0.122166	2	17	81314	251553	0.191033		1230	2.74761		Fgf13, \N	Fgf13, \N	5.95867e+07	-33316.2	654
				20	106100000	0.122166	2	17	81314	251553	0.191033		1231	2.74761		Atp7a, \N	\N	1.06835e+08	735087	873
				1	16690000	0.12758	3	21	81313	251549	0.235627		1232	2.26274		Ly96, \N	\N, Ube2w	1.66566e+07	-33412.4	448
				4	95240000	0.12758	3	21	81313	251549	0.235627		1233	2.26274		Gm12708, \N	\N	9.79126e+07	2.67261e+06	833
				6	146700000	0.12758	3	21	81313	251549	0.235627		1234	2.26274		Tm7sf3, Stk38l, \N	\N	1.46464e+08	-235522	1037
				13	3790000	0.12758	3	21	81313	251549	0.235627		1235	2.26274		Calm4, \N	\N	4.19449e+06	404486	381
				2	180770000	0.129256	4	25	81312	251545	0.277628		1236	2.02031		Slc17a9, \N	\N	1.78703e+08	-2.06669e+06	1079
				3	20060000	0.129256	4	25	81312	251545	0.277628		1237	2.02031		Hltf, \N	\N	2.20338e+07	1.97375e+06	177
				5	108090000	0.129256	4	25	81312	251545	0.277628		1238	2.02031		Evi5, \N	\N	1.07734e+08	-355947	1
				6	114960000	0.129256	4	25	81312	251545	0.277628		1239	2.02031		Atg7, \N	\N	1.15569e+08	608511	906
				15	102720000	0.129256	4	25	81312	251545	0.277628		1240	2.02031		Myg1, \N	\N	1.03258e+08	538236	857
				20	12750000	0.129256	4	25	81312	251545	0.277628		1241	2.02031		Med14, \N	\N	1.21575e+07	-592492	426
				1	4730000	0.136421	1	12	81315	251558	0.20918		1242	3.87895		Gm25493, \N	\N, Lypla1	4.84775e+06	117751	1087
				1	45870000	0.136421	1	12	81315	251558	0.20918		1243	3.87895		Gm5526, Wdr75, \N	\N	4.41195e+07	-1.75055e+06	572
				2	68420000	0.136421	1	12	81315	251558	0.20918		1244	3.87895		Stk39, \N	\N	7.10451e+07	2.62505e+06	112
				2	158310000	0.136421	1	12	81315	251558	0.20918		1245	3.87895		Tgm2, \N	\N	1.58701e+08	390547	365
				5	35950000	0.136421	1	12	81315	251558	0.20918		1246	3.87895		Sorcs2, \N	\N, Sorcs2	3.60281e+07	78111.1	1102
				6	131440000	0.136421	1	12	81315	251558	0.20918		1247	3.87895		Ybx3, \N	\N	1.29993e+08	-1.44708e+06	981
				7	81160000	0.136421	1	12	81315	251558	0.20918		1248	3.87895		Iqgap1, \N	\N	8.08237e+07	-336321	265
				9	120760000	0.136421	1	12	81315	251558	0.20918		1249	3.87895		Gm23624, Ctnnb1, \N	\N, Gm23624	1.208e+08	39874	939
				10	3590000	0.136421	1	12	81315	251558	0.20918		1250	3.87895		Plekhg1, \N	\N	4.0782e+06	488198	380
				10	63290000	0.136421	1	12	81315	251558	0.20918		1251	3.87895		\N, Mypn	\N	6.33425e+07	52505.4	676
				13	5780000	0.136421	1	12	81315	251558	0.20918		1252	3.87895		\N, Klf6	\N	5.84204e+06	62040.8	392
				13	105030000	0.136421	1	12	81315	251558	0.20918		1253	3.87895		Rnf180, \N	\N	1.0423e+08	-799887	864
				13	110940000	0.136421	1	12	81315	251558	0.20918		1254	3.87895		\N	\N	1.11644e+08	704107	304
				15	55800000	0.136421	1	12	81315	251558	0.20918		1255	3.87895		Sntb1, \N	\N	5.87289e+07	2.92886e+06	648
				15	88890000	0.136421	1	12	81315	251558	0.20918		1256	3.87895		Zbed4, \N	\N, Creld2	8.88108e+07	-79200.4	1126
				16	46140000	0.136421	1	12	81315	251558	0.20918		1257	3.87895		Cd96, \N	\N, Cd96	4.61016e+07	-38412.9	585
				16	92080000	0.136421	1	12	81315	251558	0.20918		1258	3.87895		Ifngr2, \N	\N, Atp5o	9.20377e+07	-42284.3	805
				17	87770000	0.136421	1	12	81315	251558	0.20918		1259	3.87895		Fbxo11, \N	\N	8.69542e+07	-815754	791
				19	36560000	0.136421	1	12	81315	251558	0.20918		1260	3.87895		\N, Tnks2	\N	3.6243e+07	-316996	196
				20	95950000	0.136421	1	12	81315	251558	0.20918		1261	3.87895		Msn, \N	\N	9.4181e+07	-1.76904e+06	813
				20	106790000	0.136421	1	12	81315	251558	0.20918		1262	3.87895		Gm14880, \N	\N, Gm14880	1.06835e+08	45086.8	873
				3	84680000	0.137739	8	40	81308	251530	0.242538		1263	1.61627		Arfip1, \N	\N	8.75321e+07	2.85214e+06	794
				10	120170000	0.137739	8	40	81308	251530	0.242538		1264	1.61627		Llph, \N	\N	1.20695e+08	524748	320
				3	84030000	0.139383	11	51	81305	251519	0.240699		1265	1.49873		Mnd1, \N	\N	8.08019e+07	-3.22814e+06	768
				4	124670000	0.139383	11	51	81305	251519	0.240699		1266	1.49873		Sf3a3, \N	\N	1.25119e+08	448674	965
				1	15690000	0.140778	0	7	81316	251563	0.206171		1267	#DIV/0!		Terf1, \N	\N	1.66566e+07	966588	448
				1	21510000	0.140778	0	7	81316	251563	0.206171		1268	#DIV/0!		Kcnq5, \N, Gm4956	Kcnq5, \N	2.1468e+07	-42043.5	465
				1	56790000	0.140778	0	7	81316	251563	0.206171		1269	#DIV/0!		Satb2, \N	\N	5.87195e+07	1.92947e+06	647
				1	81570000	0.140778	0	7	81316	251563	0.206171		1270	#DIV/0!		\N	\N	8.03853e+07	-1.18473e+06	764
				1	82260000	0.140778	0	7	81316	251563	0.206171		1271	#DIV/0!		Gm9747, \N	\N	8.03853e+07	-1.87473e+06	764
				1	97710000	0.140778	0	7	81316	251563	0.206171		1272	#DIV/0!		\N, D1Ertd622e	\N	9.40289e+07	-3.68113e+06	811
				1	100040000	0.140778	0	7	81316	251563	0.206171		1273	#DIV/0!		Cntnap5b, \N	\N	9.40289e+07	-6.01113e+06	811
				1	119460000	0.140778	0	7	81316	251563	0.206171		1274	#DIV/0!		Ralb, \N	\N	1.25435e+08	5.97452e+06	967
				1	120910000	0.140778	0	7	81316	251563	0.206171		1275	#DIV/0!		Celrr, \N	\N	1.25435e+08	4.52452e+06	967
				1	127160000	0.140778	0	7	81316	251563	0.206171		1276	#DIV/0!		Mgat5, \N	\N	1.2845e+08	1.29016e+06	978
				1	143160000	0.140778	0	7	81316	251563	0.206171		1277	#DIV/0!		\N	\N	1.43197e+08	36566.8	1029
				1	163360000	0.140778	0	7	81316	251563	0.206171		1278	#DIV/0!		Gm24940, \N, Gorab	\N	1.62637e+08	-722770	1151
				2	34590000	0.140778	0	7	81316	251563	0.206171		1279	#DIV/0!		Psmd5, Traf1, \N	\N	3.48666e+07	276555	1101
				2	41670000	0.140778	0	7	81316	251563	0.206171		1280	#DIV/0!		Lrp1b, \N	\N	4.49499e+07	3.27988e+06	45
				2	44150000	0.140778	0	7	81316	251563	0.206171		1281	#DIV/0!		Arhgap15, \N	\N	4.49499e+07	799877	45
				2	44760000	0.140778	0	7	81316	251563	0.206171		1282	#DIV/0!		Arhgap15, Zeb2, \N	\N, Gtdc1	4.49499e+07	189877	45
				2	51330000	0.140778	0	7	81316	251563	0.206171		1283	#DIV/0!		Gm13494, Tas2r134, \N	\N	4.98855e+07	-1.4445e+06	601
				2	77260000	0.140778	0	7	81316	251563	0.206171		1284	#DIV/0!		Sestd1, Gm13944, \N	\N	7.92293e+07	1.96932e+06	263
				2	89750000	0.140778	0	7	81316	251563	0.206171		1285	#DIV/0!		\N, Olfr1255	\N	9.06622e+07	912223	801
				2	140740000	0.140778	0	7	81316	251563	0.206171		1286	#DIV/0!		Macrod2, \N	\N	1.40038e+08	-702275	1015
				2	171660000	0.140778	0	7	81316	251563	0.206171		1287	#DIV/0!		\N	\N	1.72399e+08	738826	1072
				2	177450000	0.140778	0	7	81316	251563	0.206171		1288	#DIV/0!		Gm14403, Gm14420, \N	\N	1.78019e+08	568881	1077
				2	178190000	0.140778	0	7	81316	251563	0.206171		1289	#DIV/0!		Phactr3, C330013J21Rik, \N	\N	1.78019e+08	-171119	1077
				3	67990000	0.140778	0	7	81316	251563	0.206171		1290	#DIV/0!		Iqcj, \N	\N	6.89743e+07	984261	244
				3	72540000	0.140778	0	7	81316	251563	0.206171		1291	#DIV/0!		\N	\N	7.02463e+07	-2.29366e+06	700
				3	75480000	0.140778	0	7	81316	251563	0.206171		1292	#DIV/0!		Serpini2, \N, Gm25846	\N	7.91779e+07	3.69793e+06	752
				3	81640000	0.140778	0	7	81316	251563	0.206171		1293	#DIV/0!		\N, Ctso, Gucy1b3	\N	8.08019e+07	-838139	768
				3	135160000	0.140778	0	7	81316	251563	0.206171		1294	#DIV/0!		Nfkb1, Tacr3, \N	\N	1.35645e+08	485478	996
				3	141730000	0.140778	0	7	81316	251563	0.206171		1295	#DIV/0!		Unc5c, \N	\N	1.42619e+08	889342	1023
				3	143080000	0.140778	0	7	81316	251563	0.206171		1296	#DIV/0!		\N	\N	1.42619e+08	-460658	1023
				3	149630000	0.140778	0	7	81316	251563	0.206171		1297	#DIV/0!		Gm26468, \N	\N	1.51749e+08	2.11942e+06	1045
				4	10350000	0.140778	0	7	81316	251563	0.206171		1298	#DIV/0!		\N, Gm11814	\N	1.09216e+07	571578	419
				4	15200000	0.140778	0	7	81316	251563	0.206171		1299	#DIV/0!		Gm24317, \N	\N	1.85705e+07	3.37054e+06	452
				4	19970000	0.140778	0	7	81316	251563	0.206171		1300	#DIV/0!		\N, Slc7a13, Wwp1	\N	1.85705e+07	-1.39946e+06	452
				4	27010000	0.140778	0	7	81316	251563	0.206171		1301	#DIV/0!		\N	\N	3.2198e+07	5.18799e+06	507
				4	55690000	0.140778	0	7	81316	251563	0.206171		1302	#DIV/0!		Gm22150, \N	\N	5.93357e+07	3.64568e+06	652
				4	65590000	0.140778	0	7	81316	251563	0.206171		1303	#DIV/0!		Pappa, Astn2, \N	\N	6.25887e+07	-3.00132e+06	671
				4	82280000	0.140778	0	7	81316	251563	0.206171		1304	#DIV/0!		Nfib, \N	\N	8.34841e+07	1.20411e+06	777
				4	87120000	0.140778	0	7	81316	251563	0.206171		1305	#DIV/0!		Slc24a2, \N, Gm12600	\N	8.34841e+07	-3.63589e+06	777
				4	105680000	0.140778	0	7	81316	251563	0.206171		1306	#DIV/0!		Gm12722, \N	\N	1.06841e+08	1.16128e+06	874
				5	10390000	0.140778	0	7	81316	251563	0.206171		1307	#DIV/0!		\N, Gm17091	\N	1.11831e+07	793055	420
				5	12530000	0.140778	0	7	81316	251563	0.206171		1308	#DIV/0!		Sema3d, \N	\N	1.11831e+07	-1.34695e+06	420
				5	16970000	0.140778	0	7	81316	251563	0.206171		1309	#DIV/0!		\N	\N	2.09357e+07	3.96568e+06	461
				5	23160000	0.140778	0	7	81316	251563	0.206171		1310	#DIV/0!		Srpk2, \N	\N	2.3649e+07	489035	180
				5	30570000	0.140778	0	7	81316	251563	0.206171		1311	#DIV/0!		Khk, \N	\N	3.11808e+07	610766	495
				5	37650000	0.140778	0	7	81316	251563	0.206171		1312	#DIV/0!		Stk32b, \N	\N	3.70517e+07	-598346	66
				5	41700000	0.140778	0	7	81316	251563	0.206171		1313	#DIV/0!		Rab28, \N	\N	4.39751e+07	2.27505e+06	570
				5	76100000	0.140778	0	7	81316	251563	0.206171		1314	#DIV/0!		\N	\N	7.58014e+07	-298555	113
				5	77210000	0.140778	0	7	81316	251563	0.206171		1315	#DIV/0!		Hopx, \N	\N	7.72692e+07	59166.7	738
				5	79480000	0.140778	0	7	81316	251563	0.206171		1316	#DIV/0!		\N	\N	7.72692e+07	-2.21083e+06	738
				5	88620000	0.140778	0	7	81316	251563	0.206171		1317	#DIV/0!		Rufy3, \N	\N	9.3192e+07	4.57202e+06	283
				5	127910000	0.140778	0	7	81316	251563	0.206171		1318	#DIV/0!		Slc15a4, \N	\N	1.27597e+08	-313420	974
				6	4510000	0.140778	0	7	81316	251563	0.206171		1319	#DIV/0!		Col1a2, \N	\N	8.5411e+06	4.0311e+06	409
				6	12950000	0.140778	0	7	81316	251563	0.206171		1320	#DIV/0!		Tmem106b, \N	\N	1.35788e+07	628798	434
				6	22100000	0.140778	0	7	81316	251563	0.206171		1321	#DIV/0!		Cped1, \N	\N	2.24749e+07	374950	469
				6	42240000	0.140778	0	7	81316	251563	0.206171		1322	#DIV/0!		Zyx, \N	\N	4.15503e+07	-689738	203
				6	49340000	0.140778	0	7	81316	251563	0.206171		1323	#DIV/0!		Igf2bp3, \N	\N	4.87106e+07	-629421	597
				6	55760000	0.140778	0	7	81316	251563	0.206171		1324	#DIV/0!		Neurod6, Ccdc129, \N	\N	5.50218e+07	-738153	628
				6	80090000	0.140778	0	7	81316	251563	0.206171		1325	#DIV/0!		Lrrtm4, \N	\N	8.69272e+07	6.83724e+06	790
				6	81570000	0.140778	0	7	81316	251563	0.206171		1326	#DIV/0!		\N	\N	8.69272e+07	5.35724e+06	790
				6	100770000	0.140778	0	7	81316	251563	0.206171		1327	#DIV/0!		Gxylt2, \N	\N	9.92668e+07	-1.50324e+06	290
				6	114380000	0.140778	0	7	81316	251563	0.206171		1328	#DIV/0!		Atg7	\N	1.15569e+08	1.18851e+06	906
				6	117250000	0.140778	0	7	81316	251563	0.206171		1329	#DIV/0!		\N, Rpl28-ps4	\N	1.17267e+08	16609.6	918
				6	130220000	0.140778	0	7	81316	251563	0.206171		1330	#DIV/0!		Klra8, \N	\N	1.29993e+08	-227082	981
				7	37990000	0.140778	0	7	81316	251563	0.206171		1331	#DIV/0!		1600014C10Rik, Ccne1	\N	4.34426e+07	5.45258e+06	566
				7	48130000	0.140778	0	7	81316	251563	0.206171		1332	#DIV/0!		Mrgprb5, \N	\N	4.93627e+07	1.2327e+06	599
				7	55870000	0.140778	0	7	81316	251563	0.206171		1333	#DIV/0!		Nipa2, \N	\N	4.93627e+07	-6.5073e+06	599
				7	73270000	0.140778	0	7	81316	251563	0.206171		1334	#DIV/0!		\N, Chd2, Gm23020	\N	7.36052e+07	335192	255
				7	74660000	0.140778	0	7	81316	251563	0.206171		1335	#DIV/0!		Slco3a1, Gm22326, \N	\N	7.43416e+07	-318425	720
				7	91500000	0.140778	0	7	81316	251563	0.206171		1336	#DIV/0!		Dlg2, \N	\N	9.03482e+07	-1.15179e+06	799
				7	96360000	0.140778	0	7	81316	251563	0.206171		1337	#DIV/0!		Tenm4, \N	\N	9.77508e+07	1.39079e+06	832
				7	112580000	0.140778	0	7	81316	251563	0.206171		1338	#DIV/0!		Mical2, \N	\N	1.14164e+08	1.58437e+06	6
				7	115400000	0.140778	0	7	81316	251563	0.206171		1339	#DIV/0!		Sox6	\N	1.16238e+08	837865	914
				7	130310000	0.140778	0	7	81316	251563	0.206171		1340	#DIV/0!		Fgfr2, \N	\N	1.29783e+08	-526572	25
				8	19710000	0.140778	0	7	81316	251563	0.206171		1341	#DIV/0!		\N, Gm26853	\N	1.50073e+07	-4.70273e+06	163
				8	41280000	0.140778	0	7	81316	251563	0.206171		1342	#DIV/0!		Frg1, Pcm1, \N	\N	3.62547e+07	-5.02527e+06	535
				8	45630000	0.140778	0	7	81316	251563	0.206171		1343	#DIV/0!		Sorbs2, \N	\N	5.45329e+07	8.90294e+06	626
				8	61040000	0.140778	0	7	81316	251563	0.206171		1344	#DIV/0!		\N, Clcn3	\N	6.13873e+07	347272	231
				8	109920000	0.140778	0	7	81316	251563	0.206171		1345	#DIV/0!		Phlpp2, \N	\N	1.10929e+08	1.00933e+06	891
				8	123740000	0.140778	0	7	81316	251563	0.206171		1346	#DIV/0!		Nup133, \N	\N	1.24069e+08	329207	326
				8	129190000	0.140778	0	7	81316	251563	0.206171		1347	#DIV/0!		1700008F21Rik, \N	\N	1.27501e+08	-1.68881e+06	973
				9	24430000	0.140778	0	7	81316	251563	0.206171		1348	#DIV/0!		Dpy19l1, \N	\N	2.30953e+07	-1.3347e+06	179
				9	38670000	0.140778	0	7	81316	251563	0.206171		1349	#DIV/0!		Vwa5a, Olfr914, \N	\N	4.04549e+07	1.78494e+06	554
				9	43740000	0.140778	0	7	81316	251563	0.206171		1350	#DIV/0!		Trim29, \N	\N	4.42288e+07	488774	209
				9	88250000	0.140778	0	7	81316	251563	0.206171		1351	#DIV/0!		Snx14, \N	\N, Nt5e	8.82977e+07	47725.2	797
				9	105850000	0.140778	0	7	81316	251563	0.206171		1352	#DIV/0!		Atp2c1, \N, Pik3r4	\N	1.07308e+08	1.45842e+06	77
				10	4940000	0.140778	0	7	81316	251563	0.206171		1353	#DIV/0!		\N	\N	4.0782e+06	-861802	380
				10	14950000	0.140778	0	7	81316	251563	0.206171		1354	#DIV/0!		\N	\N	1.4085e+07	-865005	437
				10	18790000	0.140778	0	7	81316	251563	0.206171		1355	#DIV/0!		\N, Tnfaip3	\N	1.92291e+07	439129	171
				10	24870000	0.140778	0	7	81316	251563	0.206171		1356	#DIV/0!		Enpp1, \N	\N	2.67997e+07	1.92974e+06	483
				10	28450000	0.140778	0	7	81316	251563	0.206171		1357	#DIV/0!		Ptprk, \N	\N	2.85468e+07	96806	64
				10	36840000	0.140778	0	7	81316	251563	0.206171		1358	#DIV/0!		\N	\N	3.71365e+07	296539	539
				10	38060000	0.140778	0	7	81316	251563	0.206171		1359	#DIV/0!		\N	\N	3.71365e+07	-923461	539
				10	52340000	0.140778	0	7	81316	251563	0.206171		1360	#DIV/0!		\N, Gopc	\N	5.34231e+07	1.08306e+06	620
				10	61620000	0.140778	0	7	81316	251563	0.206171		1361	#DIV/0!		Pald1, \N	\N	6.1411e+07	-208971	666
				10	61960000	0.140778	0	7	81316	251563	0.206171		1362	#DIV/0!		Gm5424, \N	\N	6.24399e+07	479855	669
				10	70250000	0.140778	0	7	81316	251563	0.206171		1363	#DIV/0!		2310015B20Rik, \N	\N	6.8244e+07	-2.00601e+06	243
				10	85370000	0.140778	0	7	81316	251563	0.206171		1364	#DIV/0!		Btbd11, \N	\N	8.59573e+07	587284	786
				11	25100000	0.140778	0	7	81316	251563	0.206171		1365	#DIV/0!		\N	\N	2.41629e+07	-937137	1095
				11	34870000	0.140778	0	7	81316	251563	0.206171		1366	#DIV/0!		Dock2, \N	\N	3.25371e+07	-2.33285e+06	511
				11	55410000	0.140778	0	7	81316	251563	0.206171		1367	#DIV/0!		Slc36a1, Glra1, Gm2a, \N	\N	5.48589e+07	-551115	627
				11	83900000	0.140778	0	7	81316	251563	0.206171		1368	#DIV/0!		Ccl6, \N	\N	8.30639e+07	-836054	266
				11	108910000	0.140778	0	7	81316	251563	0.206171		1369	#DIV/0!		Axin2, \N	\N	1.0808e+08	-829814	883
				12	32750000	0.140778	0	7	81316	251563	0.206171		1370	#DIV/0!		Sypl, \N	\N	3.19513e+07	-798698	502
				12	72050000	0.140778	0	7	81316	251563	0.206171		1371	#DIV/0!		Daam1, \N	\N	7.08556e+07	-1.19439e+06	704
				12	78680000	0.140778	0	7	81316	251563	0.206171		1372	#DIV/0!		Atp6v1d, Tmem229b, Gphn	\N	7.898e+07	299967	750
				12	92960000	0.140778	0	7	81316	251563	0.206171		1373	#DIV/0!		\N	\N	9.28551e+07	-104936	282
				12	109930000	0.140778	0	7	81316	251563	0.206171		1374	#DIV/0!		\N	\N	1.10377e+08	447439	890
				12	112110000	0.140778	0	7	81316	251563	0.206171		1375	#DIV/0!		Ppp1r13b, \N	\N	1.1277e+08	660363	1136
				13	9820000	0.140778	0	7	81316	251563	0.206171		1376	#DIV/0!		Zmynd11, \N	\N	8.45874e+06	-1.36126e+06	407
				13	15810000	0.140778	0	7	81316	251563	0.206171		1377	#DIV/0!		\N, Inhba	\N	1.35468e+07	-2.26322e+06	160
				13	48800000	0.140778	0	7	81316	251563	0.206171		1378	#DIV/0!		Fam120a, \N	\N	4.71084e+07	-1.69157e+06	591
				13	58350000	0.140778	0	7	81316	251563	0.206171		1379	#DIV/0!		\N, Hnrnpk	\N	5.8399e+07	49025.9	644
				13	65290000	0.140778	0	7	81316	251563	0.206171		1380	#DIV/0!		Olfr466, \N	\N	6.32545e+07	-2.03553e+06	675
				13	66680000	0.140778	0	7	81316	251563	0.206171		1381	#DIV/0!		Gm26806, Zfp640, \N	\N	6.32545e+07	-3.42553e+06	675
				13	89480000	0.140778	0	7	81316	251563	0.206171		1382	#DIV/0!		\N	\N	9.15052e+07	2.02518e+06	277
				13	92380000	0.140778	0	7	81316	251563	0.206171		1383	#DIV/0!		Serinc5, \N	\N	9.15052e+07	-874822	277
				13	94990000	0.140778	0	7	81316	251563	0.206171		1384	#DIV/0!		Pde8b, \N	\N	9.57985e+07	808511	1128
				14	8640000	0.140778	0	7	81316	251563	0.206171		1385	#DIV/0!		4930452B06Rik, \N	\N	8.10647e+06	-533534	155
				14	12890000	0.140778	0	7	81316	251563	0.206171		1386	#DIV/0!		Cadps, \N	\N	1.04423e+07	-2.44766e+06	416
				14	14300000	0.140778	0	7	81316	251563	0.206171		1387	#DIV/0!		\N, Atxn7, Slc4a7	\N	1.61767e+07	1.87669e+06	164
				14	14580000	0.140778	0	7	81316	251563	0.206171		1388	#DIV/0!		Slc4a7, \N	\N	1.61767e+07	1.59669e+06	164
				14	16120000	0.140778	0	7	81316	251563	0.206171		1389	#DIV/0!		Ngly1, \N	\N	1.61767e+07	56690	164
				14	18430000	0.140778	0	7	81316	251563	0.206171		1390	#DIV/0!		\N	\N	1.80087e+07	-421250	167
				14	19430000	0.140778	0	7	81316	251563	0.206171		1391	#DIV/0!		Gng2, Saysd1, \N	\N	2.07294e+07	1.29936e+06	460
				14	48680000	0.140778	0	7	81316	251563	0.206171		1392	#DIV/0!		Otx2, Gm22699, \N	\N, Otx2	4.87141e+07	34073.6	598
				14	66800000	0.140778	0	7	81316	251563	0.206171		1393	#DIV/0!		Ppp2r2a, Dpysl2, \N	\N	6.48728e+07	-1.92716e+06	685
				15	32180000	0.140778	0	7	81316	251563	0.206171		1394	#DIV/0!		\N, Tas2r119	\N	3.09535e+07	-1.2265e+06	492
				15	39780000	0.140778	0	7	81316	251563	0.206171		1395	#DIV/0!		Dpys, \N	\N	3.99096e+07	129556	549
				15	92120000	0.140778	0	7	81316	251563	0.206171		1396	#DIV/0!		Cntn1, \N	\N	9.33467e+07	1.22673e+06	808
				16	22160000	0.140778	0	7	81316	251563	0.206171		1397	#DIV/0!		Igf2bp2, \N	\N	2.32821e+07	1.12207e+06	470
				16	50350000	0.140778	0	7	81316	251563	0.206171		1398	#DIV/0!		Gm9575, Ccdc54, \N	\N	4.98106e+07	-539404	103
				16	51760000	0.140778	0	7	81316	251563	0.206171		1399	#DIV/0!		Cblb, \N	\N	5.17657e+07	5733.16	608
				16	59530000	0.140778	0	7	81316	251563	0.206171		1400	#DIV/0!		Gabrr3, \N	\N	5.98355e+07	305464	657
				16	88170000	0.140778	0	7	81316	251563	0.206171		1401	#DIV/0!		\N	\N	8.77249e+07	-445086	795
				16	88520000	0.140778	0	7	81316	251563	0.206171		1402	#DIV/0!		2310079G19Rik	\N	8.77249e+07	-795086	795
				16	90870000	0.140778	0	7	81316	251563	0.206171		1403	#DIV/0!		Synj1, \N	\N	9.14531e+07	583092	124
				16	95230000	0.140778	0	7	81316	251563	0.206171		1404	#DIV/0!		Erg, \N	\N	9.544e+07	210037	126
				17	21760000	0.140778	0	7	81316	251563	0.206171		1405	#DIV/0!		Zfp52, \N	\N	2.23119e+07	551901	468
				17	49370000	0.140778	0	7	81316	251563	0.206171		1406	#DIV/0!		Mocs1, \N	\N	5.0194e+07	823989	603
				17	62970000	0.140778	0	7	81316	251563	0.206171		1407	#DIV/0!		Efna5, \N	\N	6.61128e+07	3.1428e+06	690
				17	67960000	0.140778	0	7	81316	251563	0.206171		1408	#DIV/0!		Arhgap28, \N	\N	6.61128e+07	-1.8472e+06	690
				18	9910000	0.140778	0	7	81316	251563	0.206171		1409	#DIV/0!		Thoc1, \N	\N	1.27926e+07	2.88261e+06	431
				18	14080000	0.140778	0	7	81316	251563	0.206171		1410	#DIV/0!		\N, Zfp521	\N	1.43716e+07	291633	439
				18	49710000	0.140778	0	7	81316	251563	0.206171		1411	#DIV/0!		Dmxl1, \N	\N	5.00219e+07	311895	216
				18	73500000	0.140778	0	7	81316	251563	0.206171		1412	#DIV/0!		Me2, \N	\N	7.37637e+07	263672	256
				18	82110000	0.140778	0	7	81316	251563	0.206171		1413	#DIV/0!		\N	\N	8.25329e+07	422903	775
				18	84030000	0.140778	0	7	81316	251563	0.206171		1414	#DIV/0!		Zfp407, \N	\N	8.25329e+07	-1.4971e+06	775
				18	89250000	0.140778	0	7	81316	251563	0.206171		1415	#DIV/0!		Cd226, \N	\N	8.89242e+07	-325803	798
				19	14540000	0.140778	0	7	81316	251563	0.206171		1416	#DIV/0!		Tle4, \N	\N	1.46481e+07	108137	443
				19	28610000	0.140778	0	7	81316	251563	0.206171		1417	#DIV/0!		Glis3, \N	\N	2.93312e+07	721168	1099
				20	6980000	0.140778	0	7	81316	251563	0.206171		1418	#DIV/0!		\N, Clcn5, Akap4	\N	7.87604e+06	896037	10
				20	9020000	0.140778	0	7	81316	251563	0.206171		1419	#DIV/0!		Lancl3, \N	\N	7.87604e+06	-1.14396e+06	10
				20	90480000	0.140778	0	7	81316	251563	0.206171		1420	#DIV/0!		Gm4746, \N	\N	9.4181e+07	3.70096e+06	813
				3	129490000	0.141786	7	36	81309	251534	0.286027		1421	1.66244		Elovl6, \N	\N, Elovl6	1.29529e+08	38687.4	980
				2	181210000	0.145508	6	32	81310	251538	0.259876		1422	1.72401		Dnajc5, \N	\N	1.78703e+08	-2.50669e+06	1079
				18	12830000	0.145647	15	65	81301	251505	0.297251		1423	1.40078		Osbpl1a, \N	\N, Osbpl1a	1.27926e+07	-37392.9	431
				2	59600000	0.147409	2	16	81314	251554	0.273592		1424	2.58597		Tanc1, Dapl1, \N	\N	4.98855e+07	-9.7145e+06	601
				2	59930000	0.147409	2	16	81314	251554	0.273592		1425	2.58597		Baz2b, \N	\N	4.98855e+07	-1.00445e+07	601
				3	19270000	0.147409	2	16	81314	251554	0.273592		1426	2.58597		Gm22282, \N	\N	2.20338e+07	2.76375e+06	177
				5	101900000	0.147409	2	16	81314	251554	0.273592		1427	2.58597		Wdfy3, \N	\N	1.0278e+08	880492	855
				6	30090000	0.147409	2	16	81314	251554	0.273592		1428	2.58597		Smo, \N, Klhdc10	\N	2.98805e+07	-209452	91
				6	48100000	0.147409	2	16	81314	251554	0.273592		1429	2.58597		Rny3, \N	\N	4.78144e+07	-285639	593
				7	105790000	0.147409	2	16	81314	251554	0.273592		1430	2.58597		Tpp1, \N	\N	1.07043e+08	1.25277e+06	876
				9	14690000	0.147409	2	16	81314	251554	0.273592		1431	2.58597		Folr4, \N	\N	1.34626e+07	-1.22741e+06	433
				12	77280000	0.147409	2	16	81314	251554	0.273592		1432	2.58597		Gm22696, \N	\N	7.71853e+07	-94725.3	737
				13	100410000	0.147409	2	16	81314	251554	0.273592		1433	2.58597		Serf1, Naip5, \N	\N	1.00741e+08	331174	846
				18	66400000	0.147409	2	16	81314	251554	0.273592		1434	2.58597		Pmaip1, \N	\N	6.53234e+07	-1.0766e+06	688
				2	124770000	0.148635	5	28	81311	251542	0.309566		1435	1.8102		Gm13994, \N	\N	1.25944e+08	1.17421e+06	970
				5	143500000	0.148635	5	28	81311	251542	0.309566		1436	1.8102		Rac1, Cyth3, \N	\N	1.42921e+08	-579244	1025
				16	58740000	0.148635	5	28	81311	251542	0.309566		1437	1.8102		Cpox, St3gal6, \N	\N, Cldn25	5.87046e+07	-35448.3	646
				10	45860000	0.150702	4	24	81312	251546	0.273548		1438	1.93949		\N	\N	4.45324e+07	-1.32755e+06	575
				9	81890000	0.150861	3	20	81313	251550	0.329269		1439	2.15499		Mei4, \N	\N	8.04576e+07	-1.43242e+06	765
				13	83120000	0.150861	3	20	81313	251550	0.329269		1440	2.15499		\N	\N	9.15052e+07	8.38518e+06	277
				7	140920000	0.151821	26	103	81290	251467	0.305173		1441	1.28062		Sirt3, Ifitm3, \N	\N, Syce1	1.40878e+08	-42388.1	1018
				12	25170000	0.165963	6	31	81310	251539	0.337845		1442	1.67013		\N	\N	3.19513e+07	6.7813e+06	502
				17	65780000	0.165963	6	31	81310	251539	0.337845		1443	1.67013		Rab31, \N	\N	6.61128e+07	332796	690
				12	104960000	0.16683	14	60	81302	251510	0.342982		1444	1.38538		Glrx5, \N	\N	1.07145e+08	2.18506e+06	24
				4	152240000	0.167825	9	42	81307	251528	0.328172		1445	1.50851		Acot7, \N	\N	1.52178e+08	-61792.1	1047
				1	193560000	0.169301	1	11	81315	251559	0.315349		1446	3.55569		Lamb3, G0s2, \N	\N	1.93174e+08	-385704	375
				2	125970000	0.169301	1	11	81315	251559	0.315349		1447	3.55569		Secisbp2l, Fam227b, \N	Cops2, \N	1.25944e+08	-25790.2	970
				4	56120000	0.169301	1	11	81315	251559	0.315349		1448	3.55569		Gm12519, \N	\N	5.93357e+07	3.21568e+06	652
				4	147190000	0.169301	1	11	81315	251559	0.315349		1449	3.55569		C230088H06Rik, \N	\N	1.48046e+08	856012	1040
				6	61260000	0.169301	1	11	81315	251559	0.315349		1450	3.55569		Ccser1, \N	\N	6.55784e+07	4.31836e+06	236
				7	7120000	0.169301	1	11	81315	251559	0.315349		1451	3.55569		Zfp773, \N	\N	4.79218e+06	-2.32782e+06	385
				7	122880000	0.169301	1	11	81315	251559	0.315349		1452	3.55569		\N, Rbbp6	\N	1.22352e+08	-528222	134
				8	23930000	0.169301	1	11	81315	251559	0.315349		1453	3.55569		Zmat4, \N	\N	2.60263e+07	2.09625e+06	481
				8	108660000	0.169301	1	11	81315	251559	0.315349		1454	3.55569		Zfhx3, \N	\N	1.07256e+08	-1.40367e+06	879
				9	13250000	0.169301	1	11	81315	251559	0.315349		1455	3.55569		\N, Gm17571	\N	1.34626e+07	212589	433
				9	53550000	0.169301	1	11	81315	251559	0.315349		1456	3.55569		Exph5, \N	\N, Npat	5.34747e+07	-75331.7	1109
				9	65130000	0.169301	1	11	81315	251559	0.315349		1457	3.55569		Igdcc3, \N	\N	6.48056e+07	-324394	683
				9	80110000	0.169301	1	11	81315	251559	0.315349		1458	3.55569		Myo6, \N	\N	8.04576e+07	347584	765
				12	75250000	0.169301	1	11	81315	251559	0.315349		1459	3.55569		Rhoj, \N	\N, Kcnh5	7.52941e+07	44093.2	727
				12	109510000	0.169301	1	11	81315	251559	0.315349		1460	3.55569		Meg3, Dlk1, \N	\N	1.08911e+08	-599191	888
				13	74010000	0.169301	1	11	81315	251559	0.315349		1461	3.55569		Cep72, Clptm1l, Ahrr, \N	\N	7.37019e+07	-308101	719
				13	100570000	0.169301	1	11	81315	251559	0.315349		1462	3.55569		Rad17, Slc30a5, \N	\N	1.00741e+08	171174	846
				19	23290000	0.169301	1	11	81315	251559	0.315349		1463	3.55569		Smc5, \N	\N	2.47017e+07	1.41172e+06	475
				20	145300000	0.169301	1	11	81315	251559	0.315349		1464	3.55569		Lhfpl1, Gm15073, \N	\N, Lhfpl1	1.45349e+08	49290.3	1034
				10	37170000	0.170873	5	27	81311	251543	0.306667		1465	1.74554		Gm26535, \N	\N, 5930403N24Rik	3.71365e+07	-33460.7	539
				4	139790000	0.175026	4	23	81312	251547	0.368783		1466	1.85867		Pax7, Tas1r2, \N	\N, Pax7	1.39762e+08	-27917.7	1014
				6	121030000	0.175026	4	23	81312	251547	0.368783		1467	1.85867		Mical3, \N	\N	1.20908e+08	-121911	321
				15	31370000	0.175026	4	23	81312	251547	0.368783		1468	1.85867		Ropn1l, \N	\N	3.09535e+07	-416503	492
				2	26340000	0.177101	2	15	81314	251555	0.394533		1469	2.42434		Gm13358, \N	\N	2.64799e+07	139854	5
				3	152310000	0.177101	2	15	81314	251555	0.394533		1470	2.42434		Fubp1, Usp33, \N	\N	1.52191e+08	-118512	1048
				7	46350000	0.177101	2	15	81314	251555	0.394533		1471	2.42434		Sergef, \N	\N, Myod1, Sergef	4.64075e+07	57484.7	212
				9	35330000	0.177101	2	15	81314	251555	0.394533		1472	2.42434		Dcps, \N	\N, Tirap	3.53037e+07	-26344.4	526
				10	51510000	0.177101	2	15	81314	251555	0.394533		1473	2.42434		Lilrb4, \N	\N	5.34231e+07	1.91306e+06	620
				10	84520000	0.177101	2	15	81314	251555	0.394533		1474	2.42434		Ckap4, \N	\N	8.4647e+07	126985	781
				13	102940000	0.177101	2	15	81314	251555	0.394533		1475	2.42434		Mast4, \N	\N	1.02098e+08	-842017	852
				18	12080000	0.177101	2	15	81314	251555	0.394533		1476	2.42434		Tmem241, \N	\N	1.27926e+07	712607	431
				5	96220000	0.177649	3	19	81313	251551	0.323674		1477	2.04723		Mrpl1, \N	\N	9.61661e+07	-53913.2	826
				16	8770000	0.177649	3	19	81313	251551	0.323674		1478	2.04723		Carhsp1, \N	\N	1.06887e+07	1.91869e+06	86
				20	169220000	0.177649	3	19	81313	251551	0.323674		1479	2.04723		Arhgap6, \N	\N	1.69097e+08	-122821	1068
				1	7350000	0.186283	0	6	81316	251564	0.346764		1480	#DIV/0!		Pcmtd1, \N	\N	7.16072e+06	-189279	400
				1	10230000	0.186283	0	6	81316	251564	0.346764		1481	#DIV/0!		Arfgef1, Cpa6, \N	\N	7.16072e+06	-3.06928e+06	400
				1	13500000	0.186283	0	6	81316	251564	0.346764		1482	#DIV/0!		Tram1, \N	\N	1.35921e+07	92145.7	161
				1	22670000	0.186283	0	6	81316	251564	0.346764		1483	#DIV/0!		Rims1, \N	\N	2.1468e+07	-1.20204e+06	465
				1	35330000	0.186283	0	6	81316	251564	0.346764		1484	#DIV/0!		\N	\N	3.58435e+07	513507	531
				1	67050000	0.186283	0	6	81316	251564	0.346764		1485	#DIV/0!		Acadl, \N	\N	6.68197e+07	-230255	239
				1	93260000	0.186283	0	6	81316	251564	0.346764		1486	#DIV/0!		Agxt, Kif1a, \N	Mterf4, \N	9.33067e+07	46672.2	807
				1	98540000	0.186283	0	6	81316	251564	0.346764		1487	#DIV/0!		\N, Slco6d1	\N	9.40289e+07	-4.51113e+06	811
				1	119020000	0.186283	0	6	81316	251564	0.346764		1488	#DIV/0!		Gli2, \N	\N	1.25435e+08	6.41452e+06	967
				1	129520000	0.186283	0	6	81316	251564	0.346764		1489	#DIV/0!		Thsd7b, \N	\N	1.2845e+08	-1.06984e+06	978
				1	143500000	0.186283	0	6	81316	251564	0.346764		1490	#DIV/0!		\N	\N	1.43197e+08	-303433	1029
				1	184910000	0.186283	0	6	81316	251564	0.346764		1491	#DIV/0!		4930488B22Rik, Gm23349, \N	\N	1.83444e+08	-1.4658e+06	1081
				1	190440000	0.186283	0	6	81316	251564	0.346764		1492	#DIV/0!		Rps6kc1, \N	\N	1.89817e+08	-622927	373
				2	17870000	0.186283	0	6	81316	251564	0.346764		1493	#DIV/0!		Mllt10, H2afb1, \N	\N	1.80257e+07	155672	451
				2	20730000	0.186283	0	6	81316	251564	0.346764		1494	#DIV/0!		Gm13377, Etl4	\N	2.12261e+07	496115	463
				2	48410000	0.186283	0	6	81316	251564	0.346764		1495	#DIV/0!		Gm13481, \N	\N	4.83142e+07	-95801.9	594
				2	58560000	0.186283	0	6	81316	251564	0.346764		1496	#DIV/0!		Upp2, Acvr1, \N	\N	4.98855e+07	-8.6745e+06	601
				2	69520000	0.186283	0	6	81316	251564	0.346764		1497	#DIV/0!		Ubr3, Fastkd1, \N	\N	7.10451e+07	1.52505e+06	112
				2	107860000	0.186283	0	6	81316	251564	0.346764		1498	#DIV/0!		\N	\N	1.04534e+08	-3.32598e+06	865
				2	132900000	0.186283	0	6	81316	251564	0.346764		1499	#DIV/0!		Gpcpd1, \N	\N	1.32509e+08	-391027	140
				2	136320000	0.186283	0	6	81316	251564	0.346764		1500	#DIV/0!		Pak7, \N	\N	1.39633e+08	3.31285e+06	1012
				2	138150000	0.186283	0	6	81316	251564	0.346764		1501	#DIV/0!		\N, Btbd3	\N	1.39633e+08	1.48285e+06	1012
				2	147320000	0.186283	0	6	81316	251564	0.346764		1502	#DIV/0!		Pax1, \N	\N	1.47017e+08	-302997	1038
				2	172160000	0.186283	0	6	81316	251564	0.346764		1503	#DIV/0!		Cass4, \N	\N	1.72399e+08	238826	1072
				2	174690000	0.186283	0	6	81316	251564	0.346764		1504	#DIV/0!		Atp5e, Zfp831, \N	\N	1.73459e+08	-1.23079e+06	1074
				3	15880000	0.186283	0	6	81316	251564	0.346764		1505	#DIV/0!		Sirpb1c, \N	\N	9.86333e+06	-6.01667e+06	413
				3	23960000	0.186283	0	6	81316	251564	0.346764		1506	#DIV/0!		\N	\N	2.20338e+07	-1.92625e+06	177
				3	27990000	0.186283	0	6	81316	251564	0.346764		1507	#DIV/0!		\N, Tnik	\N	3.00541e+07	2.06415e+06	41
				3	33840000	0.186283	0	6	81316	251564	0.346764		1508	#DIV/0!		Ccdc39, \N	\N	3.53409e+07	1.50093e+06	527
				3	34250000	0.186283	0	6	81316	251564	0.346764		1509	#DIV/0!		\N, Ccdc39	\N	3.53409e+07	1.09093e+06	527
				3	39240000	0.186283	0	6	81316	251564	0.346764		1510	#DIV/0!		\N	\N	3.85978e+07	-642192	544
				3	53880000	0.186283	0	6	81316	251564	0.346764		1511	#DIV/0!		\N	\N	5.51709e+07	1.29088e+06	630
				3	55020000	0.186283	0	6	81316	251564	0.346764		1512	#DIV/0!		Dclk1, \N	\N	5.51709e+07	150883	630
				3	65450000	0.186283	0	6	81316	251564	0.346764		1513	#DIV/0!		Tiparp, Ssr3, \N	\N	6.89743e+07	3.52426e+06	244
				3	67060000	0.186283	0	6	81316	251564	0.346764		1514	#DIV/0!		Rsrc1, \N	\N	6.89743e+07	1.91426e+06	244
				3	77590000	0.186283	0	6	81316	251564	0.346764		1515	#DIV/0!		\N	\N	7.91779e+07	1.58793e+06	752
				3	132090000	0.186283	0	6	81316	251564	0.346764		1516	#DIV/0!		Gm26103, \N	\N	1.30936e+08	-1.15391e+06	338
				3	132480000	0.186283	0	6	81316	251564	0.346764		1517	#DIV/0!		Gm25307, Aimp1, \N	\N	1.33336e+08	855894	341
				3	157360000	0.186283	0	6	81316	251564	0.346764		1518	#DIV/0!		Zranb2, \N	\N	1.52931e+08	-4.42872e+06	1050
				4	17900000	0.186283	0	6	81316	251564	0.346764		1519	#DIV/0!		Mmp16, \N	\N	1.85705e+07	670537	452
				4	34830000	0.186283	0	6	81316	251564	0.346764		1520	#DIV/0!		Rars2, \N	\N	3.46695e+07	-160506	523
				4	35080000	0.186283	0	6	81316	251564	0.346764		1521	#DIV/0!		Gm12367, Ifnk, \N	\N	3.46695e+07	-410506	523
				4	43090000	0.186283	0	6	81316	251564	0.346764		1522	#DIV/0!		\N, 1700022I11Rik	\N	4.34809e+07	390938	207
				4	50510000	0.186283	0	6	81316	251564	0.346764		1523	#DIV/0!		\N	\N	4.72908e+07	-3.21924e+06	214
				4	94640000	0.186283	0	6	81316	251564	0.346764		1524	#DIV/0!		Ift74, \N	\N	9.79126e+07	3.27261e+06	833
				4	123770000	0.186283	0	6	81316	251564	0.346764		1525	#DIV/0!		Macf1, \N	\N	1.23634e+08	-136182	961
				4	131280000	0.186283	0	6	81316	251564	0.346764		1526	#DIV/0!		Gm831, \N	\N	1.29915e+08	-1.36485e+06	336
				4	131710000	0.186283	0	6	81316	251564	0.346764		1527	#DIV/0!		Gm831, \N	\N	1.32953e+08	1.24324e+06	141
				4	144660000	0.186283	0	6	81316	251564	0.346764		1528	#DIV/0!		9430007A20Rik, \N	\N	1.44998e+08	338151	354
				4	145530000	0.186283	0	6	81316	251564	0.346764		1529	#DIV/0!		Vps13d, \N	\N	1.4533e+08	-199710	355
				4	149050000	0.186283	0	6	81316	251564	0.346764		1530	#DIV/0!		Pgd, \N	\N	1.49707e+08	656705	19
				4	152530000	0.186283	0	6	81316	251564	0.346764		1531	#DIV/0!		Acot7, \N	\N	1.52178e+08	-351792	1047
				5	4480000	0.186283	0	6	81316	251564	0.346764		1532	#DIV/0!		\N	\N	3.4582e+06	-1.0218e+06	148
				5	14960000	0.186283	0	6	81316	251564	0.346764		1533	#DIV/0!		\N, Gm9758, Pclo	\N	1.11831e+07	-3.77695e+06	420
				5	20290000	0.186283	0	6	81316	251564	0.346764		1534	#DIV/0!		Magi2, \N	\N	2.09357e+07	645681	461
				5	35090000	0.186283	0	6	81316	251564	0.346764		1535	#DIV/0!		Rgs12, \N	\N	3.56805e+07	590493	528
				5	67560000	0.186283	0	6	81316	251564	0.346764		1536	#DIV/0!		Bend4, Slc30a9, \N	\N	6.5904e+07	-1.65602e+06	108
				5	72280000	0.186283	0	6	81316	251564	0.346764		1537	#DIV/0!		Gabrb1, Commd8, \N	\N	7.43337e+07	2.05372e+06	1119
				5	90160000	0.186283	0	6	81316	251564	0.346764		1538	#DIV/0!		Cox18, \N	\N	9.3192e+07	3.03202e+06	283
				5	109510000	0.186283	0	6	81316	251564	0.346764		1539	#DIV/0!		Zfp932, Chfr, \N	\N	1.07734e+08	-1.77595e+06	1
				5	112930000	0.186283	0	6	81316	251564	0.346764		1540	#DIV/0!		2900026A02Rik, \N	\N	1.12282e+08	-647940	305
				5	116280000	0.186283	0	6	81316	251564	0.346764		1541	#DIV/0!		Hspb8, \N	\N	1.15517e+08	-763158	905
				5	116630000	0.186283	0	6	81316	251564	0.346764		1542	#DIV/0!		Hspb8, \N	\N	1.15517e+08	-1.11316e+06	905
				5	131210000	0.186283	0	6	81316	251564	0.346764		1543	#DIV/0!		Wbscr17, \N	\N	1.31855e+08	644905	984
				5	141470000	0.186283	0	6	81316	251564	0.346764		1544	#DIV/0!		Sdk1, \N	\N	1.42042e+08	572054	1020
				6	6270000	0.186283	0	6	81316	251564	0.346764		1545	#DIV/0!		Slc25a13, \N	\N	8.5411e+06	2.2711e+06	409
				6	9060000	0.186283	0	6	81316	251564	0.346764		1546	#DIV/0!		\N, Glcci1	\N	8.5411e+06	-518896	409
				6	14050000	0.186283	0	6	81316	251564	0.346764		1547	#DIV/0!		Gm23760	\N	1.35788e+07	-471202	434
				6	20770000	0.186283	0	6	81316	251564	0.346764		1548	#DIV/0!		\N	\N	2.24749e+07	1.70495e+06	469
				6	40090000	0.186283	0	6	81316	251564	0.346764		1549	#DIV/0!		Tmem178b	\N	4.10408e+07	950832	201
				6	43810000	0.186283	0	6	81316	251564	0.346764		1550	#DIV/0!		\N	\N	4.15503e+07	-2.25974e+06	203
				6	49580000	0.186283	0	6	81316	251564	0.346764		1551	#DIV/0!		\N	\N	4.87106e+07	-869421	597
				6	61060000	0.186283	0	6	81316	251564	0.346764		1552	#DIV/0!		Mmrn1, \N	\N	6.55784e+07	4.51836e+06	236
				6	63510000	0.186283	0	6	81316	251564	0.346764		1553	#DIV/0!		Grid2, \N	\N	6.55784e+07	2.06836e+06	236
				6	100640000	0.186283	0	6	81316	251564	0.346764		1554	#DIV/0!		Gxylt2, \N	\N	9.92668e+07	-1.37324e+06	290
				6	103420000	0.186283	0	6	81316	251564	0.346764		1555	#DIV/0!		Chl1, \N	\N	1.03342e+08	-77802.2	859
				6	103620000	0.186283	0	6	81316	251564	0.346764		1556	#DIV/0!		Chl1, \N	\N	1.03342e+08	-277802	859
				6	105850000	0.186283	0	6	81316	251564	0.346764		1557	#DIV/0!		Cntn4, \N	\N	1.0822e+08	2.36952e+06	884
				6	106420000	0.186283	0	6	81316	251564	0.346764		1558	#DIV/0!		Cntn4, \N	\N	1.0822e+08	1.79952e+06	884
				6	130780000	0.186283	0	6	81316	251564	0.346764		1559	#DIV/0!		\N	\N	1.29993e+08	-787082	981
				6	131220000	0.186283	0	6	81316	251564	0.346764		1560	#DIV/0!		Ybx3, \N	\N	1.29993e+08	-1.22708e+06	981
				6	136170000	0.186283	0	6	81316	251564	0.346764		1561	#DIV/0!		Rpl36a-ps3	\N	1.36549e+08	379467	346
				7	7310000	0.186283	0	6	81316	251564	0.346764		1562	#DIV/0!		Zfp773, Gm7648, \N	\N	4.79218e+06	-2.51782e+06	385
				7	17690000	0.186283	0	6	81316	251564	0.346764		1563	#DIV/0!		Ceacam14, Igfl3, \N	\N	1.70297e+07	-660303	449
				7	33510000	0.186283	0	6	81316	251564	0.346764		1564	#DIV/0!		\N, Scgb1b22-ps	\N	3.18542e+07	-1.65576e+06	500
				7	44300000	0.186283	0	6	81316	251564	0.346764		1565	#DIV/0!		Napsa, \N	\N	4.45665e+07	266528	576
				7	46640000	0.186283	0	6	81316	251564	0.346764		1566	#DIV/0!		Sergef, \N	\N	4.64075e+07	-232515	212
				7	47350000	0.186283	0	6	81316	251564	0.346764		1567	#DIV/0!		Mrgpra9, Mrgpra2a, \N	\N	4.64075e+07	-942515	212
				7	65180000	0.186283	0	6	81316	251564	0.346764		1568	#DIV/0!		Fam189a1, \N	\N	6.43229e+07	-857103	679
				7	76200000	0.186283	0	6	81316	251564	0.346764		1569	#DIV/0!		\N, Agbl1	\N, Agbl1	7.62407e+07	40666.4	735
				7	107530000	0.186283	0	6	81316	251564	0.346764		1570	#DIV/0!		Ppfibp2, \N	\N	1.07043e+08	-487227	876
				7	133620000	0.186283	0	6	81316	251564	0.346764		1571	#DIV/0!		Tex36, Uros, \N	\N	1.3269e+08	-929799	987
				7	135220000	0.186283	0	6	81316	251564	0.346764		1572	#DIV/0!		Ptpre, \N	\N	1.34715e+08	-504747	993
				7	136300000	0.186283	0	6	81316	251564	0.346764		1573	#DIV/0!		\N	\N	1.34715e+08	-1.58475e+06	993
				8	6140000	0.186283	0	6	81316	251564	0.346764		1574	#DIV/0!		\N	\N	3.38093e+06	-2.75907e+06	147
				8	16170000	0.186283	0	6	81316	251564	0.346764		1575	#DIV/0!		Csmd1, \N	\N	1.50073e+07	-1.16273e+06	163
				8	20240000	0.186283	0	6	81316	251564	0.346764		1576	#DIV/0!		Gm26804, Gm21769, \N	\N	1.50073e+07	-5.23273e+06	163
				8	24560000	0.186283	0	6	81316	251564	0.346764		1577	#DIV/0!		\N, Ido1	\N	2.60263e+07	1.46625e+06	481
				8	47350000	0.186283	0	6	81316	251564	0.346764		1578	#DIV/0!		Stox2, \N	\N	5.45329e+07	7.18294e+06	626
				8	64850000	0.186283	0	6	81316	251564	0.346764		1579	#DIV/0!		Klhl2, \N	\N	6.77114e+07	2.86138e+06	695
				8	92150000	0.186283	0	6	81316	251564	0.346764		1580	#DIV/0!		Gm24254, \N	\N	9.12533e+07	-896743	803
				8	95900000	0.186283	0	6	81316	251564	0.346764		1581	#DIV/0!		\N	\N	9.50516e+07	-848422	821
				8	108270000	0.186283	0	6	81316	251564	0.346764		1582	#DIV/0!		\N	\N	1.07256e+08	-1.01367e+06	879
				8	117000000	0.186283	0	6	81316	251564	0.346764		1583	#DIV/0!		Cdyl2, Gm10620, \N	\N	1.17147e+08	147394	917
				8	118180000	0.186283	0	6	81316	251564	0.346764		1584	#DIV/0!		Cdh13, Gm25200, \N	\N	1.17147e+08	-1.03261e+06	917
				9	8590000	0.186283	0	6	81316	251564	0.346764		1585	#DIV/0!		Trpc6, \N	\N	7.17915e+06	-1.41085e+06	401
				9	15640000	0.186283	0	6	81316	251564	0.346764		1586	#DIV/0!		Mtnr1b, Cep295, \N	\N	1.34626e+07	-2.17741e+06	433
				9	29390000	0.186283	0	6	81316	251564	0.346764		1587	#DIV/0!		Ntm	\N	3.26148e+07	3.2248e+06	42
				9	35520000	0.186283	0	6	81316	251564	0.346764		1588	#DIV/0!		Dcps, \N	\N	3.53037e+07	-216344	526
				9	43350000	0.186283	0	6	81316	251564	0.346764		1589	#DIV/0!		Trim29, \N	\N	4.42288e+07	878774	209
				9	91860000	0.186283	0	6	81316	251564	0.346764		1590	#DIV/0!		\N	\N	9.4534e+07	2.67399e+06	817
				9	97320000	0.186283	0	6	81316	251564	0.346764		1591	#DIV/0!		Clstn2, Pxylp1, \N	\N	9.69587e+07	-361325	828
				9	101210000	0.186283	0	6	81316	251564	0.346764		1592	#DIV/0!		Pccb, \N	\N	9.69587e+07	-4.25132e+06	828
				9	102700000	0.186283	0	6	81316	251564	0.346764		1593	#DIV/0!		Amotl2, \N	\N	1.07308e+08	4.60842e+06	77
				9	105610000	0.186283	0	6	81316	251564	0.346764		1594	#DIV/0!		Pik3r4, Atp2c1, \N	\N	1.07308e+08	1.69842e+06	77
				9	113840000	0.186283	0	6	81316	251564	0.346764		1595	#DIV/0!		Clasp2, \N	\N	1.14715e+08	874566	902
				9	117100000	0.186283	0	6	81316	251564	0.346764		1596	#DIV/0!		Rbms3, \N	\N	1.16234e+08	-866466	311
				10	15420000	0.186283	0	6	81316	251564	0.346764		1597	#DIV/0!		\N	\N	1.59679e+07	547942	447
				10	58700000	0.186283	0	6	81316	251564	0.346764		1598	#DIV/0!		Ranbp2, \N	\N	5.97513e+07	1.05132e+06	1111
				10	86840000	0.186283	0	6	81316	251564	0.346764		1599	#DIV/0!		Nt5dc3, \N	\N	8.59573e+07	-882716	786
				10	105640000	0.186283	0	6	81316	251564	0.346764		1600	#DIV/0!		\N, Tmtc2	\N	1.05845e+08	204700	298
				10	130480000	0.186283	0	6	81316	251564	0.346764		1601	#DIV/0!		Tespa1, \N	\N	1.30323e+08	-156986	982
				11	9490000	0.186283	0	6	81316	251564	0.346764		1602	#DIV/0!		Abca13, \N	\N	1.17081e+07	2.21805e+06	8
				11	28370000	0.186283	0	6	81316	251564	0.346764		1603	#DIV/0!		Ccdc85a, \N	\N	2.97942e+07	1.42418e+06	488
				11	34420000	0.186283	0	6	81316	251564	0.346764		1604	#DIV/0!		Lcp2, \N, Dock2	\N	3.25371e+07	-1.88285e+06	511
				11	47130000	0.186283	0	6	81316	251564	0.346764		1605	#DIV/0!		Sgcd, \N	\N	4.64458e+07	-684170	588
				11	64470000	0.186283	0	6	81316	251564	0.346764		1606	#DIV/0!		Hs3st3a1, \N	\N	6.3902e+07	-568049	677
				11	71470000	0.186283	0	6	81316	251564	0.346764		1607	#DIV/0!		Gm22927, Gm23226, \N	\N	7.07642e+07	-705787	703
				11	105460000	0.186283	0	6	81316	251564	0.346764		1608	#DIV/0!		Tlk2, \N	\N, 01/03/10	1.05473e+08	12914.3	868
				12	20650000	0.186283	0	6	81316	251564	0.346764		1609	#DIV/0!		\N	\N	1.29333e+07	-7.71665e+06	20
				12	31710000	0.186283	0	6	81316	251564	0.346764		1610	#DIV/0!		Slc26a4, \N	\N	3.19513e+07	241302	502
				12	40680000	0.186283	0	6	81316	251564	0.346764		1611	#DIV/0!		\N, Dock4	\N	3.89274e+07	-1.75255e+06	546
				12	58230000	0.186283	0	6	81316	251564	0.346764		1612	#DIV/0!		Clec14a, \N	\N	5.5427e+07	-2.80296e+06	1110
				12	60300000	0.186283	0	6	81316	251564	0.346764		1613	#DIV/0!		\N	\N	6.51724e+07	4.87241e+06	686
				12	83710000	0.186283	0	6	81316	251564	0.346764		1614	#DIV/0!		Dpf3, \N, Rbm25	\N	8.41807e+07	470716	779
				12	91310000	0.186283	0	6	81316	251564	0.346764		1615	#DIV/0!		Ston2, Gtf2a1, \N	\N	9.15911e+07	281060	278
				12	94380000	0.186283	0	6	81316	251564	0.346764		1616	#DIV/0!		\N	\N	9.28551e+07	-1.52494e+06	282
				13	9340000	0.186283	0	6	81316	251564	0.346764		1617	#DIV/0!		Zmynd11, Larp4b, Gm9745, \N	\N	8.45874e+06	-881255	407
				13	17020000	0.186283	0	6	81316	251564	0.346764		1618	#DIV/0!		Sugct, \N	\N	1.93132e+07	2.29322e+06	172
				13	17860000	0.186283	0	6	81316	251564	0.346764		1619	#DIV/0!		Cdk13, Rala, \N	\N	1.93132e+07	1.45322e+06	172
				13	25620000	0.186283	0	6	81316	251564	0.346764		1620	#DIV/0!		Gm11349, \N	\N	2.45951e+07	-1.02491e+06	89
				13	35920000	0.186283	0	6	81316	251564	0.346764		1621	#DIV/0!		Cdyl, \N	\N	3.61183e+07	198276	533
				13	36290000	0.186283	0	6	81316	251564	0.346764		1622	#DIV/0!		Fars2, \N, F13a1	\N	3.61183e+07	-171724	533
				13	42570000	0.186283	0	6	81316	251564	0.346764		1623	#DIV/0!		Phactr1, \N	\N	4.20592e+07	-510837	205
				13	58940000	0.186283	0	6	81316	251564	0.346764		1624	#DIV/0!		Ntrk2, \N	\N	5.8399e+07	-540974	644
				13	68260000	0.186283	0	6	81316	251564	0.346764		1625	#DIV/0!		\N	\N	6.32545e+07	-5.00553e+06	675
				13	74260000	0.186283	0	6	81316	251564	0.346764		1626	#DIV/0!		Ahrr, Cep72, \N	\N	7.45257e+07	265676	722
				13	77630000	0.186283	0	6	81316	251564	0.346764		1627	#DIV/0!		Fam172a, \N	\N	7.45257e+07	-3.10432e+06	722
				14	10010000	0.186283	0	6	81316	251564	0.346764		1628	#DIV/0!		Fhit, \N	\N	1.04423e+07	432343	416
				14	15230000	0.186283	0	6	81316	251564	0.346764		1629	#DIV/0!		\N	\N	1.61767e+07	946690	164
				14	18700000	0.186283	0	6	81316	251564	0.346764		1630	#DIV/0!		\N	\N	1.80087e+07	-691250	167
				14	27780000	0.186283	0	6	81316	251564	0.346764		1631	#DIV/0!		Erc2, \N	\N	2.72881e+07	-491867	485
				14	41630000	0.186283	0	6	81316	251564	0.346764		1632	#DIV/0!		Gm17159, \N	\N	4.09553e+07	-674700	557
				14	59040000	0.186283	0	6	81316	251564	0.346764		1633	#DIV/0!		\N, Rpl13-ps3	\N	6.06316e+07	1.59162e+06	1112
				14	59820000	0.186283	0	6	81316	251564	0.346764		1634	#DIV/0!		Atp8a2, \N	\N	6.06316e+07	811623	1112
				14	67870000	0.186283	0	6	81316	251564	0.346764		1635	#DIV/0!		Dock5, \N	\N	6.98286e+07	1.95856e+06	699
				14	87480000	0.186283	0	6	81316	251564	0.346764		1636	#DIV/0!		Tdrd3, \N	\N	8.73156e+07	-164425	792
				14	98040000	0.186283	0	6	81316	251564	0.346764		1637	#DIV/0!		Dach1, \N	\N	9.99659e+07	1.92595e+06	840
				14	99920000	0.186283	0	6	81316	251564	0.346764		1638	#DIV/0!		Gm22970, Klf12, \N	\N, Klf12	9.99659e+07	45949	840
				14	106330000	0.186283	0	6	81316	251564	0.346764		1639	#DIV/0!		Spry2, \N	\N	1.05709e+08	-620543	870
				15	4050000	0.186283	0	6	81316	251564	0.346764		1640	#DIV/0!		Fbxo4, \N	\N	3.53522e+06	-514785	1085
				15	13910000	0.186283	0	6	81316	251564	0.346764		1641	#DIV/0!		\N	\N	1.00882e+07	-3.82181e+06	1090
				15	21050000	0.186283	0	6	81316	251564	0.346764		1642	#DIV/0!		\N, Cdh12	\N	2.5742e+07	4.692e+06	478
				15	46090000	0.186283	0	6	81316	251564	0.346764		1643	#DIV/0!		\N, Gm26063	\N	4.99948e+07	3.90477e+06	602
				15	60080000	0.186283	0	6	81316	251564	0.346764		1644	#DIV/0!		\N	\N	5.87289e+07	-1.35114e+06	648
				15	65320000	0.186283	0	6	81316	251564	0.346764		1645	#DIV/0!		\N	\N	6.43264e+07	-993600	680
				15	69510000	0.186283	0	6	81316	251564	0.346764		1646	#DIV/0!		Gm24232, \N	\N	6.69708e+07	-2.53925e+06	109
				15	88250000	0.186283	0	6	81316	251564	0.346764		1647	#DIV/0!		\N	\N	8.88108e+07	560800	1126
				16	7740000	0.186283	0	6	81316	251564	0.346764		1648	#DIV/0!		\N	\N	4.96704e+06	-2.77296e+06	387
				16	16560000	0.186283	0	6	81316	251564	0.346764		1649	#DIV/0!		Dnm1l, Top3b, \N	\N	1.84517e+07	1.89174e+06	168
				16	17040000	0.186283	0	6	81316	251564	0.346764		1650	#DIV/0!		Top3b	\N	1.84517e+07	1.41174e+06	168
				16	25760000	0.186283	0	6	81316	251564	0.346764		1651	#DIV/0!		Trp63, \N	\N	2.402e+07	-1.73996e+06	181
				16	63160000	0.186283	0	6	81316	251564	0.346764		1652	#DIV/0!		\N	\N	5.98355e+07	-3.32454e+06	657
				16	70680000	0.186283	0	6	81316	251564	0.346764		1653	#DIV/0!		\N	\N	6.90169e+07	-1.66306e+06	697
				16	85490000	0.186283	0	6	81316	251564	0.346764		1654	#DIV/0!		Cyyr1, \N	\N	8.46964e+07	-793631	270
				17	14120000	0.186283	0	6	81316	251564	0.346764		1655	#DIV/0!		Dact2, \N	\N	1.50101e+07	890140	60
				17	18580000	0.186283	0	6	81316	251564	0.346764		1656	#DIV/0!		Vmn2r96, \N	\N	1.7631e+07	-948963	166
				17	53720000	0.186283	0	6	81316	251564	0.346764		1657	#DIV/0!		Pp2d1, \N	\N	5.22056e+07	-1.5144e+06	219
				17	59220000	0.186283	0	6	81316	251564	0.346764		1658	#DIV/0!		Gm23769, \N	\N	5.71863e+07	-2.03373e+06	635
				17	67020000	0.186283	0	6	81316	251564	0.346764		1659	#DIV/0!		Ptprm	\N	6.61128e+07	-907204	690
				17	81630000	0.186283	0	6	81316	251564	0.346764		1660	#DIV/0!		Slc8a1, \N	\N	8.05036e+07	-1.12645e+06	1123
				17	82400000	0.186283	0	6	81316	251564	0.346764		1661	#DIV/0!		Gm22386, \N	\N	8.39272e+07	1.52716e+06	268
				17	85130000	0.186283	0	6	81316	251564	0.346764		1662	#DIV/0!		Ppm1b, Lrpprc, Camkmt, \N	\N	8.4227e+07	-903034	1124
				17	85750000	0.186283	0	6	81316	251564	0.346764		1663	#DIV/0!		Six3, Camkmt, \N	\N	8.61515e+07	401536	787
				17	90540000	0.186283	0	6	81316	251564	0.346764		1664	#DIV/0!		\N, Nrxn1	\N	8.69542e+07	-3.58575e+06	791
				17	90910000	0.186283	0	6	81316	251564	0.346764		1665	#DIV/0!		Nrxn1, \N	\N	9.47492e+07	3.83924e+06	819
				18	4130000	0.186283	0	6	81316	251564	0.346764		1666	#DIV/0!		Mtpap, Gm10557, \N	\N	4.31474e+06	184744	37
				18	9470000	0.186283	0	6	81316	251564	0.346764		1667	#DIV/0!		Ccny, \N	\N	1.27926e+07	3.32261e+06	431
				18	22410000	0.186283	0	6	81316	251564	0.346764		1668	#DIV/0!		Asxl3, \N	\N	2.38082e+07	1.39819e+06	473
				18	25560000	0.186283	0	6	81316	251564	0.346764		1669	#DIV/0!		Celf4, \N	\N	2.38082e+07	-1.75181e+06	473
				18	42430000	0.186283	0	6	81316	251564	0.346764		1670	#DIV/0!		Gm16415, \N	\N	4.29633e+07	533274	564
				18	43420000	0.186283	0	6	81316	251564	0.346764		1671	#DIV/0!		Dpysl3, \N	\N	4.29633e+07	-456726	564
				18	44570000	0.186283	0	6	81316	251564	0.346764		1672	#DIV/0!		Mcc, \N	\N	4.29633e+07	-1.60673e+06	564
				18	45350000	0.186283	0	6	81316	251564	0.346764		1673	#DIV/0!		Kcnn2, \N	\N	4.67417e+07	1.39166e+06	213
				18	58530000	0.186283	0	6	81316	251564	0.346764		1674	#DIV/0!		Slc27a6, \N	\N	5.95712e+07	1.04124e+06	653
				18	85650000	0.186283	0	6	81316	251564	0.346764		1675	#DIV/0!		\N	\N	8.25329e+07	-3.1171e+06	775
				18	86670000	0.186283	0	6	81316	251564	0.346764		1676	#DIV/0!		Cbln2, \N	\N	8.89242e+07	2.2542e+06	798
				18	89560000	0.186283	0	6	81316	251564	0.346764		1677	#DIV/0!		Dok6, \N	\N	8.89242e+07	-635803	798
				19	14300000	0.186283	0	6	81316	251564	0.346764		1678	#DIV/0!		\N, Tle4	\N	1.43986e+07	98646	440
				19	18300000	0.186283	0	6	81316	251564	0.346764		1679	#DIV/0!		Ostf1, \N	\N	1.58402e+07	-2.45985e+06	446
				19	35080000	0.186283	0	6	81316	251564	0.346764		1680	#DIV/0!		Gm24006, \N	\N	3.4515e+07	-564955	521
				19	50100000	0.186283	0	6	81316	251564	0.346764		1681	#DIV/0!		Rpl13a-ps1, \N	\N	4.74978e+07	-2.60216e+06	102
				19	57840000	0.186283	0	6	81316	251564	0.346764		1682	#DIV/0!		Atrnl1, \N	\N	5.81705e+07	330526	642
				19	61300000	0.186283	0	6	81316	251564	0.346764		1683	#DIV/0!		Csf2ra, \N, Gm6020	\N	6.02311e+07	-1.06886e+06	661
				20	10800000	0.186283	0	6	81316	251564	0.346764		1684	#DIV/0!		\N, Gm14473	\N	1.17769e+07	976933	425
				20	21560000	0.186283	0	6	81316	251564	0.346764		1685	#DIV/0!		Gm22592, \N	\N	1.93599e+07	-2.20011e+06	456
				20	35840000	0.186283	0	6	81316	251564	0.346764		1686	#DIV/0!		Dock11, \N	\N	4.84358e+07	1.25958e+07	596
				20	36430000	0.186283	0	6	81316	251564	0.346764		1687	#DIV/0!		C330007P06Rik, \N	\N	4.84358e+07	1.20058e+07	596
				20	56180000	0.186283	0	6	81316	251564	0.346764		1688	#DIV/0!		6330419J24Rik, \N, Ddx26b	\N	5.95867e+07	3.40668e+06	654
				20	96370000	0.186283	0	6	81316	251564	0.346764		1689	#DIV/0!		Msn	\N	9.4181e+07	-2.18904e+06	813
				20	135840000	0.186283	0	6	81316	251564	0.346764		1690	#DIV/0!		1700008I05Rik, \N	\N	1.3574e+08	-100232	998
				20	141680000	0.186283	0	6	81316	251564	0.346764		1691	#DIV/0!		Col4a5, Gm15294, \N	Col4a5, \N	1.41838e+08	158485	31
				20	157430000	0.186283	0	6	81316	251564	0.346764		1692	#DIV/0!		Sms, \N	\N	1.59716e+08	2.286e+06	1057
				20	161500000	0.186283	0	6	81316	251564	0.346764		1693	#DIV/0!		\N	\N	1.61733e+08	233050	1060
				5	136900000	0.190291	11	48	81305	251522	0.364017		1694	1.41055		Myl10, \N	\N	1.36644e+08	-255687	143
				11	17020000	0.195675	8	37	81308	251533	0.385725		1695	1.49503		Plek, Fbxo48, \N	\N	1.88999e+07	1.87986e+06	453
				15	64050000	0.195675	8	37	81308	251533	0.385725		1696	1.49503		Asap1, \N	\N	6.43264e+07	276400	680
				1	149970000	0.195702	5	26	81311	251544	0.402245		1697	1.68089		Pla2g4a, \N	\N	1.532e+08	3.22992e+06	1051
				1	135800000	0.202445	4	22	81312	251548	0.364925		1698	1.77786		Csrp1, \N	\N	1.35711e+08	-88869.3	997
				1	192030000	0.208263	3	18	81313	251552	0.444679		1699	1.93947		Slc30a1, \N, Rd3	\N, Traf5	1.92062e+08	31727.7	1083
				8	36290000	0.208263	3	18	81313	251552	0.444679		1700	1.93947		\N	Lonrf1, \N	3.62547e+07	-35272.7	535
				17	4470000	0.208263	3	18	81313	251552	0.444679		1701	1.93947		\N	\N	4.49754e+06	27537.9	383
				1	158280000	0.209185	1	10	81315	251560	0.314826		1702	3.23243		\N, Brinp2	\N	1.56928e+08	-1.352e+06	1056
				2	75270000	0.209185	1	10	81315	251560	0.314826		1703	3.23243		\N	\N	7.24139e+07	-2.85608e+06	252
				3	32460000	0.209185	1	10	81315	251560	0.314826		1704	3.23243		Gnb4, \N	\N	3.00541e+07	-2.40585e+06	41
				3	109500000	0.209185	1	10	81315	251560	0.314826		1705	3.23243		Vav3, \N	\N	1.07091e+08	-2.40857e+06	877
				4	101850000	0.209185	1	10	81315	251560	0.314826		1706	3.23243		Ak4, \N	\N	1.01508e+08	-342479	849
				5	67930000	0.209185	1	10	81315	251560	0.314826		1707	3.23243		Gm15477, \N	\N	6.5904e+07	-2.02602e+06	108
				7	102190000	0.209185	1	10	81315	251560	0.314826		1708	3.23243		Stim1, \N	\N	1.02334e+08	143800	853
				7	136810000	0.209185	1	10	81315	251560	0.314826		1709	3.23243		Mgmt, \N	\N	1.34715e+08	-2.09475e+06	993
				8	60850000	0.209185	1	10	81315	251560	0.314826		1710	3.23243		Clcn3, \N	\N	6.13873e+07	537272	231
				9	89660000	0.209185	1	10	81315	251560	0.314826		1711	3.23243		\N, Mthfs	\N	8.82977e+07	-1.36227e+06	797
				11	82000000	0.209185	1	10	81315	251560	0.314826		1712	3.23243		Ccl2, Asic2, \N	\N	8.30639e+07	1.06395e+06	266
				13	12410000	0.209185	1	10	81315	251560	0.314826		1713	3.23243		Lgals8, \N	\N	1.2345e+07	-64965.1	427
				14	52660000	0.209185	1	10	81315	251560	0.314826		1714	3.23243		\N, Trav9d-4	\N	5.22408e+07	-419211	612
				14	55840000	0.209185	1	10	81315	251560	0.314826		1715	3.23243		Dcaf11, \N	\N	5.62896e+07	449641	631
				14	117810000	0.209185	1	10	81315	251560	0.314826		1716	3.23243		Gpc6, \N	\N	1.20274e+08	2.46433e+06	937
				15	11330000	0.209185	1	10	81315	251560	0.314826		1717	3.23243		\N, Tars	\N	1.00882e+07	-1.24181e+06	1090
				15	89440000	0.209185	1	10	81315	251560	0.314826		1718	3.23243		Miox, Ncaph2, \N	\N	8.88108e+07	-629200	1126
				15	94210000	0.209185	1	10	81315	251560	0.314826		1719	3.23243		Adamts20, Pus7l, \N	\N	9.33467e+07	-863265	808
				4	100230000	0.211767	2	14	81314	251556	0.386584		1720	2.26271		Ror1, \N	\N	1.01508e+08	1.27752e+06	849
				4	130770000	0.211767	2	14	81314	251556	0.386584		1721	2.26271		Sdc3, Laptm5, \N	\N	1.29915e+08	-854853	336
				5	147010000	0.211767	2	14	81314	251556	0.386584		1722	2.26271		Flt3, Usp12, \N	\N	1.46687e+08	-323379	357
				7	143110000	0.211767	2	14	81314	251556	0.386584		1723	2.26271		R74862, \N	\N	1.43668e+08	558114	353
				9	85400000	0.211767	2	14	81314	251556	0.386584		1724	2.26271		Fam46a, \N, Gm25125	\N, Fam46a	8.53541e+07	-45865.6	785
				14	117600000	0.211767	2	14	81314	251556	0.386584		1725	2.26271		Gpc6, \N	\N	1.15035e+08	-2.56536e+06	16
				15	53670000	0.211767	2	14	81314	251556	0.386584		1726	2.26271		\N, Samd12	\N	5.27549e+07	-915061	616
				20	162780000	0.223257	5	25	81311	251545	0.399601		1727	1.61623		Rbbp7, Reps2, \N	\N, Syap1	1.62827e+08	47203.4	1062
				2	71330000	0.229426	7	32	81309	251538	0.456086		1728	1.4777		Slc25a12, \N	\N	7.15463e+07	216326	711
				15	102210000	0.231166	11	46	81305	251524	0.441856		1729	1.35177		Myg1, \N	\N	1.01434e+08	-775789	848
				7	27150000	0.233144	4	21	81312	251549	0.484268		1730	1.69704		Pgam1-ps2, \N	\N	2.75522e+07	402216	486
				10	107830000	0.233144	4	21	81312	251549	0.484268		1731	1.69704		Otogl, \N	\N	1.05845e+08	-1.9853e+06	298
				13	117000000	0.235167	16	63	81300	251507	0.434114		1732	1.2728		Parp8, Emb, \N	\N	1.17789e+08	788516	921
				2	43300000	0.242986	3	17	81313	251553	0.439532		1733	1.83172		\N	\N	4.49499e+07	1.64988e+06	45
				2	104540000	0.242986	3	17	81313	251553	0.439532		1734	1.83172		Cstf3, \N	\N, Hipk3	1.04534e+08	-5979.71	865
				4	93480000	0.242986	3	17	81313	251553	0.439532		1735	1.83172		Gm12649, \N	\N	9.79126e+07	4.43261e+06	833
				12	21320000	0.242986	3	17	81313	251553	0.439532		1736	1.83172		Adam17, \N	\N	1.29333e+07	-8.38665e+06	20
				13	29680000	0.242986	3	17	81313	251553	0.439532		1737	1.83172		Cdkal1, \N	\N	2.8966e+07	-714049	40
				19	18590000	0.242986	3	17	81313	251553	0.439532		1738	1.83172		Ostf1, \N	\N	1.58402e+07	-2.74985e+06	446
				3	138040000	0.243078	10	42	81306	251528	0.51797		1739	1.35764		Dapp1, \N	\N, Dapp1	1.37982e+08	-57871.4	349
				12	103310000	0.243078	10	42	81306	251528	0.51797		1740	1.35764		Otub2, \N	\N	1.02543e+08	-767455	295
				18	70480000	0.243078	10	42	81306	251528	0.51797		1741	1.35764		Poli, \N	\N	7.0568e+07	88024.9	248
				1	3880000	0.246497	0	5	81316	251565	0.344067		1742	#DIV/0!		\N	\N	4.84775e+06	967751	1087
				1	7720000	0.246497	0	5	81316	251565	0.344067		1743	#DIV/0!		\N	\N	7.16072e+06	-559279	400
				1	12020000	0.246497	0	5	81316	251565	0.344067		1744	#DIV/0!		\N	\N	1.35921e+07	1.57215e+06	161
				1	13030000	0.246497	0	5	81316	251565	0.344067		1745	#DIV/0!		Prdm14, Ncoa2, \N	\N	1.35921e+07	562146	161
				1	15250000	0.246497	0	5	81316	251565	0.344067		1746	#DIV/0!		Kcnb2, \N	\N	1.66566e+07	1.40659e+06	448
				1	18290000	0.246497	0	5	81316	251565	0.344067		1747	#DIV/0!		Crisp4, \N	\N	1.66566e+07	-1.63341e+06	448
				1	21090000	0.246497	0	5	81316	251565	0.344067		1748	#DIV/0!		Paqr8, \N	\N	2.1468e+07	377957	465
				1	30930000	0.246497	0	5	81316	251565	0.344067		1749	#DIV/0!		Phf3, \N	\N	3.35793e+07	2.64933e+06	516
				1	31100000	0.246497	0	5	81316	251565	0.344067		1750	#DIV/0!		Phf3, \N	\N	3.35793e+07	2.47933e+06	516
				1	31810000	0.246497	0	5	81316	251565	0.344067		1751	#DIV/0!		Gm10307, \N	\N	3.35793e+07	1.76933e+06	516
				1	45480000	0.246497	0	5	81316	251565	0.344067		1752	#DIV/0!		Col5a2, \N	\N	4.41195e+07	-1.36055e+06	572
				1	62040000	0.246497	0	5	81316	251565	0.344067		1753	#DIV/0!		Pard3b, \N	\N	6.10324e+07	-1.00756e+06	230
				1	68130000	0.246497	0	5	81316	251565	0.344067		1754	#DIV/0!		Erbb4	\N	6.68197e+07	-1.31026e+06	239
				1	70040000	0.246497	0	5	81316	251565	0.344067		1755	#DIV/0!		Ikzf2, Spag16, \N	\N	6.97378e+07	-302204	247
				1	71400000	0.246497	0	5	81316	251565	0.344067		1756	#DIV/0!		Atic, Abca12, \N	\N	7.11041e+07	-295892	706
				1	75410000	0.246497	0	5	81316	251565	0.344067		1757	#DIV/0!		\N, Slc4a3	\N	7.4393e+07	-1.01699e+06	721
				1	80090000	0.246497	0	5	81316	251565	0.344067		1758	#DIV/0!		Gm6189, Mrpl44, Cul3, \N	\N	8.03853e+07	295268	764
				1	81870000	0.246497	0	5	81316	251565	0.344067		1759	#DIV/0!		\N	\N	8.03853e+07	-1.48473e+06	764
				1	90180000	0.246497	0	5	81316	251565	0.344067		1760	#DIV/0!		Iqca, \N	\N	9.06521e+07	472124	800
				1	94820000	0.246497	0	5	81316	251565	0.344067		1761	#DIV/0!		\N	\N	9.40289e+07	-791135	811
				1	96830000	0.246497	0	5	81316	251565	0.344067		1762	#DIV/0!		Slco4c1, Slco6c1, \N	\N	9.40289e+07	-2.80113e+06	811
				1	106970000	0.246497	0	5	81316	251565	0.344067		1763	#DIV/0!		Bcl2, \N	\N	1.06101e+08	-868795	871
				1	107680000	0.246497	0	5	81316	251565	0.344067		1764	#DIV/0!		Serpinb8, \N, Serpinb7	\N	1.06101e+08	-1.57879e+06	871
				1	114620000	0.246497	0	5	81316	251565	0.344067		1765	#DIV/0!		\N	\N	1.06101e+08	-8.51879e+06	871
				1	123900000	0.246497	0	5	81316	251565	0.344067		1766	#DIV/0!		Dpp10, \N	\N	1.25435e+08	1.53452e+06	967
				1	140420000	0.246497	0	5	81316	251565	0.344067		1767	#DIV/0!		Kcnt2, \N	\N	1.38619e+08	-1.80058e+06	1007
				1	142770000	0.246497	0	5	81316	251565	0.344067		1768	#DIV/0!		\N	\N	1.43197e+08	426567	1029
				1	149090000	0.246497	0	5	81316	251565	0.344067		1769	#DIV/0!		Gm15443, \N	\N	1.532e+08	4.10992e+06	1051
				1	167880000	0.246497	0	5	81316	251565	0.344067		1770	#DIV/0!		Lmx1a, \N	\N	1.66814e+08	-1.06576e+06	1066
				1	179490000	0.246497	0	5	81316	251565	0.344067		1771	#DIV/0!		Ahctf1, Smyd3, \N	\N	1.80468e+08	977597	1154
				1	183620000	0.246497	0	5	81316	251565	0.344067		1772	#DIV/0!		Dusp10, \N, Disp1	\N	1.83444e+08	-175795	1081
				1	188600000	0.246497	0	5	81316	251565	0.344067		1773	#DIV/0!		Ush2a, \N	\N	1.89817e+08	1.21707e+06	373
				1	190100000	0.246497	0	5	81316	251565	0.344067		1774	#DIV/0!		Rps6kc1, Ptpn14, \N	\N	1.89817e+08	-282927	373
				1	194280000	0.246497	0	5	81316	251565	0.344067		1775	#DIV/0!		\N	\N	1.94941e+08	660742	1084
				2	8900000	0.246497	0	5	81316	251565	0.344067		1776	#DIV/0!		\N, 1700061F12Rik	\N	9.55221e+06	652212	85
				2	12050000	0.246497	0	5	81316	251565	0.344067		1777	#DIV/0!		Itga8, \N	\N	1.15766e+07	-473412	424
				2	15180000	0.246497	0	5	81316	251565	0.344067		1778	#DIV/0!		Nsun6, \N	\N	1.42468e+07	-933163	438
				2	20880000	0.246497	0	5	81316	251565	0.344067		1779	#DIV/0!		Gm13377, \N	\N	2.12261e+07	346115	463
				2	23490000	0.246497	0	5	81316	251565	0.344067		1780	#DIV/0!		Spopl, \N	\N	2.54677e+07	1.97767e+06	62
				2	43610000	0.246497	0	5	81316	251565	0.344067		1781	#DIV/0!		Arhgap15, \N	\N	4.49499e+07	1.33988e+06	45
				2	50030000	0.246497	0	5	81316	251565	0.344067		1782	#DIV/0!		Gm13483, Lypd6b, \N	\N	4.98855e+07	-144500	601
				2	50970000	0.246497	0	5	81316	251565	0.344067		1783	#DIV/0!		\N, Gm13498	\N	4.98855e+07	-1.0845e+06	601
				2	56400000	0.246497	0	5	81316	251565	0.344067		1784	#DIV/0!		\N	\N	4.98855e+07	-6.5145e+06	601
				2	63010000	0.246497	0	5	81316	251565	0.344067		1785	#DIV/0!		Kcnh7, \N	\N	7.10451e+07	8.03505e+06	112
				2	66000000	0.246497	0	5	81316	251565	0.344067		1786	#DIV/0!		Csrnp3, \N	\N	7.10451e+07	5.04505e+06	112
				2	68220000	0.246497	0	5	81316	251565	0.344067		1787	#DIV/0!		Stk39, \N	\N	7.10451e+07	2.82505e+06	112
				2	81680000	0.246497	0	5	81316	251565	0.344067		1788	#DIV/0!		\N	\N	8.03186e+07	-1.36138e+06	762
				2	86420000	0.246497	0	5	81316	251565	0.344067		1789	#DIV/0!		\N	\N	9.06622e+07	4.24222e+06	801
				2	96030000	0.246497	0	5	81316	251565	0.344067		1790	#DIV/0!		Gm13799, Gm13801, \N	\N	9.37566e+07	-2.27337e+06	810
				2	98390000	0.246497	0	5	81316	251565	0.344067		1791	#DIV/0!		Gm10800, \N	\N	9.86633e+07	273329	289
				2	100100000	0.246497	0	5	81316	251565	0.344067		1792	#DIV/0!		\N, Gm13808	\N	9.86633e+07	-1.43667e+06	289
				2	106390000	0.246497	0	5	81316	251565	0.344067		1793	#DIV/0!		Dcdc5, \N	\N	1.04534e+08	-1.85598e+06	865
				2	106890000	0.246497	0	5	81316	251565	0.344067		1794	#DIV/0!		Gm13901, \N	\N	1.04534e+08	-2.35598e+06	865
				2	110510000	0.246497	0	5	81316	251565	0.344067		1795	#DIV/0!		Gm13935, \N, Fibin	\N	1.04534e+08	-5.97598e+06	865
				2	114860000	0.246497	0	5	81316	251565	0.344067		1796	#DIV/0!		Gm13974, Dph6, \N	\N	1.17403e+08	2.54327e+06	4
				2	115520000	0.246497	0	5	81316	251565	0.344067		1797	#DIV/0!		BC052040, \N	\N	1.17403e+08	1.88327e+06	4
				2	124530000	0.246497	0	5	81316	251565	0.344067		1798	#DIV/0!		\N, Gm13994	\N	1.25944e+08	1.41421e+06	970
				2	139590000	0.246497	0	5	81316	251565	0.344067		1799	#DIV/0!		Sptlc3, \N	\N, Sptlc3	1.39633e+08	42849.6	1012
				2	140990000	0.246497	0	5	81316	251565	0.344067		1800	#DIV/0!		Macrod2, \N	\N	1.40038e+08	-952275	1015
				2	150000000	0.246497	0	5	81316	251565	0.344067		1801	#DIV/0!		\N	\N	1.50671e+08	670520	1043
				2	171280000	0.246497	0	5	81316	251565	0.344067		1802	#DIV/0!		\N, Gm14640	\N	1.70182e+08	-1.09835e+06	81
				3	3220000	0.246497	0	5	81316	251565	0.344067		1803	#DIV/0!		\N	\N	9.1506e+06	5.9306e+06	156
				3	6350000	0.246497	0	5	81316	251565	0.344067		1804	#DIV/0!		\N, Gm23147	\N	9.1506e+06	2.8006e+06	156
				3	12290000	0.246497	0	5	81316	251565	0.344067		1805	#DIV/0!		\N	\N	9.86333e+06	-2.42667e+06	413
				3	13870000	0.246497	0	5	81316	251565	0.344067		1806	#DIV/0!		Ralyl, \N	\N	9.86333e+06	-4.00667e+06	413
				3	20350000	0.246497	0	5	81316	251565	0.344067		1807	#DIV/0!		Hltf, \N	\N	2.20338e+07	1.68375e+06	177
				3	28510000	0.246497	0	5	81316	251565	0.344067		1808	#DIV/0!		Eif5a2, Tnik, \N	\N	3.00541e+07	1.54415e+06	41
				3	32280000	0.246497	0	5	81316	251565	0.344067		1809	#DIV/0!		Kcnmb2, \N	\N	3.00541e+07	-2.22585e+06	41
				3	33630000	0.246497	0	5	81316	251565	0.344067		1810	#DIV/0!		Ccdc39, \N	\N	3.53409e+07	1.71093e+06	527
				3	38850000	0.246497	0	5	81316	251565	0.344067		1811	#DIV/0!		\N	\N	3.85978e+07	-252192	544
				3	58720000	0.246497	0	5	81316	251565	0.344067		1812	#DIV/0!		\N, Serp1	\N	5.92127e+07	492657	651
				3	60660000	0.246497	0	5	81316	251565	0.344067		1813	#DIV/0!		Mbnl1, \N	\N	5.92127e+07	-1.44734e+06	651
				3	65150000	0.246497	0	5	81316	251565	0.344067		1814	#DIV/0!		Ssr3, \N, Gm25222, Tiparp	\N	6.89743e+07	3.82426e+06	244
				3	66600000	0.246497	0	5	81316	251565	0.344067		1815	#DIV/0!		\N	\N	6.89743e+07	2.37426e+06	244
				3	70280000	0.246497	0	5	81316	251565	0.344067		1816	#DIV/0!		Otol1, Sptssb	\N, Gm23477	7.02463e+07	-33662.9	700
				3	92240000	0.246497	0	5	81316	251565	0.344067		1817	#DIV/0!		Sprr2b, \N	\N	9.02928e+07	-1.94719e+06	273
				3	92500000	0.246497	0	5	81316	251565	0.344067		1818	#DIV/0!		Lce1b, Sprr4, \N	\N	9.43797e+07	1.87969e+06	75
				3	115140000	0.246497	0	5	81316	251565	0.344067		1819	#DIV/0!		\N	\N	1.15644e+08	504113	908
				3	125210000	0.246497	0	5	81316	251565	0.344067		1820	#DIV/0!		\N	\N	1.23511e+08	-1.69886e+06	960
				3	131210000	0.246497	0	5	81316	251565	0.344067		1821	#DIV/0!		\N, Gm26090	\N	1.30936e+08	-273909	338
				3	139890000	0.246497	0	5	81316	251565	0.344067		1822	#DIV/0!		\N	\N	1.39669e+08	-220792	1013
				3	141960000	0.246497	0	5	81316	251565	0.344067		1823	#DIV/0!		Bmpr1b, \N	\N	1.42619e+08	659342	1023
				3	147030000	0.246497	0	5	81316	251565	0.344067		1824	#DIV/0!		Prkacb, \N	\N	1.46778e+08	-251601	144
				3	151010000	0.246497	0	5	81316	251565	0.344067		1825	#DIV/0!		\N, Eltd1	\N	1.51749e+08	739419	1045
				3	153310000	0.246497	0	5	81316	251565	0.344067		1826	#DIV/0!		Pigk, \N	\N	1.52931e+08	-378723	1050
				3	154240000	0.246497	0	5	81316	251565	0.344067		1827	#DIV/0!		\N, Lhx8	\N	1.52931e+08	-1.30872e+06	1050
				3	156220000	0.246497	0	5	81316	251565	0.344067		1828	#DIV/0!		\N	\N	1.52931e+08	-3.28872e+06	1050
				3	159190000	0.246497	0	5	81316	251565	0.344067		1829	#DIV/0!		\N	\N	1.52931e+08	-6.25872e+06	1050
				4	10730000	0.246497	0	5	81316	251565	0.344067		1830	#DIV/0!		Ndufaf6, \N	\N	1.09216e+07	191578	419
				4	13080000	0.246497	0	5	81316	251565	0.344067		1831	#DIV/0!		\N	\N	1.17422e+07	-1.33784e+06	159
				4	15010000	0.246497	0	5	81316	251565	0.344067		1832	#DIV/0!		Tmem55a, \N	\N	1.17422e+07	-3.26784e+06	159
				4	18660000	0.246497	0	5	81316	251565	0.344067		1833	#DIV/0!		Gm11867, \N	\N	1.85705e+07	-89463.4	452
				4	21530000	0.246497	0	5	81316	251565	0.344067		1834	#DIV/0!		Prdm13, Ccnc, \N	\N	1.85705e+07	-2.95946e+06	452
				4	21710000	0.246497	0	5	81316	251565	0.344067		1835	#DIV/0!		Ccnc, Prdm13, \N	\N	1.85705e+07	-3.13946e+06	452
				4	38110000	0.246497	0	5	81316	251565	0.344067		1836	#DIV/0!		Gm12379, \N, Gm12380	\N	3.46695e+07	-3.44051e+06	523
				4	48640000	0.246497	0	5	81316	251565	0.344067		1837	#DIV/0!		Tmeff1	\N	4.72908e+07	-1.34924e+06	214
				4	65220000	0.246497	0	5	81316	251565	0.344067		1838	#DIV/0!		Pappa, \N	\N	6.25887e+07	-2.63132e+06	671
				4	67350000	0.246497	0	5	81316	251565	0.344067		1839	#DIV/0!		\N	\N	7.03353e+07	2.98533e+06	111
				4	68470000	0.246497	0	5	81316	251565	0.344067		1840	#DIV/0!		\N	\N	7.03353e+07	1.86533e+06	111
				4	68910000	0.246497	0	5	81316	251565	0.344067		1841	#DIV/0!		Gm24697, Brinp1, \N	\N	7.03353e+07	1.42533e+06	111
				4	70490000	0.246497	0	5	81316	251565	0.344067		1842	#DIV/0!		Megf9, \N, Cdk5rap2	\N	7.03353e+07	-154672	111
				4	75740000	0.246497	0	5	81316	251565	0.344067		1843	#DIV/0!		\N, Gm11256	\N	7.03353e+07	-5.40467e+06	111
				4	78300000	0.246497	0	5	81316	251565	0.344067		1844	#DIV/0!		\N, Ptprd	\N	8.34841e+07	5.18411e+06	777
				4	86120000	0.246497	0	5	81316	251565	0.344067		1845	#DIV/0!		Gm25811, \N	\N	8.34841e+07	-2.63589e+06	777
				4	90930000	0.246497	0	5	81316	251565	0.344067		1846	#DIV/0!		Gm12644, Gm12643, \N	\N	9.79126e+07	6.98261e+06	833
				4	91470000	0.246497	0	5	81316	251565	0.344067		1847	#DIV/0!		\N	\N	9.79126e+07	6.44261e+06	833
				4	96620000	0.246497	0	5	81316	251565	0.344067		1848	#DIV/0!		Cyp2j9, \N	\N	9.79126e+07	1.29261e+06	833
				4	99000000	0.246497	0	5	81316	251565	0.344067		1849	#DIV/0!		Dock7, \N	\N	9.79126e+07	-1.08739e+06	833
				4	115600000	0.246497	0	5	81316	251565	0.344067		1850	#DIV/0!		Atpaf1, \N	\N	1.15838e+08	238328	911
				4	144110000	0.246497	0	5	81316	251565	0.344067		1851	#DIV/0!		Gm13102, \N	\N	1.44998e+08	888151	354
				5	5040000	0.246497	0	5	81316	251565	0.344067		1852	#DIV/0!		Cdk14, \N	\N	3.4582e+06	-1.5818e+06	148
				5	12360000	0.246497	0	5	81316	251565	0.344067		1853	#DIV/0!		Sema3d, \N	\N	1.11831e+07	-1.17695e+06	420
				5	19640000	0.246497	0	5	81316	251565	0.344067		1854	#DIV/0!		Magi2, \N	\N	2.09357e+07	1.29568e+06	461
				5	19910000	0.246497	0	5	81316	251565	0.344067		1855	#DIV/0!		Magi2, \N	\N	2.09357e+07	1.02568e+06	461
				5	28000000	0.246497	0	5	81316	251565	0.344067		1856	#DIV/0!		Insig1, \N	\N	2.98965e+07	1.89651e+06	489
				5	38330000	0.246497	0	5	81316	251565	0.344067		1857	#DIV/0!		Slc2a9, \N	\N	3.70517e+07	-1.27835e+06	66
				5	41480000	0.246497	0	5	81316	251565	0.344067		1858	#DIV/0!		Rab28, \N	\N	4.39751e+07	2.49505e+06	570
				5	44510000	0.246497	0	5	81316	251565	0.344067		1859	#DIV/0!		Ldb2, Tapt1, \N	\N	4.39751e+07	-534947	570
				5	44780000	0.246497	0	5	81316	251565	0.344067		1860	#DIV/0!		Ldb2, \N	\N	4.54911e+07	711055	581
				5	47900000	0.246497	0	5	81316	251565	0.344067		1861	#DIV/0!		Slit2	\N	4.54911e+07	-2.40894e+06	581
				5	48930000	0.246497	0	5	81316	251565	0.344067		1862	#DIV/0!		Kcnip4, \N	\N	4.54911e+07	-3.43894e+06	581
				5	49960000	0.246497	0	5	81316	251565	0.344067		1863	#DIV/0!		\N	\N	5.32642e+07	3.30419e+06	618
				5	57840000	0.246497	0	5	81316	251565	0.344067		1864	#DIV/0!		Pcdh7, \N	\N	5.32642e+07	-4.57581e+06	618
				5	58740000	0.246497	0	5	81316	251565	0.344067		1865	#DIV/0!		\N	\N	5.32642e+07	-5.47581e+06	618
				5	59190000	0.246497	0	5	81316	251565	0.344067		1866	#DIV/0!		\N, Gm22308	\N	6.46873e+07	5.49731e+06	682
				5	59540000	0.246497	0	5	81316	251565	0.344067		1867	#DIV/0!		\N	\N	6.46873e+07	5.14731e+06	682
				5	66890000	0.246497	0	5	81316	251565	0.344067		1868	#DIV/0!		Limch1, \N	\N	6.5904e+07	-986022	108
				5	70180000	0.246497	0	5	81316	251565	0.344067		1869	#DIV/0!		Gm27343, \N	\N	7.43337e+07	4.15372e+06	1119
				5	73110000	0.246497	0	5	81316	251565	0.344067		1870	#DIV/0!		Fryl, \N	\N	7.43337e+07	1.22372e+06	1119
				5	81120000	0.246497	0	5	81316	251565	0.344067		1871	#DIV/0!		Lphn3, \N, Gm2199	\N	7.72692e+07	-3.85083e+06	738
				5	83680000	0.246497	0	5	81316	251565	0.344067		1872	#DIV/0!		Gm25765, \N	\N	7.72692e+07	-6.41083e+06	738
				5	89820000	0.246497	0	5	81316	251565	0.344067		1873	#DIV/0!		Adamts3, \N	\N	9.3192e+07	3.37202e+06	283
				5	91030000	0.246497	0	5	81316	251565	0.344067		1874	#DIV/0!		Cxcl1, \N	\N	9.3192e+07	2.16202e+06	283
				5	116910000	0.246497	0	5	81316	251565	0.344067		1875	#DIV/0!		Taok3, \N	\N	1.15517e+08	-1.39316e+06	905
				5	125750000	0.246497	0	5	81316	251565	0.344067		1876	#DIV/0!		Gm4868, Tmem132b, \N	\N	1.25057e+08	-692965	964
				5	145870000	0.246497	0	5	81316	251565	0.344067		1877	#DIV/0!		Cyp3a11, \N	\N	1.452e+08	-670413	1033
				5	151310000	0.246497	0	5	81316	251565	0.344067		1878	#DIV/0!		D730045B01Rik, \N	\N	1.49419e+08	-1.89071e+06	360
				6	3870000	0.246497	0	5	81316	251565	0.344067		1879	#DIV/0!		\N, Gngt1	\N	8.5411e+06	4.6711e+06	409
				6	12640000	0.246497	0	5	81316	251565	0.344067		1880	#DIV/0!		\N, Thsd7a	\N	1.35788e+07	938798	434
				6	15970000	0.246497	0	5	81316	251565	0.344067		1881	#DIV/0!		Mdfic, \N	\N	1.57486e+07	-221409	445
				6	20070000	0.246497	0	5	81316	251565	0.344067		1882	#DIV/0!		\N	\N	2.24749e+07	2.40495e+06	469
				6	23450000	0.246497	0	5	81316	251565	0.344067		1883	#DIV/0!		Cadps2	\N	2.24749e+07	-975050	469
				6	23630000	0.246497	0	5	81316	251565	0.344067		1884	#DIV/0!		Cadps2, \N	\N	2.24749e+07	-1.15505e+06	469
				6	24680000	0.246497	0	5	81316	251565	0.344067		1885	#DIV/0!		Hyal6, \N, Ndufa5	\N	2.24749e+07	-2.20505e+06	469
				6	36380000	0.246497	0	5	81316	251565	0.344067		1886	#DIV/0!		Chrm2, \N	\N	3.48994e+07	-1.48063e+06	193
				6	44290000	0.246497	0	5	81316	251565	0.344067		1887	#DIV/0!		\N	\N	4.15503e+07	-2.73974e+06	203
				6	55590000	0.246497	0	5	81316	251565	0.344067		1888	#DIV/0!		Neurod6, Ccdc129, \N	\N	5.50218e+07	-568153	628
				6	56380000	0.246497	0	5	81316	251565	0.344067		1889	#DIV/0!		\N, Pde1c	\N	5.50218e+07	-1.35815e+06	628
				6	60880000	0.246497	0	5	81316	251565	0.344067		1890	#DIV/0!		Mmrn1, \N	\N	6.55784e+07	4.69836e+06	236
				6	74310000	0.246497	0	5	81316	251565	0.344067		1891	#DIV/0!		Gm26179, \N	\N	7.26443e+07	-1.66566e+06	1116
				6	76580000	0.246497	0	5	81316	251565	0.344067		1892	#DIV/0!		\N	\N	7.26443e+07	-3.93566e+06	1116
				6	76920000	0.246497	0	5	81316	251565	0.344067		1893	#DIV/0!		Ctnna2, \N	\N	7.26443e+07	-4.27566e+06	1116
				6	95760000	0.246497	0	5	81316	251565	0.344067		1894	#DIV/0!		Suclg2, \N	\N	9.92668e+07	3.50676e+06	290
				6	101220000	0.246497	0	5	81316	251565	0.344067		1895	#DIV/0!		Pdzrn3, \N	\N	9.92668e+07	-1.95324e+06	290
				6	138360000	0.246497	0	5	81316	251565	0.344067		1896	#DIV/0!		Lmo3, \N	\N	1.36766e+08	-1.59355e+06	347
				7	5340000	0.246497	0	5	81316	251565	0.344067		1897	#DIV/0!		U2af2, \N	\N	4.79218e+06	-547817	385
				7	6100000	0.246497	0	5	81316	251565	0.344067		1898	#DIV/0!		Galp, \N	\N	4.79218e+06	-1.30782e+06	385
				7	11490000	0.246497	0	5	81316	251565	0.344067		1899	#DIV/0!		\N	\N	1.30184e+07	1.52835e+06	87
				7	15400000	0.246497	0	5	81316	251565	0.344067		1900	#DIV/0!		Obox1, \N	\N	1.61964e+07	796423	165
				7	23280000	0.246497	0	5	81316	251565	0.344067		1901	#DIV/0!		Nlrp5, Vmn1r-ps84, \N	\N	2.4316e+07	1.03601e+06	474
				7	26900000	0.246497	0	5	81316	251565	0.344067		1902	#DIV/0!		Pgam1-ps2, \N, Nlrp4a	\N	2.75522e+07	652216	486
				7	31810000	0.246497	0	5	81316	251565	0.344067		1903	#DIV/0!		\N	\N	3.18542e+07	44240.5	500
				7	37280000	0.246497	0	5	81316	251565	0.344067		1904	#DIV/0!		\N	\N	3.18542e+07	-5.42576e+06	500
				7	37690000	0.246497	0	5	81316	251565	0.344067		1905	#DIV/0!		Zfp536, \N	\N	4.34426e+07	5.75258e+06	566
				7	42610000	0.246497	0	5	81316	251565	0.344067		1906	#DIV/0!		9830147E19Rik, \N	\N	4.34426e+07	832576	566
				7	42940000	0.246497	0	5	81316	251565	0.344067		1907	#DIV/0!		\N, Gm9268, Gm10351	\N	4.34426e+07	502576	566
				7	52050000	0.246497	0	5	81316	251565	0.344067		1908	#DIV/0!		Gas2, \N	\N	4.93627e+07	-2.6873e+06	599
				7	64670000	0.246497	0	5	81316	251565	0.344067		1909	#DIV/0!		Apba2, \N	\N	6.43229e+07	-347103	679
				7	65720000	0.246497	0	5	81316	251565	0.344067		1910	#DIV/0!		Tarsl2, \N	\N	6.62026e+07	482610	72
				7	71590000	0.246497	0	5	81316	251565	0.344067		1911	#DIV/0!		Gm10295, \N	\N	7.13864e+07	-203645	709
				7	85560000	0.246497	0	5	81316	251565	0.344067		1912	#DIV/0!		Vmn2r70, Vmn2r69, \N	\N	8.36529e+07	-1.90706e+06	778
				7	87410000	0.246497	0	5	81316	251565	0.344067		1913	#DIV/0!		Nox4, \N	\N	9.03482e+07	2.93821e+06	799
				7	101810000	0.246497	0	5	81316	251565	0.344067		1914	#DIV/0!		Anapc15, \N	\N	1.0151e+08	-299786	850
				7	103110000	0.246497	0	5	81316	251565	0.344067		1915	#DIV/0!		Olfr578, Olfr566, \N	\N	1.02334e+08	-776200	853
				7	107050000	0.246497	0	5	81316	251565	0.344067		1916	#DIV/0!		\N, Gm8995	\N, Olfr6	1.07043e+08	-7227.5	876
				8	6600000	0.246497	0	5	81316	251565	0.344067		1917	#DIV/0!		\N	\N	3.38093e+06	-3.21907e+06	147
				8	7680000	0.246497	0	5	81316	251565	0.344067		1918	#DIV/0!		Gm25169, \N	\N	1.00617e+07	2.38174e+06	1089
				8	12110000	0.246497	0	5	81316	251565	0.344067		1919	#DIV/0!		Ing1	\N	1.15367e+07	-573280	158
				8	12930000	0.246497	0	5	81316	251565	0.344067		1920	#DIV/0!		Mcf2l, \N	\N	1.35901e+07	660127	435
				8	39600000	0.246497	0	5	81316	251565	0.344067		1921	#DIV/0!		Msr1, \N	\N	3.62547e+07	-3.34527e+06	535
				8	42100000	0.246497	0	5	81316	251565	0.344067		1922	#DIV/0!		\N	\N	3.62547e+07	-5.84527e+06	535
				8	43310000	0.246497	0	5	81316	251565	0.344067		1923	#DIV/0!		\N, Triml1	\N	3.62547e+07	-7.05527e+06	535
				8	46310000	0.246497	0	5	81316	251565	0.344067		1924	#DIV/0!		Irf2, \N	\N	5.45329e+07	8.22294e+06	626
				8	52420000	0.246497	0	5	81316	251565	0.344067		1925	#DIV/0!		\N	\N	5.45329e+07	2.11294e+06	626
				8	55430000	0.246497	0	5	81316	251565	0.344067		1926	#DIV/0!		\N	\N	5.45329e+07	-897058	626
				8	61860000	0.246497	0	5	81316	251565	0.344067		1927	#DIV/0!		Palld, \N	\N	6.13873e+07	-472728	231
				8	73080000	0.246497	0	5	81316	251565	0.344067		1928	#DIV/0!		Large, \N	\N	7.22713e+07	-808707	714
				8	93320000	0.246497	0	5	81316	251565	0.344067		1929	#DIV/0!		Ces1f, Ces5a, \N	\N	9.43575e+07	1.03747e+06	816
				8	109680000	0.246497	0	5	81316	251565	0.344067		1930	#DIV/0!		Hp, \N	\N	1.10929e+08	1.24933e+06	891
				8	113690000	0.246497	0	5	81316	251565	0.344067		1931	#DIV/0!		Gm25766, \N	\N	1.14824e+08	1.13406e+06	903
				9	5540000	0.246497	0	5	81316	251565	0.344067		1932	#DIV/0!		\N, Casp1	\N	7.17915e+06	1.63915e+06	401
				9	6360000	0.246497	0	5	81316	251565	0.344067		1933	#DIV/0!		Pdgfd, \N	\N	7.17915e+06	819155	401
				9	6540000	0.246497	0	5	81316	251565	0.344067		1934	#DIV/0!		Pdgfd	\N	7.17915e+06	639155	401
				9	15810000	0.246497	0	5	81316	251565	0.344067		1935	#DIV/0!		Mtnr1b, \N	\N	1.34626e+07	-2.34741e+06	433
				9	19140000	0.246497	0	5	81316	251565	0.344067		1936	#DIV/0!		Olfr836, Olfr833-ps1, \N	\N	2.06329e+07	1.49287e+06	175
				9	31190000	0.246497	0	5	81316	251565	0.344067		1937	#DIV/0!		Prdm10, \N	\N	3.26148e+07	1.4248e+06	42
				9	36950000	0.246497	0	5	81316	251565	0.344067		1938	#DIV/0!		Stt3a, \N	\N	3.53037e+07	-1.64634e+06	526
				9	47680000	0.246497	0	5	81316	251565	0.344067		1939	#DIV/0!		Cadm1, \N	\N	4.61629e+07	-1.51714e+06	587
				9	49460000	0.246497	0	5	81316	251565	0.344067		1940	#DIV/0!		Ncam1, \N	\N	5.0465e+07	1.00504e+06	604
				9	60350000	0.246497	0	5	81316	251565	0.344067		1941	#DIV/0!		\N, Thsd4	\N	6.0777e+07	427038	663
				9	75860000	0.246497	0	5	81316	251565	0.344067		1942	#DIV/0!		Gm26903	\N	7.54101e+07	-449919	729
				9	76730000	0.246497	0	5	81316	251565	0.344067		1943	#DIV/0!		\N	\N	7.54101e+07	-1.31992e+06	729
				9	82780000	0.246497	0	5	81316	251565	0.344067		1944	#DIV/0!		\N	\N	8.04576e+07	-2.32242e+06	765
				9	87400000	0.246497	0	5	81316	251565	0.344067		1945	#DIV/0!		Cep162, \N	\N	8.82977e+07	897725	797
				9	90450000	0.246497	0	5	81316	251565	0.344067		1946	#DIV/0!		Adamts7	\N	8.82977e+07	-2.15227e+06	797
				9	91220000	0.246497	0	5	81316	251565	0.344067		1947	#DIV/0!		Zic1, \N	\N	8.82977e+07	-2.92227e+06	797
				9	98690000	0.246497	0	5	81316	251565	0.344067		1948	#DIV/0!		Rbp2, \N	\N	9.69587e+07	-1.73132e+06	828
				10	6400000	0.246497	0	5	81316	251565	0.344067		1949	#DIV/0!		\N	\N	6.98027e+06	580266	398
				10	9520000	0.246497	0	5	81316	251565	0.344067		1950	#DIV/0!		\N	\N	1.13188e+07	1.79881e+06	421
				10	15920000	0.246497	0	5	81316	251565	0.344067		1951	#DIV/0!		\N	\N	1.59679e+07	47942.2	447
				10	32310000	0.246497	0	5	81316	251565	0.344067		1952	#DIV/0!		\N	\N	2.85468e+07	-3.76319e+06	64
				10	82080000	0.246497	0	5	81316	251565	0.344067		1953	#DIV/0!		Zfp873, \N, Zfp938	\N	8.29193e+07	839333	776
				10	84190000	0.246497	0	5	81316	251565	0.344067		1954	#DIV/0!		\N	\N	8.4647e+07	456985	781
				10	89820000	0.246497	0	5	81316	251565	0.344067		1955	#DIV/0!		Nr1h4, \N	\N	9.11597e+07	1.33965e+06	123
				10	90170000	0.246497	0	5	81316	251565	0.344067		1956	#DIV/0!		\N	\N	9.11597e+07	989653	123
				10	92200000	0.246497	0	5	81316	251565	0.344067		1957	#DIV/0!		Mir135a-2, \N	\N	9.11597e+07	-1.04035e+06	123
				10	93830000	0.246497	0	5	81316	251565	0.344067		1958	#DIV/0!		Ntn4, \N	\N	9.42461e+07	416134	814
				10	103350000	0.246497	0	5	81316	251565	0.344067		1959	#DIV/0!		\N, Slc6a15	\N	1.0271e+08	-640310	854
				10	104510000	0.246497	0	5	81316	251565	0.344067		1960	#DIV/0!		Gm22945, \N	\N	1.05845e+08	1.3347e+06	298
				10	106850000	0.246497	0	5	81316	251565	0.344067		1961	#DIV/0!		Ppfia2, \N	\N	1.05845e+08	-1.0053e+06	298
				10	108230000	0.246497	0	5	81316	251565	0.344067		1962	#DIV/0!		\N, Otogl	\N	1.05845e+08	-2.3853e+06	298
				10	108940000	0.246497	0	5	81316	251565	0.344067		1963	#DIV/0!		Syt1, \N	\N	1.11096e+08	2.1556e+06	893
				10	114860000	0.246497	0	5	81316	251565	0.344067		1964	#DIV/0!		Trhde, \N	\N	1.17113e+08	2.25327e+06	312
				11	11140000	0.246497	0	5	81316	251565	0.344067		1965	#DIV/0!		Vwc2, \N	\N	1.17081e+07	568051	8
				11	13180000	0.246497	0	5	81316	251565	0.344067		1966	#DIV/0!		\N	\N	1.17081e+07	-1.47195e+06	8
				11	15860000	0.246497	0	5	81316	251565	0.344067		1967	#DIV/0!		\N	\N	1.88999e+07	3.03986e+06	453
				11	17950000	0.246497	0	5	81316	251565	0.344067		1968	#DIV/0!		\N	\N	1.88999e+07	949857	453
				11	25650000	0.246497	0	5	81316	251565	0.344067		1969	#DIV/0!		5730522E02Rik, \N	\N	2.41629e+07	-1.48714e+06	1095
				11	63370000	0.246497	0	5	81316	251565	0.344067		1970	#DIV/0!		B430319H21Rik, Gm12285, \N	\N	6.3902e+07	531951	677
				11	66130000	0.246497	0	5	81316	251565	0.344067		1971	#DIV/0!		Dnah9, \N	\N	6.3902e+07	-2.22805e+06	677
				11	71670000	0.246497	0	5	81316	251565	0.344067		1972	#DIV/0!		Gm23226, Gm22927, \N	\N	7.07642e+07	-905787	703
				11	89760000	0.246497	0	5	81316	251565	0.344067		1973	#DIV/0!		\N	\N	8.90733e+07	-686729	122
				11	92180000	0.246497	0	5	81316	251565	0.344067		1974	#DIV/0!		\N	\N	9.40746e+07	1.89458e+06	812
				11	99970000	0.246497	0	5	81316	251565	0.344067		1975	#DIV/0!		Fkbp10, Krt19, \N	\N, Krtap16-1	9.9987e+07	16981.6	841
				11	111330000	0.246497	0	5	81316	251565	0.344067		1976	#DIV/0!		Gm11677, \N, Gm11674, Kcnj2	\N	1.11802e+08	472091	894
				11	112770000	0.246497	0	5	81316	251565	0.344067		1977	#DIV/0!		BC006965, \N	\N	1.13363e+08	592577	307
				12	11340000	0.246497	0	5	81316	251565	0.344067		1978	#DIV/0!		Kcns3, Smc6, \N	\N	1.29333e+07	1.59335e+06	20
				12	13710000	0.246497	0	5	81316	251565	0.344067		1979	#DIV/0!		Nbas, \N	\N	1.29333e+07	-776651	20
				12	22460000	0.246497	0	5	81316	251565	0.344067		1980	#DIV/0!		Gm6838, \N	\N	3.19513e+07	9.4913e+06	502
				12	26820000	0.246497	0	5	81316	251565	0.344067		1981	#DIV/0!		\N	\N	3.19513e+07	5.1313e+06	502
				12	30510000	0.246497	0	5	81316	251565	0.344067		1982	#DIV/0!		\N, Gm25865	\N	3.19513e+07	1.4413e+06	502
				12	38590000	0.246497	0	5	81316	251565	0.344067		1983	#DIV/0!		Dgkb, \N	\N	3.89274e+07	337446	546
				12	42140000	0.246497	0	5	81316	251565	0.344067		1984	#DIV/0!		\N, Immp2l	\N	3.89274e+07	-3.21255e+06	546
				12	44890000	0.246497	0	5	81316	251565	0.344067		1985	#DIV/0!		Stxbp6, \N	\N	3.89274e+07	-5.96255e+06	546
				12	52260000	0.246497	0	5	81316	251565	0.344067		1986	#DIV/0!		Arhgap5, Heatr5a, Akap6	\N	5.1857e+07	-403049	218
				12	63990000	0.246497	0	5	81316	251565	0.344067		1987	#DIV/0!		\N	\N	6.51724e+07	1.18241e+06	686
				12	66400000	0.246497	0	5	81316	251565	0.344067		1988	#DIV/0!		\N, Mdga2	\N	6.63592e+07	-40774.3	691
				12	71330000	0.246497	0	5	81316	251565	0.344067		1989	#DIV/0!		Frmd6, Actr10, \N	\N	7.08556e+07	-474394	704
				12	89960000	0.246497	0	5	81316	251565	0.344067		1990	#DIV/0!		Nrxn3, \N	\N	9.15911e+07	1.63106e+06	278
				12	92110000	0.246497	0	5	81316	251565	0.344067		1991	#DIV/0!		Ston2, Gtf2a1, \N	\N	9.15911e+07	-518940	278
				12	103760000	0.246497	0	5	81316	251565	0.344067		1992	#DIV/0!		Otub2, Serpina3f, \N	\N	1.02543e+08	-1.21746e+06	295
				12	106760000	0.246497	0	5	81316	251565	0.344067		1993	#DIV/0!		Gm16084, \N	\N	1.07145e+08	385063	24
				12	116760000	0.246497	0	5	81316	251565	0.344067		1994	#DIV/0!		Esyt2, \N	\N	1.17344e+08	583934	313
				12	117190000	0.246497	0	5	81316	251565	0.344067		1995	#DIV/0!		Rapgef5, \N	\N	1.17344e+08	153934	313
				13	10010000	0.246497	0	5	81316	251565	0.344067		1996	#DIV/0!		\N	\N	8.45874e+06	-1.55126e+06	407
				13	10590000	0.246497	0	5	81316	251565	0.344067		1997	#DIV/0!		Gm26861, \N	\N	1.2345e+07	1.75503e+06	427
				13	20840000	0.246497	0	5	81316	251565	0.344067		1998	#DIV/0!		Aoah, \N	\N	1.99529e+07	-887140	1093
				13	21230000	0.246497	0	5	81316	251565	0.344067		1999	#DIV/0!		Zscan12, \N	\N	2.18524e+07	622393	467
[truncated: 4,335 more rows]

## Sheet: Strand_Bias
Specificity	Candidates			Chr	Pos	p.value	Forward in window	Reverse in window	Forward remainder	Reverse remainder	2-tailed p value	False disc. rate	Rank	Fold bias For	Fold bias Rev	KCRBM	KCRBM clonal	Nearest Peak Pos	Distance from peak	KCRBM rank	Direction
Strand bias	Myc, Pvt1	UCSC	Ensembl	15	61940000	0	126	23	356366	359740	9.59735e-19	0	1	5.53013	0.180828	Pvt1, \N	\N, Myc, Pvt1	6.20295e+07	89479.2	2	For
Strand bias	Ccnd3	UCSC	Ensembl	17	47510000	0	667	383	355825	359380	3.53703e-19	0	2	1.75891	0.568533	Ccnd3, \N	\N, Taf8	4.75344e+07	24407.6	3	For
Strand bias	Gfi1, Evi5	UCSC	Ensembl	5	107700000	4.38293e-27	274	590	356218	359173	6.81851e-27	0	3	0.468259	2.13557	Evi5, \N	\N, Evi5	1.07734e+08	34053.3	1	Rev
Strand bias	Mecom	UCSC	Ensembl	3	30050000	3.3714e-24	60	228	356432	359535	6.11506e-24	0	4	0.265449	3.7672	Mecom, \N	\N, Mecom	3.00541e+07	4148.65	41	Rev
Strand bias	Rel	UCSC	Ensembl	11	23780000	1.08586e-20	92	266	356400	359497	1.72409e-20	0	5	0.34887	2.8664	Gm12061, Rel, \N	\N, Rel	2.37945e+07	14549.5	472	Rev
Strand bias	Kit, Kdr	UCSC	Ensembl	5	75690000	4.16496e-19	88	250	356404	359513	6.84869e-19	0	6	0.355071	2.81634	\N	\N	7.58014e+07	111445	113	Rev
Strand bias	Rasgrp1	UCSC	Ensembl	2	117360000	1.1008e-18	66	210	356426	359553	2.03595e-18	0	7	0.317043	3.15415	Gm13982, \N	\N, Gm13982	1.17403e+08	43269.7	4	Rev
Strand bias	Myb, Ahi1	UCSC	Ensembl	10	21200000	4.39904e-18	276	521	356216	359242	7.54899e-18	0	8	0.534251	1.87178	Myb, Ahi1, \N	\N, Hbs1l, Ahi1	2.118e+07	-19982.3	12	Rev
Strand bias	Copb1, Rras2	UCSC	Ensembl	7	114170000	1.67328e-17	125	299	356367	359464	2.48672e-17	0	9	0.421693	2.37139	Copb1, \N	\N	1.14164e+08	-5633.29	6	Rev
Strand bias	Gfi1, Evi5	UCSC	Ensembl	5	107670000	1.11022e-16	196	65	356296	359698	6.99088e-17	0	10	3.04418	0.328496	Evi5, \N	\N, Evi5	1.07734e+08	64053.3	1	For
Strand bias	Myc, Pvt1	UCSC	Ensembl	15	62140000	1.20973e-14	66	187	356426	359576	2.33936e-14	0	11	0.35606	2.80851	Pvt1, \N	\N, Myc, Pvt1	6.20295e+07	-110521	2	Rev
Strand bias	Mecom	UCSC	Ensembl	3	30180000	2.75974e-14	13	85	356479	359678	4.18489e-14	0	12	0.154314	6.48031	Mecom, \N	\N, Mecom	3.00541e+07	-125851	41	Rev
Strand bias	Ccnd1	UCSC	Ensembl	7	145070000	1.28466e-13	113	254	356379	359509	2.07792e-13	0	13	0.448789	2.22822	\N, Ccnd1	\N	1.45034e+08	-35702.5	28	Rev
Strand bias	Cd86	UCSC	Ensembl	16	36660000	2.17536e-13	49	151	356443	359612	3.02488e-13	0	14	0.327388	3.05448	Slc15a2, \N	\N, Iqcb1, Cd86	3.66709e+07	10927.7	43	Rev
Strand bias	Ntn1, Pik3r5	UCSC	Ensembl	11	68440000	3.09208e-12	94	22	356398	359741	4.47148e-12	0	15	4.31281	0.231868	Ntn1, \N, Pik3r5	\N, Ntn1	6.84283e+07	-11669.8	15	For
Strand bias	Sox4	UCSC	Ensembl	13	28900000	7.39642e-12	169	67	356323	359696	1.02628e-11	0	16	2.54627	0.392732	2610307P16Rik, Sox4, \N	\N, 2610307P16Rik	2.8966e+07	65951.3	40	For
Strand bias	Mycn	UCSC	Ensembl	12	12970000	6.07171e-11	63	10	356429	359753	7.59863e-11	0	17	6.35875	0.157264	Mycn, \N	Rpl36-ps3, \N	1.29333e+07	-36650.7	20	For
Strand bias	Il2ra, Rbm17	UCSC	Ensembl	2	11600000	5.86191e-10	357	214	356135	359549	1e-09	0	18	1.68422	0.593748	Il2ra, \N	\N, Pfkfb3	1.15766e+07	-23412.1	424	For
Strand bias	Fgfr3, Slbp, Tacc3	UCSC	Ensembl	5	33720000	2.15874e-09	91	28	356401	359735	3.32361e-09	0	19	3.2804	0.304841	Fgfr3, \N	\N, Slbp	3.36913e+07	-28656.7	23	For
Strand bias	Exoc2, Irf4, Dusp22	UCSC	Ensembl	13	30800000	2.90182e-09	66	153	356426	359610	4.19546e-09	0	20	0.435226	2.29766	Exoc2, Irf4, \N	\N, Dusp22, Exoc2	3.07686e+07	-31430.4	21	Rev
Strand bias	Myb, Ahi1	UCSC	Ensembl	10	21070000	7.09799e-09	455	302	356037	359461	1.26011e-08	0	21	1.52111	0.657414	Myb, Ahi1, \N	\N, Ahi1, Hbs1l	2.118e+07	110018	12	For
Strand bias	Pim1	UCSC	Ensembl	17	29540000	9.45056e-09	172	296	356320	359467	1.84472e-08	4.54546e-05	22	0.586213	1.70586	Pim1, Mtch1, \N	\N, Pim1, Mtch1	2.94879e+07	-52064.1	7	Rev
Strand bias	Alkbh8	UCSC	Ensembl	9	3040000	1.67968e-08	141	63	356351	359700	3.2075e-08	4.34783e-05	23	2.25913	0.442648	Gm10720, \N	\N	7.17915e+06	4.13915e+06	401	For
Strand bias	Wwp1, ATP6V0D2	UCSC	Ensembl	4	19910000	2.62716e-07	34	4	356458	359759	3.01348e-07	0.000375	24	8.57871	0.116568	Wwp1, \N, Slc7a13	\N	1.85705e+07	-1.33946e+06	452	For
Strand bias	Batf, Jdp2	UCSC	Ensembl	12	85580000	5.92176e-07	137	68	356355	359695	1.14329e-06	0.00088	25	2.03359	0.491741	\N, Jdp2	\N, Batf	8.55895e+07	9453.54	11	For
Strand bias	Notch1	UCSC	Ensembl	2	26420000	8.56156e-07	75	27	356417	359736	1.32427e-06	0.00126923	26	2.80364	0.356679	Gm13358, \N	\N, Notch1	2.64799e+07	59853.5	5	For
Strand bias	Zmiz1	UCSC	Ensembl	14	25400000	8.89487e-07	86	34	356406	359729	1.446e-06	0.00133333	27	2.553	0.391697	Zmiz1, \N	\N, Gm26660	2.54469e+07	46913	32	For
Strand bias	Stat5a	UCSC	Ensembl	11	100910000	1.00192e-06	123	212	356369	359551	1.76329e-06	0.00135714	28	0.585369	1.70832	Stat5a, \N	\N, Stat5a	1.0084e+08	-70081.8	292	Rev
Strand bias	Irs4	UCSC	Ensembl	20	141890000	1.04439e-06	0	20	356492	359743	1.9144e-06	0.00134483	29	0	#DIV/0!	Gm15294, \N	\N, Gm6368	1.41838e+08	-51515.3	31	Rev
Strand bias	Plch2, Pex10, Morn1, Rer1	UCSC	Ensembl	4	155040000	1.38762e-06	5	34	356487	359729	2.44932e-06	0.00196667	30	0.148396	6.73872	Tnfrsf14, \N, Prkcz	\N, Pex10	1.5504e+08	461.907	363	Rev
Strand bias	Rel	UCSC	Ensembl	11	23700000	2.02222e-06	76	29	356416	359734	3.18374e-06	0.00270968	31	2.64509	0.378059	Gm12061, Rel, \N	\N, Rel	2.37945e+07	94549.5	472	For
Strand bias	Ccnd2, Parp11	UCSC	Ensembl	6	127200000	3.06525e-06	198	302	356294	359461	5.8152e-06	0.0038125	32	0.661457	1.51181	Gm7308, \N	\N, Gm4968	1.27182e+08	-18379.1	17	Rev
Strand bias	Nras, Dennd2c	UCSC	Ensembl	3	103070000	3.13672e-06	2	25	356490	359738	5.67554e-06	0.00369697	33	0.0807289	12.3871	Bcas2, \N, 2410024N13Rik	\N, Bcas2	1.03059e+08	-11319.5	856	Rev
Strand bias	Pik3cd	UCSC	Ensembl	4	149690000	3.1621e-06	151	243	356341	359520	5.33841e-06	0.00370588	34	0.626943	1.59504	Slc25a33, \N	\N, Pik3cd	1.49707e+08	16705.3	19	Rev
Strand bias	Pim2, Otud5, Eras	UCSC	Ensembl	20	7890000	3.30507e-06	106	50	356386	359713	5.88094e-06	0.00382857	35	2.13979	0.467335	Pim2, \N	\N, Kcnd1, Eras	7.87604e+06	-13962.5	10	For
Strand bias	Asap1	UCSC	Ensembl	15	64340000	4.26148e-06	51	15	356441	359748	5.9422e-06	0.005	36	3.43154	0.291414	Asap1, \N	\N, Asap1	6.43264e+07	-13600.3	680	For
Strand bias	Aass	UCSC	Ensembl	6	23140000	5.00049e-06	21	1	356471	359762	5.264e-06	0.00618919	37	21.1939	0.0471834	Aass, \N	\N	2.24749e+07	-665050	469	For
Strand bias	Mcoln2, Mcoln3	UCSC	Ensembl	3	145890000	6.12843e-06	4	29	356488	359734	1.09932e-05	0.00752632	38	0.139187	7.18458	Mcoln3, \N, Znhit6	\N	1.46156e+08	265894	356	Rev
Strand bias	Zfp438	UCSC	Ensembl	18	5330000	6.291e-06	73	29	356419	359734	9.94471e-06	0.00746154	39	2.54065	0.393599	Zfp438, \N	\N, Zfp438	5.34863e+06	18629.4	38	For
Strand bias	Cd4, Lag3	UCSC	Ensembl	6	124940000	7.34652e-06	39	89	356453	359674	1.194e-05	0.0082	40	0.442162	2.26161	Eno2, \N	\N	1.25078e+08	137865	57	Rev
Strand bias	Plbd1, Gucy2c	UCSC	Ensembl	6	136770000	8.10013e-06	53	17	356439	359746	1.15879e-05	0.00858537	41	3.14657	0.317806	Wbp11, \N, Erp27	\N, Gucy2c	1.36766e+08	-3553.6	347	For
Strand bias	Chd9, Rbl2	UCSC	Ensembl	8	90980000	1.69236e-05	38	85	356454	359678	2.77953e-05	0.0192143	42	0.451102	2.21679	Chd9, \N	\N	9.08291e+07	-150921	802	Rev
Strand bias	Card10, Mfng, Sh3bp1	UCSC	Ensembl	15	78840000	2.07844e-05	46	96	356446	359667	3.37516e-05	0.022907	43	0.483497	2.06827	Sh3bp1, \N	\N, Sh3bp1	7.8851e+07	11043.7	116	Rev
Strand bias	Irf8	UCSC	Ensembl	8	120930000	2.17434e-05	1	19	356491	359744	4.01742e-05	0.0236818	44	0.0531118	18.8282	Irf8, \N	\N	1.20406e+08	-524148	1143	Rev
Strand bias	Zfp932, Gm10416, Gm15446	UCSC	Ensembl	5	109900000	2.23275e-05	24	3	356468	359760	2.54642e-05	0.024	45	8.07388	0.123856	Zfp932, \N	\N	1.11471e+08	1.57095e+06	302	For
Strand bias	Bak1, Ggnbp1	UCSC	Ensembl	17	27020000	2.33258e-05	76	137	356416	359626	3.6416e-05	0.0243261	46	0.559741	1.78654	Ggnbp1, \N	\N, Cuta	2.70411e+07	21120.7	484	Rev
Strand bias	Klf3, Tbc1d1	UCSC	Ensembl	5	64640000	2.97716e-05	161	97	356331	359666	4.8582e-05	0.0299149	47	1.67533	0.596898	Gm25306, \N	\N, Gm25306	6.46873e+07	47313.4	682	For
Strand bias	Wdhd1, Socs4, Gch1	UCSC	Ensembl	14	47270000	3.94313e-05	7	32	356485	359731	7.06731e-05	0.0404167	48	0.220742	4.53018	Samd4, \N	\N, Wdhd1	4.72759e+07	5906.58	592	Rev
Strand bias	Rcbtb2, Rb1	UCSC	Ensembl	14	72890000	4.70171e-05	25	4	356467	359759	5.54824e-05	0.0455102	49	6.30772	0.158536	Rcbtb2, \N	\N	7.2769e+07	-120980	1117	For
				6	65040000	5.72393e-05	14	0	356478	359763	5.72393e-05	0.05578	50	#DIV/0!	0	Smarcad1, \N	\N	6.55784e+07	538363	236	For
				10	28710000	5.72393e-05	14	0	356478	359763	5.72393e-05	0.0546863	51	#DIV/0!	0	Ptprk, \N	\N	2.85468e+07	-163194	64	For
				10	117150000	6.56391e-05	48	17	356444	359746	9.52723e-05	0.0616154	52	2.84969	0.350916	Gm26579, \N, Cpm	Frs2, \N	1.17113e+08	-36734.4	312	For
				2	44930000	6.61595e-05	62	26	356430	359737	0.000103581	0.0616038	53	2.40674	0.4155	Zeb2, \N	\N, Zeb2, Gtdc1	4.49499e+07	19877.4	45	For
				12	9080000	6.73157e-05	17	1	356475	359762	7.14556e-05	0.0624074	54	17.1568	0.0582861	Gm4755, \N	\N	8.78433e+06	-295671	410	For
				4	118430000	8.76088e-05	22	56	356470	359707	0.000151169	0.0765091	55	0.396425	2.52255	2610528J11Rik, Mpl, \N	\N	1.18622e+08	192432	927	Rev
				10	67530000	9.10189e-05	24	59	356468	359704	0.000156412	0.0777321	56	0.410472	2.43622	\N, Ado	\N	6.77781e+07	248108	241	Rev
				2	30600000	9.18237e-05	41	84	356451	359679	0.000152879	0.0766667	57	0.492515	2.03039	9330198N18Rik, Cstad, \N	\N, Gm14487, Cstad	3.06057e+07	5725.27	33	Rev
				4	32390000	9.40804e-05	166	105	356326	359658	0.00015795	0.0762069	58	1.59574	0.62667	Bach2, \N	\N, Bach2	3.23543e+07	-35707.9	508	For
				11	87290000	0.000101412	16	46	356476	359717	0.000177867	0.0796949	59	0.350988	2.8491	Trim37, \N	\N, Ppm1e	8.72414e+07	-48604	271	Rev
				16	24170000	0.000104409	93	153	356399	359610	0.000203418	0.0816167	60	0.61332	1.63047	\N	\N	2.402e+07	-149957	181	Rev
				11	95630000	0.000115006	13	0	356479	359763	0.000115006	0.091082	61	#DIV/0!	0	Zfp652, \N	\N	9.58386e+07	208609	284	For
				7	129850000	0.000121219	33	9	356459	359754	0.00016	0.094371	62	3.70056	0.270229	\N	\N	1.29783e+08	-66572.3	25	For
				3	94330000	0.00014089	29	7	356463	359756	0.000179769	0.110016	63	4.18113	0.23917	Rorc, Snx27, \N	\N, Them5	9.43797e+07	49693.9	75	For
				4	135330000	0.000162622	89	47	356403	359716	0.000286676	0.124313	64	1.91122	0.523226	\N, Tmem50a	\N	1.35083e+08	-247166	18	For
				6	117940000	0.000175421	52	97	356440	359666	0.000289592	0.130677	65	0.540934	1.84865	Hnrnpf, \N	\N	1.17267e+08	-673390	918	Rev
				11	109370000	0.000176083	32	69	356460	359694	0.000299956	0.128954	66	0.467976	2.13686	Arsg, \N	\N	1.10164e+08	794065	889	Rev
				13	102080000	0.000190821	59	26	356433	359737	0.000300847	0.136776	67	2.29027	0.436631	Gm25808, \N	\N	1.02098e+08	17983.3	852	For
				9	50880000	0.000193623	56	24	356436	359739	0.000300966	0.1365	68	2.35496	0.424636	Ppp2r1b, \N	\N	5.12764e+07	396410	605	For
				5	111460000	0.000203853	48	91	356444	359672	0.000339066	0.138478	69	0.532249	1.87882	C130026L21Rik, \N	\N, Mn1	1.11471e+08	10950.6	302	Rev
				1	138110000	0.00021907	46	88	356446	359675	0.000365764	0.145671	70	0.527463	1.89587	Ptprc, \N	\N	1.38161e+08	50732.4	350	Rev
				2	164690000	0.000230146	28	7	356464	359756	0.000295125	0.150648	71	4.03694	0.247712	Pltp, \N	\N, Eppin	1.64639e+08	-51282.9	1064	For
				14	114990000	0.000231011	191	129	356301	359634	0.000413178	0.148778	72	1.49447	0.669133	Gpc5, Gm24073, \N	Mir18, \N	1.15035e+08	44641.5	16	For
				2	160860000	0.000231071	12	0	356480	359763	0.000231071	0.153082	73	#DIV/0!	0	\N, Top1	\N	1.60638e+08	-221836	1059	For
				6	66860000	0.000231071	12	0	356480	359763	0.000231071	0.151013	74	#DIV/0!	0	A430010J10Rik, \N	\N	6.7267e+07	407028	693	For
				1	135830000	0.000231262	13	39	356479	359724	0.000412218	0.149533	75	0.336368	2.97294	Csrp1, \N	\N	1.35711e+08	-118869	997	Rev
				17	28400000	0.000243466	26	6	356466	359757	0.000306049	0.158645	76	4.37334	0.228658	Slc26a8, \N, Scube3	\N	2.8279e+07	-120965	63	For
				17	80430000	0.000245173	22	4	356470	359759	0.000293399	0.15861	77	5.55075	0.180156	Sos1, \N, Cdkl4	\N, Sos1	8.05036e+07	73551.2	1123	For
				20	77380000	0.000245173	22	4	356470	359759	0.000293399	0.156577	78	5.55075	0.180156	Tbl1x, \N	\N	7.51237e+07	-2.25634e+06	260	For
				3	68520000	0.000249722	24	5	356468	359758	0.000306852	0.156608	79	4.8443	0.206428	Il12a, \N	\N	6.89743e+07	454261	244	For
				7	110250000	0.000255782	82	43	356410	359720	0.000443664	0.1564	80	1.92469	0.519565	Swap70, \N	\N	1.10967e+08	716916	892	For
				19	45680000	0.000256816	43	16	356449	359747	0.000373441	0.155074	81	2.71237	0.368682	Poll, \N	\N, Poll	4.56128e+07	-67207.5	46	For
				9	91860000	0.000257838	0	12	356492	359751	0.000488908	0.159768	82	0	#DIV/0!	\N	\N	9.4534e+07	2.67399e+06	817	Rev
				1	191460000	0.000266793	150	96	356342	359667	0.000439411	0.164578	83	1.57708	0.634083	Ppp2r5a, \N	\N, Ppp2r5a	1.91505e+08	45443.7	374	For
				17	29350000	0.000269651	246	176	356246	359587	0.000530635	0.163559	84	1.41084	0.7088	Mtch1, Pim1, \N	\N, Mtch1, Pim1	2.94879e+07	137936	7	For
				7	37610000	0.000276594	1	15	356491	359748	0.000519725	0.168718	85	0.0672758	14.8642	Zfp536, \N	\N	3.18542e+07	-5.75576e+06	500	Rev
				8	106050000	0.000289602	67	115	356425	359648	0.000472309	0.171151	86	0.587877	1.70104	Dus2, \N	\N, Slc12a4	1.05926e+08	-124042	131	Rev
				3	65550000	0.00029825	5	24	356487	359739	0.000547973	0.174747	87	0.210234	4.75661	Tiparp, \N, Ssr3	\N	6.89743e+07	3.42426e+06	244	Rev
				8	10880000	0.00031421	88	48	356404	359715	0.000557152	0.180716	88	1.85037	0.540434	3930402G23Rik, \N	\N, Rps16-ps3	1.09197e+07	39734.2	418	For
				13	101920000	0.000339725	17	2	356475	359761	0.000380955	0.188685	89	8.57835	0.116572	\N	\N	1.02098e+08	177983	852	For
				6	129590000	0.000340794	29	8	356463	359755	0.000447089	0.187989	90	3.65848	0.273338	Klrb1-ps1, \N	\N	1.29285e+08	-304623	334	For
				9	108430000	0.000352142	18	46	356474	359717	0.0006221	0.188912	91	0.394864	2.53252	Klhdc8b, \N	\N	1.0795e+08	-480032	882	Rev
				11	74590000	0.000355993	39	14	356453	359749	0.000508302	0.188054	92	2.81147	0.355685	Cluh, Mettl16, \N	\N	7.49707e+07	380741	259	For
				6	52270000	0.000365131	26	58	356466	359705	0.000634276	0.188656	93	0.452349	2.21068	Hoxaas3, \N	\N, Hoxa10	5.22294e+07	-40582.1	611	Rev
				4	132450000	0.00038984	54	24	356438	359739	0.000609374	0.194989	94	2.27084	0.440366	Ythdf2, Ptafr, \N	\N	1.32953e+08	503239	141	For
				4	53280000	0.000419026	23	5	356469	359758	0.000517728	0.212147	95	4.64244	0.215404	4930522O17Rik, \N	\N	4.72908e+07	-5.98924e+06	214	For
				13	109230000	0.000450589	40	15	356452	359748	0.000652148	0.219448	96	2.69132	0.371564	Pde4d, \N	\N	1.09861e+08	630872	301	For
				13	62120000	0.000459752	14	1	356478	359762	0.000492423	0.228278	97	14.129	0.0707766	\N	\N	6.2954e+07	834029	673	For
				13	108130000	0.000459752	14	1	356478	359762	0.000492423	0.225949	98	14.129	0.0707766	Zswim6, \N	\N	1.09861e+08	1.73087e+06	301	For
				5	32020000	0.000464269	11	0	356481	359763	0.000464269	0.237525	99	#DIV/0!	0	Bre, \N	\N, Bre	3.20498e+07	29812.1	505	For
				6	49340000	0.000464269	11	0	356481	359763	0.000464269	0.23515	100	#DIV/0!	0	Igf2bp3, \N	\N	4.87106e+07	-629421	597	For
				11	57740000	0.000464269	11	0	356481	359763	0.000464269	0.232822	101	#DIV/0!	0	Galnt10, \N	\N	5.76891e+07	-50916.1	641	For
				14	14740000	0.000464269	11	0	356481	359763	0.000464269	0.230539	102	#DIV/0!	0	\N	\N	1.61767e+07	1.43669e+06	164	For
				16	5200000	0.000464269	11	0	356481	359763	0.000464269	0.228301	103	#DIV/0!	0	Fam86, \N	\N	4.96704e+06	-232956	387	For
				18	55110000	0.000476399	40	77	356452	359686	0.000810477	0.229	104	0.524194	1.90769	Zfp608, \N	\N, Gm24183	5.50597e+07	-50261.9	106	Rev
				19	27390000	0.000479633	6	25	356486	359738	0.000880913	0.229743	105	0.242189	4.129	D19Bwg1357e, \N	\N	2.93312e+07	1.94117e+06	1099	Rev
				2	139580000	0.000513339	0	11	356492	359752	0.000977608	0.252528	106	0	#DIV/0!	Sptlc3, \N	\N, Sptlc3	1.39633e+08	52849.6	1012	Rev
				6	69560000	0.000513339	0	11	356492	359752	0.000977608	0.250168	107	0	#DIV/0!	Igkv5-39, \N	\N	7.1333e+07	1.77303e+06	708	Rev
				15	81540000	0.000522077	99	153	356393	359610	0.00101305	0.256111	108	0.6529	1.53163	Xpnpep3, \N	\N	8.19104e+07	370387	771	Rev
				16	93190000	0.000536113	108	164	356384	359599	0.00102181	0.257266	109	0.664477	1.50494	\N	\N	9.31495e+07	-40539.9	52	Rev
				3	52500000	0.000587625	9	30	356483	359733	0.00106952	0.2694	110	0.302735	3.30322	\N	\N	5.25726e+07	72600.4	615	Rev
				14	22760000	0.000602529	26	7	356466	359756	0.000781153	0.271622	111	3.74857	0.266769	1700112E06Rik, \N	\N	2.15446e+07	-1.21537e+06	466	For
				11	11920000	0.000609803	37	72	356455	359691	0.00104552	0.272125	112	0.518554	1.92844	Ikzf1, \N	\N, Ikzf1	1.17081e+07	-211949	8	Rev
				4	70290000	0.000614645	16	2	356476	359761	0.000692628	0.276009	113	8.07372	0.123859	Cdk5rap2, \N, Megf9	\N, Cdk5rap2	7.03353e+07	45327.9	111	For
				4	152410000	0.000628158	36	13	356456	359750	0.000892187	0.276684	114	2.79482	0.357805	Acot7, \N	\N	1.52178e+08	-231792	1047	For
				16	10730000	0.000653943	52	92	356440	359671	0.00109863	0.277991	115	0.570341	1.75334	Clec16a, \N	\N, Clec16a	1.06887e+07	-41305.7	86	Rev
				15	77710000	0.000694217	18	3	356474	359760	0.000813834	0.293957	116	6.05531	0.165144	Myh9, \N	\N	7.84554e+07	745356	1121	For
				9	83220000	0.000698451	22	5	356470	359758	0.000868098	0.294538	117	4.44058	0.225196	\N	\N	8.53541e+07	2.13413e+06	785	For
				15	99200000	0.000698451	22	5	356470	359758	0.000868098	0.292042	118	4.44058	0.225196	Fmnl3, \N	\N	9.94751e+07	275073	837	For
				17	23650000	0.00069873	11	33	356481	359730	0.00126592	0.290605	119	0.336371	2.9729	Pkmyt1, \N	\N, Mmp25	2.37142e+07	64225.6	1094	Rev
				6	99130000	0.000710965	16	41	356476	359722	0.00127126	0.296308	120	0.393797	2.53938	Foxp1, \N	\N, Foxp1	9.92668e+07	136760	290	Rev
				11	114710000	0.000738636	34	12	356458	359751	0.00103826	0.305959	121	2.85951	0.349711	Gprc5c, \N	\N	1.14875e+08	164601	904	For
				4	57250000	0.000778303	6	24	356486	359739	0.0014353	0.312123	122	0.252281	3.96383	Epb4.1l4b, \N	\N	5.93357e+07	2.08568e+06	652	Rev
				18	65420000	0.000780611	82	46	356410	359717	0.00137712	0.310179	123	1.79915	0.555818	Alpk2, \N	\N	6.53234e+07	-96595.7	688	For
				13	36170000	0.000781722	13	36	356479	359727	0.00140988	0.309008	124	0.364401	2.74423	Fars2, \N	\N	3.61183e+07	-51724.4	533	Rev
				19	21880000	0.000838001	15	39	356477	359724	0.00150465	0.330632	125	0.388119	2.57653	1110059E24Rik, \N	\N	2.47017e+07	2.82172e+06	475	Rev
				11	90530000	0.000842024	52	91	356440	359672	0.00141963	0.329151	126	0.57661	1.73427	Stxbp4, \N	\N	8.90733e+07	-1.45673e+06	122	Rev
				13	95110000	0.000865971	13	1	356479	359762	0.000931018	0.341882	127	13.1197	0.0762211	Pde8b, \N	\N	9.57985e+07	688511	1128	For
				20	140630000	0.000865971	13	1	356479	359762	0.000931018	0.339211	128	13.1197	0.0762211	Gm8097, \N	\N	1.40545e+08	-85470.7	1016	For
				17	84810000	0.000894991	88	51	356404	359712	0.00161011	0.34224	129	1.74151	0.574216	Lrpprc, Ppm1b, \N	\N	8.4227e+07	-583034	1124	For
				18	80750000	0.000918974	84	48	356408	359715	0.00163497	0.344546	130	1.76624	0.566175	Ctdp1, \N	\N	8.14238e+07	673826	769	For
				16	32160000	0.000925714	316	244	356176	359519	0.00173704	0.343053	131	1.30724	0.764972	Nrros, Pak2, \N	\N, Rnf168	3.2176e+07	16030.1	506	For
				6	50950000	0.000932811	10	0	356482	359763	0.000932811	0.358197	132	#DIV/0!	0	\N	\N	5.22294e+07	1.27942e+06	611	For
				11	82080000	0.000932811	10	0	356482	359763	0.000932811	0.355504	133	#DIV/0!	0	Asic2, \N	\N	8.30639e+07	983946	266	For
				15	85220000	0.000932811	10	0	356482	359763	0.000932811	0.352851	134	#DIV/0!	0	Atxn10, \N	\N	8.49215e+07	-298524	784	For
				18	57090000	0.000932811	10	0	356482	359763	0.000932811	0.350237	135	#DIV/0!	0	C330018D20Rik, \N	\N	5.69865e+07	-103475	634	For
				20	100720000	0.000932811	10	0	356482	359763	0.000932811	0.347662	136	#DIV/0!	0	Pdzd11, \N	\N	1.06835e+08	6.11509e+06	873	For
				19	32980000	0.000952902	57	28	356435	359735	0.00154136	0.348102	137	2.05456	0.486722	\N, Gm22482	\N	3.23805e+07	-599492	509	For
				2	104580000	0.000964906	25	7	356467	359756	0.00125852	0.349123	138	3.60438	0.27744	Cstf3, \N	\N, Hipk3	1.04534e+08	-45979.7	865	For
				7	90210000	0.000967462	1	13	356491	359750	0.00183343	0.355755	139	0.0776263	12.8822	Picalm, \N	\N	9.03482e+07	138205	799	Rev
				12	98170000	0.000967462	1	13	356491	359750	0.00183343	0.353214	140	0.0776263	12.8822	\N, Galc	\N	9.83646e+07	194577	288	Rev
				7	132780000	0.000972003	103	63	356389	359700	0.00182002	0.35178	141	1.65011	0.60602	Fgfr2, \N	\N	1.3269e+08	-89799.1	987	For
				4	3980000	0.000986267	14	37	356478	359726	0.00177829	0.352317	142	0.381826	2.61899	Lyn, \N	\N, Plag1	3.95643e+06	-23565.7	378	Rev
				5	130210000	0.00099966	61	31	356431	359732	0.00164616	0.353077	143	1.98597	0.503533	Crcp, \N	\N	1.28639e+08	-1.57056e+06	979	For
				2	118960000	0.00100928	30	10	356462	359753	0.00138587	0.351576	144	3.0277	0.330284	Pak6, \N, Spint1	\N, Gm14089	1.18975e+08	14571.3	931	For
				2	164830000	0.00101419	54	26	356438	359737	0.0016209	0.35149	145	2.09615	0.477066	Pltp, \N	\N	1.64639e+08	-191283	1064	For
				2	160180000	0.00102202	0	10	356492	359753	0.00195484	0.366185	146	0	#DIV/0!	Top1, 9130015L21Rik, \N	\N	1.6033e+08	149687	367	Rev
				3	138380000	0.00102202	0	10	356492	359753	0.00195484	0.363694	147	0	#DIV/0!	Metap1, \N	\N	1.38487e+08	107350	1006	Rev
				9	116440000	0.00102202	0	10	356492	359753	0.00195484	0.361237	148	0	#DIV/0!	\N	\N	1.16234e+08	-206466	311	Rev
				12	20710000	0.00102202	0	10	356492	359753	0.00195484	0.358812	149	0	#DIV/0!	\N	\N	1.29333e+07	-7.77665e+06	20	Rev
				12	33370000	0.00102202	0	10	356492	359753	0.00195484	0.35642	150	0	#DIV/0!	Atxn7l1, \N	\N	3.19513e+07	-1.4187e+06	502	Rev
				13	3290000	0.00102202	0	10	356492	359753	0.00195484	0.35406	151	0	#DIV/0!	2810429I04Rik, \N	\N	4.19449e+06	904486	381	Rev
				8	88730000	0.00102688	8	27	356484	359736	0.00188471	0.351888	152	0.298999	3.34449	Nod2, \N	\N	9.08291e+07	2.09908e+06	802	Rev
				2	177890000	0.00110564	15	2	356477	359761	0.00125273	0.371876	153	7.56909	0.132116	C330013J21Rik, Phactr3, \N	\N	1.78019e+08	128881	1077	For
				3	58690000	0.00110564	15	2	356477	359761	0.00125273	0.369461	154	7.56909	0.132116	\N, Serp1	\N	5.92127e+07	522657	651	For
				18	70090000	0.00110564	15	2	356477	359761	0.00125273	0.367077	155	7.56909	0.132116	\N, Ccdc68	\N	6.96281e+07	-461871	1113	For
				13	83560000	0.00115164	116	74	356376	359689	0.0022242	0.37325	156	1.58214	0.632055	Mef2c, \N	\N	9.15052e+07	7.94518e+06	277	For
				5	138130000	0.00118867	42	18	356450	359745	0.00179112	0.382968	157	2.3549	0.424646	Gpc2, \N	\N, Cops6	1.3817e+08	39971.6	1005	For
				15	67190000	0.00119022	38	71	356454	359692	0.0020553	0.381538	158	0.540073	1.8516	Wisp1, \N	\N	6.69708e+07	-219247	109	Rev
				20	7930000	0.00120438	23	50	356469	359713	0.00213341	0.381862	159	0.464186	2.15431	Pim2, \N	\N, Eras	7.87604e+06	-53962.5	10	Rev
				3	152260000	0.00120631	17	3	356475	359760	0.00142292	0.385037	160	5.71889	0.174859	Fubp1, \N	\N	1.52191e+08	-68511.8	1048	For
				6	83820000	0.00120631	17	3	356475	359760	0.00142292	0.382646	161	5.71889	0.174859	Dguok, \N	\N	8.69272e+07	3.10724e+06	790	For
				11	114380000	0.00120631	17	3	356475	359760	0.00142292	0.380284	162	5.71889	0.174859	\N, Gm11690	\N	1.14245e+08	-135409	900	For
				14	34730000	0.00122131	15	38	356477	359725	0.00220148	0.385951	163	0.398333	2.51046	Wapal, \N	\N	3.15752e+07	-3.15485e+06	497	Rev
				18	37850000	0.00122131	15	38	356477	359725	0.00220148	0.383598	164	0.398333	2.51046	Hdac3, \N	\N	3.6713e+07	-1.13704e+06	537	Rev
				1	152650000	0.00122153	79	45	356413	359718	0.00215046	0.381273	165	1.77183	0.564387	Rgl1, \N	\N	1.532e+08	549920	1051	For
				13	67570000	0.00124785	2	15	356490	359748	0.00235349	0.38894	166	0.134552	7.43208	Zfp459, Zfp85os, Zfp457, \N	\N	6.32545e+07	-4.31553e+06	675	Rev
				20	159590000	0.00124785	2	15	356490	359748	0.00235349	0.386611	167	0.134552	7.43208	Sh3kbp1, \N	\N	1.59716e+08	126002	1057	Rev
				14	56730000	0.00125401	6	23	356486	359740	0.00232204	0.38825	168	0.263251	3.79866	Parp4, \N	\N	5.68118e+07	81778.3	633	Rev
				6	31140000	0.00130158	102	152	356390	359611	0.0025253	0.390692	169	0.677118	1.47685	Gm13835, \N	\N	3.12202e+07	80159.8	496	Rev
				10	63010000	0.00131129	31	11	356461	359752	0.00183276	0.391388	170	2.8442	0.351593	\N, Mypn	\N	6.29446e+07	-65437	672	For
				10	22750000	0.00134402	5	21	356487	359742	0.00249993	0.39145	171	0.240269	4.162	\N, Tbpl1	\N	2.118e+07	-1.56998e+06	12	Rev
				12	35110000	0.00139411	4	19	356488	359744	0.00260494	0.412331	172	0.212449	4.70701	Snx13, \N	\N	3.19513e+07	-3.1587e+06	502	Rev
				6	100180000	0.00139489	53	26	356439	359737	0.00223614	0.410497	173	2.05732	0.486069	\N	\N	9.92668e+07	-913240	290	For
				2	153190000	0.00144192	22	48	356470	359715	0.00256455	0.418592	174	0.462506	2.16214	Kif3b, Tm9sf4, \N	\N	1.53071e+08	-119148	362	Rev
				2	27560000	0.00144431	14	36	356478	359727	0.00261443	0.417474	175	0.392433	2.5482	Fam163b, Vav2, \N, Rxra	\N	2.73282e+07	-231836	184	Rev
				10	44610000	0.00148518	50	24	356442	359739	0.00235105	0.418011	176	2.1026	0.475601	Prdm1, Gm22503, \N	\N	4.45324e+07	-77554.7	575	For
				4	55510000	0.00153373	24	7	356468	359756	0.00201336	0.421746	177	3.4602	0.289001	Gm22150, \N	\N	5.93357e+07	3.82568e+06	652	For
				11	96260000	0.00153373	24	7	356468	359756	0.00201336	0.419376	178	3.4602	0.289001	Hoxb1, Skap1, \N	\N	9.58386e+07	-421391	284	For
				10	126940000	0.00158712	11	31	356481	359732	0.00289841	0.42867	179	0.358075	2.79271	B4galnt1, \N	\N	1.27139e+08	199474	972	Rev
				15	9730000	0.00159765	8	26	356484	359737	0.00294415	0.427272	180	0.3105	3.22061	Spef2, \N, Il7r	\N	9.58635e+06	-143654	412	Rev
				12	113220000	0.0016014	112	163	356380	359600	0.00305572	0.428293	181	0.693325	1.44233	Igha, \N	\N, Gm25622	1.13243e+08	23158	897	Rev
				5	38190000	0.00162385	12	1	356480	359762	0.00175336	0.43817	182	12.1105	0.0825731	Stx18, \N	\N	3.70517e+07	-1.13835e+06	66	For
				9	77710000	0.00162385	12	1	356480	359762	0.00175336	0.435776	183	12.1105	0.0825731	Elovl5, Lrrc1, \N	\N	7.80706e+07	360634	743	For
				13	10200000	0.00162385	12	1	356480	359762	0.00175336	0.433408	184	12.1105	0.0825731	\N	\N	8.45874e+06	-1.74126e+06	407	For
				17	3220000	0.00162385	12	1	356480	359762	0.00175336	0.431065	185	12.1105	0.0825731	\N, Pisd-ps2	\N	3.49173e+06	271732	376	For
				20	52800000	0.00167343	48	83	356444	359680	0.00286382	0.435715	186	0.583564	1.71361	Mir106a, Phf6, \N	\N, Mir106a	5.27554e+07	-44639.8	9	Rev
				11	76260000	0.00170581	13	34	356479	359729	0.00310091	0.435995	187	0.385839	2.59176	1700016K19Rik, Abr, \N	\N	7.54554e+07	-804636	730	Rev
				1	21330000	0.00172301	22	6	356470	359757	0.002219	0.438835	188	3.70048	0.270235	Kcnq5, Gm4956, \N	\N	2.1468e+07	137957	465	For
				10	24090000	0.00172301	22	6	356470	359757	0.002219	0.436513	189	3.70048	0.270235	Stx7, \N	\N	2.67997e+07	2.70974e+06	483	For
				3	61530000	0.00179782	1	12	356491	359751	0.00342167	0.459205	190	0.0840954	11.8913	\N, Rap2b	\N	5.92127e+07	-2.31734e+06	651	Rev
				4	149470000	0.00180006	71	40	356421	359723	0.00311065	0.457722	191	1.79144	0.558209	Slc25a33, \N	\N	1.49707e+08	236705	19	For
				17	89120000	0.00180232	7	24	356485	359739	0.00333604	0.45851	192	0.294329	3.39756	Fshr, \N	\N	8.69542e+07	-2.16575e+06	791	Rev
				3	108940000	0.00180366	27	9	356465	359754	0.00245892	0.45614	193	3.02768	0.330286	Prpf38b, \N	\N	1.07091e+08	-1.84857e+06	877	For
				1	60820000	0.0018249	56	93	356436	359670	0.00309679	0.458093	194	0.607614	1.64578	Ctla4, Gm11609, \N	\N	6.07592e+07	-60823.6	662	Rev
				7	139220000	0.00183175	63	34	356429	359729	0.00307922	0.456897	195	1.8701	0.534732	Stk32c, Inpp5a, \N	\N	1.40878e+08	1.65761e+06	1018	For
				1	89510000	0.0018742	9	0	356483	359763	0.0018742	0.458755	196	#DIV/0!	0	Agap1, \N	\N	9.06521e+07	1.14212e+06	800	For
				2	145990000	0.0018742	9	0	356483	359763	0.0018742	0.456426	197	#DIV/0!	0	\N, Rin2	\N	1.45841e+08	-149063	1035	For
				6	59360000	0.0018742	9	0	356483	359763	0.0018742	0.454121	198	#DIV/0!	0	\N	\N	5.50218e+07	-4.33815e+06	628	For
				8	55380000	0.0018742	9	0	356483	359763	0.0018742	0.451839	199	#DIV/0!	0	\N	\N	5.45329e+07	-847058	626	For
				8	61540000	0.0018742	9	0	356483	359763	0.0018742	0.44958	200	#DIV/0!	0	Sh3rf1, \N	\N	6.13873e+07	-152728	231	For
				9	41950000	0.0018742	9	0	356483	359763	0.0018742	0.447343	201	#DIV/0!	0	Sorl1, \N	\N	4.20211e+07	71080.9	204	For
				13	80670000	0.0018742	9	0	356483	359763	0.0018742	0.445129	202	#DIV/0!	0	\N, Arrdc3	\N	7.45257e+07	-6.14432e+06	722	For
				13	113280000	0.0018742	9	0	356483	359763	0.0018742	0.442936	203	#DIV/0!	0	\N	\N	1.13049e+08	-230626	896	For
				16	45870000	0.0018742	9	0	356483	359763	0.0018742	0.440765	204	#DIV/0!	0	Tmprss7, Cd96, \N	\N	4.56703e+07	-199693	583	For
				20	94680000	0.0018742	9	0	356483	359763	0.0018742	0.438615	205	#DIV/0!	0	\N	\N	9.4181e+07	-499036	813	For
				11	32470000	0.00189828	20	5	356472	359758	0.00239095	0.465233	206	4.03687	0.247717	Stk10, \N	\N	3.25371e+07	67148.9	511	For
				15	95890000	0.00197551	56	29	356436	359734	0.00323583	0.470715	207	1.9489	0.513109	Ano6, \N	\N	9.57595e+07	-130533	127	For
				13	54530000	0.00197609	14	2	356478	359761	0.00225269	0.476861	208	7.06447	0.141553	Gm16578, \N, Cplx2	\N	5.41929e+07	-337084	624	For
				17	36920000	0.00200517	6	22	356486	359741	0.00372818	0.477857	209	0.275217	3.63349	Zfp57, \N	\N	3.61901e+07	-729918	534	Rev
				1	87590000	0.00201836	54	90	356438	359673	0.00343841	0.481914	210	0.605446	1.65168	Inpp5d, \N	\N	8.78317e+07	241666	796	Rev
				1	120490000	0.0020323	18	4	356474	359759	0.00249292	0.48636	211	4.54147	0.220193	Steap3, \N	\N	1.25435e+08	4.94452e+06	967	For
				19	57050000	0.00204648	49	24	356443	359739	0.00325087	0.509344	212	2.06055	0.485308	Ablim1, \N	\N	5.73574e+07	307369	638	For
				14	31380000	0.00208596	112	73	356380	359690	0.00401473	0.521033	213	1.5485	0.645788	Eaf1, \N	\N	3.15752e+07	195153	497	For
				10	81360000	0.00209699	195	143	356297	359620	0.00387897	0.518897	214	1.37635	0.726557	Hmg20b, Nfic, \N	\N, Mfsd12	8.11723e+07	-187732	119	For
				2	173640000	0.00209733	25	8	356467	359755	0.00281806	0.519237	215	3.15382	0.317075	1700021F07Rik, \N	\N	1.73459e+08	-180786	1074	For
				2	45240000	0.00209804	82	125	356410	359638	0.00347403	0.51687	216	0.661941	1.51071	\N, Zeb2	\N	4.49499e+07	-290123	45	Rev
				17	8050000	0.00213166	16	38	356476	359725	0.00385646	0.518161	217	0.42489	2.35355	Tagap, Ccr6, \N	\N, Gm1604A	8.01786e+06	-32142.9	405	Rev
				11	5070000	0.00214175	9	27	356483	359736	0.00394541	0.519619	218	0.336375	2.97287	Emid1, \N	\N	5.45641e+06	386414	152	Rev
				18	61610000	0.00218766	5	20	356487	359743	0.00408594	0.52169	219	0.252283	3.9638	Grpel2, \N	\N	6.08119e+07	-798097	664	Rev
				2	50990000	0.0022103	2	14	356490	359749	0.0041864	0.525432	220	0.144163	6.93659	\N, Gm13498	\N	4.98855e+07	-1.1045e+06	601	Rev
				4	119370000	0.0022103	2	14	356490	359749	0.0041864	0.523054	221	0.144163	6.93659	AU022252, \N	\N	1.20029e+08	659137	56	Rev
				14	64450000	0.00229942	28	55	356464	359708	0.00406855	0.535342	222	0.513724	1.94657	Msra, \N	\N	6.4653e+07	202995	681	Rev
				10	94320000	0.00231915	4	18	356488	359745	0.00435145	0.535076	223	0.224253	4.45926	Tmcc3, \N	\N	9.42461e+07	-73866.4	814	Rev
				19	29950000	0.00231915	4	18	356488	359745	0.00435145	0.532687	224	0.224253	4.45926	\N, Trpd52l3	\N	2.93312e+07	-618832	1099	Rev
				8	54540000	0.00233672	28	10	356464	359753	0.00324754	0.538409	225	2.82583	0.353878	\N, Asb5	\N, Spcs3	5.45329e+07	-7058.43	626	For
				7	44690000	0.00235107	3	16	356489	359747	0.00443195	0.543155	226	0.189214	5.28503	Napsa, \N	\N	4.45665e+07	-123472	576	Rev
				5	37020000	0.00238102	68	107	356424	359656	0.004005	0.543965	227	0.641277	1.55939	Jakmip1, \N	\N, Jakmip1	3.70517e+07	31654.1	66	Rev
				4	59620000	0.00241855	23	7	356469	359756	0.00319685	0.54604	228	3.31601	0.301567	Snx30, Susd1, \N	\N	5.93357e+07	-284324	652	For
				3	152350000	0.00246664	8	25	356484	359738	0.00456397	0.556109	229	0.322921	3.09673	Fubp1, Usp33, \N	\N	1.52191e+08	-158512	1048	Rev
				11	79470000	0.00246664	8	25	356484	359738	0.00456397	0.553691	230	0.322921	3.09673	Nf1, \N	\N, Nf1	7.9565e+07	94967.3	264	Rev
				9	32500000	0.00260981	101	147	356391	359616	0.00509623	0.567	231	0.693292	1.44239	Ets1, Fli1, \N	\N	3.26148e+07	114799	42	Rev
				7	75750000	0.00267065	83	125	356409	359638	0.00443676	0.56947	232	0.670016	1.4925	Akap13, \N	\N	7.56593e+07	-90688.2	732	Rev
				4	140740000	0.00275378	75	115	356417	359648	0.0046114	0.570674	233	0.658086	1.51956	4930515B02Rik, \N	\N	1.40612e+08	-128033	1017	Rev
				1	161190000	0.00275701	21	6	356471	359757	0.0035764	0.573	234	3.53226	0.283105	Prdx6, \N, Tnfsf4	\N	1.61798e+08	607924	1061	For
				8	77500000	0.00275823	26	9	356466	359754	0.00378511	0.573362	235	2.91554	0.34299	Arhgap10, \N	\N	7.72843e+07	-215695	739	For
				12	73430000	0.00275823	26	9	356466	359754	0.00378511	0.570932	236	2.91554	0.34299	Prkch, \N	\N	7.36345e+07	204485	718	For
				11	70410000	0.00280349	48	24	356444	359739	0.00446951	0.574131	237	2.01849	0.49542	Kif1c, Bcl6b, \N	\N	7.07642e+07	354213	703	For
				17	46300000	0.00281706	7	23	356485	359740	0.00523561	0.572664	238	0.307127	3.25598	Mrps18a, \N	\N	4.6045e+07	-254958	211	Rev
				3	116450000	0.00286237	97	62	356395	359701	0.00534892	0.576218	239	1.57903	0.633301	Rtca, \N	\N	1.15644e+08	-805887	908	For
				7	99170000	0.00286237	97	62	356395	359701	0.00534892	0.573817	240	1.57903	0.633301	Uvrag, \N	\N	9.98243e+07	654286	128	For
				7	80190000	0.00287108	225	291	356267	359472	0.00548411	0.571751	241	0.780152	1.2818	Idh2, Sema4b, \N	\N	8.02326e+07	42634.9	761	Rev
				15	9520000	0.00288954	92	58	356400	359705	0.005337	0.571376	242	1.60092	0.624642	Il7r, Spef2, \N	\N	9.58635e+06	66345.8	412	For
				7	98220000	0.00291287	38	17	356454	359746	0.00440063	0.571218	243	2.25594	0.443275	Capn5, \N	\N	9.77508e+07	-469212	832	For
				13	45850000	0.00294178	73	43	356419	359720	0.00516256	0.572967	244	1.7134	0.583636	Atxn1, \N	\N	4.71084e+07	1.25843e+06	591	For
				6	124430000	0.00299335	35	15	356457	359748	0.00443766	0.578718	245	2.35488	0.424651	Pex5, \N	\N	1.24295e+08	-135147	1146	For
				3	22110000	0.00301258	32	13	356460	359750	0.00437059	0.577866	246	2.48426	0.402535	\N, Tbl1xr1	\N	2.20338e+07	-76245.4	177	For
				5	150740000	0.00302945	11	1	356481	359762	0.00328729	0.594935	247	11.1012	0.09008	\N, Fry	\N	1.49419e+08	-1.32071e+06	360	For
				9	46910000	0.00302945	11	1	356481	359762	0.00328729	0.592536	248	11.1012	0.09008	\N	\N	4.61629e+07	-747136	587	For
				18	43390000	0.00302945	11	1	356481	359762	0.00328729	0.590157	249	11.1012	0.09008	Dpysl3, \N	\N	4.29633e+07	-426726	564	For
				19	21350000	0.00302945	11	1	356481	359762	0.00328729	0.587796	250	11.1012	0.09008	1110059E24Rik, \N	\N	2.47017e+07	3.35172e+06	475	For
				8	72030000	0.00303467	14	34	356478	359729	0.00553675	0.588753	251	0.41552	2.40662	Ap1m1, \N	\N	7.22713e+07	241293	714	Rev
				16	17990000	0.00317528	147	104	356345	359659	0.00543787	0.599448	252	1.42661	0.700964	Vpreb2, \N	\N	1.84517e+07	461737	168	For
				4	136270000	0.00318022	6	21	356486	359742	0.00593723	0.597134	253	0.288324	3.46832	\N, Pithd1	\N	1.36109e+08	-161443	345	Rev
				13	103870000	0.00318022	6	21	356486	359742	0.00593723	0.594784	254	0.288324	3.46832	Nln, \N	\N	1.0423e+08	360113	864	Rev
				3	106520000	0.00320819	42	20	356450	359743	0.00497773	0.600192	255	2.1194	0.471832	Dennd2d, \N	\N	1.06469e+08	-51073.2	299	For
				9	64580000	0.00320819	42	20	356450	359743	0.00497773	0.597848	256	2.1194	0.471832	Dennd4a, Rab11a, \N	\N	6.48056e+07	225606	683	For
				8	107050000	0.0032402	24	8	356468	359755	0.00438418	0.600926	257	3.02766	0.330288	Sntb2, \N	\N	1.07256e+08	206335	879	For
				20	52700000	0.00328199	70	41	356422	359722	0.00571805	0.602981	258	1.72312	0.580341	Phf6, Mir106a, \N	\N, Mir106a	5.27554e+07	55360.2	9	For
				3	15380000	0.00332385	1	11	356491	359752	0.0063533	0.619672	259	0.0917407	10.9003	\N, Sirpb1c	\N	9.86333e+06	-5.51667e+06	413	Rev
				5	103840000	0.00332385	1	11	356491	359752	0.0063533	0.617289	260	0.0917407	10.9003	Aff1, \N	\N	1.03775e+08	-64933.6	860	Rev
				9	15080000	0.00332385	1	11	356491	359752	0.0063533	0.614923	261	0.0917407	10.9003	Folr4, \N	\N	1.34626e+07	-1.61741e+06	433	Rev
				11	10600000	0.00332385	1	11	356491	359752	0.0063533	0.612576	262	0.0917407	10.9003	\N	\N	1.17081e+07	1.10805e+06	8	Rev
				20	160760000	0.00332385	1	11	356491	359752	0.0063533	0.610247	263	0.0917407	10.9003	Phka2, \N, Gpr64	\N	1.61733e+08	973050	1060	Rev
				6	123130000	0.00338272	17	4	356475	359759	0.00418125	0.61725	264	4.28915	0.233146	Clec4e, Clec4n, \N	\N	1.23285e+08	155427	959	For
				9	47720000	0.00338272	17	4	356475	359759	0.00418125	0.614921	265	4.28915	0.233146	Cadm1, \N	\N	4.61629e+07	-1.55714e+06	587	For
				3	121120000	0.00338655	39	18	356453	359745	0.00517284	0.614	266	2.18668	0.457315	Alg14, \N	\N	1.2131e+08	189813	322	For
				3	95350000	0.00340615	41	71	356451	359692	0.00594376	0.613243	267	0.582715	1.7161	Tnfaip8l2, \N	\N	9.52277e+07	-122255	822	Rev
				8	84230000	0.00348738	120	168	356372	359595	0.00661322	0.616575	268	0.720746	1.38745	4930432K21Rik, \N	\N, 4930432K21Rik	8.41001e+07	-129926	269	Rev
				3	85600000	0.0035064	13	2	356479	359761	0.00402471	0.617327	269	6.55984	0.152443	Arfip1, \N	\N	8.75321e+07	1.93214e+06	794	For
				13	67930000	0.0035064	13	2	356479	359761	0.00402471	0.615041	270	6.55984	0.152443	\N, Zfp85os	\N	6.32545e+07	-4.67553e+06	675	For
				14	101590000	0.0035064	13	2	356479	359761	0.00402471	0.612771	271	6.55984	0.152443	Uchl3, \N	\N	1.02943e+08	1.35305e+06	1132	For
				19	24200000	0.0035064	13	2	356479	359761	0.00402471	0.610518	272	6.55984	0.152443	Fam189a2, \N	\N	2.47017e+07	501717	475	For
				2	121540000	0.0035304	36	16	356456	359747	0.00529887	0.625073	273	2.27077	0.440379	Serinc4, \N	\N	1.21452e+08	-87977.6	944	For
				4	43680000	0.00353138	5	19	356487	359744	0.00662293	0.622792	274	0.265562	3.7656	Tpm2, \N	\N	4.34809e+07	-199062	207	Rev
				6	38100000	0.00353138	5	19	356487	359744	0.00662293	0.620527	275	0.265562	3.7656	D630045J12Rik, \N	\N	3.83616e+07	261609	542	Rev
				15	86430000	0.00353138	5	19	356487	359744	0.00662293	0.618279	276	0.265562	3.7656	Celsr1, Cerk, \N	\N	8.63498e+07	-80186.6	789	Rev
				9	96340000	0.00353562	58	32	356434	359731	0.00591857	0.622072	277	1.82927	0.546667	Tfdp2, \N	\N, Atp1b3	9.63832e+07	43165.4	287	For
				14	55720000	0.00353562	58	32	356434	359731	0.00591857	0.619834	278	1.82927	0.546667	Dcaf11, \N	\N	5.62896e+07	569641	631	For
				8	85050000	0.00354998	54	29	356438	359734	0.0058494	0.618867	279	1.87929	0.532117	Prdx2, \N	\N	8.41001e+07	-949926	269	For
				17	80530000	0.00355256	52	85	356440	359678	0.00611961	0.616821	280	0.617322	1.6199	Cdkl4, Sos1, \N	\N, Sos1	8.05036e+07	-26448.8	1123	Rev
				15	80320000	0.00356062	15	3	356477	359760	0.0042606	0.622886	281	5.04605	0.198175	Grap2, Fam83f, \N	\N	8.00864e+07	-233638	760	For
				16	90920000	0.00356062	15	3	356477	359760	0.0042606	0.620677	282	5.04605	0.198175	Synj1, \N	\N	9.14531e+07	533092	124	For
				3	68930000	0.00357096	17	38	356475	359725	0.00648383	0.620085	283	0.451447	2.2151	Ppm1l, Il12a, Kpna4, \N	\N, Ift80	6.89743e+07	44261.1	244	Rev
				14	103090000	0.00361927	33	14	356459	359749	0.00532509	0.621419	284	2.3789	0.420363	\N, Gm26778	\N	1.02943e+08	-146954	1132	For
				6	30520000	0.00361951	13	32	356479	359731	0.00663209	0.621028	285	0.409956	2.43929	Klhdc10, \N	\N	2.98805e+07	-639452	91	Rev
				6	122420000	0.00361951	13	32	356479	359731	0.00663209	0.618857	286	0.409956	2.43929	1700063H04Rik, \N, M6pr	\N	1.23285e+08	865427	959	Rev
				17	3540000	0.00361951	13	32	356479	359731	0.00663209	0.6167	287	0.409956	2.43929	Tfb1m, \N	\N, Tiam2	3.49173e+06	-48267.6	376	Rev
				14	46830000	0.00362572	30	12	356462	359751	0.00521283	0.617021	288	2.52307	0.396343	Samd4, \N	\N	4.69278e+07	97815.2	589	For
				1	150670000	0.00376565	8	0	356484	359763	0.00376565	0.660107	289	#DIV/0!	0	Hmcn1, \N	\N	1.532e+08	2.52992e+06	1051	For
				1	158500000	0.00376565	8	0	356484	359763	0.00376565	0.657831	290	#DIV/0!	0	Pappa2, \N, Brinp2	\N	1.59963e+08	1.46316e+06	1058	For
				7	74600000	0.00376565	8	0	356484	359763	0.00376565	0.65557	291	#DIV/0!	0	Slco3a1, \N	\N	7.43416e+07	-258425	720	For
				8	42150000	0.00376565	8	0	356484	359763	0.00376565	0.653325	292	#DIV/0!	0	\N	\N	3.62547e+07	-5.89527e+06	535	For
				10	68730000	0.00376565	8	0	356484	359763	0.00376565	0.651096	293	#DIV/0!	0	Tmem26, \N	\N	6.8244e+07	-486008	243	For
				14	12880000	0.00376565	8	0	356484	359763	0.00376565	0.648881	294	#DIV/0!	0	Cadps, \N	\N	1.04423e+07	-2.43766e+06	416	For
				16	5530000	0.00376565	8	0	356484	359763	0.00376565	0.646681	295	#DIV/0!	0	Fam86, \N	\N	4.96704e+06	-562956	387	For
				16	85770000	0.00376565	8	0	356484	359763	0.00376565	0.644497	296	#DIV/0!	0	Cyyr1, \N	\N	8.46964e+07	-1.07363e+06	270	For
				17	4560000	0.00376565	8	0	356484	359763	0.00376565	0.642327	297	#DIV/0!	0	\N	\N	4.49754e+06	-62462.1	383	For
				19	22460000	0.00376565	8	0	356484	359763	0.00376565	0.640171	298	#DIV/0!	0	Trpm3, \N	\N	2.47017e+07	2.24172e+06	475	For
				20	141440000	0.00376565	8	0	356484	359763	0.00376565	0.63803	299	#DIV/0!	0	Col4a5, Atg4a, \N	\N	1.41838e+08	398485	31	For
				12	102680000	0.00385294	97	140	356395	359623	0.00759785	0.655653	300	0.699133	1.43034	Golga5, \N	\N	1.02543e+08	-137455	295	Rev
				4	145820000	0.00388696	2	13	356490	359750	0.00739336	0.665701	301	0.155253	6.4411	Gm13051, \N	\N	1.4533e+08	-489710	355	Rev
				5	52090000	0.00388696	2	13	356490	359750	0.00739336	0.663497	302	0.155253	6.4411	\N	\N	5.32642e+07	1.17419e+06	618	Rev
				17	12320000	0.00388696	2	13	356490	359750	0.00739336	0.661307	303	0.155253	6.4411	\N, Agpat4, Slc22a2	\N	1.25343e+07	214311	429	Rev
				6	5330000	0.00390203	55	30	356437	359733	0.006471	0.660987	304	1.85029	0.540457	Pon1, Pon3, \N	\N	8.5411e+06	3.2111e+06	409	For
				5	114820000	0.00391376	154	111	356338	359652	0.00681873	0.659354	305	1.40029	0.714138	Tchp, \N	\N	1.14513e+08	-307389	901	For
				1	118440000	0.00393752	68	40	356424	359723	0.00684131	0.657964	306	1.71573	0.582841	Clasp1, \N	\N	1.25435e+08	6.99452e+06	967	For
				2	131220000	0.00397834	25	49	356467	359714	0.00712497	0.657547	307	0.514851	1.94231	Mavs, \N	Siglec1, \N, Pank2	1.31227e+08	6867.98	339	Rev
				4	151690000	0.00398721	3	15	356489	359748	0.00754784	0.664088	308	0.201828	4.9547	Acot7, \N	\N	1.52178e+08	488208	1047	Rev
				5	47310000	0.00398721	3	15	356489	359748	0.00754784	0.661938	309	0.201828	4.9547	\N	\N	4.54911e+07	-1.81894e+06	581	Rev
				2	148280000	0.00405111	0	8	356492	359755	0.00781676	0.661642	310	0	#DIV/0!	Gm25866, \N	\N	1.48617e+08	337225	1149	Rev
				2	155160000	0.00405111	0	8	356492	359755	0.00781676	0.659515	311	0	#DIV/0!	a, \N	\N	1.54613e+08	-546766	1053	Rev
				4	93120000	0.00405111	0	8	356492	359755	0.00781676	0.657401	312	0	#DIV/0!	Gm12649, \N	\N	9.79126e+07	4.79261e+06	833	Rev
				5	81880000	0.00405111	0	8	356492	359755	0.00781676	0.6553	313	0	#DIV/0!	\N	\N	7.72692e+07	-4.61083e+06	738	Rev
				6	143660000	0.00405111	0	8	356492	359755	0.00781676	0.653213	314	0	#DIV/0!	Sox5, \N	\N	1.43153e+08	-506815	1028	Rev
				10	77730000	0.00405111	0	8	356492	359755	0.00781676	0.65114	315	0	#DIV/0!	Itgb2, \N	\N	7.75228e+07	-207155	741	Rev
				11	38270000	0.00405111	0	8	356492	359755	0.00781676	0.649079	316	0	#DIV/0!	Gm12129, \N	\N	4.06982e+07	2.4282e+06	555	Rev
				14	41960000	0.00405111	0	8	356492	359755	0.00781676	0.647031	317	0	#DIV/0!	1700024B05Rik, \N	\N	4.09553e+07	-1.0047e+06	557	Rev
				14	99510000	0.00405111	0	8	356492	359755	0.00781676	0.644997	318	0	#DIV/0!	Gm25130, \N	\N	9.99659e+07	455949	840	Rev
				17	13430000	0.00405111	0	8	356492	359755	0.00781676	0.642975	319	0	#DIV/0!	Tcte2, \N	\N	1.27277e+07	-702265	430	Rev
				16	4670000	0.00411546	89	130	356403	359633	0.00685516	0.682569	320	0.69082	1.44756	Dnaja3, \N	\N, Dnaja3	4.62202e+06	-47979.9	1086	Rev
				7	19060000	0.00413939	10	27	356482	359736	0.00765339	0.681913	321	0.373751	2.67558	Fosb, Rtn2, \N	\N	1.92679e+07	207913	455	Rev
				16	96290000	0.00413939	10	27	356482	359736	0.00765339	0.679795	322	0.373751	2.67558	Itgb2l, \N	\N	9.5948e+07	-342011	285	Rev
				2	4610000	0.00415432	18	39	356474	359724	0.00754087	0.681257	323	0.465746	2.14709	Frmd4a, \N	\N, Frmd4a	4.55875e+06	-51250	384	Rev
				8	34210000	0.00418298	25	9	356467	359754	0.00578063	0.683608	324	2.80339	0.356711	Rbpms, \N	\N	3.38928e+07	-317173	517	For
				16	30500000	0.00421233	110	155	356382	359608	0.00812609	0.682523	325	0.716101	1.39645	Tmem44, Atp13a3, \N	\N	3.01826e+07	-317443	186	Rev
				14	73160000	0.00427272	90	131	356402	359632	0.00854507	0.684009	326	0.693249	1.44248	Rcbtb2, \N	\N	7.2769e+07	-390980	1117	Rev
				14	102960000	0.00428767	16	36	356476	359727	0.00781807	0.685266	327	0.448498	2.22967	Gm26778, \N	\N, Irg1	1.02943e+08	-16953.7	1132	Rev
				1	43530000	0.00429705	52	28	356440	359735	0.00705583	0.683244	328	1.87431	0.533529	Nck2, \N	\N	4.34558e+07	-74185	206	For
				11	79150000	0.00432621	84	53	356408	359710	0.00787877	0.684593	329	1.59959	0.62516	Lgals9, \N	\N, Lyrm9	7.87799e+07	-370122	748	For
				7	66070000	0.00435152	14	33	356478	359730	0.00797079	0.6847	330	0.428113	2.33583	Lrrk1, \N	\N	6.62026e+07	132610	72	Rev
				10	44370000	0.00435152	14	33	356478	359730	0.00797079	0.682631	331	0.428113	2.33583	\N, Atg5	\N	4.45324e+07	162445	575	Rev
				4	82660000	0.00436086	28	11	356464	359752	0.00620894	0.680744	332	2.56893	0.389267	Nfib, Zdhhc21, \N	\N	8.34841e+07	824112	777	For
				14	33110000	0.00437286	20	6	356472	359757	0.00571688	0.690072	333	3.36405	0.297261	Arhgap22, \N	\N	3.15752e+07	-1.53485e+06	497	For
				17	7020000	0.00437286	20	6	356472	359757	0.00571688	0.688006	334	3.36405	0.297261	Gm2885, \N	\N	7.10876e+06	88763.7	399	For
				1	36720000	0.0044414	41	20	356451	359743	0.00692232	0.690773	335	2.06893	0.483341	Tmem131, \N	\N	3.68585e+07	138482	197	For
				2	167860000	0.0044414	41	20	356451	359743	0.00692232	0.688717	336	2.06893	0.483341	Gm14321, \N	\N, Gm14321, A530013C23Rik	1.67801e+08	-59399.9	14	For
				11	5170000	0.00450195	90	58	356402	359705	0.00832483	0.68816	337	1.5661	0.638527	Emid1, \N	\N	5.45641e+06	286414	152	For
				19	41790000	0.00454119	45	75	356447	359688	0.00791841	0.688793	338	0.605456	1.65165	Rrp12, \N	\N, Ubtd1	4.19166e+07	126624	1104	Rev
				7	25070000	0.0046948	102	68	356390	359695	0.00891952	0.691729	339	1.51391	0.660541	Pou2f2, \N	\N, Pou2f2	2.51299e+07	59905.3	29	For
				18	73810000	0.00472425	66	39	356426	359724	0.00818624	0.691488	340	1.70797	0.585492	Me2, \N	\N, Elac1	7.37637e+07	-46328.1	256	For
				2	170280000	0.00472657	161	118	356331	359645	0.00836647	0.690012	341	1.3771	0.726166	Zfp217, Gm14270, \N	\N, Gm14270	1.70182e+08	-98347.8	81	For
				12	117670000	0.0049624	23	8	356469	359755	0.00676472	0.703857	342	2.9015	0.344649	Cdca7l, \N, Rapgef5	\N, Rapgef5	1.17672e+08	1996.27	920	For
				12	75340000	0.00498959	18	5	356474	359758	0.0063837	0.702732	343	3.63316	0.275242	\N, Rhoj	\N, Kcnh5	7.52941e+07	-45906.8	727	For
				3	90210000	0.00498974	30	55	356462	359708	0.00889177	0.707038	344	0.550422	1.81679	Nup210l, \N	\N	9.02928e+07	82811.4	273	Rev
				8	22570000	0.00499666	35	16	356457	359747	0.00754027	0.705536	345	2.20769	0.452962	Kat6a, \N	\N	2.60263e+07	3.45625e+06	481	For
				4	108790000	0.0049998	6	20	356486	359743	0.00937267	0.706358	346	0.302741	3.30315	Zcchc11, \N, Osbpl9	\N	1.08522e+08	-268492	1135	Rev
				12	84100000	0.0049998	6	20	356486	359743	0.00937267	0.704323	347	0.302741	3.30315	Elmsan1, \N	\N	8.41807e+07	80716.3	779	Rev
				5	23470000	0.00519534	32	14	356460	359749	0.00768923	0.721598	348	2.3068	0.4335	Srpk2, \N	\N	2.3649e+07	179035	180	For
				9	118100000	0.0052401	26	10	356466	359753	0.00738185	0.725307	349	2.62397	0.381101	Zcwpw2, \N	\N	1.1846e+08	360097	925	For
				12	107810000	0.0052401	26	10	356466	359753	0.00738185	0.723234	350	2.62397	0.381101	4930465M20Rik, \N	\N	1.07859e+08	49080.2	881	For
				13	63110000	0.0052401	26	10	356466	359753	0.00738185	0.721174	351	2.62397	0.381101	2010111I01Rik, \N, Fbp2	\N	6.32545e+07	144466	675	For
				17	17680000	0.0052401	26	10	356466	359753	0.00738185	0.719125	352	2.62397	0.381101	Lnpep, \N	\N	1.7631e+07	-48963.4	166	For
				4	106860000	0.0053176	105	71	356387	359692	0.0101778	0.721365	353	1.49259	0.669977	Ssbp3, \N	\N, Ssbp3	1.06841e+08	-18722.9	874	For
				3	136710000	0.00541976	34	60	356458	359703	0.00961307	0.723842	354	0.571825	1.74879	Ppp3ca, \N	\N	1.3625e+08	-460060	1001	Rev
				1	177530000	0.00546766	78	49	356414	359714	0.0098407	0.724775	355	1.60658	0.622442	Zbtb18, \N	\N	1.77676e+08	146418	1076	For
				3	153720000	0.00546992	59	34	356433	359729	0.00928566	0.723264	356	1.75134	0.570991	5730460C07Rik, \N	\N	1.52931e+08	-788723	1050	For
				4	139170000	0.00556676	52	83	356440	359680	0.00965893	0.722966	357	0.632201	1.58178	Capzb, \N	\N, Htr6	1.39166e+08	-3813.59	1009	Rev
				2	57480000	0.00557916	16	4	356476	359759	0.00695436	0.721243	358	4.03684	0.247719	Gm13531, \N, Gm13532	\N	4.98855e+07	-7.5945e+06	601	For
				3	104290000	0.00557916	16	4	356476	359759	0.00695436	0.719234	359	4.03684	0.247719	\N, Gm26091	\N	1.04511e+08	221193	297	For
				6	95010000	0.00557916	16	4	356476	359759	0.00695436	0.717236	360	4.03684	0.247719	Gm23364, \N	\N	9.16819e+07	-3.32808e+06	280	For
				11	46670000	0.00557916	16	4	356476	359759	0.00695436	0.715249	361	4.03684	0.247719	\N, Havcr1	\N	4.64458e+07	-224170	588	For
				11	102070000	0.00557916	16	4	356476	359759	0.00695436	0.713274	362	4.03684	0.247719	Hdac5, \N	\N	1.02197e+08	126863	294	For
				13	34170000	0.00557916	16	4	356476	359759	0.00695436	0.711309	363	4.03684	0.247719	Bphl, \N	\N	3.61183e+07	1.94828e+06	533	For
				2	113350000	0.00561823	10	1	356482	359762	0.00613157	0.718011	364	10.092	0.0990883	Fmn1, \N	\N	1.17403e+08	4.05327e+06	4	For
				4	48190000	0.00561823	10	1	356482	359762	0.00613157	0.716044	365	10.092	0.0990883	Nr4a3, \N	\N	4.72908e+07	-899236	214	For
				7	102730000	0.00561823	10	1	356482	359762	0.00613157	0.714087	366	10.092	0.0990883	Stim1, \N, Olfr566	\N	1.02334e+08	-396200	853	For
				10	53680000	0.00561823	10	1	356482	359762	0.00613157	0.712142	367	10.092	0.0990883	Cep85l, \N	\N	5.34231e+07	-256938	620	For
				10	100020000	0.00561823	10	1	356482	359762	0.00613157	0.710206	368	10.092	0.0990883	\N, Kitl	\N	1.0271e+08	2.68969e+06	854	For
				14	17470000	0.00561823	10	1	356482	359762	0.00613157	0.708282	369	10.092	0.0990883	\N	\N	1.80087e+07	538750	167	For
				14	100280000	0.00561823	10	1	356482	359762	0.00613157	0.706368	370	10.092	0.0990883	\N	\N	9.99659e+07	-314051	840	For
				17	55670000	0.00561823	10	1	356482	359762	0.00613157	0.704464	371	10.092	0.0990883	\N, Ebi3	\N	5.62965e+07	626521	632	For
				17	89020000	0.00561823	10	1	356482	359762	0.00613157	0.70257	372	10.092	0.0990883	Fshr, \N	\N	8.69542e+07	-2.06575e+06	791	For
				4	115610000	0.00564929	5	18	356487	359745	0.0106389	0.728858	373	0.280316	3.5674	Atpaf1, \N	\N	1.15838e+08	228328	911	Rev
				18	74790000	0.00564929	5	18	356487	359745	0.0106389	0.726909	374	0.280316	3.5674	Scarna17, \N	\N	7.55401e+07	750076	731	Rev
				6	112620000	0.00572384	47	25	356445	359738	0.00926635	0.727739	375	1.89737	0.527046	Oxtr, \N	\N	1.12927e+08	307023	895	For
				5	34270000	0.00575991	18	38	356474	359725	0.0104962	0.73267	376	0.478004	2.09203	Rnf4, \N, Mxd4	\N	3.36913e+07	-578657	23	Rev
				19	34760000	0.00576262	36	17	356456	359746	0.00879641	0.730783	377	2.13719	0.467904	Lipa, \N, Slc16a12	\N	3.4515e+07	-244955	521	For
				1	143690000	0.00585901	21	7	356471	359756	0.00786418	0.732558	378	3.02765	0.33029	Uchl5, \N	\N	1.43919e+08	228760	1030	For
				9	71100000	0.00585901	21	7	356471	359756	0.00786418	0.730625	379	3.02765	0.33029	Lipc, \N	\N	7.15702e+07	470204	712	For
				11	53080000	0.00585901	21	7	356471	359756	0.00786418	0.728703	380	3.02765	0.33029	Rad50, \N, Gm26551	\N	5.33469e+07	266862	619	For
				16	22380000	0.00585901	21	7	356471	359756	0.00786418	0.72679	381	3.02765	0.33029	Dgkg, \N, Igf2bp2	\N	2.32821e+07	902075	470	For
				11	24190000	0.00588807	84	122	356408	359641	0.00991625	0.73038	382	0.69477	1.43932	4930538E20Rik, \N	\N	2.41629e+07	-27137	1095	Rev
				7	137640000	0.00589973	60	35	356432	359728	0.0100687	0.728541	383	1.73014	0.577989	\N	\N	1.34715e+08	-2.92475e+06	993	For
				1	166790000	0.00596973	42	70	356450	359693	0.0104923	0.729313	384	0.605459	1.65164	\N	\N	1.66814e+08	24239.9	1066	Rev
				17	51890000	0.00597988	29	53	356463	359710	0.0106992	0.727553	385	0.552154	1.81109	Satb1, \N	\N	5.18865e+07	-3549.39	610	Rev
				20	139780000	0.00597988	29	53	356463	359710	0.0106992	0.725668	386	0.552154	1.81109	Cldn2, \N	\N	1.40545e+08	764529	1016	Rev
				12	54740000	0.00601597	16	35	356476	359728	0.0110126	0.72631	387	0.461313	2.16772	Baz1a, \N	\N	5.5427e+07	687039	1110	Rev
				2	15980000	0.00603821	14	3	356478	359760	0.00728606	0.734034	388	4.70963	0.212331	Malrd1, \N	\N	1.42468e+07	-1.73316e+06	438	For
				2	129860000	0.00603821	14	3	356478	359760	0.00728606	0.732147	389	4.70963	0.212331	Stk35, \N	\N	1.29183e+08	-676788	333	For
				4	103280000	0.00603821	14	3	356478	359760	0.00728606	0.730269	390	4.70963	0.212331	Mier1, \N	\N	1.03168e+08	-111786	296	For
				12	104050000	0.00603821	14	3	356478	359760	0.00728606	0.728402	391	4.70963	0.212331	Serpina3f, \N	\N	1.02543e+08	-1.50746e+06	295	For
				18	38070000	0.00603821	14	3	356478	359760	0.00728606	0.726543	392	4.70963	0.212331	Hdac3, \N	\N	3.90439e+07	973907	547	For
				12	4550000	0.00610681	40	20	356452	359743	0.00956291	0.727712	393	2.01847	0.495426	Itsn2, Ncoa1, \N	\N	3.85375e+06	-696252	377	For
				13	119750000	0.00610681	40	20	356452	359743	0.00956291	0.725866	394	2.01847	0.495426	Nnt, Gm21370, Gm21731, \N	\N	1.1963e+08	-120100	934	For
				16	34980000	0.00610681	40	20	356452	359743	0.00956291	0.724028	395	2.01847	0.495426	Mylk, \N	\N	3.57413e+07	761279	529	For
				2	122030000	0.00610888	1	10	356491	359753	0.0117271	0.743785	396	0.100915	9.90933	Patl2, \N	\N	1.22127e+08	96814.5	951	Rev
				3	148330000	0.00610888	1	10	356491	359753	0.0117271	0.741912	397	0.100915	9.90933	\N	\N	1.46778e+08	-1.5516e+06	144	Rev
				6	49610000	0.00610888	1	10	356491	359753	0.0117271	0.740048	398	0.100915	9.90933	\N	\N	4.87106e+07	-899421	597	Rev
				16	88260000	0.00610888	1	10	356491	359753	0.0117271	0.738193	399	0.100915	9.90933	\N	\N	8.77249e+07	-535086	795	Rev
				20	102530000	0.00610888	1	10	356491	359753	0.0117271	0.736348	400	0.100915	9.90933	Phka1, Hdac8, \N	\N	1.06835e+08	4.30509e+06	873	Rev
				4	129090000	0.00611896	10	26	356482	359737	0.0113591	0.734791	401	0.388127	2.57647	Azin2, Fndc5, \N	\N	1.29583e+08	493008	335	Rev
				3	132920000	0.00617113	12	2	356480	359761	0.00713859	0.750463	402	6.05522	0.165147	\N	\N	1.33336e+08	415894	341	For
				5	98080000	0.00617113	12	2	356480	359761	0.00713859	0.748601	403	6.05522	0.165147	Antxr2, \N	\N	9.94781e+07	1.39812e+06	838	For
				6	8600000	0.00617113	12	2	356480	359761	0.00713859	0.746748	404	6.05522	0.165147	Glcci1, \N	\N	8.5411e+06	-58895.7	409	For
				9	110210000	0.00617113	12	2	356480	359761	0.00713859	0.744904	405	6.05522	0.165147	Kif9, Ngp, \N	\N	1.09026e+08	-1.18449e+06	300	For
				16	13720000	0.00617113	12	2	356480	359761	0.00713859	0.743069	406	6.05522	0.165147	Ntan1, \N	\N, Pdxdc1	1.38322e+07	112247	1091	For
				20	49190000	0.00617113	12	2	356480	359761	0.00713859	0.741243	407	6.05522	0.165147	Enox2, \N	\N	4.84358e+07	-754168	596	For
				10	81130000	0.00617481	71	106	356421	359657	0.0105287	0.739789	408	0.675893	1.47952	Nfic, Hmg20b, \N	\N, Mfsd12, Pias4	8.11723e+07	42268.3	119	Rev
				3	88730000	0.00619234	14	32	356478	359731	0.0113877	0.739912	409	0.441492	2.26504	Mex3a, \N	\N	8.84524e+07	-277639	121	Rev
				11	116160000	0.0062461	12	29	356480	359734	0.0115402	0.741549	410	0.41757	2.39481	Itgb4, \N	\N	1.16358e+08	197547	915	Rev
				5	102780000	0.00625459	4	16	356488	359747	0.0118338	0.739818	411	0.252285	3.96376	Arhgap24, \N	\N, Arhgap24	1.0278e+08	491.695	855	Rev
				10	13390000	0.00625459	4	16	356488	359747	0.0118338	0.738022	412	0.252285	3.96376	Phactr2, \N	\N	1.4085e+07	694995	437	Rev
				10	61870000	0.00625459	4	16	356488	359747	0.0118338	0.736235	413	0.252285	3.96376	Gm5424, \N	\N	6.1411e+07	-458971	666	Rev
				1	133650000	0.00626658	76	112	356416	359651	0.0106397	0.741964	414	0.68473	1.46043	Atp2b4, \N	\N	1.33515e+08	-134727	342	Rev
				13	58550000	0.00627444	44	23	356448	359740	0.0100411	0.741116	415	1.93071	0.517944	Hnrnpk, \N	\N	5.8399e+07	-150974	644	For
				6	149250000	0.00628785	24	9	356468	359754	0.00875449	0.742582	416	2.69125	0.371575	Amn1, \N	\N	1.49191e+08	-59129.3	359	For
				15	39960000	0.00628785	24	9	356468	359754	0.00875449	0.740801	417	2.69125	0.371575	Dpys, \N	\N, Dpys	3.99096e+07	-50443.8	549	For
				20	75430000	0.00628785	24	9	356468	359754	0.00875449	0.739029	418	2.69125	0.371575	F8, \N	\N	7.51237e+07	-306336	260	For
				10	40350000	0.00634612	36	62	356456	359701	0.0112512	0.741267	419	0.585931	1.70669	Cdk19, \N	\N	4.05045e+07	154491	200	Rev
				15	38260000	0.00640367	27	11	356465	359752	0.00918052	0.742276	420	2.47718	0.403685	\N, Azin1	\N	3.86067e+07	346681	545	For
				7	17050000	0.00642496	63	96	356429	359667	0.0110472	0.741739	421	0.662212	1.51009	Pnmal2, \N	\N, Ppp5c	1.70297e+07	-20302.5	449	Rev
				5	147330000	0.00643312	151	111	356341	359652	0.0112547	0.740154	422	1.373	0.728332	Flt3, \N	\N, Cdx2	1.47363e+08	32546	58	For
				15	6530000	0.00648056	66	40	356426	359723	0.0113046	0.739281	423	1.66526	0.600506	C9, \N	\N	8.44754e+06	1.91754e+06	406	For
				2	153000000	0.00650085	76	48	356416	359715	0.0116731	0.738009	424	1.59799	0.625787	Tm9sf4, Kif3b, Bcl2l1, \N	\N, Pdrg1	1.53071e+08	70852.4	362	For
				19	10890000	0.00653059	27	50	356465	359713	0.0117348	0.73748	425	0.54492	1.83513	Cd5, \N	\N	1.0647e+07	-242965	417	Rev
				19	47700000	0.00653059	27	50	356465	359713	0.0117348	0.735749	426	0.54492	1.83513	Gsto1, Sh3pxd2a, \N	\N	4.74978e+07	-202161	102	Rev
				1	184700000	0.00657363	19	39	356473	359724	0.0119755	0.736991	427	0.491623	2.03408	4930488B22Rik, \N, Gm23349	\N	1.83444e+08	-1.2558e+06	1081	Rev
				4	16150000	0.00657661	37	18	356455	359745	0.0101476	0.736544	428	2.07453	0.482037	Osgin2, Ripk2, \N	\N	1.85705e+07	2.42054e+06	452	For
				3	89840000	0.00669913	93	62	356399	359701	0.0125387	0.736688	429	1.5139	0.660547	She, \N	\N	8.93906e+07	-449370	26	For
				1	143240000	0.00670176	3	14	356489	359749	0.01274	0.734974	430	0.216245	4.62438	\N	\N	1.43197e+08	-43433.2	1029	Rev
				4	126600000	0.00670176	3	14	356489	359749	0.01274	0.733269	431	0.216245	4.62438	\N, AU040320, Psmb2	\N	1.26213e+08	-387222	971	Rev
				17	67170000	0.00670176	3	14	356489	359749	0.01274	0.731572	432	0.216245	4.62438	Ptprm, \N	\N	6.61128e+07	-1.0572e+06	690	Rev
				3	82100000	0.00670538	7	21	356485	359742	0.0125644	0.743213	433	0.336379	2.97284	Gucy1b3, Ctso, \N	\N	8.08019e+07	-1.29814e+06	768	Rev
				18	79350000	0.00670538	7	21	356485	359742	0.0125644	0.7415	434	0.336379	2.97284	\N, Setbp1	\N	8.00046e+07	654583	758	Rev
				3	54500000	0.00678	2	12	356490	359751	0.0129511	0.752713	435	0.168191	5.94561	Gm26678, \N	\N	5.51709e+07	670883	630	Rev
				5	151620000	0.00678	2	12	356490	359751	0.0129511	0.750986	436	0.168191	5.94561	D730045B01Rik, \N	\N	1.49419e+08	-2.20071e+06	360	Rev
				8	94230000	0.00678	2	12	356490	359751	0.0129511	0.749268	437	0.168191	5.94561	Slc12a3, \N	\N	9.43575e+07	127468	816	Rev
				13	81090000	0.00678	2	12	356490	359751	0.0129511	0.747557	438	0.168191	5.94561	Gm8399, Arrdc3, \N	\N	7.45257e+07	-6.56432e+06	722	Rev
				16	15980000	0.00678	2	12	356490	359751	0.0129511	0.745854	439	0.168191	5.94561	Spidr, \N	\N	1.38322e+07	-2.14775e+06	1091	Rev
				7	30970000	0.0067987	83	120	356409	359643	0.0114913	0.744966	440	0.697943	1.43278	Fxyd5, Lsr, \N	\N	3.08562e+07	-113752	189	Rev
				1	172070000	0.00687024	19	6	356473	359757	0.0090579	0.745864	441	3.19584	0.312907	Atp1a2, Cfap45, \N, Cd48	\N	1.71909e+08	-161369	371	For
				2	163050000	0.00687024	19	6	356473	359757	0.0090579	0.744177	442	3.19584	0.312907	Tox2, Mybl2, \N	\N	1.63029e+08	-21144.1	1152	For
				8	4320000	0.00687024	19	6	356473	359757	0.0090579	0.742497	443	3.19584	0.312907	Map2k7, \N	\N	3.38093e+06	-939065	147	For
				10	111690000	0.00687024	19	6	356473	359757	0.0090579	0.740824	444	3.19584	0.312907	Phlda1, \N	\N	1.11096e+08	-594401	893	For
				11	51540000	0.00687024	19	6	356473	359757	0.0090579	0.73916	445	3.19584	0.312907	Nhp2, \N	\N, Col23a1	5.15634e+07	23448.9	606	For
				20	157590000	0.00687024	19	6	356473	359757	0.0090579	0.737502	446	3.19584	0.312907	Sms, \N	\N	1.59716e+08	2.126e+06	1057	For
				13	98950000	0.00690403	67	41	356425	359722	0.0120966	0.741038	447	1.64926	0.606332	Gm24733, Tnpo1, \N	Tnpo1, \N	9.88998e+07	-50210.5	835	For
				5	140280000	0.00694295	17	36	356475	359727	0.0127056	0.743025	448	0.47653	2.0985	Iqce, \N	\N	1.40594e+08	313644	13	Rev
				11	40710000	0.00694295	17	36	356475	359727	0.0127056	0.74137	449	0.47653	2.0985	Nudcd2, \N	\N, Nudcd2	4.06982e+07	-11799.4	555	Rev
				2	5840000	0.00701846	34	16	356458	359747	0.0106514	0.741507	450	2.14461	0.466286	Camk1d, \N	\N	6.38069e+06	540689	394	For
				17	56290000	0.00707959	126	90	356366	359673	0.0141021	0.741727	451	1.41299	0.707718	Uhrf1, \N	\N, Uhrf1	5.62965e+07	6520.85	632	For
				1	95690000	0.00708198	41	68	356451	359695	0.0124959	0.740086	452	0.608428	1.64358	St8sia4, \N	\N	9.40289e+07	-1.66113e+06	811	Rev
				16	19070000	0.00726264	75	110	356417	359653	0.012376	0.744592	453	0.688009	1.45347	\N, Iglv1	\N	1.90076e+07	-62390.7	170	Rev
				20	13410000	0.0072725	9	24	356483	359739	0.0135603	0.746207	454	0.378425	2.64253	Cask, n-R5s3, \N	\N, Nyx	1.34324e+07	22434.4	432	Rev
				19	6930000	0.00727277	63	38	356429	359725	0.012598	0.744897	455	1.67323	0.597648	Prdx5, Stip1, \N	\N	6.39644e+06	-533560	395	For
				12	108590000	0.00729623	134	97	356358	359666	0.0124018	0.74359	456	1.39427	0.717223	Evl, \N	\N, Evl	1.08641e+08	50639.9	886	For
				18	69590000	0.007341	38	64	356454	359699	0.0130094	0.743425	457	0.599155	1.66902	Tcf4, \N	\N, Tcf4	6.96281e+07	38128.8	1113	Rev
				1	85790000	0.00743587	38	19	356454	359744	0.0115902	0.74471	458	2.01846	0.495427	Sp100, \N	\N	8.56846e+07	-105395	120	For
				8	34670000	0.00743626	20	40	356472	359723	0.0135431	0.745216	459	0.50456	1.98192	Dusp4, \N	\N	3.46159e+07	-54142.1	93	Rev
				13	12590000	0.00743626	20	40	356472	359723	0.0135431	0.743596	460	0.50456	1.98192	Lgals8, \N	\N	1.2345e+07	-244965	427	Rev
				13	51700000	0.00747568	121	86	356371	359677	0.0147734	0.744314	461	1.42003	0.704211	Sema4d, \N	\N, Sema4d	5.17604e+07	60350.9	70	For
				8	15060000	0.0074838	11	27	356481	359736	0.0138875	0.742814	462	0.411127	2.43234	Arhgef10, \N	\N, Myom2	1.50073e+07	-52732.7	163	Rev
				1	31660000	0.00756592	7	0	356485	359763	0.00756592	0.808851	463	#DIV/0!	0	Gm10307, \N	\N	3.35793e+07	1.91933e+06	516	For
				1	46250000	0.00756592	7	0	356485	359763	0.00756592	0.807108	464	#DIV/0!	0	Dnah7b, \N	\N	4.41195e+07	-2.13055e+06	572	For
				1	63020000	0.00756592	7	0	356485	359763	0.00756592	0.805372	465	#DIV/0!	0	Ndufs1, \N	\N	6.31307e+07	110703	674	For
				2	117250000	0.00756592	7	0	356485	359763	0.00756592	0.803644	466	#DIV/0!	0	Gm13982, Gm25514, \N	\N	1.17403e+08	153270	4	For
				3	67340000	0.00756592	7	0	356485	359763	0.00756592	0.801923	467	#DIV/0!	0	\N	\N	6.89743e+07	1.63426e+06	244	For
				5	45910000	0.00756592	7	0	356485	359763	0.00756592	0.800209	468	#DIV/0!	0	\N	\N	4.54911e+07	-418945	581	For
				6	30850000	0.00756592	7	0	356485	359763	0.00756592	0.798503	469	#DIV/0!	0	Gm13835, \N	\N	3.12202e+07	370160	496	For
				6	42490000	0.00756592	7	0	356485	359763	0.00756592	0.796804	470	#DIV/0!	0	Zyx, \N	\N	4.15503e+07	-939738	203	For
				6	147480000	0.00756592	7	0	356485	359763	0.00756592	0.795112	471	#DIV/0!	0	Ccdc91, \N	\N	1.46464e+08	-1.01552e+06	1037	For
				7	82540000	0.00756592	7	0	356485	359763	0.00756592	0.793428	472	#DIV/0!	0	Eftud1, \N	\N	8.22383e+07	-301692	773	For
				8	91820000	0.00756592	7	0	356485	359763	0.00756592	0.791751	473	#DIV/0!	0	Gm24254, \N	\N	9.12533e+07	-566743	803	For
				9	4320000	0.00756592	7	0	356485	359763	0.00756592	0.79008	474	#DIV/0!	0	Gm22195, \N	\N	7.17915e+06	2.85915e+06	401	For
				13	5270000	0.00756592	7	0	356485	359763	0.00756592	0.788417	475	#DIV/0!	0	\N	\N	5.84204e+06	572041	392	For
				13	8250000	0.00756592	7	0	356485	359763	0.00756592	0.78676	476	#DIV/0!	0	\N, Gm9742	\N	8.45874e+06	208745	407	For
				13	75600000	0.00756592	7	0	356485	359763	0.00756592	0.785111	477	#DIV/0!	0	\N, Ell2	\N	7.45257e+07	-1.07432e+06	722	For
				14	43520000	0.00756592	7	0	356485	359763	0.00756592	0.783469	478	#DIV/0!	0	Ear1, \N	\N	4.505e+07	1.52995e+06	580	For
				14	77210000	0.00756592	7	0	356485	359763	0.00756592	0.781833	479	#DIV/0!	0	Enox1, \N	\N	7.68454e+07	-364647	1120	For
				15	56060000	0.00756592	7	0	356485	359763	0.00756592	0.780204	480	#DIV/0!	0	\N, Sntb1	\N	5.87289e+07	2.66886e+06	648	For
				16	28500000	0.00756592	7	0	356485	359763	0.00756592	0.778582	481	#DIV/0!	0	Fgf12, \N	\N	3.01826e+07	1.68256e+06	186	For
				16	38870000	0.00756592	7	0	356485	359763	0.00756592	0.776967	482	#DIV/0!	0	B4galt4, \N	\N	3.8396e+07	-473952	543	For
				16	62090000	0.00756592	7	0	356485	359763	0.00756592	0.775358	483	#DIV/0!	0	\N	\N	5.98355e+07	-2.25454e+06	657	For
				17	85190000	0.00756592	7	0	356485	359763	0.00756592	0.773756	484	#DIV/0!	0	Camkmt, \N	\N	8.61515e+07	961536	787	For
				20	37650000	0.00756592	7	0	356485	359763	0.00756592	0.772161	485	#DIV/0!	0	Gm24147, \N	\N	4.84358e+07	1.07858e+07	596	For
				20	95740000	0.00756592	7	0	356485	359763	0.00756592	0.770572	486	#DIV/0!	0	Msn, \N	\N	9.4181e+07	-1.55904e+06	813	For
				20	156530000	0.00756592	7	0	356485	359763	0.00756592	0.76899	487	#DIV/0!	0	Gm23404, \N	\N	1.59716e+08	3.186e+06	1057	For
				20	168290000	0.00756592	7	0	356485	359763	0.00756592	0.767414	488	#DIV/0!	0	\N, Frmpd4	\N	1.69097e+08	807179	1068	For
				6	134930000	0.00758787	96	65	356396	359698	0.0143156	0.766104	489	1.49061	0.670868	Gpr19, \N	\N	1.35361e+08	430798	995	For
				11	55040000	0.00762194	59	35	356433	359728	0.0130417	0.765314	490	1.7013	0.587787	Slc36a1, Gm2a, \N	\N	5.48589e+07	-181115	627	For
				7	46960000	0.00766519	28	12	356464	359751	0.0111672	0.76546	491	2.35485	0.424656	Tsg101, \N	\N	4.64075e+07	-552515	212	For
				9	32970000	0.00766519	28	12	356464	359751	0.0111672	0.763904	492	2.35485	0.424656	Ets1, Fli1, \N	\N, Fli1	3.26148e+07	-355201	42	For
				15	93890000	0.00772103	23	44	356469	359719	0.0139955	0.765235	493	0.527493	1.89576	\N	\N	9.33467e+07	-543265	808	Rev
				6	71230000	0.00774485	25	10	356467	359753	0.0109914	0.767929	494	2.52305	0.396346	Rmnd5a, \N	\N	7.1333e+07	103032	708	For
				9	108590000	0.00775676	64	39	356428	359724	0.0134987	0.766758	495	1.6562	0.603792	Klhdc8b, \N	\N	1.09026e+08	435511	300	For
				19	11070000	0.00775676	64	39	356428	359724	0.0134987	0.765212	496	1.6562	0.603792	Cd5, Ms4a4b, Ms4a6b, \N	\N	1.0647e+07	-422965	417	For
				2	144190000	0.00776238	109	76	356383	359687	0.015025	0.763674	497	1.44751	0.690843	Gm5535, \N	\N	1.42901e+08	-1.28923e+06	1024	For
				12	71180000	0.00778648	6	19	356486	359744	0.0146567	0.767821	498	0.318676	3.13799	Actr10, \N, Frmd6	\N	7.08556e+07	-324394	704	Rev
				17	87150000	0.00783735	77	112	356415	359651	0.0133513	0.766896	499	0.693742	1.44146	Mcfd2, Gm22346, \N	\N	8.69542e+07	-195754	791	Rev
				7	127800000	0.00789396	97	66	356395	359697	0.014931	0.766914	500	1.48331	0.674166	Fbxl19, \N	\N, Bcl7c	1.27787e+08	-12556.5	331	For
				3	75500000	0.00797412	17	5	356475	359758	0.0102933	0.773475	501	3.43131	0.291434	Serpini2, Gm25846, \N	\N	7.91779e+07	3.67793e+06	752	For
				8	35510000	0.00797412	17	5	356475	359758	0.0102933	0.771934	502	3.43131	0.291434	Ppp1r3b, Eri1, \N	\N	3.52039e+07	-306077	525	For
				13	81730000	0.00797412	17	5	356475	359758	0.0102933	0.7704	503	3.43131	0.291434	Gpr98, Cetn3, \N	\N	7.45257e+07	-7.20432e+06	722	For
				12	115800000	0.00801338	185	142	356307	359621	0.0148558	0.769407	504	1.31493	0.760494	Ighv8-12, \N	\N, Ighv1-73	1.158e+08	112.573	909	For
				6	17750000	0.00804692	43	70	356449	359693	0.0141927	0.769426	505	0.619876	1.61323	St7, \N	\N	1.57486e+07	-2.00141e+06	445	Rev
				7	141530000	0.00804692	43	70	356449	359693	0.0141927	0.767905	506	0.619876	1.61323	Slc25a22, \N	\N	1.41188e+08	-342332	1019	Rev
				1	3840000	0.00806546	0	7	356492	359756	0.0156314	0.766426	507	0	#DIV/0!	\N	\N	4.84775e+06	1.00775e+06	1087	Rev
				1	54400000	0.00806546	0	7	356492	359756	0.0156314	0.764917	508	0	#DIV/0!	\N, Hecw2	\N	5.2249e+07	-2.15099e+06	1108	Rev
				1	67090000	0.00806546	0	7	356492	359756	0.0156314	0.763414	509	0	#DIV/0!	Acadl, \N	\N	6.68197e+07	-270255	239	Rev
				2	47910000	0.00806546	0	7	356492	359756	0.0156314	0.761918	510	0	#DIV/0!	\N, Gm13481	\N	4.83142e+07	404198	594	Rev
				2	57890000	0.00806546	0	7	356492	359756	0.0156314	0.760427	511	0	#DIV/0!	Cytip, \N	\N	4.98855e+07	-8.0045e+06	601	Rev
				2	106050000	0.00806546	0	7	356492	359756	0.0156314	0.758941	512	0	#DIV/0!	Elp4, \N	\N	1.04534e+08	-1.51598e+06	865	Rev
				2	151890000	0.00806546	0	7	356492	359756	0.0156314	0.757462	513	0	#DIV/0!	Slc52a3, \N	\N	1.51982e+08	91545.1	361	Rev
				3	114490000	0.00806546	0	7	356492	359756	0.0156314	0.755988	514	0	#DIV/0!	\N	\N	1.13632e+08	-857752	898	Rev
				3	128060000	0.00806546	0	7	356492	359756	0.0156314	0.75452	515	0	#DIV/0!	Alpk1, \N	\N	1.29529e+08	1.46869e+06	980	Rev
				7	35700000	0.00806546	0	7	356492	359756	0.0156314	0.753058	516	0	#DIV/0!	Ankrd27, \N	\N	3.18542e+07	-3.84576e+06	500	Rev
				7	86130000	0.00806546	0	7	356492	359756	0.0156314	0.751602	517	0	#DIV/0!	Vmn2r75, \N	\N	8.36529e+07	-2.47706e+06	778	Rev
				7	98870000	0.00806546	0	7	356492	359756	0.0156314	0.750151	518	0	#DIV/0!	Uvrag, \N	\N	9.98243e+07	954286	128	Rev
				8	66540000	0.00806546	0	7	356492	359756	0.0156314	0.748705	519	0	#DIV/0!	01/03/01, \N	\N	6.77114e+07	1.17138e+06	695	Rev
				9	112990000	0.00806546	0	7	356492	359756	0.0156314	0.747265	520	0	#DIV/0!	\N	\N	1.14715e+08	1.72457e+06	902	Rev
				10	30820000	0.00806546	0	7	356492	359756	0.0156314	0.745831	521	0	#DIV/0!	Ncoa7, \N	\N	2.85468e+07	-2.27319e+06	64	Rev
				10	97220000	0.00806546	0	7	356492	359756	0.0156314	0.744402	522	0	#DIV/0!	\N	\N	9.73132e+07	93202.3	830	Rev
				11	27070000	0.00806546	0	7	356492	359756	0.0156314	0.742979	523	0	#DIV/0!	\N	\N	2.97942e+07	2.72418e+06	488	Rev
				11	39220000	0.00806546	0	7	356492	359756	0.0156314	0.741561	524	0	#DIV/0!	\N	\N	4.06982e+07	1.4782e+06	555	Rev
				12	19200000	0.00806546	0	7	356492	359756	0.0156314	0.740149	525	0	#DIV/0!	Gm5784, \N	\N	1.29333e+07	-6.26665e+06	20	Rev
				12	27800000	0.00806546	0	7	356492	359756	0.0156314	0.738741	526	0	#DIV/0!	\N	\N	3.19513e+07	4.1513e+06	502	Rev
				12	51570000	0.00806546	0	7	356492	359756	0.0156314	0.73734	527	0	#DIV/0!	Scfd1, \N	\N	5.1857e+07	286951	218	Rev
				13	38080000	0.00806546	0	7	356492	359756	0.0156314	0.735943	528	0	#DIV/0!	Rreb1, \N	\N	3.78434e+07	-236638	44	Rev
				14	42320000	0.00806546	0	7	356492	359756	0.0156314	0.734552	529	0	#DIV/0!	Gm8005, \N	\N	4.09553e+07	-1.3647e+06	557	Rev
				15	16270000	0.00806546	0	7	356492	359756	0.0156314	0.733166	530	0	#DIV/0!	\N	\N	1.00882e+07	-6.18181e+06	1090	Rev
				15	88140000	0.00806546	0	7	356492	359756	0.0156314	0.731785	531	0	#DIV/0!	\N	\N	8.88108e+07	670800	1126	Rev
				16	8370000	0.00806546	0	7	356492	359756	0.0156314	0.73041	532	0	#DIV/0!	\N	\N	1.06887e+07	2.31869e+06	86	Rev
				18	12420000	0.00806546	0	7	356492	359756	0.0156314	0.729039	533	0	#DIV/0!	Osbpl1a, \N, Tmem241	\N	1.27926e+07	372607	431	Rev
				18	58400000	0.00806546	0	7	356492	359756	0.0156314	0.727674	534	0	#DIV/0!	Slc27a6, \N	\N	5.72685e+07	-1.13151e+06	637	Rev
				11	106580000	0.00812376	83	119	356409	359644	0.0137787	0.780626	535	0.70381	1.42084	Pecam1, \N	\N	1.06636e+08	56009.5	872	Rev
				8	126790000	0.00823732	283	347	356209	359416	0.0150364	0.782019	536	0.822905	1.21521	\N	\N	1.26643e+08	-146804	329	Rev
				2	126620000	0.00834552	21	41	356471	359722	0.0151946	0.783389	537	0.516866	1.93474	Hdc, Slc27a2, \N	\N	1.27255e+08	635234	1147	Rev
				3	75340000	0.00837741	16	34	356476	359729	0.0153959	0.783264	538	0.474883	2.10578	\N, Serpini2	\N	7.91779e+07	3.83793e+06	752	Rev
				13	49350000	0.00843788	43	23	356449	359740	0.013562	0.784035	539	1.88683	0.52999	Bicd2, \N	\N	4.71084e+07	-2.24157e+06	591	For
				11	34750000	0.00855378	24	45	356468	359718	0.0155007	0.786083	540	0.538196	1.85806	Dock2, \N	\N	3.25371e+07	-2.21285e+06	511	Rev
				15	97680000	0.0085609	65	97	356427	359666	0.0147676	0.786312	541	0.676193	1.47887	Hdac7, \N	\N, Rpap3	9.77669e+07	86859.2	53	Rev
				19	15880000	0.00860179	27	49	356465	359714	0.0155157	0.785351	542	0.556043	1.79842	Psat1, \N	\N, Gm3329	1.58402e+07	-39848.1	446	Rev
				3	133330000	0.00862544	8	22	356484	359741	0.0161551	0.784847	543	0.366959	2.7251	Arhgef38, \N	\N, Ppa2	1.33336e+08	5893.61	341	Rev
				6	145900000	0.00887007	52	30	356440	359733	0.01485	0.791763	544	1.74935	0.571642	Rassf8, \N	\N	1.46304e+08	404102	1036	For
				8	88610000	0.00887007	52	30	356440	359733	0.01485	0.79031	545	1.74935	0.571642	Nod2, \N	\N	9.08291e+07	2.21908e+06	802	For
				6	91110000	0.00892729	66	98	356426	359665	0.0153971	0.789588	546	0.67959	1.47148	Nup210, \N	\N	9.06914e+07	-418640	274	Rev
				2	9540000	0.00894927	5	17	356487	359746	0.0169234	0.788283	547	0.296806	3.3692	Gm13256, \N	\N	9.55221e+06	12211.6	85	Rev
				3	125980000	0.00894927	5	17	356487	359746	0.0169234	0.786845	548	0.296806	3.3692	Ugt8a, \N	\N	1.23511e+08	-2.46886e+06	960	Rev
				9	61500000	0.00894927	5	17	356487	359746	0.0169234	0.785412	549	0.296806	3.3692	\N	\N	6.1145e+07	-355013	48	Rev
				9	78030000	0.00894927	5	17	356487	359746	0.0169234	0.783984	550	0.296806	3.3692	Elovl5, \N	\N, Fbxo9	7.80706e+07	40634	743	Rev
				16	37500000	0.00894927	5	17	356487	359746	0.0169234	0.782561	551	0.296806	3.3692	Fstl1, \N, Hgd	\N	3.66709e+07	-829072	43	Rev
				5	10900000	0.00896534	12	28	356480	359735	0.0166305	0.787411	552	0.432485	2.31222	Gm8879, \N	\N	1.11831e+07	283055	420	Rev
				10	115530000	0.00896534	12	28	356480	359735	0.0166305	0.785987	553	0.432485	2.31222	Tmem19, \N	\N	1.17113e+08	1.58327e+06	312	Rev
				3	142910000	0.00896539	10	25	356482	359738	0.0167102	0.788964	554	0.403653	2.47737	\N	\N	1.42619e+08	-290658	1023	Rev
				4	57910000	0.00896539	10	25	356482	359738	0.0167102	0.787542	555	0.403653	2.47737	Akap2, \N	\N	5.93357e+07	1.42568e+06	652	Rev
				12	100650000	0.00896539	10	25	356482	359738	0.0167102	0.786126	556	0.403653	2.47737	9030617O03Rik, \N, Rps6ka5	\N	1.00729e+08	78554.2	845	Rev
				17	35420000	0.00896539	10	25	356482	359738	0.0167102	0.784714	557	0.403653	2.47737	Apom, \N	\N	3.5281e+07	-139011	94	Rev
				19	24590000	0.00896539	10	25	356482	359738	0.0167102	0.783308	558	0.403653	2.47737	Pip5k1b, \N	\N	2.47017e+07	111717	475	Rev
				11	20790000	0.00897108	19	38	356473	359725	0.0164069	0.782961	559	0.504561	1.98192	Sertad2, \N	\N	2.11776e+07	387585	462	Rev
				19	44160000	0.00897108	19	38	356473	359725	0.0164069	0.781563	560	0.504561	1.98192	Scd2, \N	\N	4.43191e+07	159133	1105	Rev
				4	8980000	0.00898959	20	7	356472	359756	0.0121698	0.784638	561	2.88346	0.346805	Rps18-ps2, \N	\N	7.68811e+06	-1.29189e+06	404	For
				4	155370000	0.00898959	20	7	356472	359756	0.0121698	0.783242	562	2.88346	0.346805	Prkcz, \N	\N	1.5504e+08	-329538	363	For
				1	165440000	0.00901596	29	13	356463	359750	0.0133311	0.784201	563	2.25134	0.44418	Creg1, \N	\N	1.65848e+08	408062	1065	For
				13	104780000	0.00901596	29	13	356463	359750	0.0133311	0.78281	564	2.25134	0.44418	Cwc27, \N	\N	1.0423e+08	-549887	864	For
				4	153980000	0.00906405	36	18	356456	359745	0.0140613	0.783414	565	2.01845	0.495429	Dffb, \N	\N	1.5504e+08	1.06046e+06	363	For
				12	78390000	0.00906405	36	18	356456	359745	0.0140613	0.78203	566	2.01845	0.495429	Gphn, \N	\N	7.898e+07	589967	750	For
				16	35880000	0.00906589	45	72	356447	359691	0.0159834	0.780818	567	0.630688	1.58557	Parp14, \N	\N	3.57413e+07	-138721	529	Rev
				12	87150000	0.00910965	15	4	356477	359759	0.0114607	0.786602	568	3.78453	0.264234	Sptlc2, \N, Angel1	\N	8.68631e+07	-286894	74	For
				13	97080000	0.00910965	15	4	356477	359759	0.0114607	0.78522	569	3.78453	0.264234	Gfm2, \N	\N	9.57985e+07	-1.28149e+06	1128	For
				1	69710000	0.00927902	40	21	356452	359742	0.0147342	0.787454	570	1.92234	0.520199	Ikzf2, \N	\N, Ikzf2	6.97378e+07	27795.9	247	For
				20	113910000	0.00927902	40	21	356452	359742	0.0147342	0.786075	571	1.92234	0.520199	Dach2, Gm23985, \N	\N, Dach2	1.13866e+08	-43787.6	899	For
				2	35200000	0.00928106	67	42	356425	359721	0.016363	0.785357	572	1.60999	0.621122	Gm13445, Traf1, Psmd5, \N	\N	3.54931e+07	293148	95	For
				13	112480000	0.00928258	87	123	356405	359640	0.0157351	0.784309	573	0.713737	1.40108	Il31ra, \N	\N, Il6st	1.12429e+08	-50881.5	36	Rev
				3	144720000	0.00928347	62	38	356430	359725	0.0161187	0.782948	574	1.64666	0.607289	\N, Hs2st1	\N	1.44469e+08	-251186	1032	For
				13	52130000	0.00934103	58	88	356434	359675	0.016249	0.785569	575	0.665084	1.50357	\N	\N	5.22449e+07	114926	613	Rev
				5	136170000	0.00939707	116	157	356376	359606	0.0180827	0.787981	576	0.74555	1.34129	Rasa4, \N	\N, Rasa4	1.35978e+08	-191955	142	Rev
				3	59180000	0.00949291	102	71	356390	359692	0.0181714	0.78796	577	1.44993	0.689688	Gpr87, \N	\N, P2ry12	5.92127e+07	32656.7	651	For
				18	39030000	0.0095669	99	137	356393	359626	0.0188984	0.787559	578	0.729183	1.3714	Arhgap26, \N	\N, Arhgap26	3.90439e+07	13907.3	547	Rev
				13	99180000	0.00957422	17	35	356475	359728	0.0175897	0.786292	579	0.490147	2.04021	Gm24733, Tnpo1, \N	\N	9.88998e+07	-280211	835	Rev
				16	27390000	0.00957422	17	35	356475	359728	0.0175897	0.784936	580	0.490147	2.04021	Ccdc50, \N	\N	3.01826e+07	2.79256e+06	186	Rev
				7	132300000	0.00958277	88	124	356404	359639	0.0162417	0.785088	581	0.716119	1.39642	Fgfr2, \N	\N, Fgfr2	1.32283e+08	-16747.4	986	Rev
				5	65970000	0.00963096	117	158	356375	359605	0.0185107	0.784272	582	0.747218	1.3383	Chrna9, \N	\N, 9130230L23Rik	6.5904e+07	-66022.3	108	Rev
				7	101350000	0.00963541	214	169	356278	359594	0.0186092	0.782952	583	1.27806	0.782437	Pde2a, \N	\N, Stard10	1.01394e+08	43943.4	1130	For
				4	44020000	0.00971742	116	83	356376	359680	0.0190769	0.782794	584	1.41055	0.708945	Clta, \N	\N	4.34809e+07	-539062	207	For
				6	54120000	0.00977371	59	89	356433	359674	0.0169987	0.781708	585	0.668949	1.49488	Chn2, \N	\N, Chn2	5.41351e+07	15062.4	225	Rev
				2	167510000	0.00981171	68	43	356424	359720	0.0173692	0.782386	586	1.59602	0.626559	Slc9a8, \N	\N, A530013C23Rik, Gm14321	1.67801e+08	290600	14	For
				2	154640000	0.00989957	79	52	356413	359711	0.0180456	0.782213	587	1.53329	0.652193	Necab3, \N	\N, Pxmp4	1.54613e+08	-26765.6	1053	For
				15	97300000	0.00990586	49	28	356443	359735	0.0164364	0.780913	588	1.76616	0.566199	Pced1b, \N	\N	9.77669e+07	466859	53	For
				1	131150000	0.00995789	110	78	356382	359685	0.0193519	0.780457	589	1.42333	0.702579	Eif2d, \N	\N	1.32032e+08	881849	139	For
				6	34920000	0.00996155	64	95	356428	359668	0.0172482	0.779307	590	0.679808	1.471	2010107G12Rik, \N	\N, Stra8	3.48994e+07	-20625.7	193	Rev
				1	165790000	0.009987	32	55	356460	359708	0.0179236	0.778758	591	0.58712	1.70323	Creg1, \N	\N	1.65848e+08	58062.4	1065	Rev
				5	140550000	0.0100657	198	155	356294	359608	0.0190544	0.778044	592	1.2893	0.775614	Iqce, \N	\N, Lfng	1.40594e+08	43644.1	13	For
				9	56910000	0.0101194	15	32	356477	359731	0.0186771	0.778412	593	0.473029	2.11404	1700017B05Rik, Gm26868, \N	\N	5.76542e+07	744190	640	Rev
				11	53710000	0.0101194	15	32	356477	359731	0.0186771	0.777101	594	0.473029	2.11404	Rad50, \N	\N, Irf1	5.37539e+07	43945	224	Rev
				4	147190000	0.0101227	4	15	356488	359748	0.0192324	0.784509	595	0.269105	3.71602	C230088H06Rik, \N	\N	1.48046e+08	856012	1040	Rev
				5	121690000	0.0101227	4	15	356488	359748	0.0192324	0.783193	596	0.269105	3.71602	Sh2b3, \N, Tmem116	\N	1.21571e+08	-118805	946	Rev
				7	72210000	0.0101227	4	15	356488	359748	0.0192324	0.781881	597	0.269105	3.71602	Mctp2, \N	\N	7.22778e+07	67765.7	715	Rev
				10	53540000	0.0101227	4	15	356488	359748	0.0192324	0.780574	598	0.269105	3.71602	Cep85l, \N	\N	5.34231e+07	-116938	620	Rev
				12	35780000	0.0101227	4	15	356488	359748	0.0192324	0.77927	599	0.269105	3.71602	Ahr, \N	\N	3.89274e+07	3.14745e+06	546	Rev
				15	5710000	0.0101227	4	15	356488	359748	0.0192324	0.777972	600	0.269105	3.71602	\N	\N	3.53522e+06	-2.17478e+06	1085	Rev
				19	59870000	0.0101227	4	15	356488	359748	0.0192324	0.776677	601	0.269105	3.71602	\N	\N	5.96767e+07	-193285	656	Rev
				2	77270000	0.0101377	13	3	356479	359760	0.012348	0.785032	602	4.37322	0.228665	Sestd1, Gm13944, \N	\N	7.92293e+07	1.95932e+06	263	For
				9	64150000	0.0101377	13	3	356479	359760	0.012348	0.78373	603	4.37322	0.228665	Scarletltr, \N	\N	6.48056e+07	655606	683	For
				9	121800000	0.0101377	13	3	356479	359760	0.012348	0.782432	604	4.37322	0.228665	Deb1, \N	\N	1.21932e+08	132024	949	For
				10	125530000	0.0101377	13	3	356479	359760	0.012348	0.781139	605	4.37322	0.228665	Slc16a7, \N	\N	1.27139e+08	1.60947e+06	972	For
				12	35610000	0.0101377	13	3	356479	359760	0.012348	0.77985	606	4.37322	0.228665	\N, Ahr	\N	3.89274e+07	3.31745e+06	546	For
				13	89550000	0.0101377	13	3	356479	359760	0.012348	0.778565	607	4.37322	0.228665	\N	\N	9.15052e+07	1.95518e+06	277	For
				19	47950000	0.0101603	37	19	356455	359744	0.0159202	0.77816	608	1.96534	0.508819	Gsto1, \N	\N	4.74978e+07	-452161	102	For
				1	72250000	0.0101986	7	20	356485	359743	0.0191882	0.778033	609	0.353199	2.83127	Xrcc5, \N	\N	7.11041e+07	-1.14589e+06	706	Rev
				9	120160000	0.0103253	26	47	356466	359716	0.0187008	0.784748	610	0.558235	1.79136	Csrnp1, \N	\N	1.208e+08	639874	939	Rev
				1	157370000	0.0103467	9	1	356483	359762	0.0113688	0.78356	611	9.08278	0.110098	BC026585, \N	\N	1.56928e+08	-442001	1056	For
				2	53810000	0.0103467	9	1	356483	359762	0.0113688	0.782279	612	9.08278	0.110098	\N	\N	4.98855e+07	-3.9245e+06	601	For
				4	41030000	0.0103467	9	1	356483	359762	0.0113688	0.781003	613	9.08278	0.110098	B4galt1, \N	\N	4.34809e+07	2.45094e+06	207	For
				6	53700000	0.0103467	9	1	356483	359762	0.0113688	0.779731	614	9.08278	0.110098	\N	\N	5.35785e+07	-121537	223	For
				7	48720000	0.0103467	9	1	356483	359762	0.0113688	0.778463	615	9.08278	0.110098	E2f8, \N	\N	4.93627e+07	642704	599	For
				8	81260000	0.0103467	9	1	356483	359762	0.0113688	0.7772	616	9.08278	0.110098	Inpp4b, \N	\N	7.92895e+07	-1.97049e+06	753	For
				10	112880000	0.0103467	9	1	356483	359762	0.0113688	0.77594	617	9.08278	0.110098	\N	\N	1.11096e+08	-1.7844e+06	893	For
				11	66110000	0.0103467	9	1	356483	359762	0.0113688	0.774684	618	9.08278	0.110098	Dnah9, \N	\N	6.3902e+07	-2.20805e+06	677	For
				12	41440000	0.0103467	9	1	356483	359762	0.0113688	0.773433	619	9.08278	0.110098	Immp2l, \N	\N	3.89274e+07	-2.51255e+06	546	For
				14	57080000	0.0103467	9	1	356483	359762	0.0113688	0.772185	620	9.08278	0.110098	\N, Parp4, Cryl1	\N	5.68118e+07	-268222	633	For
				15	66620000	0.0103467	9	1	356483	359762	0.0113688	0.770942	621	9.08278	0.110098	Wisp1, \N	\N	6.69708e+07	350753	109	For
				16	59410000	0.0103467	9	1	356483	359762	0.0113688	0.769703	622	9.08278	0.110098	Gabrr3, \N	\N	5.98355e+07	425464	657	For
				20	35840000	0.0103467	9	1	356483	359762	0.0113688	0.768467	623	9.08278	0.110098	Dock11, \N	\N	4.84358e+07	1.25958e+07	596	For
				17	48340000	0.0103575	80	53	356412	359710	0.0189407	0.788404	624	1.5234	0.656426	B430306N03Rik, \N	\N	4.84242e+07	84158.6	595	For
				1	154860000	0.0104444	59	36	356433	359727	0.0180084	0.788526	625	1.65403	0.604582	Gm9530, \N	\N	1.56401e+08	1.54099e+06	1055	For
				18	6730000	0.0104473	30	14	356462	359749	0.0156605	0.788784	626	2.16262	0.462403	Rab18, \N	\N	5.34863e+06	-1.38137e+06	38	For
				17	56810000	0.0104579	70	102	356422	359661	0.018025	0.787813	627	0.692511	1.44402	Acsbg2, \N	\N	5.71863e+07	376272	635	Rev
				15	73690000	0.0105494	126	92	356366	359671	0.0210569	0.786973	628	1.38227	0.723449	Gpr20, \N	\N, Gpr20	7.37168e+07	26750.9	49	For
				10	120470000	0.0107056	50	29	356442	359734	0.0178757	0.794	629	1.74006	0.574692	4921513I03Rik, \N, Llph	\N	1.20695e+08	224748	320	For
				6	108620000	0.010736	9	23	356483	359740	0.0200996	0.796149	630	0.394879	2.53242	Bhlhe40, \N	\N	1.08569e+08	-51430.9	885	Rev
				11	55450000	0.010736	9	23	356483	359740	0.0200996	0.794887	631	0.394879	2.53242	Slc36a1, Glra1, Gm2a, \N	\N	5.48589e+07	-591115	627	Rev
				16	21390000	0.010736	9	23	356483	359740	0.0200996	0.79363	632	0.394879	2.53242	Vps8, \N	\N	2.32821e+07	1.89207e+06	470	Rev
				19	7280000	0.0107511	33	56	356459	359707	0.0192902	0.79282	633	0.594655	1.68165	Prdx5, Stip1, \N	\N	6.39644e+06	-883560	395	Rev
				1	182060000	0.0107602	11	2	356481	359761	0.0125581	0.803025	634	5.55061	0.180161	Degs1, Lbr, \N	\N	1.81853e+08	-206572	372	For
				2	120050000	0.0107602	11	2	356481	359761	0.0125581	0.801761	635	5.55061	0.180161	Ehd4, \N	\N	1.18975e+08	-1.07543e+06	931	For
				3	18290000	0.0107602	11	2	356481	359761	0.0125581	0.8005	636	5.55061	0.180161	Cyp7b1, \N	\N	2.20338e+07	3.74375e+06	177	For
				3	19130000	0.0107602	11	2	356481	359761	0.0125581	0.799243	637	5.55061	0.180161	Gm22282, \N	\N	2.20338e+07	2.90375e+06	177	For
				9	55110000	0.0107602	11	2	356481	359761	0.0125581	0.797991	638	5.55061	0.180161	Ube2q2, \N	\N	5.34747e+07	-1.63533e+06	1109	For
				13	19090000	0.0107602	11	2	356481	359761	0.0125581	0.796742	639	5.55061	0.180161	Tcrg-C2, \N	\N	1.93132e+07	223221	172	For
				18	47220000	0.0107602	11	2	356481	359761	0.0125581	0.795497	640	5.55061	0.180161	\N, Commd10	\N	4.67417e+07	-478343	213	For
				20	50650000	0.0107602	11	2	356481	359761	0.0125581	0.794256	641	5.55061	0.180161	Stk26, \N	\N	5.27554e+07	2.10536e+06	9	For
				4	44660000	0.0107979	11	26	356481	359737	0.0201179	0.793139	642	0.426941	2.34224	Zcchc7, \N	\N, Pax5	4.46825e+07	22498.7	210	Rev
				5	93200000	0.0107979	11	26	356481	359737	0.0201179	0.791905	643	0.426941	2.34224	Sept11, \N	\N, 2010109A12Rik	9.3192e+07	-7981.31	283	Rev
				18	65280000	0.0108344	18	36	356474	359727	0.0198984	0.793304	644	0.504563	1.98191	Alpk2, \N	\N, Malt1	6.53234e+07	43404.3	688	Rev
				19	43670000	0.0108654	87	59	356405	359704	0.0202065	0.793282	645	1.48823	0.671941	Entpd7, Gm20467, \N	\N	4.43191e+07	649133	1105	For
				7	75570000	0.0109941	159	121	356333	359642	0.0196972	0.792824	646	1.32625	0.754004	Akap13, \N	\N	7.56593e+07	89311.8	732	For
				2	27180000	0.011	27	12	356465	359751	0.016141	0.791643	647	2.27074	0.440385	Fam163b, Vav2, \N	\N	2.73282e+07	148164	184	For
				2	155590000	0.0110908	37	61	356455	359702	0.0198065	0.795716	648	0.612083	1.63377	Gss, \N	\N	1.54613e+08	-976766	1053	Rev
				2	118210000	0.0111496	1	9	356491	359754	0.0214963	0.795607	649	0.112128	8.91837	Gm13986, \N	\N	1.1857e+08	359696	1141	Rev
				3	21760000	0.0111496	1	9	356491	359754	0.0214963	0.794383	650	0.112128	8.91837	\N, Tbl1xr1	\N	2.20338e+07	273755	177	Rev
				3	58750000	0.0111496	1	9	356491	359754	0.0214963	0.793163	651	0.112128	8.91837	\N, Serp1	\N	5.92127e+07	462657	651	Rev
				4	94670000	0.0111496	1	9	356491	359754	0.0214963	0.791946	652	0.112128	8.91837	Ift74, \N	\N	9.79126e+07	3.24261e+06	833	Rev
				6	102510000	0.0111496	1	9	356491	359754	0.0214963	0.790733	653	0.112128	8.91837	\N	\N	1.03342e+08	832198	859	Rev
				6	138400000	0.0111496	1	9	356491	359754	0.0214963	0.789524	654	0.112128	8.91837	Lmo3, \N	\N	1.36766e+08	-1.63355e+06	347	Rev
				7	121100000	0.0111496	1	9	356491	359754	0.0214963	0.788319	655	0.112128	8.91837	Eef2k, \N	\N	1.2086e+08	-240366	940	Rev
				8	92560000	0.0111496	1	9	356491	359754	0.0214963	0.787117	656	0.112128	8.91837	Mmp2, \N	\N	9.12533e+07	-1.30674e+06	803	Rev
				9	106640000	0.0111496	1	9	356491	359754	0.0214963	0.785919	657	0.112128	8.91837	Manf, \N	\N	1.07308e+08	668416	77	Rev
				10	102570000	0.0111496	1	9	356491	359754	0.0214963	0.784725	658	0.112128	8.91837	\N, Nts	\N	1.0271e+08	139690	854	Rev
				11	29350000	0.0111496	1	9	356491	359754	0.0214963	0.783534	659	0.112128	8.91837	Gm12092, Smek2, \N	\N	2.97942e+07	444183	488	Rev
				13	8560000	0.0111496	1	9	356491	359754	0.0214963	0.782347	660	0.112128	8.91837	\N, Adarb2	\N	8.45874e+06	-101255	407	Rev
				14	17060000	0.0111496	1	9	356491	359754	0.0214963	0.781163	661	0.112128	8.91837	\N	\N	1.61767e+07	-883310	164	Rev
				20	41900000	0.0111496	1	9	356491	359754	0.0214963	0.779983	662	0.112128	8.91837	Xiap, \N	\N	4.84358e+07	6.53583e+06	596	Rev
				2	112690000	0.0111525	3	13	356489	359750	0.0212902	0.799753	663	0.23288	4.29405	Aven, \N	\N	1.17403e+08	4.71327e+06	4	Rev
				3	135270000	0.0111525	3	13	356489	359750	0.0212902	0.798548	664	0.23288	4.29405	Nfkb1, \N	\N	1.35645e+08	375478	996	Rev
				11	82280000	0.0111525	3	13	356489	359750	0.0212902	0.797347	665	0.23288	4.29405	\N, Tmem132e	\N	8.30639e+07	783946	266	Rev
				17	84600000	0.0111525	3	13	356489	359750	0.0212902	0.79615	666	0.23288	4.29405	Ppm1b, \N, Lrpprc	\N	8.4227e+07	-373034	1124	Rev
				20	9400000	0.0111525	3	13	356489	359750	0.0212902	0.794956	667	0.23288	4.29405	Lancl3, \N	\N	7.87604e+06	-1.52396e+06	10	Rev
				19	37490000	0.0112726	137	180	356355	359583	0.0211542	0.805783	668	0.768006	1.30207	Exoc6, Gm23026, \N	\N, Exoc6	3.74997e+07	9701.71	67	Rev
				10	91190000	0.0112944	82	55	356410	359708	0.0207816	0.804634	669	1.50471	0.664582	Tmpo, \N	\N, Tmpo	9.11597e+07	-30346.8	123	For
				3	41070000	0.0113124	21	8	356471	359755	0.0156784	0.804487	670	2.64918	0.377475	Pgrmc2, \N	\N	4.11239e+07	53916.4	559	For
				9	57070000	0.0113124	21	8	356471	359755	0.0156784	0.803288	671	2.64918	0.377475	1700017B05Rik, \N	\N	5.76542e+07	584190	640	For
				10	7940000	0.0113124	21	8	356471	359755	0.0156784	0.802092	672	2.64918	0.377475	Tab2, \N	\N	7.43644e+06	-503556	402	For
				5	130020000	0.0113295	24	44	356468	359719	0.0206098	0.804036	673	0.550429	1.81676	Crcp, \N	\N	1.28639e+08	-1.38056e+06	979	Rev
				5	119690000	0.0113395	24	10	356468	359753	0.01622	0.803501	674	2.42212	0.412862	Tbx5, Tbx3, \N	\N	1.20635e+08	944557	1144	For
				8	122360000	0.0114365	101	71	356391	359692	0.0218944	0.804895	675	1.43571	0.696519	Galns, \N	\N	1.22286e+08	-74268.6	323	For
				2	164410000	0.0114946	83	117	356409	359646	0.0196325	0.803961	676	0.715845	1.39695	Sdc4, \N	\N	1.64639e+08	228717	1064	Rev
				6	57780000	0.0115744	16	33	356476	359730	0.0213552	0.803962	677	0.489274	2.04384	Pyurf, Herc6, \N	\N	5.50218e+07	-2.75815e+06	628	Rev
				2	73170000	0.011717	2	11	356490	359752	0.0224772	0.816783	678	0.183482	5.45013	Sp3, \N	\N	7.24139e+07	-756084	252	Rev
				2	140130000	0.011717	2	11	356490	359752	0.0224772	0.81558	679	0.183482	5.45013	Tasp1, \N	\N	1.40038e+08	-92275.1	1015	Rev
				4	33190000	0.011717	2	11	356490	359752	0.0224772	0.814381	680	0.183482	5.45013	Pnrc1, \N	\N, Rngtt	3.32335e+07	43482.7	515	Rev
				7	130740000	0.011717	2	11	356490	359752	0.0224772	0.813185	681	0.183482	5.45013	Fgfr2, \N	\N	1.29783e+08	-956572	25	Rev
				8	25690000	0.011717	2	11	356490	359752	0.0224772	0.811993	682	0.183482	5.45013	Letm2, \N	\N	2.60263e+07	336254	481	Rev
				9	7630000	0.011717	2	11	356490	359752	0.0224772	0.810804	683	0.183482	5.45013	Tmem123, \N	\N	7.17915e+06	-450845	401	Rev
				9	52000000	0.011717	2	11	356490	359752	0.0224772	0.809618	684	0.183482	5.45013	Zc3h12c, \N	\N	5.12764e+07	-723590	605	Rev
				9	76340000	0.011717	2	11	356490	359752	0.0224772	0.808437	685	0.183482	5.45013	\N	\N	7.54101e+07	-929919	729	Rev
				10	108600000	0.011717	2	11	356490	359752	0.0224772	0.807258	686	0.183482	5.45013	Syt1, \N	\N	1.11096e+08	2.4956e+06	893	Rev
				14	21580000	0.011717	2	11	356490	359752	0.0224772	0.806083	687	0.183482	5.45013	Kat6b, \N	\N, Kat6b	2.15446e+07	-35374.5	466	Rev
				15	59930000	0.011717	2	11	356490	359752	0.0224772	0.804911	688	0.183482	5.45013	\N	\N	5.87289e+07	-1.20114e+06	648	Rev
				18	25350000	0.011717	2	11	356490	359752	0.0224772	0.803743	689	0.183482	5.45013	\N, AW554918, Fhod3	\N	2.38082e+07	-1.54181e+06	473	Rev
				18	38880000	0.011717	2	11	356490	359752	0.0224772	0.802578	690	0.183482	5.45013	Arhgap26, \N	\N	3.90439e+07	163907	547	Rev
				4	106320000	0.0117526	56	34	356436	359729	0.0201184	0.801579	691	1.66228	0.601585	Gm12724, \N	\N	1.06841e+08	521277	874	For
				10	100680000	0.0117729	83	56	356409	359707	0.0217263	0.801007	692	1.49586	0.668513	4930430F08Rik, \N	\N	1.0271e+08	2.02969e+06	854	For
				10	75850000	0.0117883	61	38	356431	359725	0.0205175	0.800147	693	1.6201	0.617246	Smarcb1, \N	\N	7.53196e+07	-530397	728	For
				2	158650000	0.0119359	46	72	356446	359691	0.0211166	0.800733	694	0.644705	1.5511	Ppp1r16b, \N	\N, Ppp1r16b	1.58701e+08	50546.5	365	Rev
				5	125000000	0.0119509	31	15	356461	359748	0.0181432	0.80126	695	2.08572	0.47945	Ncor2, \N	\N	1.25057e+08	57034.7	964	For
				2	154750000	0.012003	6	18	356486	359745	0.0226868	0.805333	696	0.336381	2.97282	Necab3, \N	\N	1.54613e+08	-136766	1053	Rev
				3	107940000	0.012003	6	18	356486	359745	0.0226868	0.804178	697	0.336381	2.97282	Csf1, Gstm5, \N	\N	1.07091e+08	-848568	877	Rev
				6	86730000	0.012003	6	18	356486	359745	0.0226868	0.803026	698	0.336381	2.97282	Pcbp1, \N	\N	8.69272e+07	197241	790	Rev
				6	116320000	0.012003	6	18	356486	359745	0.0226868	0.801877	699	0.336381	2.97282	Olfr215, \N	\N	1.15833e+08	-487341	910	Rev
				15	91710000	0.012003	6	18	356486	359745	0.0226868	0.800731	700	0.336381	2.97282	Lrrk2, \N	\N	9.33467e+07	1.63673e+06	808	Rev
				5	44160000	0.0122387	14	30	356478	359733	0.0226861	0.802743	701	0.470928	2.12347	Tapt1, \N	\N	4.39751e+07	-184947	570	Rev
				6	67130000	0.0122387	14	30	356478	359733	0.0226861	0.8016	702	0.470928	2.12347	A430010J10Rik, \N	\N	6.7267e+07	137028	693	Rev
				5	136880000	0.0122578	84	57	356408	359706	0.0226866	0.801957	703	1.48732	0.67235	Myl10, \N	\N	1.36644e+08	-235687	143	For
				7	31060000	0.0122578	84	57	356408	359706	0.0226866	0.800818	704	1.48732	0.67235	Fxyd5, Lsr, \N	\N	3.08562e+07	-203752	189	For
				5	29860000	0.0123442	35	58	356457	359705	0.022138	0.801227	705	0.608947	1.64218	\N, Il6	\N	2.98965e+07	36509.5	489	Rev
				11	3260000	0.0123674	52	31	356440	359732	0.0208961	0.800589	706	1.69291	0.590698	Patz1, \N	\N	3.97347e+06	713468	379	For
				1	131710000	0.012572	47	73	356445	359690	0.0222374	0.804693	707	0.649697	1.53918	Ctse, \N	\N	1.32032e+08	321849	139	Rev
				1	64630000	0.0126078	16	5	356476	359758	0.0164338	0.804006	708	3.22946	0.309649	Creb1, \N	Mettl21a, \N	6.45751e+07	-54910.3	234	For
				5	88780000	0.0126078	16	5	356476	359758	0.0164338	0.802872	709	3.22946	0.309649	Rufy3, \N	\N	9.3192e+07	4.41202e+06	283	For
				12	69400000	0.0127954	81	114	356411	359649	0.0219378	0.812632	710	0.716981	1.39474	\N, Nemf	\N, Nemf	6.94276e+07	27571.1	246	Rev
				9	65270000	0.0128463	8	21	356484	359742	0.0241588	0.815124	711	0.384434	2.60123	Igdcc3, \N	\N	6.56264e+07	356415	237	Rev
				19	26700000	0.0128463	8	21	356484	359742	0.0241588	0.813979	712	0.384434	2.60123	Smarca2, \N	\N	2.53485e+07	-1.35145e+06	477	Rev
				3	150570000	0.0130133	10	24	356482	359739	0.0243529	0.814278	713	0.420474	2.37827	\N	\N	1.51749e+08	1.17942e+06	1045	Rev
				16	75960000	0.0131652	145	188	356347	359575	0.024531	0.817622	714	0.778263	1.28491	Samsn1, \N	\N, Samsn1	7.60133e+07	53261.9	261	Rev
				11	21200000	0.0132007	74	49	356418	359714	0.0238901	0.817136	715	1.52417	0.656095	Peli1, \N	\N, Vps54	2.11776e+07	-22414.8	462	For
				7	28330000	0.0132267	53	32	356439	359731	0.0224725	0.816902	716	1.67155	0.598248	Med29, \N	\N	2.89087e+07	578710	1098	For
				12	25190000	0.013293	58	36	356434	359727	0.0229819	0.816908	717	1.626	0.615008	\N	\N	3.19513e+07	6.7613e+06	502	For
				4	150000000	0.0133283	40	64	356452	359699	0.0237862	0.815983	718	0.630693	1.58556	Slc25a33, \N	\N	1.49707e+08	-293295	19	Rev
				1	133220000	0.0134375	25	11	356467	359752	0.0195564	0.818711	719	2.29367	0.435982	Pik3c2b, \N	\N	1.33515e+08	295273	342	For
				13	3890000	0.0134375	25	11	356467	359752	0.0195564	0.817574	720	2.29367	0.435982	Calm4, \N	\N	4.19449e+06	304486	381	For
				19	36400000	0.0134375	25	11	356467	359752	0.0195564	0.81644	721	2.29367	0.435982	\N	\N	3.6243e+07	-156996	196	For
				10	4580000	0.0134755	72	103	356420	359660	0.0233011	0.815622	722	0.705384	1.41767	Ccdc170, Esr1, \N	\N	4.0782e+06	-501802	380	Rev
				4	106230000	0.0135262	20	38	356472	359725	0.0248266	0.817433	723	0.531119	1.88282	Gm12724, \N	\N	1.06841e+08	611277	874	Rev
				16	43540000	0.0135262	20	38	356472	359725	0.0248266	0.816304	724	0.531119	1.88282	Zbtb20, \N	\N	4.36864e+07	146418	567	Rev
				11	61960000	0.0136326	23	42	356469	359721	0.0249025	0.816444	725	0.552615	1.80958	Ulk2, \N, Slc5a10	\N	6.24965e+07	536544	670	Rev
				7	76500000	0.0136488	19	7	356473	359756	0.0186486	0.819452	726	2.73928	0.365059	Agbl1, \N	\N	7.62407e+07	-259334	735	For
				9	21870000	0.0136488	19	7	356473	359756	0.0186486	0.818325	727	2.73928	0.365059	\N, Elavl3, Yipf2, Acp5	\N	2.23971e+07	527142	178	For
				6	87410000	0.0136971	40	22	356452	359741	0.0220426	0.818124	728	1.83496	0.544972	Arhgap25, \N	\N	8.69272e+07	-482759	790	For
				8	109600000	0.0136971	40	22	356452	359741	0.0220426	0.817001	729	1.83496	0.544972	Hp, \N	\N	1.10929e+08	1.32933e+06	891	For
				15	27650000	0.0136971	40	22	356452	359741	0.0220426	0.815882	730	1.83496	0.544972	Trio, \N	\N	2.78845e+07	234502	1097	For
				8	85440000	0.0137771	36	19	356456	359744	0.0217062	0.81561	731	1.91221	0.522954	4921524J17Rik, \N	\N	8.41001e+07	-1.33993e+06	269	For
				10	61190000	0.0138053	22	9	356470	359754	0.0195398	0.815873	732	2.46696	0.405357	Pald1, \N	\N, Prf1	6.12751e+07	85145.9	665	For
				11	119930000	0.0139952	63	92	356429	359671	0.0244111	0.819018	733	0.691011	1.44715	Chmp6, \N	\N	1.20176e+08	246377	936	Rev
				2	69860000	0.014011	15	31	356477	359732	0.0259619	0.819458	734	0.488289	2.04797	Ubr3, Fastkd1, \N	\N	7.10451e+07	1.18505e+06	112	Rev
				2	177240000	0.0140261	5	16	356487	359747	0.0266339	0.824986	735	0.315358	3.171	Gm14409, \N, Gm14410	\N	1.78019e+08	778881	1077	Rev
				5	8430000	0.0140261	5	16	356487	359747	0.0266339	0.823866	736	0.315358	3.171	Dbf4, \N, Adam22	\N, Rundc3b	8.46004e+06	30044.2	408	Rev
				12	40550000	0.0140261	5	16	356487	359747	0.0266339	0.822748	737	0.315358	3.171	Dock4, \N	\N	3.89274e+07	-1.62255e+06	546	Rev
				13	108410000	0.0140261	5	16	356487	359747	0.0266339	0.821633	738	0.315358	3.171	Pde4d, \N	\N	1.09861e+08	1.45087e+06	301	Rev
				16	65150000	0.0140261	5	16	356487	359747	0.0266339	0.820521	739	0.315358	3.171	Pou1f1, Gm23374, \N	\N	6.90169e+07	3.86694e+06	697	Rev
				3	58560000	0.0140502	45	70	356447	359693	0.0249542	0.819527	740	0.648711	1.54152	Serp1, \N	\N	5.92127e+07	652657	651	Rev
				18	4380000	0.0140846	59	37	356433	359726	0.0244649	0.819042	741	1.60933	0.621378	Gm10557, Mtpap, \N	\N, Gm10557	4.31474e+06	-65256.4	37	For
				15	99390000	0.0141071	41	65	356451	359698	0.0251704	0.818381	742	0.636515	1.57105	Fmnl3, \N	\N	9.94751e+07	85073.2	837	Rev
				8	94930000	0.0142319	173	135	356319	359628	0.0261605	0.817922	743	1.29338	0.773167	Drc7, \N	\N	9.50516e+07	121578	821	For
				13	37170000	0.0142435	30	51	356462	359712	0.02577	0.817457	744	0.593598	1.68464	Rreb1, F13a1, \N	\N	3.74945e+07	324468	96	Rev
				8	125790000	0.014487	45	26	356447	359737	0.0239094	0.81766	745	1.74674	0.572494	Map10, \N	Ntpcr, \N	1.25737e+08	-53002.4	969	For
				1	176770000	0.0146243	29	14	356463	359749	0.0220729	0.819456	746	2.09052	0.478349	Sdccag8, \N	\N	1.77676e+08	906418	1076	For
				1	187400000	0.0146243	29	14	356463	359749	0.0220729	0.818359	747	2.09052	0.478349	Gpatch2, \N	\N	1.87348e+08	-52047.6	1082	For
				11	80330000	0.0146243	29	14	356463	359749	0.0220729	0.817265	748	2.09052	0.478349	Myo1d, \N	\N	8.05051e+07	175136	766	For
				9	72520000	0.0146482	27	47	356465	359716	0.0266249	0.816463	749	0.579707	1.72501	Tex9, \N	\N	7.2391e+07	-128987	251	Rev
				4	111740000	0.0147098	14	4	356478	359759	0.018697	0.81748	750	3.53221	0.283109	Spata6, \N	\N	1.08522e+08	-3.21849e+06	1135	For
				6	69060000	0.0147098	14	4	356478	359759	0.018697	0.816392	751	3.53221	0.283109	Igkv4-81, \N	\N	6.7267e+07	-1.79297e+06	693	For
				8	64780000	0.0147098	14	4	356478	359759	0.018697	0.815306	752	3.53221	0.283109	\N, Klhl2	\N	6.77114e+07	2.93138e+06	695	For
				8	61350000	0.0148222	13	28	356479	359735	0.0275943	0.824003	753	0.468526	2.13435	Sh3rf1, \N	\N, Sh3rf1	6.13873e+07	37271.9	231	Rev
				7	48820000	0.0148817	38	61	356454	359702	0.02667	0.823158	754	0.628627	1.59077	E2f8, \N	\N	4.93627e+07	542704	599	Rev
				13	21730000	0.0148817	38	61	356454	359702	0.02667	0.822067	755	0.628627	1.59077	Hist1h4n, \N	\N	2.18524e+07	122393	467	Rev
				5	135220000	0.0149011	42	66	356450	359697	0.0265812	0.822164	756	0.64216	1.55724	Baz1b, \N	\N, Baz1b	1.35167e+08	-53064.7	994	Rev
				2	18600000	0.0149053	24	43	356468	359720	0.0272193	0.822032	757	0.563231	1.77547	Pip4k2a, \N	\N, Gm13355	1.86426e+07	42625.2	39	Rev
				1	177320000	0.014949	21	39	356471	359724	0.0274295	0.822948	758	0.543375	1.84035	\N, Zbtb18	\N	1.77676e+08	356418	1076	Rev
				13	44730000	0.014949	21	39	356471	359724	0.0274295	0.821864	759	0.543375	1.84035	\N	\N	4.45111e+07	-218888	574	Rev
				15	42480000	0.0151259	111	148	356381	359615	0.0294286	0.822122	760	0.756806	1.32134	Angpt1, \N	\N	4.21003e+07	-379684	561	Rev
				2	29090000	0.0152006	37	20	356455	359743	0.0241716	0.822267	761	1.86706	0.5356	Setx, \N, Ttf1	\N, Ttf1	2.91019e+07	11902.9	185	For
				7	3750000	0.0152006	37	20	356455	359743	0.0241716	0.821188	762	1.86706	0.5356	Rps9, Pirb, \N	\N	4.79218e+06	1.04218e+06	385	For
				1	5040000	0.0152014	6	0	356486	359763	0.0152014	0.82105	763	#DIV/0!	0	Gm25493, \N	\N	4.84775e+06	-192249	1087	For
				1	9530000	0.0152014	6	0	356486	359763	0.0152014	0.819975	764	#DIV/0!	0	Sgk3, \N	\N	7.16072e+06	-2.36928e+06	400	For
				1	30820000	0.0152014	6	0	356486	359763	0.0152014	0.818903	765	#DIV/0!	0	\N, Phf3	\N	3.35793e+07	2.75933e+06	516	For
				1	33350000	0.0152014	6	0	356486	359763	0.0152014	0.817834	766	#DIV/0!	0	Prim2, \N	\N	3.35793e+07	229334	516	For
				1	38270000	0.0152014	6	0	356486	359763	0.0152014	0.816768	767	#DIV/0!	0	Eif5b, \N	\N	3.761e+07	-660047	199	For
				1	46740000	0.0152014	6	0	356486	359763	0.0152014	0.815704	768	#DIV/0!	0	Slc39a10, \N	\N	4.41195e+07	-2.62055e+06	572	For
				1	122030000	0.0152014	6	0	356486	359763	0.0152014	0.814644	769	#DIV/0!	0	Gm15394, \N	\N	1.25435e+08	3.40452e+06	967	For
				1	127120000	0.0152014	6	0	356486	359763	0.0152014	0.813586	770	#DIV/0!	0	Mgat5, \N	\N	1.2845e+08	1.33016e+06	978	For
				1	141800000	0.0152014	6	0	356486	359763	0.0152014	0.812531	771	#DIV/0!	0	\N	\N	1.43197e+08	1.39657e+06	1029	For
				1	186460000	0.0152014	6	0	356486	359763	0.0152014	0.811478	772	#DIV/0!	0	\N	\N	1.87348e+08	887952	1082	For
				2	23460000	0.0152014	6	0	356486	359763	0.0152014	0.810428	773	#DIV/0!	0	Spopl, \N	\N	2.54677e+07	2.00767e+06	62	For
				2	56220000	0.0152014	6	0	356486	359763	0.0152014	0.809381	774	#DIV/0!	0	\N	\N	4.98855e+07	-6.3345e+06	601	For
				2	69480000	0.0152014	6	0	356486	359763	0.0152014	0.808337	775	#DIV/0!	0	Fastkd1, \N	\N	7.10451e+07	1.56505e+06	112	For
				2	73660000	0.0152014	6	0	356486	359763	0.0152014	0.807295	776	#DIV/0!	0	\N, Wipf1, Atp5g3	\N	7.24139e+07	-1.24608e+06	252	For
				2	75370000	0.0152014	6	0	356486	359763	0.0152014	0.806256	777	#DIV/0!	0	\N	\N	7.24139e+07	-2.95608e+06	252	For
				2	83930000	0.0152014	6	0	356486	359763	0.0152014	0.80522	778	#DIV/0!	0	\N	\N	8.03186e+07	-3.61138e+06	762	For
				2	91800000	0.0152014	6	0	356486	359763	0.0152014	0.804186	779	#DIV/0!	0	Ambra1, \N	\N	9.16455e+07	-154509	279	For
				2	149180000	0.0152014	6	0	356486	359763	0.0152014	0.803155	780	#DIV/0!	0	Gm14135, \N	\N	1.48617e+08	-562775	1149	For
				3	39250000	0.0152014	6	0	356486	359763	0.0152014	0.802127	781	#DIV/0!	0	\N	\N	3.85978e+07	-652192	544	For
				3	51070000	0.0152014	6	0	356486	359763	0.0152014	0.801101	782	#DIV/0!	0	\N	\N	5.16885e+07	618462	607	For
				3	58010000	0.0152014	6	0	356486	359763	0.0152014	0.800078	783	#DIV/0!	0	Rnf13, \N	\N	5.92127e+07	1.20266e+06	651	For
				3	74730000	0.0152014	6	0	356486	359763	0.0152014	0.799057	784	#DIV/0!	0	\N	\N	7.91779e+07	4.44793e+06	752	For
				3	93380000	0.0152014	6	0	356486	359763	0.0152014	0.79804	785	#DIV/0!	0	S100a10, \N	\N	9.43797e+07	999694	75	For
				3	143270000	0.0152014	6	0	356486	359763	0.0152014	0.797024	786	#DIV/0!	0	\N	\N	1.42619e+08	-650658	1023	For
				4	143670000	0.0152014	6	0	356486	359763	0.0152014	0.796011	787	#DIV/0!	0	Gm13089, \N	\N	1.44998e+08	1.32815e+06	354	For
				5	28370000	0.0152014	6	0	356486	359763	0.0152014	0.795001	788	#DIV/0!	0	\N, Rbm33	\N	2.98965e+07	1.52651e+06	489	For
				5	35230000	0.0152014	6	0	356486	359763	0.0152014	0.793994	789	#DIV/0!	0	\N, Rgs12	\N	3.56805e+07	450493	528	For
				5	39710000	0.0152014	6	0	356486	359763	0.0152014	0.792989	790	#DIV/0!	0	Hs3st1, \N	\N	3.70517e+07	-2.65835e+06	66	For
				5	60500000	0.0152014	6	0	356486	359763	0.0152014	0.791986	791	#DIV/0!	0	\N	\N	6.46873e+07	4.18731e+06	682	For
				6	80050000	0.0152014	6	0	356486	359763	0.0152014	0.790986	792	#DIV/0!	0	Lrrtm4, \N	\N	8.69272e+07	6.87724e+06	790	For
				6	121410000	0.0152014	6	0	356486	359763	0.0152014	0.789989	793	#DIV/0!	0	Mical3, \N	\N	1.20908e+08	-501911	321	For
				6	132260000	0.0152014	6	0	356486	359763	0.0152014	0.788994	794	#DIV/0!	0	\N, Prb1	\N	1.34191e+08	1.931e+06	990	For
				7	5530000	0.0152014	6	0	356486	359763	0.0152014	0.788001	795	#DIV/0!	0	U2af2, \N	\N	4.79218e+06	-737817	385	For
				7	68620000	0.0152014	6	0	356486	359763	0.0152014	0.787011	796	#DIV/0!	0	\N	\N	6.82567e+07	-363270	110	For
				7	121880000	0.0152014	6	0	356486	359763	0.0152014	0.786024	797	#DIV/0!	0	\N, Hs3st2	\N	1.22352e+08	471778	134	For
				8	56180000	0.0152014	6	0	356486	359763	0.0152014	0.785039	798	#DIV/0!	0	\N	\N	5.45329e+07	-1.64706e+06	626	For
				8	65280000	0.0152014	6	0	356486	359763	0.0152014	0.784056	799	#DIV/0!	0	Gm25403, \N	\N	6.77114e+07	2.43138e+06	695	For
				8	97480000	0.0152014	6	0	356486	359763	0.0152014	0.783076	800	#DIV/0!	0	Gm5913, \N	\N	9.50516e+07	-2.42842e+06	821	For
				8	107940000	0.0152014	6	0	356486	359763	0.0152014	0.782099	801	#DIV/0!	0	\N	\N	1.07256e+08	-683665	879	For
				9	94850000	0.0152014	6	0	356486	359763	0.0152014	0.781123	802	#DIV/0!	0	Slc9a9, \N	\N	9.4534e+07	-316013	817	For
				10	27950000	0.0152014	6	0	356486	359763	0.0152014	0.780151	803	#DIV/0!	0	\N	\N	2.85468e+07	596806	64	For
				11	34270000	0.0152014	6	0	356486	359763	0.0152014	0.77918	804	#DIV/0!	0	Lcp2, \N	\N	3.25371e+07	-1.73285e+06	511	For
				11	89170000	0.0152014	6	0	356486	359763	0.0152014	0.778212	805	#DIV/0!	0	Dgke, \N	\N	8.90733e+07	-96728.9	122	For
				12	48160000	0.0152014	6	0	356486	359763	0.0152014	0.777247	806	#DIV/0!	0	\N	\N	5.1857e+07	3.69695e+06	218	For
				12	83800000	0.0152014	6	0	356486	359763	0.0152014	0.776284	807	#DIV/0!	0	\N	\N	8.41807e+07	380716	779	For
				13	78080000	0.0152014	6	0	356486	359763	0.0152014	0.775323	808	#DIV/0!	0	Fam172a, \N	\N	7.45257e+07	-3.55432e+06	722	For
				15	36140000	0.0152014	6	0	356486	359763	0.0152014	0.774365	809	#DIV/0!	0	Vps13b, Pabpc1, \N	\N	3.67248e+07	584751	538	For
				16	49370000	0.0152014	6	0	356486	359763	0.0152014	0.773409	810	#DIV/0!	0	Gm15518, \N	\N	4.98106e+07	440596	103	For
				16	57880000	0.0152014	6	0	356486	359763	0.0152014	0.772455	811	#DIV/0!	0	Cmss1, \N	\N	5.7449e+07	-430953	639	For
				16	72100000	0.0152014	6	0	356486	359763	0.0152014	0.771504	812	#DIV/0!	0	\N	\N	6.90169e+07	-3.08306e+06	697	For
				17	61830000	0.0152014	6	0	356486	359763	0.0152014	0.770555	813	#DIV/0!	0	\N	\N	6.61128e+07	4.2828e+06	690	For
				17	64820000	0.0152014	6	0	356486	359763	0.0152014	0.769608	814	#DIV/0!	0	Man2a1, \N	\N	6.61128e+07	1.2928e+06	690	For
				18	21950000	0.0152014	6	0	356486	359763	0.0152014	0.768664	815	#DIV/0!	0	Klhl14, \N	\N	2.09603e+07	-989695	176	For
				18	37380000	0.0152014	6	0	356486	359763	0.0152014	0.767722	816	#DIV/0!	0	Pcdhb7, \N	\N	3.6713e+07	-667035	537	For
				18	57910000	0.0152014	6	0	356486	359763	0.0152014	0.766782	817	#DIV/0!	0	1700011I03Rik, \N	\N	5.72685e+07	-641506	637	For
				18	68710000	0.0152014	6	0	356486	359763	0.0152014	0.765845	818	#DIV/0!	0	4930546C10Rik, \N	\N	6.88292e+07	119217	696	For
				19	30900000	0.0152014	6	0	356486	359763	0.0152014	0.76491	819	#DIV/0!	0	Prkg1, \N	\N	3.19092e+07	1.00925e+06	501	For
				20	158190000	0.0152014	6	0	356486	359763	0.0152014	0.763977	820	#DIV/0!	0	Gm8662, \N	\N	1.59716e+08	1.526e+06	1057	For
				21	32620000	0.0152014	6	0	356486	359763	0.0152014	0.84046	821	#DIV/0!	0	Gm21094, \N	\N	4.02862e+07	7.66616e+06	553	For
				1	95420000	0.0152913	31	52	356461	359711	0.0276587	0.840234	822	0.601589	1.66226	St8sia4, \N	\N	9.40289e+07	-1.39113e+06	811	Rev
				2	60130000	0.0152913	31	52	356461	359711	0.0276587	0.839213	823	0.601589	1.66226	Baz2b, \N	\N	4.98855e+07	-1.02445e+07	601	Rev
				1	52250000	0.0153503	7	19	356485	359744	0.0289991	0.838311	824	0.371789	2.6897	Stat4, \N	\N	5.2249e+07	-993.455	1108	Rev
				1	128310000	0.0153503	7	19	356485	359744	0.0289991	0.837295	825	0.371789	2.6897	\N, Cxcr4	\N	1.2845e+08	140160	978	Rev
				8	20380000	0.0153503	7	19	356485	359744	0.0289991	0.836281	826	0.371789	2.6897	Gm21119, \N, 2610005L07Rik	\N	1.50073e+07	-5.37273e+06	163	Rev
				12	114830000	0.0153503	7	19	356485	359744	0.0289991	0.83527	827	0.371789	2.6897	Ighv1-24, \N	\N	1.14594e+08	-235998	309	Rev
				19	55720000	0.0154346	11	25	356481	359738	0.028872	0.838621	828	0.44402	2.25215	Tcf7l2, Vti1a, \N	\N	5.66828e+07	962818	227	Rev
				10	128490000	0.015454	97	69	356395	359694	0.0294658	0.839784	829	1.41881	0.704816	Rnf41, \N	\N, Pan2, Erbb3	1.28459e+08	-30521.7	138	For
				2	62360000	0.0156244	78	53	356414	359710	0.0286406	0.840507	830	1.48531	0.673261	Dpp4, \N	\N	7.10451e+07	8.68505e+06	112	For
				13	100460000	0.0156923	9	22	356483	359741	0.0294976	0.841937	831	0.41283	2.42231	Naip5, Serf1, \N	\N	1.00741e+08	281174	846	Rev
				19	16440000	0.015706	61	39	356431	359724	0.0275254	0.843609	832	1.57855	0.633492	Gna14, \N	\N	1.58402e+07	-599848	446	For
				1	162060000	0.0158183	28	48	356464	359715	0.0287437	0.844163	833	0.588653	1.69879	Fasl, Pigc, \N	\N	1.61798e+08	-262076	1061	Rev
				12	113370000	0.0158969	51	31	356441	359732	0.0269514	0.844931	834	1.66035	0.602282	Igha, \N	\N	1.13243e+08	-126842	897	For
				21	84280000	0.0160577	0	6	356492	359757	0.0312591	0.923995	835	0	#DIV/0!	\N	\N	9.07861e+07	6.5061e+06	275	Rev
				1	4100000	0.0160577	0	6	356492	359757	0.0312591	0.92289	836	0	#DIV/0!	\N	\N	4.84775e+06	747751	1087	Rev
				1	40830000	0.0160577	0	6	356492	359757	0.0312591	0.921787	837	0	#DIV/0!	\N, Il1rl1	\N	3.98351e+07	-994911	1103	Rev
				1	68810000	0.0160577	0	6	356492	359757	0.0312591	0.920687	838	0	#DIV/0!	Erbb4, \N	\N	6.97378e+07	927796	247	Rev
				1	73470000	0.0160577	0	6	356492	359757	0.0312591	0.91959	839	0	#DIV/0!	\N	\N	7.4393e+07	923015	721	Rev
				1	84620000	0.0160577	0	6	356492	359757	0.0312591	0.918495	840	0	#DIV/0!	Dner, \N	\N	8.56846e+07	1.0646e+06	120	Rev
				1	125260000	0.0160577	0	6	356492	359757	0.0312591	0.917403	841	0	#DIV/0!	Actr3, \N	\N	1.25435e+08	174515	967	Rev
				1	126490000	0.0160577	0	6	356492	359757	0.0312591	0.916314	842	0	#DIV/0!	Nckap5, \N	\N	1.25435e+08	-1.05548e+06	967	Rev
				1	140760000	0.0160577	0	6	356492	359757	0.0312591	0.915227	843	0	#DIV/0!	Kcnt2, \N	\N	1.38619e+08	-2.14058e+06	1007	Rev
				1	141210000	0.0160577	0	6	356492	359757	0.0312591	0.914142	844	0	#DIV/0!	Gm4845, \N	\N	1.43197e+08	1.98657e+06	1029	Rev
				1	179680000	0.0160577	0	6	356492	359757	0.0312591	0.91306	845	0	#DIV/0!	Ahctf1, \N	\N	1.80468e+08	787597	1154	Rev
				2	68220000	0.0160577	0	6	356492	359757	0.0312591	0.911981	846	0	#DIV/0!	Stk39, \N	\N	7.10451e+07	2.82505e+06	112	Rev
				2	80490000	0.0160577	0	6	356492	359757	0.0312591	0.910904	847	0	#DIV/0!	\N, Gm13752	\N	8.03186e+07	-171376	762	Rev
				2	109520000	0.0160577	0	6	356492	359757	0.0312591	0.90983	848	0	#DIV/0!	Gm13925, \N	\N	1.04534e+08	-4.98598e+06	865	Rev
				2	145040000	0.0160577	0	6	356492	359757	0.0312591	0.908759	849	0	#DIV/0!	\N, Slc24a3	\N	1.45841e+08	800937	1035	Rev
				3	10560000	0.0160577	0	6	356492	359757	0.0312591	0.907689	850	0	#DIV/0!	Fabp12, \N	\N	9.86333e+06	-696675	413	Rev
				3	140530000	0.0160577	0	6	356492	359757	0.0312591	0.906623	851	0	#DIV/0!	\N	\N	1.39669e+08	-860792	1013	Rev
				4	12860000	0.0160577	0	6	356492	359757	0.0312591	0.905559	852	0	#DIV/0!	\N, Triqk	\N	1.17422e+07	-1.11784e+06	159	Rev
				4	14000000	0.0160577	0	6	356492	359757	0.0312591	0.904497	853	0	#DIV/0!	\N	\N	1.17422e+07	-2.25784e+06	159	Rev
				4	65220000	0.0160577	0	6	356492	359757	0.0312591	0.903438	854	0	#DIV/0!	Pappa, \N	\N	6.25887e+07	-2.63132e+06	671	Rev
				4	65420000	0.0160577	0	6	356492	359757	0.0312591	0.902381	855	0	#DIV/0!	Pappa, \N	\N	6.25887e+07	-2.83132e+06	671	Rev
				4	74580000	0.0160577	0	6	356492	359757	0.0312591	0.901327	856	0	#DIV/0!	\N, Gm11254	\N	7.03353e+07	-4.24467e+06	111	Rev
				5	40880000	0.0160577	0	6	356492	359757	0.0312591	0.900275	857	0	#DIV/0!	\N	\N	4.39751e+07	3.09505e+06	570	Rev
				5	79800000	0.0160577	0	6	356492	359757	0.0312591	0.899226	858	0	#DIV/0!	\N	\N	7.72692e+07	-2.53083e+06	738	Rev
				5	84220000	0.0160577	0	6	356492	359757	0.0312591	0.898179	859	0	#DIV/0!	Epha5, \N	\N	7.72692e+07	-6.95083e+06	738	Rev
				5	131090000	0.0160577	0	6	356492	359757	0.0312591	0.897135	860	0	#DIV/0!	\N, Wbscr17	\N	1.31855e+08	764905	984	Rev
				6	5570000	0.0160577	0	6	356492	359757	0.0312591	0.896093	861	0	#DIV/0!	Pon3, \N	\N	8.5411e+06	2.9711e+06	409	Rev
				6	40950000	0.0160577	0	6	356492	359757	0.0312591	0.895053	862	0	#DIV/0!	\N	\N	4.10408e+07	90832.3	201	Rev
				6	43810000	0.0160577	0	6	356492	359757	0.0312591	0.894016	863	0	#DIV/0!	\N	\N	4.15503e+07	-2.25974e+06	203	Rev
				6	112360000	0.0160577	0	6	356492	359757	0.0312591	0.892981	864	0	#DIV/0!	Oxtr, \N	\N	1.12927e+08	567023	895	Rev
				7	10600000	0.0160577	0	6	356492	359757	0.0312591	0.891949	865	0	#DIV/0!	Vmn1r70, \N	\N	1.30184e+07	2.41835e+06	87	Rev
				7	11440000	0.0160577	0	6	356492	359757	0.0312591	0.890919	866	0	#DIV/0!	\N	\N	1.30184e+07	1.57835e+06	87	Rev
				7	86830000	0.0160577	0	6	356492	359757	0.0312591	0.889892	867	0	#DIV/0!	Vmn2r78, \N	\N	8.36529e+07	-3.17706e+06	778	Rev
				8	4000000	0.0160577	0	6	356492	359757	0.0312591	0.888866	868	0	#DIV/0!	Map2k7, \N	\N	3.38093e+06	-619065	147	Rev
				8	121520000	0.0160577	0	6	356492	359757	0.0312591	0.887844	869	0	#DIV/0!	1700030M09Rik, \N	\N	1.21958e+08	437958	950	Rev
				9	17720000	0.0160577	0	6	356492	359757	0.0312591	0.886823	870	0	#DIV/0!	\N	\N	2.06329e+07	2.91287e+06	175	Rev
				9	43940000	0.0160577	0	6	356492	359757	0.0312591	0.885805	871	0	#DIV/0!	Ccdc84, \N	\N	4.42288e+07	288774	209	Rev
				10	96890000	0.0160577	0	6	356492	359757	0.0312591	0.884789	872	0	#DIV/0!	\N	\N	9.73132e+07	423202	830	Rev
				11	40390000	0.0160577	0	6	356492	359757	0.0312591	0.883776	873	0	#DIV/0!	Nudcd2, \N, Gm12132	\N	4.06982e+07	308201	555	Rev
				12	42400000	0.0160577	0	6	356492	359757	0.0312591	0.882764	874	0	#DIV/0!	\N	\N	3.89274e+07	-3.47255e+06	546	Rev
				12	88030000	0.0160577	0	6	356492	359757	0.0312591	0.881755	875	0	#DIV/0!	Gm8587, \N	\N	8.7442e+07	-587961	793	Rev
				13	80030000	0.0160577	0	6	356492	359757	0.0312591	0.880749	876	0	#DIV/0!	\N	\N	7.45257e+07	-5.50432e+06	722	Rev
				13	82530000	0.0160577	0	6	356492	359757	0.0312591	0.879745	877	0	#DIV/0!	\N	\N	7.45257e+07	-8.00432e+06	722	Rev
				14	15200000	0.0160577	0	6	356492	359757	0.0312591	0.878743	878	0	#DIV/0!	\N	\N	1.61767e+07	976690	164	Rev
				14	38290000	0.0160577	0	6	356492	359757	0.0312591	0.877743	879	0	#DIV/0!	Nrg3, \N	\N	4.09553e+07	2.6653e+06	557	Rev
				15	8060000	0.0160577	0	6	356492	359757	0.0312591	0.876745	880	0	#DIV/0!	Nipbl, \N	\N	8.44754e+06	387537	406	Rev
				15	46030000	0.0160577	0	6	356492	359757	0.0312591	0.87575	881	0	#DIV/0!	\N	\N	4.21003e+07	-3.92968e+06	561	Rev
				15	51660000	0.0160577	0	6	356492	359757	0.0312591	0.874757	882	0	#DIV/0!	Eif3h, \N	\N	5.27549e+07	1.09494e+06	616	Rev
				16	7400000	0.0160577	0	6	356492	359757	0.0312591	0.873767	883	0	#DIV/0!	\N	\N	4.96704e+06	-2.43296e+06	387	Rev
				17	10050000	0.0160577	0	6	356492	359757	0.0312591	0.872778	884	0	#DIV/0!	\N, A230009B12Rik	\N	1.0397e+07	346974	415	Rev
				17	55290000	0.0160577	0	6	356492	359757	0.0312591	0.871792	885	0	#DIV/0!	St6gal2, \N	\N	5.62965e+07	1.00652e+06	632	Rev
				17	55560000	0.0160577	0	6	356492	359757	0.0312591	0.870808	886	0	#DIV/0!	St6gal2, \N	\N	5.62965e+07	736521	632	Rev
				17	59470000	0.0160577	0	6	356492	359757	0.0312591	0.869826	887	0	#DIV/0!	\N	\N	5.71863e+07	-2.28373e+06	635	Rev
				17	61640000	0.0160577	0	6	356492	359757	0.0312591	0.868847	888	0	#DIV/0!	\N	\N	5.71863e+07	-4.45373e+06	635	Rev
				18	32810000	0.0160577	0	6	356492	359757	0.0312591	0.867869	889	0	#DIV/0!	Camk4, \N	\N	3.27654e+07	-44599.2	512	Rev
				18	41580000	0.0160577	0	6	356492	359757	0.0312591	0.866894	890	0	#DIV/0!	\N	\N	4.29633e+07	1.38327e+06	564	Rev
				19	9660000	0.0160577	0	6	356492	359757	0.0312591	0.865921	891	0	#DIV/0!	Rab3il1, \N	\N	9.02996e+06	-630039	84	Rev
				19	33280000	0.0160577	0	6	356492	359757	0.0312591	0.864951	892	0	#DIV/0!	\N	\N	3.23805e+07	-899492	509	Rev
				20	70860000	0.0160577	0	6	356492	359757	0.0312591	0.863982	893	0	#DIV/0!	Mamld1, \N	\N	7.1023e+07	162967	705	Rev
				6	90830000	0.0162027	4	14	356488	359749	0.0309124	0.870211	894	0.288328	3.46827	Iqsec1, Slc41a3, \N	\N	9.06914e+07	-138640	274	Rev
				12	73840000	0.0162027	4	14	356488	359749	0.0309124	0.869239	895	0.288328	3.46827	\N, Prkch	\N	7.36345e+07	-205515	718	Rev
				14	45660000	0.0162027	4	14	356488	359749	0.0309124	0.868269	896	0.288328	3.46827	Gm15218, \N	\N	4.505e+07	-610046	580	Rev
				20	102160000	0.0162027	4	14	356488	359749	0.0309124	0.867301	897	0.288328	3.46827	Nhsl2, \N	\N	1.06835e+08	4.67509e+06	873	Rev
				6	115570000	0.0162259	42	24	356450	359739	0.0265204	0.866844	898	1.76615	0.566204	Cand2, \N	\N, Mkrn2	1.15569e+08	-1489.43	906	For
				9	48470000	0.0164173	22	40	356470	359723	0.0301143	0.868706	899	0.555019	1.80174	Gm5617, Nxpe2, \N	\N	5.0465e+07	1.99504e+06	604	Rev
				7	44270000	0.0164303	17	6	356475	359757	0.0220796	0.872936	900	2.85942	0.349721	Napsa, \N	\N	4.45665e+07	296528	576	For
				7	115170000	0.0164303	17	6	356475	359757	0.0220796	0.871967	901	2.85942	0.349721	Rps4l-ps, \N	\N	1.14164e+08	-1.00563e+06	6	For
				9	86540000	0.0164303	17	6	356475	359757	0.0220796	0.871	902	2.85942	0.349721	Ube2cbp, \N, Me1	\N	8.53541e+07	-1.18587e+06	785	For
				15	94190000	0.0164303	17	6	356475	359757	0.0220796	0.870035	903	2.85942	0.349721	Adamts20, Pus7l, \N	\N	9.33467e+07	-843265	808	For
				5	75590000	0.0164378	23	10	356469	359753	0.0237103	0.869073	904	2.32119	0.430814	\N	\N	7.58014e+07	211445	113	For
				11	106760000	0.0164501	202	162	356290	359601	0.0314765	0.870401	905	1.2585	0.794596	Pecam1, \N	\N	1.06636e+08	-123990	872	For
				16	11590000	0.0165341	62	40	356430	359723	0.0290996	0.869936	906	1.56432	0.639255	Snx29, \N	\N	1.13596e+07	-230425	422	For
				2	75610000	0.0166222	36	58	356456	359705	0.0299152	0.870663	907	0.626347	1.59656	Nfe2l2, \N	\N	7.24139e+07	-3.19608e+06	252	Rev
				10	118470000	0.0167572	47	28	356445	359735	0.0280177	0.870931	908	1.69406	0.590296	\N	\N	1.1887e+08	400036	929	For
				2	127510000	0.016816	20	8	356472	359755	0.0235214	0.873803	909	2.52302	0.39635	Ciao1, \N, Nphp1	\N	1.27728e+08	217589	975	For
				20	130500000	0.016816	20	8	356472	359755	0.0235214	0.872843	910	2.52302	0.39635	Gm14982, \N	\N	1.34579e+08	4.07901e+06	992	For
				9	24460000	0.0168168	34	18	356458	359745	0.026391	0.871885	911	1.90631	0.524575	Dpy19l1, \N	\N	2.30953e+07	-1.3647e+06	179	For
				3	131020000	0.0168245	57	36	356435	359727	0.0291687	0.872084	912	1.59796	0.625799	Gm26090, \N	\N	1.30936e+08	-83909.3	338	For
				1	34350000	0.01683	12	3	356480	359760	0.020717	0.879658	913	4.0368	0.247721	Prss39, Cfc1, \N	\N	3.44674e+07	117436	520	For
				2	60960000	0.01683	12	3	356480	359760	0.020717	0.878696	914	4.0368	0.247721	Rbms1, \N	\N	7.10451e+07	1.00851e+07	112	For
				3	30570000	0.01683	12	3	356480	359760	0.020717	0.877736	915	4.0368	0.247721	Phc3, Mecom, \N	\N	3.00541e+07	-515851	41	For
				3	135520000	0.01683	12	3	356480	359760	0.020717	0.876777	916	4.0368	0.247721	Nfkb1, \N	\N	1.35645e+08	125478	996	For
				4	130020000	0.01683	12	3	356480	359760	0.020717	0.875821	917	4.0368	0.247721	Ptp4a2, \N	\N, Spocd1	1.29915e+08	-104853	336	For
				5	52820000	0.01683	12	3	356480	359760	0.020717	0.874867	918	4.0368	0.247721	Sepsecs, \N	\N	5.32642e+07	444188	618	For
				10	85160000	0.01683	12	3	356480	359760	0.020717	0.873915	919	4.0368	0.247721	Ric8b, \N	\N	8.4647e+07	-513015	781	For
				11	50480000	0.01683	12	3	356480	359760	0.020717	0.872965	920	4.0368	0.247721	Rnf130, \N, Adamts2	\N	4.98576e+07	-622424	600	For
				13	67070000	0.01683	12	3	356480	359760	0.020717	0.872017	921	4.0368	0.247721	Zfp640, Zfp457, \N, Gm26806	\N	6.32545e+07	-3.81553e+06	675	For
				17	15170000	0.01683	12	3	356480	359760	0.020717	0.871072	922	4.0368	0.247721	\N	\N	1.50101e+07	-159860	60	For
				20	159940000	0.01683	12	3	356480	359760	0.020717	0.870128	923	4.0368	0.247721	Sh3kbp1, \N	\N	1.59716e+08	-223998	1057	For
				3	122580000	0.0169856	14	29	356478	359734	0.0316099	0.871763	924	0.487168	2.05268	Bcar3, \N	\N	1.22383e+08	-196591	324	Rev
				10	7890000	0.0174577	33	54	356459	359709	0.0315609	0.87314	925	0.616683	1.62158	Tab2, \N	\N	7.43644e+06	-453556	402	Rev
				7	102010000	0.0175579	26	45	356466	359718	0.0320449	0.873201	926	0.583049	1.71512	Anapc15, \N	\N	1.02334e+08	323800	853	Rev
				4	129320000	0.0177804	17	33	356475	359730	0.0329234	0.873943	927	0.519855	1.92361	Fndc5, Azin2, \N	\N	1.29583e+08	263008	335	Rev
				4	133190000	0.0178648	112	148	356380	359615	0.0347554	0.874253	928	0.763626	1.30954	Ahdc1, \N	\N	1.33256e+08	66071.5	340	Rev
				14	105440000	0.0179261	27	13	356465	359750	0.0268914	0.873934	929	2.09606	0.477085	\N, 4930449E01Rik	\N	1.05709e+08	269457	870	For
				4	133380000	0.017927	23	41	356469	359722	0.0328737	0.875139	930	0.566095	1.76649	Arid1a, Ahdc1, \N	\N	1.33256e+08	-123928	340	Rev
				12	78920000	0.0179662	53	33	356439	359730	0.0307869	0.874421	931	1.62089	0.616945	Tmem229b, Atp6v1d, \N	\N	7.898e+07	59967.3	750	For
				14	69960000	0.0179786	12	26	356480	359737	0.0336172	0.87561	932	0.465755	2.14705	Rhobtb2, \N	\N	6.98286e+07	-131436	699	Rev
				20	37080000	0.0179786	12	26	356480	359737	0.0336172	0.874672	933	0.465755	2.14705	C330007P06Rik, \N	\N	4.84358e+07	1.13558e+07	596	Rev
				11	31770000	0.0180402	20	37	356472	359726	0.0332407	0.87457	934	0.545475	1.83327	Nsg2, \N	\N	3.20234e+07	253448	503	Rev
				18	35120000	0.0180402	20	37	356472	359726	0.0332407	0.873634	935	0.545475	1.83327	Etf1, \N	\N	3.58295e+07	709462	530	Rev
				2	91040000	0.0180987	106	141	356386	359622	0.0355109	0.872959	936	0.758599	1.31822	Slc39a13, \N	\N	9.06622e+07	-377777	801	Rev
				1	38610000	0.0182992	6	17	356486	359746	0.0347295	0.873925	937	0.356169	2.80766	Lonrf2, \N	\N	3.761e+07	-1.00005e+06	199	Rev
				1	156680000	0.0182992	6	17	356486	359746	0.0347295	0.872994	938	0.356169	2.80766	Ralgps2, \N	\N	1.56928e+08	247999	1056	Rev
				6	33480000	0.0182992	6	17	356486	359746	0.0347295	0.872064	939	0.356169	2.80766	Exoc4, \N	\N	3.41258e+07	645796	519	Rev
				10	7170000	0.0182992	6	17	356486	359746	0.0347295	0.871136	940	0.356169	2.80766	Oprm1, \N, Ulbp1	\N	6.98027e+06	-189734	398	Rev
				11	121310000	0.0182992	6	17	356486	359746	0.0347295	0.87021	941	0.356169	2.80766	Ogfod3, \N	\N	1.21688e+08	378401	947	Rev
				2	12280000	0.0183522	3	12	356489	359751	0.0351822	0.882351	942	0.252288	3.96373	Itga8, \N	\N	1.15766e+07	-703412	424	Rev
				2	134720000	0.0183522	3	12	356489	359751	0.0351822	0.881416	943	0.252288	3.96373	Tmx4, \N	\N	1.32509e+08	-2.21103e+06	140	Rev
				2	172490000	0.0183522	3	12	356489	359751	0.0351822	0.880482	944	0.252288	3.96373	Cass4, \N	\N	1.72399e+08	-91173.7	1072	Rev
				3	100760000	0.0183522	3	12	356489	359751	0.0351822	0.87955	945	0.252288	3.96373	Gm23465, \N	\N	1.00695e+08	-65035.2	291	Rev
				4	116390000	0.0183522	3	12	356489	359751	0.0351822	0.878621	946	0.252288	3.96373	Nasp, \N	\N	1.1619e+08	-199996	913	Rev
				4	144360000	0.0183522	3	12	356489	359751	0.0351822	0.877693	947	0.252288	3.96373	9430007A20Rik, \N	\N	1.44998e+08	638151	354	Rev
				6	101350000	0.0183522	3	12	356489	359751	0.0351822	0.876767	948	0.252288	3.96373	Pdzrn3, \N	\N	1.03342e+08	1.9922e+06	859	Rev
				7	79180000	0.0183522	3	12	356489	359751	0.0351822	0.875843	949	0.252288	3.96373	Abhd2, \N	\N	7.93897e+07	209671	755	Rev
				8	68530000	0.0183522	3	12	356489	359751	0.0351822	0.874921	950	0.252288	3.96373	Csgalnact1, \N	\N	6.77114e+07	-818620	695	Rev
				18	11710000	0.0183522	3	12	356489	359751	0.0351822	0.874001	951	0.252288	3.96373	Tmem241, \N	\N	1.27926e+07	1.08261e+06	431	Rev
				18	75270000	0.0184955	307	259	356185	359504	0.0354444	0.873838	952	1.19637	0.83586	Smad7, \N	\N	7.55401e+07	270076	731	For
				6	54900000	0.0185254	31	16	356461	359747	0.0286448	0.873225	953	1.95536	0.511415	Znrf2, \N	\N	5.50218e+07	121847	628	For
				16	87410000	0.0185336	35	19	356457	359744	0.029368	0.874336	954	1.85909	0.537897	Map3k7cl, Bach1, \N	\N	8.77249e+07	314914	795	For
				18	34460000	0.0185336	35	19	356457	359744	0.029368	0.873421	955	1.85909	0.537897	Apc, \N	\N	3.58295e+07	1.36946e+06	530	For
				2	31310000	0.0185621	10	2	356482	359761	0.021886	0.884969	956	5.04599	0.198177	Gpr107, \N	\N	3.18493e+07	539271	499	For
				2	135000000	0.0185621	10	2	356482	359761	0.021886	0.884044	957	5.04599	0.198177	Plcb1, \N	\N	1.32509e+08	-2.49103e+06	140	For
				3	129730000	0.0185621	10	2	356482	359761	0.021886	0.883121	958	5.04599	0.198177	Ccdc109b, \N, Elovl6	\N	1.29529e+08	-201313	980	For
				10	71420000	0.0185621	10	2	356482	359761	0.021886	0.8822	959	5.04599	0.198177	\N, Bicc1	\N	6.8244e+07	-3.17601e+06	243	For
				12	72690000	0.0185621	10	2	356482	359761	0.021886	0.881281	960	5.04599	0.198177	\N, Dhrs7, Six6	\N	7.36345e+07	944485	718	For
				12	105580000	0.0185621	10	2	356482	359761	0.021886	0.880364	961	5.04599	0.198177	Ak7, \N	\N	1.07145e+08	1.56506e+06	24	For
				15	3410000	0.0185621	10	2	356482	359761	0.021886	0.879449	962	5.04599	0.198177	Ghr, \N	Ghr, \N	3.53522e+06	125215	1085	For
				19	10440000	0.0185621	10	2	356482	359761	0.021886	0.878536	963	5.04599	0.198177	Cd5, \N	\N	1.0647e+07	207035	417	For
				20	99430000	0.0185621	10	2	356482	359761	0.021886	0.877625	964	5.04599	0.198177	\N	\N	9.4181e+07	-5.24904e+06	813	For
				19	8840000	0.0186062	51	76	356441	359687	0.0330045	0.877185	965	0.677164	1.47675	Eml3, \N	\N	9.02996e+06	189961	84	Rev
				20	73920000	0.018715	66	94	356426	359669	0.0327433	0.879189	966	0.708516	1.4114	Avpr2, \N	\N, Irak1, Pdzd4	7.39724e+07	52423.9	257	Rev
				7	103870000	0.0188617	44	26	356448	359737	0.0312633	0.879355	967	1.70792	0.585507	Hbb-bh1, \N	\N	1.02334e+08	-1.5362e+06	853	For
				1	54270000	0.0188972	8	1	356484	359762	0.020932	0.899499	968	8.07356	0.123861	\N, Hecw2	\N	5.2249e+07	-2.02099e+06	1108	For
				1	101880000	0.0188972	8	1	356484	359762	0.020932	0.898571	969	8.07356	0.123861	\N	\N	1.06101e+08	4.22121e+06	871	For
				1	124990000	0.0188972	8	1	356484	359762	0.020932	0.897644	970	8.07356	0.123861	\N	\N	1.25435e+08	444515	967	For
				3	38680000	0.0188972	8	1	356484	359762	0.020932	0.89672	971	8.07356	0.123861	\N	\N	3.85978e+07	-82192	544	For
				3	38900000	0.0188972	8	1	356484	359762	0.020932	0.895797	972	8.07356	0.123861	\N	\N	3.85978e+07	-302192	544	For
				5	19910000	0.0188972	8	1	356484	359762	0.020932	0.894877	973	8.07356	0.123861	Magi2, \N	\N	2.09357e+07	1.02568e+06	461	For
				5	22350000	0.0188972	8	1	356484	359762	0.020932	0.893958	974	8.07356	0.123861	6030443J06Rik, \N	\N	2.13702e+07	-979796	464	For
				7	105620000	0.0188972	8	1	356484	359762	0.020932	0.893041	975	8.07356	0.123861	Tpp1, \N	\N	1.07043e+08	1.42277e+06	876	For
				9	85550000	0.0188972	8	1	356484	359762	0.020932	0.892126	976	8.07356	0.123861	Fam46a, \N	\N	8.53541e+07	-195866	785	For
				10	5410000	0.0188972	8	1	356484	359762	0.020932	0.891213	977	8.07356	0.123861	Vip, \N	\N	5.80585e+06	395851	391	For
				10	41310000	0.0188972	8	1	356484	359762	0.020932	0.890302	978	8.07356	0.123861	Cd164, \N	\N	4.16207e+07	310671	99	For
				10	83510000	0.0188972	8	1	356484	359762	0.020932	0.889392	979	8.07356	0.123861	\N	\N	8.29193e+07	-590667	776	For
				11	18330000	0.0188972	8	1	356484	359762	0.020932	0.888485	980	8.07356	0.123861	\N, Gm12020	\N	1.88999e+07	569857	453	For
				11	20350000	0.0188972	8	1	356484	359762	0.020932	0.887579	981	8.07356	0.123861	Sertad2, \N	\N	2.01114e+07	-238586	459	For
				14	10240000	0.0188972	8	1	356484	359762	0.020932	0.886675	982	8.07356	0.123861	Fhit, \N	\N	1.04423e+07	202343	416	For
				16	35250000	0.0188972	8	1	356484	359762	0.020932	0.885773	983	8.07356	0.123861	Mylk, \N	\N	3.57413e+07	491279	529	For
				18	58640000	0.0188972	8	1	356484	359762	0.020932	0.884873	984	8.07356	0.123861	\N	\N	5.95712e+07	931240	653	For
				20	9600000	0.0188972	8	1	356484	359762	0.020932	0.883975	985	8.07356	0.123861	\N, Lancl3	\N	7.87604e+06	-1.72396e+06	10	For
				15	97870000	0.0189078	136	175	356356	359588	0.0357392	0.883125	986	0.784191	1.2752	Hdac7, \N	\N, Rpap3	9.77669e+07	-103141	53	Rev
				8	67750000	0.0189317	8	20	356484	359743	0.0357477	0.882357	987	0.403657	2.47735	Gm9755, \N	\N, Psd3	6.77114e+07	-38620.2	695	Rev
				18	14970000	0.0189317	8	20	356484	359743	0.0357477	0.881464	988	0.403657	2.47735	Kctd1, \N	\N	1.51329e+07	162949	1092	Rev
				11	69800000	0.0190764	47	71	356445	359692	0.0339919	0.884491	989	0.668002	1.497	Plscr3, \N	\N	6.99307e+07	130662	1114	Rev
				7	132650000	0.0191009	72	101	356420	359662	0.0332639	0.883988	990	0.719356	1.39013	Fgfr2, \N	\N, Fgfr2	1.3269e+08	40200.9	987	Rev
				10	12910000	0.0191074	49	30	356443	359733	0.0323287	0.883096	991	1.64841	0.606646	Utrn, B230208H11Rik, \N	\N	1.4085e+07	1.175e+06	437	For
				12	54240000	0.0191074	49	30	356443	359733	0.0323287	0.882206	992	1.64841	0.606646	Egln3, \N	\N	5.5427e+07	1.18704e+06	1110	For
				6	125060000	0.0191776	128	97	356364	359666	0.0330079	0.882007	993	1.33181	0.750855	Ltbr, Cd27, \N	\N, Cops7a	1.25078e+08	17865	57	For
				4	87760000	0.0191825	24	11	356468	359752	0.0281479	0.881149	994	2.20192	0.454149	Mllt3, \N	\N	8.34841e+07	-4.27589e+06	777	For
				6	82750000	0.0191825	24	11	356468	359752	0.0281479	0.880263	995	2.20192	0.454149	M1ap, \N	\N	8.69272e+07	4.17724e+06	790	For
				13	41010000	0.0191825	24	11	356468	359752	0.0281479	0.879379	996	2.20192	0.454149	Gcnt2, \N	\N	4.09059e+07	-104125	556	For
				15	37030000	0.0192324	15	30	356477	359733	0.0357779	0.881565	997	0.504567	1.9819	\N, Pabpc1	\N	3.67248e+07	-305249	538	Rev
				7	25780000	0.0194443	43	66	356449	359697	0.0348065	0.881214	998	0.657452	1.52102	Bckdha, \N	\N	2.56822e+07	-97807.8	183	Rev
				8	110980000	0.0194455	84	59	356408	359704	0.036253	0.880505	999	1.4369	0.695945	St3gal2, \N	\N	1.10929e+08	-50669.6	891	For
				3	138000000	0.0194598	194	156	356298	359607	0.0369471	0.879734	1000	1.25514	0.796724	Dapp1, \N	\N, Dapp1	1.37982e+08	-17871.4	349	For
				7	58690000	0.0195325	57	83	356435	359680	0.0344796					Atp10a, \N	\N	6.39547e+07	5.26471e+06	233	Rev
				4	95890000	0.0196792	40	23	356452	359740	0.0320789					Fggy, \N	\N	9.79126e+07	2.02261e+06	833	For
				4	117010000	0.0197011	15	5	356477	359758	0.0259557					Tctex1d4, \N	\N	1.17489e+08	479253	314	For
				5	62900000	0.0197011	15	5	356477	359758	0.0259557					Arap2, Dthd1, \N	\N	6.46873e+07	1.78731e+06	682	For
				6	47890000	0.0197011	15	5	356477	359758	0.0259557					Rny3, \N	\N	4.78144e+07	-75639.5	593	For
				6	97520000	0.0197011	15	5	356477	359758	0.0259557					Frmd4b, \N	\N	9.92668e+07	1.74676e+06	290	For
				8	13440000	0.0197011	15	5	356477	359758	0.0259557					Rasa3, \N	\N	1.35901e+07	150127	435	For
				11	23940000	0.0197011	15	5	356477	359758	0.0259557					Rel, \N, Gm12061	\N	2.37945e+07	-145451	472	For
				16	42850000	0.0197011	15	5	356477	359758	0.0259557					Zbtb20, \N	\N	4.36864e+07	836418	567	For
				20	133850000	0.0197011	15	5	356477	359758	0.0259557					\N, Nox1	\N	1.34579e+08	729014	992	For
				7	80390000	0.0199441	66	44	356426	359719	0.0356539					Idh2, Iqgap1, Sema4b, \N	\N	8.02326e+07	-157365	761	For
				12	55330000	0.0199479	48	72	356444	359691	0.0355371					Psma6, \N	\N, Ppp2r3c	5.5427e+07	97038.9	1110	Rev
				12	102410000	0.019988	130	99	356362	359664	0.0345645					Golga5, \N	\N	1.02543e+08	132545	295	For
				1	150950000	0.020034	2	10	356490	359753	0.0385962					\N	\N	1.532e+08	2.24992e+06	1051	Rev
				4	55120000	0.020034	2	10	356490	359753	0.0385962					Zfp462, \N	\N	5.93357e+07	4.21568e+06	652	Rev
				6	84800000	0.020034	2	10	356490	359753	0.0385962					Exoc6b, \N	\N	8.69272e+07	2.12724e+06	790	Rev
				12	24550000	0.020034	2	10	356490	359753	0.0385962					Gm26211, \N	\N	3.19513e+07	7.4013e+06	502	Rev
				16	86300000	0.020034	2	10	356490	359753	0.0385962					\N	\N	8.77249e+07	1.42491e+06	795	Rev
				18	4210000	0.020034	2	10	356490	359753	0.0385962					Mtpap, \N, Gm10557	\N	4.31474e+06	104744	37	Rev
				18	77400000	0.020034	2	10	356490	359753	0.0385962					\N, Loxhd1	\N	7.80496e+07	649598	262	Rev
				8	36770000	0.020034	2	10	356490	359753	0.0385962					Dlc1, \N	\N	3.62547e+07	-515273	535	Rev
				13	100650000	0.0200923	55	35	356437	359728	0.0347722					Rad17, Slc30a5, \N	\N	1.00741e+08	91173.8	846	For
				8	26930000	0.0201387	21	9	356471	359754	0.0287642					\N, Zfp703, Erlin2	\N	2.60263e+07	-903746	481	For
				9	66670000	0.0201387	21	9	356471	359754	0.0287642					Usp3, \N	\N	6.65793e+07	-90691.8	238	For
				1	63700000	0.0201817	1	8	356491	359755	0.0390789					Klf7, \N	\N	6.39993e+07	299287	678	Rev
				1	188000000	0.0201817	1	8	356491	359755	0.0390789					Ush2a, \N	\N	1.87348e+08	-652048	1082	Rev
				2	7630000	0.0201817	1	8	356491	359755	0.0390789					Gm13210, \N	\N	6.70844e+06	-921555	83	Rev
				7	104030000	0.0201817	1	8	356491	359755	0.0390789					Hbb-bh1, Olfr648, \N	\N	1.02334e+08	-1.6962e+06	853	Rev
				9	8490000	0.0201817	1	8	356491	359755	0.0390789					Trpc6, \N	\N	7.17915e+06	-1.31085e+06	401	Rev
				9	41850000	0.0201817	1	8	356491	359755	0.0390789					Sorl1, \N	\N	4.20211e+07	171081	204	Rev
				10	81710000	0.0201817	1	8	356491	359755	0.0390789					Nfic, Hmg20b, \N	\N	8.11723e+07	-537732	119	Rev
				10	82550000	0.0201817	1	8	356491	359755	0.0390789					\N, Chst11	\N	8.29193e+07	369333	776	Rev
				11	64240000	0.0201817	1	8	356491	359755	0.0390789					Cox10, \N, Hs3st3a1	\N	6.3902e+07	-338049	677	Rev
				12	87020000	0.0201817	1	8	356491	359755	0.0390789					\N, Cipc	\N	8.68631e+07	-156894	74	Rev
				13	54920000	0.0201817	1	8	356491	359755	0.0390789					Zfp346, \N	\N	5.41929e+07	-727084	624	Rev
				14	45380000	0.0201817	1	8	356491	359755	0.0390789					Gm15218, \N	\N	4.505e+07	-330046	580	Rev
				15	74670000	0.0201817	1	8	356491	359755	0.0390789					Ly6e, \N	\N	7.50872e+07	417182	724	Rev
				16	60230000	0.0201817	1	8	356491	359755	0.0390789					Epha6, \N	\N	5.98355e+07	-394536	657	Rev
				18	45670000	0.0201817	1	8	356491	359755	0.0390789					Kcnn2, \N	\N	4.67417e+07	1.07166e+06	213	Rev
				20	5280000	0.0201817	1	8	356491	359755	0.0390789					Gm5924, \N	\N	7.87604e+06	2.59604e+06	10	Rev
				21	930000	0.0201817	1	8	356491	359755	0.0390789					\N, Uty	\N	1.44363e+07	1.35063e+07	441	Rev
				7	120810000	0.0202008	92	66	356400	359697	0.0382856					Eef2k, \N	\N	1.2086e+08	49634.2	940	For
				7	66940000	0.0202844	28	14	356464	359749	0.030838					Adamts17, \N	\N	6.74138e+07	473765	694	For
				20	93860000	0.0202844	28	14	356464	359749	0.030838					Pdk3, \N	\N	9.4181e+07	320964	813	For
				5	11290000	0.0202873	36	20	356456	359743	0.0324405					Gm8879, \N	\N	1.11831e+07	-106945	420	For
				5	146800000	0.0203348	28	47	356464	359716	0.037092					Usp12, \N	\N	1.46687e+08	-113379	357	Rev
				14	60760000	0.0203422	187	150	356305	359613	0.0383096					Spata13, \N	\N, Spata13	6.06316e+07	-128377	1112	For
				2	38000000	0.0204898	18	7	356474	359756	0.0282763					Dennd1a, \N	\N	3.77392e+07	-260758	540	For
				13	92760000	0.0204898	18	7	356474	359756	0.0282763					Serinc5, \N	\N	9.15052e+07	-1.25482e+06	277	For
				18	78410000	0.0204898	18	7	356474	359756	0.0282763					\N, Gm26430	\N	7.80496e+07	-360402	262	For
				19	24730000	0.0204898	18	7	356474	359756	0.0282763					Pip5k1b, \N	\N, Pgm5	2.47017e+07	-28283.1	475	For
				20	166660000	0.0204898	18	7	356474	359756	0.0282763					Egfl6, \N	\N	1.67308e+08	648476	1153	For
				3	149440000	0.0205545	32	17	356460	359746	0.032129					\N, Gm26468	\N	1.51749e+08	2.30942e+06	1045	For
				5	63810000	0.0205545	32	17	356460	359746	0.032129					Rell1, \N	\N	6.46873e+07	877313	682	For
				20	107370000	0.0205545	32	17	356460	359746	0.032129					Gm14836, \N	\N	1.06835e+08	-534913	873	For
				13	24590000	0.0206004	119	155	356373	359608	0.0397618					Gm22013, Fam65b, \N	\N, Fam65b	2.45951e+07	5086.37	89	Rev
				7	135710000	0.020626	13	27	356479	359736	0.0385521					Ptpre, \N	\N	1.34715e+08	-994747	993	Rev
				1	58840000	0.020761	32	52	356460	359711	0.0376848					Cflar, Casp8, \N	\N	5.87195e+07	-120532	647	Rev
				5	36500000	0.020761	32	52	356460	359711	0.0376848					Tbc1d14, \N	\N	3.63757e+07	-124271	536	Rev
				12	8890000	0.020896	64	91	356428	359672	0.0367042					Laptm4a, Gm4755, \N	\N	8.78433e+06	-105671	410	Rev
				3	115910000	0.0210557	25	43	356467	359720	0.0385876					S1pr1, Dph5, \N	\N	1.15644e+08	-265887	908	Rev
				10	121570000	0.0210557	25	43	356467	359720	0.0385876					Rassf3, \N	\N	1.21481e+08	-89073.4	945	Rev
				20	19120000	0.0211734	56	36	356436	359727	0.0368147					Mir221, Gm26652, \N	\N	1.93599e+07	239892	456	For
				8	3620000	0.0212277	41	24	356451	359739	0.0348603					Stxbp2, \N	\N	3.38093e+06	-239065	147	For
				11	118290000	0.0214628	109	81	356383	359682	0.0419183					Cyth1, \N	\N	1.18286e+08	-3652.92	1140	For
				3	129890000	0.0215509	16	31	356476	359732	0.0400763					Ccdc109b, \N	\N, Ccdc109b	1.29953e+08	62712.8	337	Rev
				10	59650000	0.0215778	22	39	356470	359724	0.0397336					Dnajb12, P4ha1, \N	\N, Micu1	5.97513e+07	101317	1111	Rev
				14	54660000	0.0215778	22	39	356470	359724	0.0397336					Lrp10, \N	\N	5.45309e+07	-129136	625	Rev
				11	53330000	0.0216976	68	46	356424	359717	0.0390656					Rad50, \N	\N, Gdf9	5.33469e+07	16861.6	619	For
				1	62800000	0.0217272	5	15	356487	359748	0.0414283					\N, Nrp2	\N	6.31307e+07	330703	674	Rev
				2	146430000	0.0217272	5	15	356487	359748	0.0414283					Ralgapa2, \N	\N	1.47017e+08	587003	1038	Rev
				4	8510000	0.0217272	5	15	356487	359748	0.0414283					Car8, \N	\N	7.68811e+06	-821890	404	Rev
				4	102900000	0.0217272	5	15	356487	359748	0.0414283					Mier1, \N	\N	1.03168e+08	268214	296	Rev
				4	123360000	0.0217272	5	15	356487	359748	0.0414283					Macf1, \N	\N	1.23243e+08	-116933	325	Rev
				6	137680000	0.0217272	5	15	356487	359748	0.0414283					Eps8, \N	\N	1.36766e+08	-913554	347	Rev
				7	117570000	0.0217272	5	15	356487	359748	0.0414283					Xylt1, \N	\N	1.18263e+08	692917	924	Rev
				8	87770000	0.0217272	5	15	356487	359748	0.0414283					\N, Zfp423	\N	9.08291e+07	3.05908e+06	802	Rev
				13	13360000	0.0217272	5	15	356487	359748	0.0414283					Nid1, Lyst, \N	\N	1.35468e+07	186780	160	Rev
				5	43940000	0.0218451	11	24	356481	359739	0.0410276					Cd38, \N	\N, Fgfbp1	4.39751e+07	35053	570	Rev
				7	109620000	0.0218451	11	24	356481	359739	0.0410276					St5, \N	\N	1.10967e+08	1.34692e+06	892	Rev
				16	16830000	0.021948	81	57	356411	359706	0.0407416					Top3b, \N	\N	1.84517e+07	1.62174e+06	168	For
				1	137620000	0.0220155	25	12	356467	359751	0.0328135					\N	\N	1.37829e+08	208914	348	For
				7	116720000	0.0220155	25	12	356467	359751	0.0328135					Gm25423, \N	\N, n-R5s157	1.16713e+08	-7362.17	916	For
				8	72410000	0.0220155	25	12	356467	359751	0.0328135					Ap1m1, \N	\N	7.22713e+07	-138707	714	For
				1	155400000	0.0220723	37	21	356455	359742	0.0355985					Gm9530, \N	\N	1.56401e+08	1.00099e+06	1055	For
				2	102910000	0.0223134	66	93	356426	359670	0.0391794					Cd44, \N	\N	1.03695e+08	785350	55	Rev
				10	125370000	0.0226675	26	44	356466	359719	0.0415292					Slc16a7, \N	\N	1.27139e+08	1.76947e+06	972	Rev
				1	106740000	0.0226951	9	21	356483	359742	0.0428338					Bcl2, \N	\N	1.06101e+08	-638795	871	Rev
				1	189710000	0.0226951	9	21	356483	359742	0.0428338					Ptpn14, \N	\N	1.89817e+08	107073	373	Rev
				10	70070000	0.0226951	9	21	356483	359742	0.0428338					2310015B20Rik, \N	\N	6.8244e+07	-1.82601e+06	243	Rev
				19	23430000	0.0226951	9	21	356483	359742	0.0428338					Smc5, \N	\N	2.47017e+07	1.27172e+06	475	Rev
				7	123380000	0.0226999	29	15	356463	359748	0.0349386					Arhgap17, \N	\N	1.22352e+08	-1.02822e+06	134	For
				17	73570000	0.0227551	89	64	356403	359699	0.0429519					Galnt14, Capn13, \N	\N	7.38788e+07	308775	1118	For
				5	25200000	0.0228456	7	18	356485	359745	0.0433354					Prkag2, \N	\N	2.3649e+07	-1.55096e+06	180	Rev
				8	128340000	0.0228456	7	18	356485	359745	0.0433354					\N, Gm26002, Nrp1	\N	1.27501e+08	-838808	973	Rev
				10	96650000	0.0228456	7	18	356485	359745	0.0433354					\N	\N	9.73132e+07	663202	830	Rev
				13	41310000	0.0228456	7	18	356485	359745	0.0433354					Nedd9, \N	\N	4.09059e+07	-404125	556	Rev
				20	77480000	0.0228456	7	18	356485	359745	0.0433354					Tbl1x, \N	\N	7.51237e+07	-2.35634e+06	260	Rev
				5	105140000	0.0229673	47	29	356445	359734	0.0387856					Gbp9, \N	\N	1.05088e+08	-51708.7	866	For
				2	45110000	0.0232155	30	49	356462	359714	0.0423229					Zeb2, \N	\N, Zeb2	4.49499e+07	-160123	45	Rev
				3	95500000	0.0232505	97	71	356395	359692	0.0445479					Ensa, \N	\N, Mcl1	9.55976e+07	97639	1127	For
				4	96620000	0.0234611	13	4	356479	359759	0.0301628					Cyp2j9, \N	\N	9.79126e+07	1.29261e+06	833	For
				11	105380000	0.0234611	13	4	356479	359759	0.0301628					Tlk2, \N	\N	1.05473e+08	92914.3	868	For
				12	99700000	0.0234611	13	4	356479	359759	0.0301628					Foxn3, \N	\N	9.93102e+07	-389832	836	For
				16	81410000	0.0234611	13	4	356479	359759	0.0301628					Ncam2, \N	\N	7.85626e+07	-2.84739e+06	747	For
				19	9140000	0.0234611	13	4	356479	359759	0.0301628					Eml3, \N	\N	9.02996e+06	-110039	84	For
				2	32070000	0.0234939	183	226	356309	359537	0.0426274					Nup214, \N	\N, Nup214	3.20421e+07	-27931.5	504	Rev
				2	6590000	0.0235771	22	10	356470	359753	0.0343131					Celf2, \N	\N	6.70844e+06	118445	83	For
				10	77340000	0.0235771	22	10	356470	359753	0.0343131					Col18a1, \N, Itgb2	\N	7.75228e+07	182845	741	For
				12	100940000	0.0235771	22	10	356470	359753	0.0343131					Rps6ka5, 9030617O03Rik, \N	\N	1.00729e+08	-211446	845	For
				9	92340000	0.0238738	20	36	356472	359727	0.0441611					Gm15493, Plscr4, \N	\N	9.4534e+07	2.19399e+06	817	Rev
				5	20950000	0.0239464	43	65	356449	359698	0.0430248					Rsbn1l, \N	Rsbn1l, \N	2.09357e+07	-14319.2	461	Rev
				6	145050000	0.0239464	43	65	356449	359698	0.0430248					Lrmp, \N	\N	1.45125e+08	74867	80	Rev
				6	120160000	0.0241049	106	139	356386	359624	0.04739					Ninj2, \N	\N	1.20078e+08	-82093.2	935	Rev
				11	50120000	0.0243066	27	45	356465	359718	0.0445191					Rnf130, \N	\N	4.98576e+07	-262424	600	Rev
				14	8130000	0.0243667	48	30	356444	359733	0.0413833					Abhd6, \N	\N, Pxk	8.10647e+06	-23533.8	155	For
				4	120670000	0.0243867	43	26	356449	359737	0.0406013					Ctps, \N	\N	1.20596e+08	-74273.7	319	For
				17	52190000	0.0243867	43	26	356449	359737	0.0406013					\N	\N	5.22056e+07	15600.4	219	For
				4	56120000	0.0247145	19	8	356473	359755	0.0349131					Gm12519, \N	\N	5.93357e+07	3.21568e+06	652	For
				4	62850000	0.0247145	19	8	356473	359755	0.0349131					Rgs3, \N	\N	6.25887e+07	-261319	671	For
				7	35100000	0.0247145	19	8	356473	359755	0.0349131					Cebpg, \N	\N	3.18542e+07	-3.24576e+06	500	For
				13	36070000	0.0247145	19	8	356473	359755	0.0349131					Fars2, \N	\N, Fars2	3.61183e+07	48275.6	533	For
				20	12880000	0.0247145	19	8	356473	359755	0.0349131					Med14, \N	\N	1.34324e+07	552434	432	For
				10	111080000	0.0248595	94	125	356398	359638	0.0428341					Zdhhc17, Osbpl8, \N	\N, Osbpl8	1.11096e+08	15599.3	893	Rev
				16	23980000	0.024916	26	13	356466	359750	0.037671					\N	\N, Bcl6	2.402e+07	40043.1	181	For
				2	157990000	0.0249643	16	6	356476	359757	0.0339135					Tgm2, \N	\N	1.58701e+08	710547	365	For
				4	86720000	0.0249643	16	6	356476	359757	0.0339135					Dennd4c, \N	\N	8.34841e+07	-3.23589e+06	777	For
				5	131810000	0.0249643	16	6	356476	359757	0.0339135					Auts2, \N	\N, Auts2	1.31855e+08	44904.8	984	For
				10	21380000	0.0249643	16	6	356476	359757	0.0339135					Myb, \N, Ahi1	\N	2.118e+07	-199982	12	For
				11	77630000	0.0249643	16	6	356476	359757	0.0339135					Ssh2, \N, Myo18a	\N	7.81596e+07	529561	744	For
				18	77960000	0.0249643	16	6	356476	359757	0.0339135					Pstpip2, Slc14a1, \N	\N	7.80496e+07	89598.5	262	For
				14	53030000	0.0250942	12	25	356480	359738	0.0471097					Trav9d-4, \N	\N	5.31293e+07	99337.9	220	Rev
				5	5340000	0.0256174	4	13	356488	359750	0.0490785					Cdk14, \N	\N	3.4582e+06	-1.8818e+06	148	Rev
				5	22600000	0.0256174	4	13	356488	359750	0.0490785					\N, 6030443J06Rik	\N	2.3649e+07	1.04904e+06	180	Rev
				5	86020000	0.0256174	4	13	356488	359750	0.0490785					Stap1, \N	\N	9.3192e+07	7.17202e+06	283	Rev
				7	84230000	0.0256174	4	13	356488	359750	0.0490785					\N, Abhd17c	\N	8.36529e+07	-577062	778	Rev
				9	99460000	0.0256174	4	13	356488	359750	0.0490785					Armc8, \N	\N	9.69587e+07	-2.50132e+06	828	Rev
				10	74960000	0.0256174	4	13	356488	359750	0.0490785					Adora2a, \N	\N	7.53196e+07	359603	728	Rev
				12	105170000	0.0256174	4	13	356488	359750	0.0490785					Glrx5, \N	\N	1.07145e+08	1.97506e+06	24	Rev
				16	98060000	0.0256174	4	13	356488	359750	0.0490785					Zbtb21, \N, Prdm15	\N	9.80756e+07	15637.9	834	Rev
				20	151960000	0.0256174	4	13	356488	359750	0.0490785					Huwe1, \N	\N	1.518e+08	-159961	1046	Rev
				13	52620000	0.0259091	135	105	356357	359658	0.0454935					Syk, \N	\N	5.28361e+07	216107	47	For
				8	121070000	0.02597	28	46	356464	359717	0.0475518					Irf8, \N, 1700030M09Rik	\N	1.20406e+08	-664148	1143	Rev
				6	48630000	0.0259867	117	151	356375	359612	0.0503902					Gimap9, \N	\N	4.87106e+07	80579.5	597	Rev
				6	72030000	0.0261628	15	29	356477	359734	0.0488626					Mat2a, \N	\N	7.17481e+07	-281877	713	Rev
				8	11060000	0.0261628	15	29	356477	359734	0.0488626					3930402G23Rik, \N	\N	1.09197e+07	-140266	418	Rev
				16	93570000	0.0261628	15	29	356477	359734	0.0488626					Dopey2, \N	\N	9.31495e+07	-420540	52	Rev
				20	48270000	0.0261628	15	29	356477	359734	0.0488626					Elf4, \N, Sash3	\N	4.84358e+07	165832	596	Rev
				17	65720000	0.0261813	32	51	356460	359712	0.0477035					Rab31, \N	\N	6.61128e+07	392796	690	Rev
				8	108620000	0.0263607	18	33	356474	359730	0.0489853					Zfhx3, \N	\N	1.07256e+08	-1.36367e+06	879	Rev
				5	124290000	0.0265961	10	22	356482	359741	0.0501732					Vps37b, Rilpl2, \N	\N	1.24149e+08	-140635	1145	Rev
				7	12870000	0.0265961	10	22	356482	359741	0.0501732					Zfp446, \N	\N	1.30184e+07	148351	87	Rev
				1	138240000	0.0267131	61	41	356431	359722	0.0474329					Ptprc, \N	\N	1.38161e+08	-79267.6	350	For
				4	141130000	0.0268573	41	62	356451	359701	0.0484575					4930515B02Rik, \N	\N	1.40925e+08	-205432	351	Rev
				4	107780000	0.0268575	35	20	356457	359743	0.0431966					Lrp8, \N	\N	1.08522e+08	741508	1135	For
				10	121380000	0.0268575	35	20	356457	359743	0.0431966					Rassf3, \N	\N	1.21287e+08	-93191.7	943	For
				17	65810000	0.0268575	35	20	356457	359743	0.0431966					Rab31, \N	\N	6.61128e+07	302796	690	For
				18	15090000	0.0268575	35	20	356457	359743	0.0431966					Kctd1, \N	\N, Kctd1	1.51329e+07	42948.6	1092	For
				2	125290000	0.0270977	23	11	356469	359752	0.040111					Fbn1, Slc12a1, \N	\N	1.25944e+08	654210	970	For
				10	117690000	0.0271401	88	64	356404	359699	0.051263					Cpm, \N	\N	1.17434e+08	-256439	919	For
				6	142980000	0.0271504	25	42	356467	359721	0.0499484					Cmas, \N, Etnk1	\N	1.42927e+08	-53227.8	1026	Rev
				20	85830000	0.0271504	25	42	356467	359721	0.0499484					Gyk, 5430427O19Rik, \N	\N	9.4181e+07	8.35096e+06	813	Rev
				1	172490000	0.0275441	92	122	356400	359641	0.0476404					Atp1a2, Cfap45, \N	\N, Cfap45	1.72475e+08	-15326	1073	Rev
				2	104450000	0.0275644	6	16	356486	359747	0.0525286					Cstf3, \N	\N	1.04534e+08	84020.3	865	Rev
				2	112370000	0.0275644	6	16	356486	359747	0.0525286					Aven, Slc12a6, \N	\N	1.17403e+08	5.03327e+06	4	Rev
				5	92180000	0.0275644	6	16	356486	359747	0.0525286					Rchy1, \N, Gm5558	\N	9.3192e+07	1.01202e+06	283	Rev
				5	147840000	0.0275644	6	16	356486	359747	0.0525286					Slc46a3, \N, Flt1	\N	1.47672e+08	-168460	1039	Rev
				9	109970000	0.0275644	6	16	356486	359747	0.0525286					Kif9, Ngp, \N	\N	1.09026e+08	-944489	300	Rev
				9	122610000	0.0275644	6	16	356486	359747	0.0525286					\N, Ano10	\N	1.22206e+08	-404373	952	Rev
				10	63430000	0.0275644	6	16	356486	359747	0.0525286					Mypn, \N	\N	6.33425e+07	-87494.6	676	Rev
				11	94120000	0.0275644	6	16	356486	359747	0.0525286					Ankrd40, Tob1, \N	\N, Spag9	9.40746e+07	-45419.3	812	Rev
				14	121570000	0.0275644	6	16	356486	359747	0.0525286					Slc15a1, \N, Stk24	\N	1.21905e+08	334866	948	Rev
				15	39130000	0.0275644	6	16	356486	359747	0.0525286					Rims2, \N	\N	3.86067e+07	-523319	545	Rev
				19	11930000	0.0275644	6	16	356486	359747	0.0525286					Ms4a4b, Ms4a6b, \N	\N	1.15156e+07	-414366	423	Rev
				9	77550000	0.0275856	8	19	356484	359744	0.0523001					Lrrc1, \N	\N	7.80706e+07	520634	743	Rev
				14	119040000	0.0275856	8	19	356484	359744	0.0523001					Gm22379, \N	\N	1.20274e+08	1.23433e+06	937	Rev
				20	134700000	0.0275856	8	19	356484	359744	0.0523001					Armcx4, \N	\N	1.34579e+08	-120986	992	Rev
				1	146220000	0.027587	11	3	356481	359760	0.034367					\N	\N	1.43919e+08	-2.30124e+06	1030	For
				3	127090000	0.027587	11	3	356481	359760	0.034367					Camk2d, \N	\N	1.29529e+08	2.43869e+06	980	For
				5	20380000	0.027587	11	3	356481	359760	0.034367					Magi2, \N	\N	2.09357e+07	555681	461	For
				5	29540000	0.027587	11	3	356481	359760	0.034367					Il6, \N	\N	2.98965e+07	356510	489	For
				5	100170000	0.027587	11	3	356481	359760	0.034367					Plac8, \N, Coq2	\N	1.00579e+08	408909	844	For
				6	39730000	0.027587	11	3	356481	359760	0.034367					Tmem178b, \N	\N	4.10408e+07	1.31083e+06	201	For
				7	113150000	0.027587	11	3	356481	359760	0.034367					Arntl, \N	\N	1.14164e+08	1.01437e+06	6	For
				11	10230000	0.027587	11	3	356481	359760	0.034367					Gm11995, \N	\N	1.17081e+07	1.47805e+06	8	For
				13	24120000	0.027587	11	3	356481	359760	0.034367					Gm22013, Fam65b, \N	\N	2.37132e+07	-406840	471	For
				13	74030000	0.027587	11	3	356481	359760	0.034367					Cep72, Ahrr, \N	\N	7.37019e+07	-328101	719	For
				18	42500000	0.027587	11	3	356481	359760	0.034367					Gm16415, \N	\N	4.29633e+07	463274	564	For
				18	76060000	0.027587	11	3	356481	359760	0.034367					\N, Zbtb7c	\N	7.55401e+07	-519924	731	For
				12	76290000	0.0276077	45	28	356447	359735	0.0465398					Zbtb1, \N	\N, Mthfd1	7.63362e+07	46172.8	114	For
				11	6010000	0.0276548	29	47	356463	359716	0.0506221					Camk2b, \N	\N	6.42566e+06	415660	154	Rev
				16	95980000	0.0276553	31	17	356461	359746	0.0435165					Gm15340, \N	1600002D24Rik, \N	9.5948e+07	-32010.9	285	For
				19	12790000	0.0276909	33	52	356459	359711	0.0504403					Lpxn, \N	\N	1.24766e+07	-313362	428	Rev
				12	21400000	0.0278659	27	14	356465	359749	0.0426881					Adam17, \N	\N	1.29333e+07	-8.46665e+06	20	For
				8	46840000	0.0279176	214	177	356278	359586	0.0544451					Irf2, \N	\N	5.45329e+07	7.69294e+06	626	For
				5	105450000	0.0281465	22	38	356470	359725	0.0520301					Lrrc8d, Lrrc8c, \N	\N	1.0559e+08	140407	869	Rev
				10	22330000	0.0284256	13	26	356479	359737	0.0533416					Raet1e, \N	\N	2.118e+07	-1.14998e+06	12	Rev
				16	57530000	0.0284256	13	26	356479	359737	0.0533416					Cmss1, \N	\N	5.7449e+07	-80952.8	639	Rev
				12	76390000	0.0289541	75	102	356417	359661	0.0507562					Zbtb1, \N	\N, Mthfd1	7.63362e+07	-53827.2	114	Rev
				20	12100000	0.0290074	36	21	356456	359742	0.0470475					Bcor, \N	\N	1.21575e+07	57507.7	426	For
				8	120370000	0.0291138	270	229	356222	359534	0.0541671					Gse1, \N	\N, Gse1	1.20406e+08	35851.8	1143	For
				11	83130000	0.0292347	46	29	356446	359734	0.0495696					Slfn2, \N	\N	8.30639e+07	-66054.4	266	For
				16	36890000	0.0292347	46	29	356446	359734	0.0495696					Slc15a2, \N	\N, Iqcb1	3.66709e+07	-219072	43	For
				14	31280000	0.0293885	95	125	356397	359638	0.05877					Eaf1, \N	\N	3.15752e+07	295153	497	Rev
				6	41510000	0.0294599	53	76	356439	359687	0.0526186					Trbv31, \N	\N, Ephb6	4.15503e+07	40262	203	Rev
				16	75860000	0.0296196	70	49	356422	359714	0.0539531					Samsn1, \N	\N	7.60133e+07	153262	261	For
				1	33480000	0.0298193	3	11	356489	359752	0.0574063					Prim2, \N	\N	3.35793e+07	99333.5	516	Rev
				1	38920000	0.0298193	3	11	356489	359752	0.0574063					Lonrf2, \N	\N	3.98351e+07	915089	1103	Rev
				1	58010000	0.0298193	3	11	356489	359752	0.0574063					Aox1, \N	\N	5.87195e+07	709468	647	Rev
				10	68590000	0.0298193	3	11	356489	359752	0.0574063					Tmem26, \N	\N	6.8244e+07	-346008	243	Rev
				18	80110000	0.0298193	3	11	356489	359752	0.0574063					\N	\N	8.00046e+07	-105417	758	Rev
				4	59190000	0.030121	59	83	356433	359680	0.0535367					Susd1, \N	\N	5.93357e+07	145676	652	Rev
				7	127350000	0.0303281	23	39	356469	359724	0.0560445					Sept1, Qprt, \N	\N	1.27129e+08	-221425	137	Rev
				2	50850000	0.0303862	17	7	356475	359756	0.0423892					Gm13498, \N	\N	4.98855e+07	-964500	601	For
				8	68360000	0.0303862	17	7	356475	359756	0.0423892					Gm26659, \N	\N	6.77114e+07	-648620	695	For
				9	56270000	0.0303862	17	7	356475	359756	0.0423892					Pstpip1, \N, Gm26868	\N	5.76542e+07	1.38419e+06	640	For
				11	85850000	0.0303862	17	7	356475	359756	0.0423892					Tbx4, Gm11443, \N	\N	8.48571e+07	-992949	783	For
				12	16480000	0.0303862	17	7	356475	359756	0.0423892					\N	\N	1.29333e+07	-3.54665e+06	20	For
				13	12430000	0.0303862	17	7	356475	359756	0.0423892					Lgals8, \N	\N	1.2345e+07	-84965.1	427	For
				19	60980000	0.0303862	17	7	356475	359756	0.0423892					Grk5, \N	\N	6.02311e+07	-748860	661	For
				9	119060000	0.03039	14	5	356478	359758	0.0405128					Oxsr1, \N	\N	1.18705e+08	-354604	928	For
				1	55360000	0.0305425	5	0	356487	359763	0.0305425					Rftn2, \N	\N	5.2249e+07	-3.11099e+06	1108	For
				1	59310000	0.0305425	5	0	356487	359763	0.0305425					Gm973, \N	\N	5.91782e+07	-131841	650	For
				1	73840000	0.0305425	5	0	356487	359763	0.0305425					Arpc2, \N	\N	7.4393e+07	553015	721	For
				1	85020000	0.0305425	5	0	356487	359763	0.0305425					C130026I21Rik, \N	\N	8.56846e+07	664605	120	For
				1	95900000	0.0305425	5	0	356487	359763	0.0305425					St8sia4, \N	\N	9.40289e+07	-1.87113e+06	811	For
				1	98450000	0.0305425	5	0	356487	359763	0.0305425					Slco6d1, \N	\N	9.40289e+07	-4.42113e+06	811	For
				1	113090000	0.0305425	5	0	356487	359763	0.0305425					\N	\N	1.06101e+08	-6.98879e+06	871	For
				1	146560000	0.0305425	5	0	356487	359763	0.0305425					\N	\N	1.43919e+08	-2.64124e+06	1030	For
				1	147330000	0.0305425	5	0	356487	359763	0.0305425					\N	\N	1.43919e+08	-3.41124e+06	1030	For
				1	169150000	0.0305425	5	0	356487	359763	0.0305425					\N	\N	1.70796e+08	1.64606e+06	1070	For
				1	176130000	0.0305425	5	0	356487	359763	0.0305425					Pld5, \N	\N	1.77676e+08	1.54642e+06	1076	For
				1	188730000	0.0305425	5	0	356487	359763	0.0305425					Ush2a, \N	\N	1.89817e+08	1.08707e+06	373	For
				1	192910000	0.0305425	5	0	356487	359763	0.0305425					Hhat, \N	Diexf, \N	1.93174e+08	264296	375	For
				2	20650000	0.0305425	5	0	356487	359763	0.0305425					\N, Etl4	\N	2.12261e+07	576115	463	For
				2	42920000	0.0305425	5	0	356487	359763	0.0305425					\N, Lrp1b	\N	4.49499e+07	2.02988e+06	45	For
				2	58930000	0.0305425	5	0	356487	359763	0.0305425					\N	\N	4.98855e+07	-9.0445e+06	601	For
				2	63550000	0.0305425	5	0	356487	359763	0.0305425					\N	\N	7.10451e+07	7.49505e+06	112	For
				2	66470000	0.0305425	5	0	356487	359763	0.0305425					\N, Scn7a, Csrnp3	\N	7.10451e+07	4.57505e+06	112	For
				2	81390000	0.0305425	5	0	356487	359763	0.0305425					\N	\N	8.03186e+07	-1.07138e+06	762	For
				2	83400000	0.0305425	5	0	356487	359763	0.0305425					\N	\N	8.03186e+07	-3.08138e+06	762	For
				2	95260000	0.0305425	5	0	356487	359763	0.0305425					Gm13795, \N	\N	9.37566e+07	-1.50337e+06	810	For
				2	109750000	0.0305425	5	0	356487	359763	0.0305425					Lgr4, \N	\N	1.04534e+08	-5.21598e+06	865	For
				2	133130000	0.0305425	5	0	356487	359763	0.0305425					\N	\N	1.32509e+08	-621027	140	For
				2	142330000	0.0305425	5	0	356487	359763	0.0305425					\N, Macrod2	\N	1.42901e+08	570771	1024	For
				2	142650000	0.0305425	5	0	356487	359763	0.0305425					Kif16b, \N	\N	1.42901e+08	250771	1024	For
				2	152280000	0.0305425	5	0	356487	359763	0.0305425					Trib3, \N	\N	1.52358e+08	77500.7	1049	For
				2	154170000	0.0305425	5	0	356487	359763	0.0305425					Necab3, \N	\N	1.54613e+08	443234	1053	For
				3	8030000	0.0305425	5	0	356487	359763	0.0305425					\N	\N	9.1506e+06	1.1206e+06	156	For
				3	44650000	0.0305425	5	0	356487	359763	0.0305425					\N	\N	4.11239e+07	-3.52608e+06	559	For
				3	56920000	0.0305425	5	0	356487	359763	0.0305425					F830104G03Rik, \N	\N	5.51709e+07	-1.74912e+06	630	For
				3	60700000	0.0305425	5	0	356487	359763	0.0305425					Mbnl1, \N	\N	5.92127e+07	-1.48734e+06	651	For
				3	74120000	0.0305425	5	0	356487	359763	0.0305425					\N	\N	7.02463e+07	-3.87366e+06	700	For
				3	100210000	0.0305425	5	0	356487	359763	0.0305425					Spag17, \N	\N	1.00695e+08	484965	291	For
				3	102810000	0.0305425	5	0	356487	359763	0.0305425					Tspan2, \N	\N	1.02725e+08	-85126.7	130	For
				3	137210000	0.0305425	5	0	356487	359763	0.0305425					\N	\N	1.37982e+08	772129	349	For
				3	154260000	0.0305425	5	0	356487	359763	0.0305425					\N, Lhx8	\N	1.52931e+08	-1.32872e+06	1050	For
				4	12360000	0.0305425	5	0	356487	359763	0.0305425					\N	\N	1.17422e+07	-617844	159	For
				4	13120000	0.0305425	5	0	356487	359763	0.0305425					\N	\N	1.17422e+07	-1.37784e+06	159	For
				4	17780000	0.0305425	5	0	356487	359763	0.0305425					Mmp16, \N	\N	1.85705e+07	790537	452	For
				4	22490000	0.0305425	5	0	356487	359763	0.0305425					Fbxl4, \N	\N	1.85705e+07	-3.91946e+06	452	For
				4	23180000	0.0305425	5	0	356487	359763	0.0305425					\N	\N	1.85705e+07	-4.60946e+06	452	For
				4	85050000	0.0305425	5	0	356487	359763	0.0305425					Cntln, \N	\N	8.34841e+07	-1.56589e+06	777	For
				4	91770000	0.0305425	5	0	356487	359763	0.0305425					4930577H14Rik, \N	\N	9.79126e+07	6.14261e+06	833	For
				4	131330000	0.0305425	5	0	356487	359763	0.0305425					Gm831, \N	\N	1.29915e+08	-1.41485e+06	336	For
				4	139080000	0.0305425	5	0	356487	359763	0.0305425					Capzb, \N	\N	1.39166e+08	86186.4	1009	For
				5	4890000	0.0305425	5	0	356487	359763	0.0305425					\N, Cdk14	\N	3.4582e+06	-1.4318e+06	148	For
				5	16180000	0.0305425	5	0	356487	359763	0.0305425					\N	\N	2.09357e+07	4.75568e+06	461	For
				5	27520000	0.0305425	5	0	356487	359763	0.0305425					Dpp6, \N	\N	2.98965e+07	2.37651e+06	489	For
				5	101290000	0.0305425	5	0	356487	359763	0.0305425					\N, Wdfy3	\N	1.00579e+08	-711091	844	For
				5	108950000	0.0305425	5	0	356487	359763	0.0305425					Tmem175, \N	\N	1.07734e+08	-1.21595e+06	1	For
				5	116830000	0.0305425	5	0	356487	359763	0.0305425					\N, Taok3	\N	1.15517e+08	-1.31316e+06	905	For
				5	133940000	0.0305425	5	0	356487	359763	0.0305425					\N	\N	1.34452e+08	512386	344	For
				6	42180000	0.0305425	5	0	356487	359763	0.0305425					Zyx, \N	\N	4.15503e+07	-629738	203	For
				6	44690000	0.0305425	5	0	356487	359763	0.0305425					\N	\N	4.78144e+07	3.12436e+06	593	For
				6	73650000	0.0305425	5	0	356487	359763	0.0305425					4931417E11Rik, \N	\N	7.26443e+07	-1.00566e+06	1116	For
				6	73930000	0.0305425	5	0	356487	359763	0.0305425					4931417E11Rik, \N	\N	7.26443e+07	-1.28566e+06	1116	For
				6	78780000	0.0305425	5	0	356487	359763	0.0305425					\N	\N	7.26443e+07	-6.13566e+06	1116	For
				6	92360000	0.0305425	5	0	356487	359763	0.0305425					\N, Fgd5	\N	9.16819e+07	-678082	280	For
				7	6920000	0.0305425	5	0	356487	359763	0.0305425					Peg3, \N	\N	4.79218e+06	-2.12782e+06	385	For
				7	51920000	0.0305425	5	0	356487	359763	0.0305425					Gas2, \N	\N	4.93627e+07	-2.5573e+06	599	For
				7	63560000	0.0305425	5	0	356487	359763	0.0305425					Otud7a, \N	\N	6.39547e+07	394705	233	For
				7	77280000	0.0305425	5	0	356487	359763	0.0305425					\N	\N	7.62407e+07	-1.03933e+06	735	For
				7	94530000	0.0305425	5	0	356487	359763	0.0305425					\N	\N	9.77508e+07	3.22079e+06	832	For
				7	120320000	0.0305425	5	0	356487	359763	0.0305425					Crym, \N	\N	1.2086e+08	539634	940	For
				8	15530000	0.0305425	5	0	356487	359763	0.0305425					\N	\N	1.50073e+07	-522733	163	For
				8	17210000	0.0305425	5	0	356487	359763	0.0305425					Csmd1, \N	\N	1.50073e+07	-2.20273e+06	163	For
				8	32280000	0.0305425	5	0	356487	359763	0.0305425					\N	\N	3.38928e+07	1.61283e+06	517	For
				8	40910000	0.0305425	5	0	356487	359763	0.0305425					Mtus1, \N	\N	3.62547e+07	-4.65527e+06	535	For
				8	50630000	0.0305425	5	0	356487	359763	0.0305425					\N	\N	5.45329e+07	3.90294e+06	626	For
				8	60490000	0.0305425	5	0	356487	359763	0.0305425					Gm10283, \N	\N	6.13873e+07	897272	231	For
				8	89170000	0.0305425	5	0	356487	359763	0.0305425					Gm5356, \N	\N	9.08291e+07	1.65908e+06	802	For
				8	96120000	0.0305425	5	0	356487	359763	0.0305425					\N	\N	9.50516e+07	-1.06842e+06	821	For
				8	121670000	0.0305425	5	0	356487	359763	0.0305425					Gm26815, \N, Gm17709	\N	1.21958e+08	287958	950	For
				9	18170000	0.0305425	5	0	356487	359763	0.0305425					Naalad2, \N	\N	2.06329e+07	2.46287e+06	175	For
				9	29600000	0.0305425	5	0	356487	359763	0.0305425					\N	\N	3.26148e+07	3.0148e+06	42	For
				9	37070000	0.0305425	5	0	356487	359763	0.0305425					\N, Msantd2	\N	3.53037e+07	-1.76634e+06	526	For
				9	100360000	0.0305425	5	0	356487	359763	0.0305425					Nck1, \N	\N	9.69587e+07	-3.40132e+06	828	For
				9	102290000	0.0305425	5	0	356487	359763	0.0305425					Amotl2, Ephb1, \N	\N	1.07308e+08	5.01842e+06	77	For
				9	105330000	0.0305425	5	0	356487	359763	0.0305425					Atp2c1, \N	\N	1.07308e+08	1.97842e+06	77	For
				10	16050000	0.0305425	5	0	356487	359763	0.0305425					\N	\N	1.59679e+07	-82057.8	447	For
				10	38490000	0.0305425	5	0	356487	359763	0.0305425					\N	\N	3.94854e+07	995370	548	For
				10	51290000	0.0305425	5	0	356487	359763	0.0305425					Lilrb4, \N	\N	5.34231e+07	2.13306e+06	620	For
				10	54480000	0.0305425	5	0	356487	359763	0.0305425					\N	\N	5.34231e+07	-1.05694e+06	620	For
				10	55350000	0.0305425	5	0	356487	359763	0.0305425					\N	\N	5.34231e+07	-1.92694e+06	620	For
				10	56950000	0.0305425	5	0	356487	359763	0.0305425					\N	\N	5.97513e+07	2.80132e+06	1111	For
				10	105270000	0.0305425	5	0	356487	359763	0.0305425					Tmtc2, \N	\N	1.05845e+08	574700	298	For
				10	106200000	0.0305425	5	0	356487	359763	0.0305425					Gm24237, \N	\N	1.05845e+08	-355300	298	For
				10	106590000	0.0305425	5	0	356487	359763	0.0305425					\N, Ppfia2	\N	1.05845e+08	-745300	298	For
				10	125860000	0.0305425	5	0	356487	359763	0.0305425					\N	\N	1.27139e+08	1.27947e+06	972	For
				11	7460000	0.0305425	5	0	356487	359763	0.0305425					Igfbp3, \N	\N	6.63889e+06	-821106	397	For
				11	9170000	0.0305425	5	0	356487	359763	0.0305425					Abca13, \N	\N	6.63889e+06	-2.53111e+06	397	For
				11	11200000	0.0305425	5	0	356487	359763	0.0305425					Vwc2, \N	\N	1.17081e+07	508051	8	For
				11	13300000	0.0305425	5	0	356487	359763	0.0305425					\N	\N	1.17081e+07	-1.59195e+06	8	For
				11	26270000	0.0305425	5	0	356487	359763	0.0305425					5730522E02Rik, \N	\N	2.41629e+07	-2.10714e+06	1095	For
				11	43050000	0.0305425	5	0	356487	359763	0.0305425					Gm12146, \N	\N	4.42069e+07	1.15687e+06	208	For
				11	65650000	0.0305425	5	0	356487	359763	0.0305425					Map2k4, \N	\N	6.3902e+07	-1.74805e+06	677	For
				11	89380000	0.0305425	5	0	356487	359763	0.0305425					Dgke, \N	\N	8.90733e+07	-306729	122	For
				11	102950000	0.0305425	5	0	356487	359763	0.0305425					\N, Ccdc43	\N	1.03311e+08	361496	858	For
				12	5800000	0.0305425	5	0	356487	359763	0.0305425					Gm23752, \N	\N	3.85375e+06	-1.94625e+06	377	For
				12	7190000	0.0305425	5	0	356487	359763	0.0305425					\N	\N	8.78433e+06	1.59433e+06	410	For
				12	66830000	0.0305425	5	0	356487	359763	0.0305425					Mdga2, \N	\N	6.63592e+07	-470774	691	For
				12	90870000	0.0305425	5	0	356487	359763	0.0305425					Dio2, \N	\N	9.15911e+07	721060	278	For
				13	40390000	0.0305425	5	0	356487	359763	0.0305425					Ofcc1, \N	\N	4.09059e+07	515875	556	For
				13	72600000	0.0305425	5	0	356487	359763	0.0305425					Rpl9-ps4, \N	\N	7.37019e+07	1.1019e+06	719	For
				13	77160000	0.0305425	5	0	356487	359763	0.0305425					Mctp1, \N	\N	7.45257e+07	-2.63432e+06	722	For
				13	79430000	0.0305425	5	0	356487	359763	0.0305425					\N	\N	7.45257e+07	-4.90432e+06	722	For
				13	85600000	0.0305425	5	0	356487	359763	0.0305425					\N	\N	9.15052e+07	5.90518e+06	277	For
				13	115930000	0.0305425	5	0	356487	359763	0.0305425					\N	\N	1.17789e+08	1.85852e+06	921	For
				14	4110000	0.0305425	5	0	356487	359763	0.0305425					Gm11107, \N	\N	8.10647e+06	3.99647e+06	155	For
				14	11620000	0.0305425	5	0	356487	359763	0.0305425					Ptprg, \N	\N	1.04423e+07	-1.17766e+06	416	For
				14	15990000	0.0305425	5	0	356487	359763	0.0305425					\N	\N	1.61767e+07	186690	164	For
				14	68170000	0.0305425	5	0	356487	359763	0.0305425					Dock5, \N	\N	6.98286e+07	1.65856e+06	699	For
				14	80170000	0.0305425	5	0	356487	359763	0.0305425					\N	\N	7.9511e+07	-659000	50	For
				14	81670000	0.0305425	5	0	356487	359763	0.0305425					\N	\N	7.9511e+07	-2.159e+06	50	For
[truncated: 6,368 more rows]

## Sheet: BCL2_Specific
Specificity	Candidates			Chr	Pos	p.value	WT in window	BCL2 in window	WT remainder	BCL2 remainder	2-tailed p value	False disc. rate	Rank	Fold bias		KCRBM	KCRBM clonal	Nearest Peak Pos	Distance from peak	KCRBM rank
[truncated: 5,792 more rows]

[truncated: 4 more sheets: Wild_Type_Specific, B_cell_specific, T_cell_specific, All <0.05 FDR]
