# Supplementary material for: Subclonal mutation selection in mouse lymphomagenesis identifies known cancer loci and suggests novel candidates
Source: Nat Commun. 2018 Jul 9;9:2649. doi: 10.1038/s41467-018-05069-9 (PMC6037733; doi:10.1038/s41467-018-05069-9)
Supplement: Supplementary file 7 — Supplementary Data 4 [file 41467_2018_5069_MOESM7_ESM.xlsx]

## Sheet: Legend
Comparison of orientation bias in early vs. late stage cohorts using equal numbers of integrations.
The total number of early stage integrations is 81316.
A subset of late 81316 stage integrations was randomly selected and regions with strand/orientation bias were identified using 100kb scanning windows across the entire genome.
16 late-stage loci were significant (FDR < 0.05) after correcting for multiple testing but no early stage loci were found to be significant.

## Sheet: Strand_Bias_Early_only
Chr	Pos	p-value	Forward	Reverse	Forward	Reverse	2-tailed p-value	left/right	FDR
18	39020000	6.16634e-05	0	14	40625	40677	0.000121941	LH	0.147333
7	66260000	6.02776e-05	14	0	40611	40691	6.02776e-05	RH	0.1935
4	135340000	5.95568e-05	20	2	40605	40689	6.51175e-05	RH	0.351
3	122390000	0.000246329	0	12	40625	40679	0.000487906	LH	0.467
19	9030000	0.000416612	7	27	40618	40664	0.000819527	LH	0.5552
20	12110000	0.000483612	11	0	40614	40691	0.000483612	RH	0.669833
14	57710000	0.00118646	2	15	40623	40676	0.00234768	LH	0.8
8	70580000	0.000744903	22	5	40603	40686	0.000902399	RH	0.846429
13	24530000	0.00118646	2	15	40623	40676	0.00234768	LH	0.861538
4	147890000	0.0155462	6	0	40619	40691	0.0155462	RH	0.878767
4	117010000	0.0155462	6	0	40619	40691	0.0155462	RH	0.883676
18	50080000	0.000905806	13	1	40612	40690	0.00096747	RH	0.884
20	12850000	0.0155462	6	0	40619	40691	0.0155462	RH	0.88864
18	73770000	0.0155462	6	0	40619	40691	0.0155462	RH	0.893661
8	105490000	0.0155462	6	0	40619	40691	0.0155462	RH	0.898739
2	109290000	0.0155462	6	0	40619	40691	0.0155462	RH	0.903874
1	133090000	0.00292098	21	6	40604	40685	0.00368733	RH	0.904069
2	6770000	0.0155462	6	0	40619	40691	0.0155462	RH	0.909069
17	71060000	0.0155462	6	0	40619	40691	0.0155462	RH	0.914324
18	4230000	0.0156984	0	6	40625	40685	0.0312445	LH	0.914478
17	71940000	0.0156984	0	6	40625	40685	0.0312445	LH	0.919005
15	102580000	0.0155462	6	0	40619	40691	0.0155462	RH	0.91964
15	27450000	0.0113106	2	11	40623	40680	0.0224512	LH	0.92238
17	46240000	0.0156984	0	6	40625	40685	0.0312445	LH	0.923577
18	68160000	0.0108099	1	9	40624	40682	0.0214772	LH	0.924822
13	119620000	0.0155462	6	0	40619	40691	0.0155462	RH	0.925018
14	47250000	0.0156984	0	6	40625	40685	0.0312445	LH	0.928195
7	144940000	0.0113106	2	11	40623	40680	0.0224512	LH	0.92857
13	96480000	0.0155462	6	0	40619	40691	0.0155462	RH	0.930459
13	51780000	0.0118449	34	17	40591	40674	0.0174104	RH	0.930748
19	15800000	0.0108099	1	9	40624	40682	0.0214772	LH	0.931724
10	40350000	0.0114358	6	18	40619	40673	0.0226374	LH	0.932765
11	87330000	0.0156984	0	6	40625	40685	0.0312445	LH	0.932859
11	86870000	0.00118646	2	15	40623	40676	0.00234768	LH	0.933333
5	121490000	0.0113106	2	11	40623	40680	0.0224512	LH	0.934845
13	28560000	0.0155462	6	0	40619	40691	0.0155462	RH	0.935964
1	131140000	0.00292098	21	6	40604	40685	0.00368733	RH	0.936357
8	122340000	0.01168	27	12	40598	40679	0.0164789	RH	0.936753
7	143640000	0.0156984	0	6	40625	40685	0.0312445	LH	0.937571
3	152710000	0.0108099	1	9	40624	40682	0.0214772	LH	0.938729
4	150920000	0.0114358	6	18	40619	40673	0.0226374	LH	0.938901
4	43620000	0.0113106	2	11	40623	40680	0.0224512	LH	0.941204
9	103240000	0.0155462	6	0	40619	40691	0.0155462	RH	0.941536
10	99250000	0.00257228	23	7	40602	40684	0.00329718	RH	0.942259
6	120980000	0.0156984	0	6	40625	40685	0.0312445	LH	0.94233
1	155400000	0.0131669	16	5	40609	40686	0.0168015	RH	0.942603
8	46800000	0.0113106	2	11	40623	40680	0.0224512	LH	0.945046
3	142840000	0.0108099	1	9	40624	40682	0.0214772	LH	0.945841
6	101340000	0.0156984	0	6	40625	40685	0.0312445	LH	0.947138
9	94600000	0.0155462	6	0	40619	40691	0.0155462	RH	0.947174
2	35440000	0.0113106	2	11	40623	40680	0.0224512	LH	0.947651
5	32910000	0.0156984	0	6	40625	40685	0.0312445	LH	0.951995
6	12080000	0.0155462	6	0	40619	40691	0.0155462	RH	0.952879
3	90550000	0.0108099	1	9	40624	40682	0.0214772	LH	0.953061
12	111890000	0.0112015	18	6	40607	40685	0.0145423	RH	0.953938
15	83560000	0.00223444	3	16	40622	40675	0.00442092	LH	0.9545
12	54150000	0.0108099	1	9	40624	40682	0.0214772	LH	0.955518
4	128970000	0.0156984	0	6	40625	40685	0.0312445	LH	0.956902
18	15270000	0.0153007	14	4	40611	40687	0.0191046	RH	0.958537
1	59450000	0.0146188	7	19	40618	40672	0.0289354	LH	0.958588
5	100810000	0.0155462	6	0	40619	40691	0.0155462	RH	0.958654
6	149250000	0.0111406	11	2	40614	40689	0.0128639	RH	0.959182
18	54860000	0.00169243	12	1	40613	40690	0.00181567	RH	0.960133
17	63170000	0.0108099	1	9	40624	40682	0.0214772	LH	0.960392
3	153730000	0.0112015	18	6	40607	40685	0.0145423	RH	0.960562
19	61200000	0.0622261	6	1	40619	40690	0.070081	RH	0.96133
3	94790000	0.0156984	0	6	40625	40685	0.0312445	LH	0.96186
8	10950000	0.0142146	25	11	40600	40680	0.0199496	RH	0.961924
14	53780000	0.0145428	22	9	40603	40682	0.0199413	RH	0.962333
12	26460000	0.0108099	1	9	40624	40682	0.0214772	LH	0.962442
17	86430000	0.0622261	6	1	40619	40690	0.070081	RH	0.962673
15	27780000	0.00193804	9	0	40616	40691	0.00193804	RH	0.962737
17	79320000	0.0622261	6	1	40619	40690	0.070081	RH	0.96402
17	35900000	0.0143166	19	7	40606	40684	0.0190448	RH	0.964253
9	48310000	0.0153007	14	4	40611	40687	0.0191046	RH	0.964491
3	108990000	0.0155462	6	0	40619	40691	0.0155462	RH	0.9645
17	53510000	0.0622261	6	1	40619	40690	0.070081	RH	0.96537
3	135470000	0.0111406	11	2	40614	40689	0.0128639	RH	0.965937
17	12460000	0.0622261	6	1	40619	40690	0.070081	RH	0.966724
3	61500000	0.0156984	0	6	40625	40685	0.0312445	LH	0.96687
17	29320000	0.0108099	1	9	40624	40682	0.0214772	LH	0.967837
15	89270000	0.0622261	6	1	40619	40690	0.070081	RH	0.968082
7	30060000	0.0349724	7	1	40618	40690	0.0389027	RH	0.968743
13	108130000	0.0622261	6	1	40619	40690	0.070081	RH	0.969443
9	112230000	0.0108099	1	9	40624	40682	0.0214772	LH	0.969467
1	40390000	0.0155462	6	0	40619	40691	0.0155462	RH	0.970417
4	106350000	0.0349724	7	1	40618	40690	0.0389027	RH	0.970737
13	47120000	0.0622261	6	1	40619	40690	0.070081	RH	0.970808
3	9680000	0.0156984	0	6	40625	40685	0.0312445	LH	0.971932
13	19460000	0.0622261	6	1	40619	40690	0.070081	RH	0.972178
18	39330000	0.0349724	7	1	40618	40690	0.0389027	RH	0.972738
7	98220000	0.0111406	11	2	40614	40689	0.0128639	RH	0.972787
12	115130000	0.0622261	6	1	40619	40690	0.070081	RH	0.973551
2	13230000	0.0349724	7	1	40618	40690	0.0389027	RH	0.974748
12	70810000	0.0622261	6	1	40619	40690	0.070081	RH	0.974928
4	11010000	0.00116122	15	2	40610	40689	0.00130006	RH	0.975182
15	96280000	0.0108099	1	9	40624	40682	0.0214772	LH	0.975398
12	24700000	0.0622261	6	1	40619	40690	0.070081	RH	0.976309
9	103340000	0.0108099	1	9	40624	40682	0.0214772	LH	0.976596
17	42850000	0.0349724	7	1	40618	40690	0.0389027	RH	0.976766
2	30440000	0.0156984	0	6	40625	40685	0.0312445	LH	0.977047
11	48930000	0.0622261	6	1	40619	40690	0.070081	RH	0.977694
2	158780000	0.000968128	10	0	40615	40691	0.000968128	RH	0.977778
17	29560000	0.0349724	7	1	40618	40690	0.0389027	RH	0.978792
10	110780000	0.0622261	6	1	40619	40690	0.070081	RH	0.979082
14	103020000	0.0111406	11	2	40614	40689	0.0128639	RH	0.979736
10	85980000	0.0622261	6	1	40619	40690	0.070081	RH	0.980475
17	24790000	0.0349724	7	1	40618	40690	0.0389027	RH	0.980827
10	77610000	0.0284783	11	3	40614	40688	0.0349986	RH	0.981152
10	83080000	0.0622261	6	1	40619	40690	0.070081	RH	0.981872
1	192080000	0.0156984	0	6	40625	40685	0.0312445	LH	0.982217
12	105780000	0.0349724	7	1	40618	40690	0.0389027	RH	0.982871
14	55380000	0.0155659	4	14	40621	40677	0.0308667	LH	0.982882
14	97090000	0.0108099	1	9	40624	40682	0.0214772	LH	0.983079
10	3980000	0.0622261	6	1	40619	40690	0.070081	RH	0.983272
3	136790000	0.0329025	2	9	40623	40682	0.0654128	LH	0.983357
10	77290000	0.0284783	11	3	40614	40688	0.0349986	RH	0.984327
9	103660000	0.0622261	6	1	40619	40690	0.070081	RH	0.984677
12	75330000	0.0349724	7	1	40618	40690	0.0389027	RH	0.984923
4	59190000	0.00185572	12	32	40613	40659	0.00364929	LH	0.984938
18	23760000	0.0329025	2	9	40623	40682	0.0654128	LH	0.985476
9	15340000	0.0622261	6	1	40619	40690	0.070081	RH	0.986086
11	102110000	0.0349724	7	1	40618	40690	0.0389027	RH	0.986983
1	162000000	0.0156984	0	6	40625	40685	0.0312445	LH	0.987441
6	113400000	0.0622261	6	1	40619	40690	0.070081	RH	0.987499
10	40210000	0.0284783	11	3	40614	40688	0.0349986	RH	0.987523
20	142940000	0.0329025	2	9	40623	40682	0.0654128	LH	0.987605
16	90970000	0.0155462	6	0	40619	40691	0.0155462	RH	0.988195
6	84290000	0.0622261	6	1	40619	40690	0.070081	RH	0.988915
11	77460000	0.0349724	7	1	40618	40690	0.0389027	RH	0.989052
4	134970000	0.0290925	11	23	40614	40668	0.0575636	LH	0.98931
18	84810000	0.0288749	3	11	40622	40680	0.0573531	LH	0.989518
14	73450000	0.0329025	2	9	40623	40682	0.0654128	LH	0.989742
6	31670000	0.0622261	6	1	40619	40690	0.070081	RH	0.990336
15	101100000	0.0288749	3	11	40622	40680	0.0573531	LH	0.990652
3	103870000	0.0284783	11	3	40614	40688	0.0349986	RH	0.990739
13	63390000	0.0196405	1	8	40624	40683	0.0390527	LH	0.990789
10	84660000	0.0108099	1	9	40624	40682	0.0214772	LH	0.990881
11	74590000	0.0349724	7	1	40618	40690	0.0389027	RH	0.99113
7	141040000	0.0309951	9	20	40616	40671	0.0613849	LH	0.991188
5	136370000	0.0622261	6	1	40619	40690	0.070081	RH	0.991761
13	55380000	0.0329025	2	9	40623	40682	0.0654128	LH	0.991889
12	106070000	0.0155659	4	14	40621	40677	0.0308667	LH	0.992642
18	80610000	0.0288749	3	11	40622	40680	0.0573531	LH	0.992669
2	45210000	0.00223444	3	16	40622	40675	0.00442092	LH	0.99268
5	93180000	0.0622261	6	1	40619	40690	0.070081	RH	0.99319
11	45790000	0.0349724	7	1	40618	40690	0.0389027	RH	0.993217
16	31320000	0.0155462	6	0	40619	40691	0.0155462	RH	0.993565
1	37480000	0.0316544	17	7	40608	40684	0.0430902	RH	0.993638
15	63610000	0.0288749	3	11	40622	40680	0.0573531	LH	0.993738
1	193200000	0.0284783	11	3	40614	40688	0.0349986	RH	0.993977
6	99280000	0.0329025	2	9	40623	40682	0.0654128	LH	0.994046
6	124770000	0.0309951	9	20	40616	40671	0.0613849	LH	0.994247
11	11760000	0.0322235	7	17	40618	40674	0.0638779	LH	0.994413
11	74890000	0.0196405	1	8	40624	40683	0.0390527	LH	0.9946
5	75410000	0.0622261	6	1	40619	40690	0.070081	RH	0.994623
17	12130000	0.0549626	2	8	40623	40683	0.109355	LH	0.995172
10	118850000	0.0349724	7	1	40618	40690	0.0389027	RH	0.995312
8	36160000	0.0458471	10	3	40615	40688	0.0571576	RH	0.995391
3	59020000	0.0288749	3	11	40622	40680	0.0573531	LH	0.99584
18	75450000	0.0316544	17	7	40608	40684	0.0430902	RH	0.995917
20	168710000	0.0313732	0	5	40625	40686	0.0624927	LH	0.99594
5	46530000	0.0622261	6	1	40619	40690	0.070081	RH	0.996061
5	29860000	0.0329025	2	9	40623	40682	0.0654128	LH	0.996211
20	36800000	0.0194113	2	10	40623	40681	0.0385611	LH	0.996311
6	72490000	0.0322235	7	17	40618	40674	0.0638779	LH	0.996663
14	32110000	0.0549626	2	8	40623	40683	0.109355	LH	0.996747
13	109610000	0.0288749	3	11	40622	40680	0.0573531	LH	0.996844
2	167590000	0.0458471	10	3	40615	40688	0.0571576	RH	0.997178
4	145260000	0.0284783	11	3	40614	40688	0.0349986	RH	0.997236
10	70150000	0.0349724	7	1	40618	40690	0.0389027	RH	0.997417
3	88570000	0.00363465	4	17	40621	40674	0.00719061	LH	0.997471
1	153800000	0.0622261	6	1	40619	40690	0.070081	RH	0.997502
4	132460000	0.0316544	17	7	40608	40684	0.0430902	RH	0.998207
20	103560000	0.0313732	0	5	40625	40686	0.0624927	LH	0.998251
14	25700000	0.0549626	2	8	40623	40683	0.109355	LH	0.998327
1	13140000	0.0329025	2	9	40623	40682	0.0654128	LH	0.998386
11	61900000	0.0196405	1	8	40624	40683	0.0390527	LH	0.99844
11	120260000	0.0284711	23	11	40602	40680	0.0407591	RH	0.998651
16	97960000	0.0284783	11	3	40614	40688	0.0349986	RH	0.998792
5	146260000	0.0108099	1	9	40624	40682	0.0214772	LH	0.998808
19	37390000	0.0320216	5	14	40620	40677	0.0635392	LH	0.998923
1	36630000	0.0622261	6	1	40619	40690	0.070081	RH	0.998948
7	139200000	0.0458471	10	3	40615	40688	0.0571576	RH	0.998971
16	11560000	0.0155462	6	0	40619	40691	0.0155462	RH	0.998995
5	34520000	0.0725917	9	3	40616	40688	0.092003	RH	0.999141
20	93750000	0.0311196	5	0	40620	40691	0.0311196	RH	0.999324
20	130160000	0.0627587	1	6	40624	40685	0.124985	LH	0.999398
9	98520000	0.0349724	7	1	40618	40690	0.0389027	RH	0.99953
13	98800000	0.0549626	2	8	40623	40683	0.109355	LH	0.999911
13	107020000	0.0288749	3	11	40622	40680	0.0573531	LH	0.999969
3	126850000	0.0725917	9	3	40616	40688	0.092003	RH	1.00014
1	23460000	0.0622261	6	1	40619	40690	0.070081	RH	1.0004
17	88500000	0.0627587	1	6	40624	40685	0.124985	LH	1.00045
12	100780000	0.0315177	14	5	40611	40686	0.0412066	RH	1.00051
14	65060000	0.0194113	2	10	40623	40681	0.0385611	LH	1.00052
4	132560000	0.0328317	18	32	40607	40659	0.064831	LH	1.00057
20	19110000	0.0313732	0	5	40625	40686	0.0624927	LH	1.00057
3	51720000	0.0269107	13	26	40612	40665	0.0531983	LH	1.00068
17	84810000	0.0458471	10	3	40615	40688	0.0571576	RH	1.00077
3	106490000	0.0725917	9	3	40616	40688	0.092003	RH	1.00114
19	33090000	0.0320216	5	14	40620	40677	0.0635392	LH	1.00119
17	28490000	0.0627587	1	6	40624	40685	0.124985	LH	1.0015
13	59620000	0.0549626	2	8	40623	40683	0.109355	LH	1.0015
9	14040000	0.0349724	7	1	40618	40690	0.0389027	RH	1.00165
15	9430000	0.0325103	9	2	40616	40689	0.0384107	RH	1.00175
7	122780000	0.0622261	6	1	40619	40690	0.070081	RH	1.00185
19	20370000	0.0311196	5	0	40620	40691	0.0311196	RH	1.00198
16	91920000	0.0284783	11	3	40614	40688	0.0349986	RH	1.002
19	41330000	0.0381224	12	4	40613	40687	0.0488421	RH	1.00203
3	60810000	0.0725917	9	3	40616	40688	0.092003	RH	1.00215
20	167150000	0.0264554	6	16	40619	40675	0.052449	LH	1.00227
11	54910000	0.0196405	1	8	40624	40683	0.0390527	LH	1.00231
17	25180000	0.0627587	1	6	40624	40685	0.124985	LH	1.00255
11	86540000	0.0458471	10	3	40615	40688	0.0571576	RH	1.00258
3	138480000	0.0721716	5	12	40620	40679	0.143424	LH	1.00276
2	118720000	0.0315177	14	5	40611	40686	0.0412066	RH	1.00282
17	86260000	0.0313732	0	5	40625	40686	0.0624927	LH	1.0029
13	44970000	0.0549626	2	8	40623	40683	0.109355	LH	1.0031
12	32180000	0.0288749	3	11	40622	40680	0.0573531	LH	1.00311
1	144790000	0.0725917	9	3	40616	40688	0.092003	RH	1.00315
7	44820000	0.0622261	6	1	40619	40690	0.070081	RH	1.00331
10	42860000	0.0320216	5	14	40620	40677	0.0635392	LH	1.00347
17	21560000	0.0627587	1	6	40624	40685	0.124985	LH	1.00361
10	123160000	0.0721716	5	12	40620	40679	0.143424	LH	1.00376
6	83110000	0.0349724	7	1	40618	40690	0.0389027	RH	1.00378
18	57210000	0.00776621	7	0	40618	40691	0.00776621	RH	1.00394
17	30650000	0.0381224	12	4	40613	40687	0.0488421	RH	1.00394
11	96620000	0.0325103	9	2	40616	40689	0.0384107	RH	1.00395
16	93200000	0.0725917	9	3	40616	40688	0.092003	RH	1.00416
10	80270000	0.0259936	16	6	40609	40685	0.0345236	RH	1.00438
9	106310000	0.0458471	10	3	40615	40688	0.0571576	RH	1.00439
14	57810000	0.0155462	6	0	40619	40691	0.0155462	RH	1.00448
8	85020000	0.0373974	18	8	40607	40683	0.0520162	RH	1.00463
18	38440000	0.0311196	5	0	40620	40691	0.0311196	RH	1.00465
15	81380000	0.0627587	1	6	40624	40685	0.124985	LH	1.00467
11	16920000	0.0549626	2	8	40623	40683	0.109355	LH	1.00469
11	5970000	0.0194113	2	10	40623	40681	0.0385611	LH	1.00475
7	19340000	0.0622261	6	1	40619	40690	0.070081	RH	1.00477
7	132660000	0.0721716	5	12	40620	40679	0.143424	LH	1.00478
17	65570000	0.0313732	0	5	40625	40686	0.0624927	LH	1.00525
6	88770000	0.0264554	6	16	40619	40675	0.052449	LH	1.0056
14	51940000	0.0627587	1	6	40624	40685	0.124985	LH	1.00573
9	58620000	0.0320216	5	14	40620	40677	0.0635392	LH	1.00577
6	86540000	0.0721716	5	12	40620	40679	0.143424	LH	1.00579
7	103810000	0.0381224	12	4	40613	40687	0.0488421	RH	1.00585
6	8640000	0.0349724	7	1	40618	40690	0.0389027	RH	1.00592
10	117180000	0.0325103	9	2	40616	40689	0.0384107	RH	1.00616
7	142520000	0.0196405	1	8	40624	40683	0.0390527	LH	1.00621
9	65170000	0.0458471	10	3	40615	40688	0.0571576	RH	1.00621
4	149590000	0.0622261	6	1	40619	40690	0.070081	RH	1.00624
10	53190000	0.0288749	3	11	40622	40680	0.0573531	LH	1.00628
11	4380000	0.0549626	2	8	40623	40683	0.109355	LH	1.0063
1	132430000	0.0380774	8	18	40617	40673	0.0754748	LH	1.00644
5	65780000	0.0368437	13	25	40612	40666	0.0728883	LH	1.00654
13	102720000	0.043157	19	9	40606	40682	0.0611791	RH	1.00672
11	119050000	0.0627587	1	6	40624	40685	0.124985	LH	1.00679
6	48650000	0.0721716	5	12	40620	40679	0.143424	LH	1.00681
4	124660000	0.0108099	1	9	40624	40682	0.0214772	LH	1.00686
17	47850000	0.0311196	5	0	40620	40691	0.0311196	RH	1.00734
13	37810000	0.0357044	10	21	40615	40670	0.0707051	LH	1.00735
17	33320000	0.0313732	0	5	40625	40686	0.0624927	LH	1.0076
15	78580000	0.00355595	17	4	40608	40687	0.0043091	RH	1.00767
4	57760000	0.0622261	6	1	40619	40690	0.070081	RH	1.00771
20	140570000	0.0381224	12	4	40613	40687	0.0488421	RH	1.00777
9	100990000	0.0259936	16	6	40609	40685	0.0345236	RH	1.0078
5	122650000	0.0721716	5	12	40620	40679	0.143424	LH	1.00782
11	117210000	0.0627587	1	6	40624	40685	0.124985	LH	1.00786
10	116520000	0.0549626	2	8	40623	40683	0.109355	LH	1.00791
18	77800000	0.0263562	8	19	40617	40672	0.0522024	LH	1.00803
9	21090000	0.0458471	10	3	40615	40688	0.0571576	RH	1.00804
5	104080000	0.0349724	7	1	40618	40690	0.0389027	RH	1.00807
1	171800000	0.0398649	26	14	40599	40677	0.0593209	RH	1.00832
13	94570000	0.071252	12	5	40613	40686	0.0959534	RH	1.00834
9	62410000	0.0325103	9	2	40616	40689	0.0384107	RH	1.00838
9	114810000	0.0368437	13	25	40612	40666	0.0728883	LH	1.00848
10	80680000	0.0428921	30	46	40595	40645	0.0845088	LH	1.00856
2	174490000	0.0721716	5	12	40620	40679	0.143424	LH	1.00884
15	42460000	0.0439503	9	19	40616	40672	0.0871073	LH	1.00887
11	110390000	0.0627587	1	6	40624	40685	0.124985	LH	1.00893
6	31570000	0.0264554	6	16	40619	40675	0.052449	LH	1.00895
7	120910000	0.0194113	2	10	40623	40681	0.0385611	LH	1.00903
20	134690000	0.0622261	6	1	40619	40690	0.070081	RH	1.00919
11	11650000	0.0262875	26	13	40599	40678	0.038279	RH	1.00921
1	87660000	0.0357044	10	21	40615	40670	0.0707051	LH	1.0093
12	79830000	0.071252	12	5	40613	40686	0.0959534	RH	1.00936
15	103300000	0.0367306	49	32	40576	40659	0.0594832	RH	1.00937
2	79070000	0.0288749	3	11	40622	40680	0.0573531	LH	1.00946
10	44720000	0.0549626	2	8	40623	40683	0.109355	LH	1.00953
5	107190000	0.0407553	14	26	40611	40665	0.0806202	LH	1.00972
9	32570000	0.0721716	5	12	40620	40679	0.143424	LH	1.00987
6	41110000	0.0458471	10	3	40615	40688	0.0571576	RH	1.00987
14	26850000	0.071252	12	5	40613	40686	0.0959534	RH	1.00993
17	6310000	0.0313732	0	5	40625	40686	0.0624927	LH	1.00997
11	86340000	0.0627587	1	6	40624	40685	0.124985	LH	1.01
14	25600000	0.0155462	6	0	40619	40691	0.0155462	RH	1.01003
17	33510000	0.0311196	5	0	40620	40691	0.0311196	RH	1.01004
5	139870000	0.0196405	1	8	40624	40683	0.0390527	LH	1.01014
12	118290000	0.0396407	22	11	40603	40680	0.0573654	RH	1.01015
1	59780000	0.0349724	7	1	40618	40690	0.0389027	RH	1.01023
11	53840000	0.071252	12	5	40613	40686	0.0959534	RH	1.01039
14	102880000	0.0386632	4	12	40621	40679	0.0767856	LH	1.01043
6	88480000	0.0325103	9	2	40616	40689	0.0384107	RH	1.01061
18	61790000	0.0622261	6	1	40619	40690	0.070081	RH	1.01067
5	100600000	0.0166149	23	41	40602	40650	0.0327013	LH	1.01067
20	106190000	0.0353274	1	7	40624	40684	0.0702998	LH	1.01085
8	105850000	0.0329493	12	24	40613	40667	0.0651894	LH	1.01086
8	111640000	0.0721716	5	12	40620	40679	0.143424	LH	1.01089
11	78300000	0.0627587	1	6	40624	40685	0.124985	LH	1.01107
4	154980000	0.0549626	2	8	40623	40683	0.109355	LH	1.01115
9	48780000	0.0259936	16	6	40609	40685	0.0345236	RH	1.01124
8	114910000	0.071252	12	5	40613	40686	0.0959534	RH	1.01142
5	75720000	0.0263562	8	19	40617	40672	0.0522024	LH	1.01143
3	148440000	0.0458471	10	3	40615	40688	0.0571576	RH	1.01171
2	25140000	0.00106514	7	25	40618	40666	0.00209853	LH	1.012
3	96190000	0.0396407	22	11	40603	40680	0.0573654	RH	1.01202
10	128280000	0.0350007	21	10	40604	40681	0.0498784	RH	1.01211
11	5760000	0.0627587	1	6	40624	40685	0.124985	LH	1.01214
8	90840000	0.0622261	6	1	40619	40690	0.070081	RH	1.01215
14	73160000	0.0386632	4	12	40621	40679	0.0767856	LH	1.01232
16	32620000	0.0264554	6	16	40619	40675	0.052449	LH	1.01232
15	67380000	0.0313732	0	5	40625	40686	0.0624927	LH	1.01234
8	107530000	0.071252	12	5	40613	40686	0.0959534	RH	1.01245
2	170180000	0.0395889	54	75	40571	40616	0.0776266	LH	1.01253
17	26450000	0.0311196	5	0	40620	40691	0.0311196	RH	1.01276
4	135970000	0.0549626	2	8	40623	40683	0.109355	LH	1.01277
15	68600000	0.0353274	1	7	40624	40684	0.0702998	LH	1.01281
6	54840000	0.0325103	9	2	40616	40689	0.0384107	RH	1.01285
19	53730000	0.0622927	4	0	40621	40691	0.0622927	RH	1.01297
16	20680000	0.0194113	2	10	40623	40681	0.0385611	LH	1.01301
11	3530000	0.0627587	1	6	40624	40685	0.124985	LH	1.01322
7	115510000	0.0194113	2	10	40623	40681	0.0385611	LH	1.01334
6	129320000	0.071252	12	5	40613	40686	0.0959534	RH	1.01349
1	88210000	0.0458471	10	3	40615	40688	0.0571576	RH	1.01355
8	68070000	0.0622261	6	1	40619	40690	0.070081	RH	1.01364
7	132380000	0.0165492	26	12	40599	40679	0.0235612	RH	1.01376
1	135810000	0.0196405	1	8	40624	40683	0.0390527	LH	1.0141
16	44180000	0.0349724	7	1	40618	40690	0.0389027	RH	1.01418
19	45110000	0.0622927	4	0	40621	40691	0.0622927	RH	1.01419
20	142370000	0.0388439	15	6	40610	40685	0.0522627	RH	1.01419
5	137150000	0.0386632	4	12	40621	40679	0.0767856	LH	1.01422
7	128730000	0.0627587	1	6	40624	40685	0.124985	LH	1.0143
17	27560000	0.0394738	6	15	40619	40676	0.0783177	LH	1.01438
4	98250000	0.0549626	2	8	40623	40683	0.109355	LH	1.0144
6	31120000	0.071252	12	5	40613	40686	0.0959534	RH	1.01452
8	117550000	0.0259936	16	6	40609	40685	0.0345236	RH	1.0147
14	86720000	0.0313732	0	5	40625	40686	0.0624927	LH	1.01473
15	6670000	0.0353274	1	7	40624	40684	0.0702998	LH	1.01478
2	166920000	0.0108099	1	9	40624	40682	0.0214772	LH	1.01505
6	48910000	0.0325103	9	2	40616	40689	0.0384107	RH	1.0151
8	4300000	0.0622261	6	1	40619	40690	0.070081	RH	1.01513
7	116330000	0.0627587	1	6	40624	40685	0.124985	LH	1.01538
19	43960000	0.0622927	4	0	40621	40691	0.0622927	RH	1.01542
15	78230000	0.0311196	5	0	40620	40691	0.0311196	RH	1.01548
5	138180000	0.071252	12	5	40613	40686	0.0959534	RH	1.01556
1	155110000	0.0549626	2	8	40623	40683	0.109355	LH	1.01604
5	20910000	0.0386632	4	12	40621	40679	0.0767856	LH	1.01612
9	106130000	0.00193804	9	0	40616	40691	0.00193804	RH	1.01622
17	55980000	0.0588468	11	4	40614	40687	0.0765523	RH	1.01622
16	21800000	0.0349724	7	1	40618	40690	0.0389027	RH	1.01625
9	116340000	0.0394738	6	15	40619	40676	0.0783177	LH	1.01627
7	114490000	0.0627587	1	6	40624	40685	0.124985	LH	1.01646
2	62350000	0.071252	12	5	40613	40686	0.0959534	RH	1.0166
2	25000000	0.0622261	6	1	40619	40690	0.070081	RH	1.01663
19	41980000	0.0622927	4	0	40621	40691	0.0622927	RH	1.01665
13	8560000	0.0353274	1	7	40624	40684	0.0702998	LH	1.01676
14	50910000	0.0177056	3	12	40622	40679	0.0351407	LH	1.01691
14	26660000	0.0313732	0	5	40625	40686	0.0624927	LH	1.01713
11	50020000	0.0461686	16	7	40609	40684	0.0636675	RH	1.01713
18	56530000	0.00776621	7	0	40618	40691	0.00776621	RH	1.01714
12	84690000	0.0194113	2	10	40623	40681	0.0385611	LH	1.01722
5	66030000	0.0325103	9	2	40616	40689	0.0384107	RH	1.01737
17	32070000	0.0572181	14	6	40611	40685	0.0780812	RH	1.01745
7	83100000	0.0627587	1	6	40624	40685	0.124985	LH	1.01755
1	118440000	0.071252	12	5	40613	40686	0.0959534	RH	1.01765
1	127200000	0.0549626	2	8	40623	40683	0.109355	LH	1.01768
6	67130000	0.0194113	2	10	40623	40681	0.0385611	LH	1.01769
12	76630000	0.0588468	11	4	40614	40687	0.0765523	RH	1.01776
7	45640000	0.0106673	9	1	40616	40690	0.0116513	RH	1.01781
19	36880000	0.0622927	4	0	40621	40691	0.0622927	RH	1.01788
4	53430000	0.0386632	4	12	40621	40679	0.0767856	LH	1.01804
2	49820000	0.0615198	9	18	40616	40673	0.12202	LH	1.01809
1	129910000	0.0196405	1	8	40624	40683	0.0390527	LH	1.01809
5	113980000	0.0394738	6	15	40619	40676	0.0783177	LH	1.01816
16	17470000	0.0622261	6	1	40619	40690	0.070081	RH	1.01817
8	60930000	0.0259936	16	6	40609	40685	0.0345236	RH	1.01819
15	75960000	0.0311196	5	0	40620	40691	0.0311196	RH	1.01823
8	126870000	0.0162007	26	45	40599	40646	0.0318568	LH	1.01838
19	41790000	0.0612577	12	22	40613	40669	0.121376	LH	1.01842
6	8540000	0.0627587	1	6	40624	40685	0.124985	LH	1.01864
7	27530000	0.071252	12	5	40613	40686	0.0959534	RH	1.01869
11	49720000	0.0353274	1	7	40624	40684	0.0702998	LH	1.01875
10	43820000	0.0461686	16	7	40609	40684	0.0636675	RH	1.01895
13	117010000	0.0572181	14	6	40611	40685	0.0780812	RH	1.01903
19	24230000	0.0622927	4	0	40621	40691	0.0622927	RH	1.01911
11	106160000	0.0588468	11	4	40614	40687	0.0765523	RH	1.0193
1	9800000	0.0549626	2	8	40623	40683	0.109355	LH	1.01933
4	120020000	0.0174352	12	3	40613	40688	0.0211592	RH	1.01937
13	112480000	0.0313732	0	5	40625	40686	0.0624927	LH	1.01954
14	70730000	0.0622261	6	1	40619	40690	0.070081	RH	1.01958
1	194860000	0.0615198	9	18	40616	40673	0.12202	LH	1.01959
7	98980000	0.0325103	9	2	40616	40689	0.0384107	RH	1.01964
2	148590000	0.070924	24	14	40601	40677	0.107768	RH	1.01964
7	73590000	0.0550881	26	40	40599	40651	0.108721	LH	1.01968
5	136230000	0.0627587	1	6	40624	40685	0.124985	LH	1.01973
19	3890000	0.0243183	13	4	40612	40687	0.030736	RH	1.01977
6	127300000	0.0673704	7	15	40618	40676	0.133751	LH	1.01987
17	34960000	0.0612577	12	22	40613	40669	0.121376	LH	1.01993
4	44990000	0.0386632	4	12	40621	40679	0.0767856	LH	1.01996
15	72940000	0.058058	6	14	40619	40677	0.115276	LH	1.02009
19	16030000	0.0622927	4	0	40621	40691	0.0622927	RH	1.02035
5	148910000	0.0695628	34	22	40591	40669	0.110757	RH	1.02037
8	95080000	0.0214184	18	7	40607	40684	0.0288094	RH	1.0206
11	6480000	0.0572181	14	6	40611	40685	0.0780812	RH	1.0206
6	125060000	0.0258462	19	8	40606	40683	0.035523	RH	1.02071
10	117770000	0.0353274	1	7	40624	40684	0.0702998	LH	1.02074
5	113250000	0.0627587	1	6	40624	40685	0.124985	LH	1.02082
11	80130000	0.0588468	11	4	40614	40687	0.0765523	RH	1.02084
16	21700000	0.0549626	2	8	40623	40683	0.109355	LH	1.02087
6	117900000	0.0464678	19	32	40606	40659	0.0918184	LH	1.0209
5	105540000	0.0673704	7	15	40618	40676	0.133751	LH	1.02092
19	59290000	0.0549626	2	8	40623	40683	0.109355	LH	1.02098
15	62250000	0.0311196	5	0	40620	40691	0.0311196	RH	1.02099
14	63430000	0.0622261	6	1	40619	40690	0.070081	RH	1.021
5	123110000	0.0668149	28	17	40597	40674	0.103437	RH	1.02137
13	23790000	0.0663805	15	7	40610	40684	0.0928359	RH	1.02138
9	95570000	0.0685652	10	19	40615	40672	0.13598	LH	1.02141
11	100840000	0.0612577	12	22	40613	40669	0.121376	LH	1.02144
9	118630000	0.0194113	2	10	40623	40681	0.0385611	LH	1.02145
8	123500000	0.0674147	19	10	40606	40681	0.0984099	RH	1.02153
12	92940000	0.0156984	0	6	40625	40685	0.0312445	LH	1.02153
19	6450000	0.0622927	4	0	40621	40691	0.0622927	RH	1.02159
2	75480000	0.0177056	3	12	40622	40679	0.0351407	LH	1.0216
9	64540000	0.0604997	18	9	40607	40682	0.0868559	RH	1.02165
6	56880000	0.058058	6	14	40619	40677	0.115276	LH	1.02166
7	128440000	0.0259936	16	6	40609	40685	0.0345236	RH	1.0217
1	153440000	0.0386632	4	12	40621	40679	0.0767856	LH	1.02189
5	62710000	0.0627587	1	6	40624	40685	0.124985	LH	1.02192
4	59620000	0.0325103	9	2	40616	40689	0.0384107	RH	1.02192
9	57650000	0.0601182	22	12	40603	40679	0.0892107	RH	1.02194
13	74700000	0.0313732	0	5	40625	40686	0.0624927	LH	1.02196
5	124240000	0.0194113	2	10	40623	40681	0.0385611	LH	1.02208
19	3990000	0.0196405	1	8	40624	40683	0.0390527	LH	1.02212
9	108590000	0.0572181	14	6	40611	40685	0.0780812	RH	1.02219
11	54790000	0.0588468	11	4	40614	40687	0.0765523	RH	1.02239
14	47590000	0.0622261	6	1	40619	40690	0.070081	RH	1.02242
2	32170000	0.0668149	28	17	40597	40674	0.103437	RH	1.02243
11	98810000	0.0663805	15	7	40610	40684	0.0928359	RH	1.02244
12	113220000	0.0549626	2	8	40623	40683	0.109355	LH	1.02247
3	106750000	0.0549626	2	8	40623	40683	0.109355	LH	1.02264
3	58510000	0.0464137	3	10	40622	40681	0.0922608	LH	1.0227
7	120720000	0.0353274	1	7	40624	40684	0.0702998	LH	1.02274
17	45590000	0.0469275	7	16	40618	40675	0.0930961	LH	1.02283
19	4800000	0.0622927	4	0	40621	40691	0.0622927	RH	1.02284
2	131090000	0.0627587	1	6	40624	40685	0.124985	LH	1.02301
1	75200000	0.0604997	18	9	40607	40682	0.0868559	RH	1.02317
12	69380000	0.058058	6	14	40619	40677	0.115276	LH	1.02323
2	119650000	0.0108099	1	9	40624	40682	0.0214772	LH	1.02337
1	189800000	0.053468	25	14	40600	40677	0.0803788	RH	1.02338
2	172390000	0.0243183	13	4	40612	40687	0.030736	RH	1.02344
1	170960000	0.0601182	22	12	40603	40679	0.0892107	RH	1.02346
1	120270000	0.0663805	15	7	40610	40684	0.0928359	RH	1.0235
13	104030000	0.0595905	4	11	40621	40680	0.118437	LH	1.02364
13	63300000	0.0311196	5	0	40620	40691	0.0311196	RH	1.02376
3	152560000	0.0572181	14	6	40611	40685	0.0780812	RH	1.02377
8	13630000	0.0386632	4	12	40621	40679	0.0767856	LH	1.02382
14	30720000	0.0622261	6	1	40619	40690	0.070081	RH	1.02384
11	22900000	0.0588468	11	4	40614	40687	0.0765523	RH	1.02395
1	69510000	0.0252981	10	22	40615	40669	0.0500602	LH	1.02401
12	8390000	0.0549626	2	8	40623	40683	0.109355	LH	1.02407
17	80990000	0.0622927	4	0	40621	40691	0.0622927	RH	1.02408
2	32240000	0.0627587	1	6	40624	40685	0.124985	LH	1.02411
8	72700000	0.0325103	9	2	40616	40689	0.0384107	RH	1.02421
3	103240000	0.0549626	2	8	40623	40683	0.109355	LH	1.0243
1	180310000	0.0214184	18	7	40607	40684	0.0288094	RH	1.02435
13	52490000	0.0313732	0	5	40625	40686	0.0624927	LH	1.02439
15	63730000	0.065581	23	13	40602	40678	0.0985303	RH	1.02444
12	79620000	0.0464137	3	10	40622	40681	0.0922608	LH	1.0245
16	95810000	0.0627587	1	6	40624	40685	0.124985	LH	1.02459
19	53180000	0.0469275	7	16	40618	40675	0.0930961	LH	1.02462
7	105930000	0.0353274	1	7	40624	40684	0.0702998	LH	1.02475
17	75030000	0.054392	8	2	40617	40689	0.0652019	RH	1.025
19	46930000	0.0534059	17	8	40608	40683	0.0752427	RH	1.02512
20	8210000	0.00387962	8	0	40617	40691	0.00387962	RH	1.02516
11	100940000	0.0211421	21	9	40604	40682	0.0292927	RH	1.02516
11	98860000	0.0595905	4	11	40621	40680	0.118437	LH	1.02518
1	177440000	0.0627587	1	6	40624	40685	0.124985	LH	1.02522
7	43380000	0.0477641	13	5	40612	40686	0.06333	RH	1.02522
17	64620000	0.0622927	4	0	40621	40691	0.0622927	RH	1.02534
3	90080000	0.0572181	14	6	40611	40685	0.0780812	RH	1.02537
10	100520000	0.0588468	11	4	40614	40687	0.0765523	RH	1.0255
16	32060000	0.0627587	1	6	40624	40685	0.124985	LH	1.02565
9	48530000	0.0549626	2	8	40623	40683	0.109355	LH	1.02568
8	84060000	0.0194113	2	10	40623	40681	0.0385611	LH	1.02573
13	58500000	0.0205032	15	5	40610	40686	0.0264674	RH	1.02577
16	95390000	0.021596	9	21	40616	40670	0.0427381	LH	1.02584
3	27150000	0.0549626	2	8	40623	40683	0.109355	LH	1.02597
17	46010000	0.024762	22	10	40603	40681	0.0349033	RH	1.02597
2	153480000	0.0232187	25	12	40600	40679	0.0333736	RH	1.02616
3	115910000	0.0196405	1	8	40624	40683	0.0390527	LH	1.02618
11	102260000	0.0464137	3	10	40622	40681	0.0922608	LH	1.02631
1	164970000	0.0627587	1	6	40624	40685	0.124985	LH	1.02632
2	22810000	0.0177056	3	12	40622	40679	0.0351407	LH	1.02633
17	12750000	0.0191498	10	2	40615	40689	0.0223481	RH	1.02645
8	27080000	0.0325103	9	2	40616	40689	0.0384107	RH	1.02651
12	85190000	0.0156984	0	6	40625	40685	0.0312445	LH	1.02652
12	81930000	0.0311196	5	0	40620	40691	0.0311196	RH	1.02655
17	51790000	0.0622927	4	0	40621	40691	0.0622927	RH	1.02659
15	79080000	0.054392	8	2	40617	40689	0.0652019	RH	1.02667
11	46300000	0.0595905	4	11	40621	40680	0.118437	LH	1.02672
12	110820000	0.0627587	1	6	40624	40685	0.124985	LH	1.02673
6	149380000	0.0353274	1	7	40624	40684	0.0702998	LH	1.02677
13	48520000	0.0313732	0	5	40625	40686	0.0624927	LH	1.02684
11	116030000	0.0534059	17	8	40608	40683	0.0752427	RH	1.02687
3	9840000	0.0572181	14	6	40611	40685	0.0780812	RH	1.02696
7	16310000	0.0106673	9	1	40616	40690	0.0116513	RH	1.02698
9	64760000	0.0477641	13	5	40612	40686	0.06333	RH	1.027
10	83960000	0.0588468	11	4	40614	40687	0.0765523	RH	1.02707
19	7300000	0.00641761	3	14	40622	40677	0.0127174	LH	1.02713
4	133150000	0.0243183	13	4	40612	40687	0.030736	RH	1.02713
9	31310000	0.0549626	2	8	40623	40683	0.109355	LH	1.02729
1	127470000	0.0627587	1	6	40624	40685	0.124985	LH	1.02743
12	55400000	0.0252981	10	22	40615	40669	0.0500602	LH	1.02758
12	70920000	0.0627587	1	6	40624	40685	0.124985	LH	1.0278
17	15390000	0.0622927	4	0	40621	40691	0.0622927	RH	1.02784
9	21020000	0.0464137	3	10	40622	40681	0.0922608	LH	1.02813
11	83120000	0.00682034	27	11	40598	40680	0.00940343	RH	1.02818
10	78440000	0.0595905	4	11	40621	40680	0.118437	LH	1.02826
15	73040000	0.054392	8	2	40617	40689	0.0652019	RH	1.02835
19	24960000	0.0627587	1	6	40624	40685	0.124985	LH	1.02854
1	59010000	0.0534059	17	8	40608	40683	0.0752427	RH	1.02863
3	142550000	0.0588468	11	4	40614	40687	0.0765523	RH	1.02863
20	77460000	0.0194122	8	1	40617	40690	0.0213788	RH	1.02872
14	20650000	0.0208631	5	15	40620	40676	0.0413662	LH	1.02875
20	73960000	0.0484537	5	13	40620	40678	0.0962178	LH	1.02877
6	17730000	0.0220267	14	28	40611	40663	0.0435076	LH	1.02879
6	97390000	0.0353274	1	7	40624	40684	0.0702998	LH	1.02879
3	121230000	0.0477641	13	5	40612	40686	0.06333	RH	1.0288
16	93730000	0.0325103	9	2	40616	40689	0.0384107	RH	1.02882
9	69450000	0.0627587	1	6	40624	40685	0.124985	LH	1.02887
8	33940000	0.0549626	2	8	40623	40683	0.109355	LH	1.02891
14	54440000	0.0512715	29	17	40596	40674	0.0786204	RH	1.02893
15	99400000	0.0247014	4	13	40621	40678	0.0490198	LH	1.02908
17	5590000	0.0622927	4	0	40621	40691	0.0622927	RH	1.0291
3	60360000	0.00393033	0	8	40625	40683	0.00780995	LH	1.02928
13	28790000	0.0313732	0	5	40625	40686	0.0624927	LH	1.0293
12	79190000	0.0311196	5	0	40620	40691	0.0311196	RH	1.02936
11	85140000	0.0205032	15	5	40610	40686	0.0264674	RH	1.02961
3	157640000	0.0627587	1	6	40624	40685	0.124985	LH	1.02965
1	156990000	0.0488949	24	13	40601	40678	0.0726603	RH	1.02965
1	34530000	0.0595905	4	11	40621	40680	0.118437	LH	1.02981
9	66290000	0.0627587	1	6	40624	40685	0.124985	LH	1.02995
7	125640000	0.0464137	3	10	40622	40681	0.0922608	LH	1.02995
15	67250000	0.054392	8	2	40617	40689	0.0652019	RH	1.03004
17	15050000	0.0499044	13	24	40612	40667	0.0987993	LH	1.03019
1	74140000	0.0588468	11	4	40614	40687	0.0765523	RH	1.03021
15	82950000	0.0622927	4	0	40621	40691	0.0622927	RH	1.03037
7	144480000	0.0534059	17	8	40608	40683	0.0752427	RH	1.03039
4	101610000	0.00641216	12	2	40613	40689	0.00733599	RH	1.03041
8	14920000	0.0549626	2	8	40623	40683	0.109355	LH	1.03053
17	74930000	0.0484537	5	13	40620	40678	0.0962178	LH	1.03056
3	108130000	0.0477641	13	5	40612	40686	0.06333	RH	1.0306
7	105770000	0.00776621	7	0	40618	40691	0.00776621	RH	1.03071
3	107930000	0.0627587	1	6	40624	40685	0.124985	LH	1.03076
5	123680000	0.0353274	1	7	40624	40684	0.0702998	LH	1.03083
15	81070000	0.0191498	10	2	40615	40689	0.0223481	RH	1.03092
9	7610000	0.0627587	1	6	40624	40685	0.124985	LH	1.03103
1	185160000	0.0177056	3	12	40622	40679	0.0351407	LH	1.0311
9	120170000	0.0156984	0	6	40625	40685	0.0312445	LH	1.03155
13	51290000	0.0622927	4	0	40621	40691	0.0622927	RH	1.03163
12	83950000	0.054392	8	2	40617	40689	0.0652019	RH	1.03173
11	30950000	0.0313732	0	5	40625	40686	0.0624927	LH	1.03177
6	146590000	0.0464137	3	10	40622	40681	0.0922608	LH	1.03178
2	166700000	0.0588468	11	4	40614	40687	0.0765523	RH	1.03179
2	117370000	0.0108099	1	9	40624	40682	0.0214772	LH	1.03183
3	85140000	0.0627587	1	6	40624	40685	0.124985	LH	1.03188
1	133870000	0.0499044	13	24	40612	40667	0.0987993	LH	1.03197
8	106370000	0.0627587	1	6	40624	40685	0.124985	LH	1.03211
7	80070000	0.0534059	17	8	40608	40683	0.0752427	RH	1.03216
12	32910000	0.0311196	5	0	40620	40691	0.0311196	RH	1.03218
11	69800000	0.00319829	1	11	40624	40680	0.00634428	LH	1.03227
11	78790000	0.0246621	15	29	40610	40662	0.0487094	LH	1.03229
4	138240000	0.0484537	5	13	40620	40678	0.0962178	LH	1.03234
18	64490000	0.0208631	5	15	40620	40676	0.0413662	LH	1.03258
6	88040000	0.0247014	4	13	40621	40678	0.0490198	LH	1.03271
8	77490000	0.0194122	8	1	40617	40690	0.0213788	RH	1.03284
2	164130000	0.0353274	1	7	40624	40684	0.0702998	LH	1.03287
13	51080000	0.0622927	4	0	40621	40691	0.0622927	RH	1.0329
3	32550000	0.0627587	1	6	40624	40685	0.124985	LH	1.033
4	129530000	0.0588468	11	4	40614	40687	0.0765523	RH	1.03337
12	75680000	0.054392	8	2	40617	40689	0.0652019	RH	1.03343
5	115580000	0.0205032	15	5	40610	40686	0.0264674	RH	1.03348
6	30340000	0.0464137	3	10	40622	40681	0.0922608	LH	1.03362
2	13760000	0.00223444	3	16	40622	40675	0.00442092	LH	1.03404
10	94040000	0.00641216	12	2	40613	40689	0.00733599	RH	1.03406
18	64990000	0.0626985	0	4	40625	40687	0.124991	LH	1.03411
13	30310000	0.0622927	4	0	40621	40691	0.0622927	RH	1.03417
10	108410000	0.0313732	0	5	40625	40686	0.0624927	LH	1.03425
18	80310000	0.00218648	16	3	40609	40688	0.00255482	RH	1.0347
2	131980000	0.0353274	1	7	40624	40684	0.0702998	LH	1.03492
11	118470000	0.0311196	5	0	40620	40691	0.0311196	RH	1.03501
6	34840000	0.00334077	5	19	40620	40672	0.00660347	LH	1.03503
10	91230000	0.054392	8	2	40617	40689	0.0652019	RH	1.03513
18	61570000	0.0626985	0	4	40625	40687	0.124991	LH	1.03523
15	55230000	0.0191498	10	2	40615	40689	0.0223481	RH	1.03542
13	21470000	0.0622927	4	0	40621	40691	0.0622927	RH	1.03545
5	91690000	0.0464137	3	10	40622	40681	0.0922608	LH	1.03546
2	104080000	0.0174989	6	17	40619	40674	0.0346659	LH	1.03578
3	14930000	0.0177056	3	12	40622	40679	0.0351407	LH	1.03592
17	6870000	0.0106673	9	1	40616	40690	0.0116513	RH	1.03632
6	57780000	0.0247014	4	13	40621	40678	0.0490198	LH	1.03636
18	35970000	0.0626985	0	4	40625	40687	0.124991	LH	1.03636
12	54250000	0.0622927	4	0	40621	40691	0.0622927	RH	1.03673
10	62810000	0.0313732	0	5	40625	40686	0.0624927	LH	1.03674
10	54070000	0.054392	8	2	40617	40689	0.0652019	RH	1.03684
2	113880000	0.0353274	1	7	40624	40684	0.0702998	LH	1.03697
2	26140000	0.0194122	8	1	40617	40690	0.0213788	RH	1.03699
8	123140000	0.0196405	1	8	40624	40683	0.0390527	LH	1.03718
2	180760000	0.0205032	15	5	40610	40686	0.0264674	RH	1.03738
18	5430000	0.0626985	0	4	40625	40687	0.124991	LH	1.03749
2	73010000	0.0180221	8	20	40617	40671	0.0356685	LH	1.03765
11	83690000	0.0311196	5	0	40620	40691	0.0311196	RH	1.03787
12	52980000	0.0622927	4	0	40621	40691	0.0622927	RH	1.03801
7	64060000	0.00673285	15	33	40610	40658	0.0132579	LH	1.03822
13	54170000	0.00629977	14	3	40611	40688	0.00748623	RH	1.03834
9	118110000	0.054392	8	2	40617	40689	0.0652019	RH	1.03855
19	18710000	0.0626985	0	4	40625	40687	0.124991	LH	1.03862
2	91870000	0.0353274	1	7	40624	40684	0.0702998	LH	1.03904
3	95200000	0.00355595	17	4	40608	40687	0.0043091	RH	1.03916
10	57770000	0.0313732	0	5	40625	40686	0.0624927	LH	1.03924
12	16530000	0.0622927	4	0	40621	40691	0.0622927	RH	1.03929
3	146350000	0.0626985	0	4	40625	40687	0.124991	LH	1.03975
13	98930000	0.0191498	10	2	40615	40689	0.0223481	RH	1.03996
5	64660000	0.0247014	4	13	40621	40678	0.0490198	LH	1.04003
9	71850000	0.054392	8	2	40617	40689	0.0652019	RH	1.04027
1	171470000	0.0108099	1	9	40624	40682	0.0214772	LH	1.04042
11	89130000	0.0622927	4	0	40621	40691	0.0622927	RH	1.04058
10	21210000	0.0190585	32	52	40593	40639	0.0374367	LH	1.04066
1	138140000	0.0174989	6	17	40619	40674	0.0346659	LH	1.04067
11	58160000	0.0311196	5	0	40620	40691	0.0311196	RH	1.04073
3	131160000	0.0626985	0	4	40625	40687	0.124991	LH	1.04089
2	91010000	0.0353274	1	7	40624	40684	0.0702998	LH	1.04111
13	97020000	0.0194122	8	1	40617	40690	0.0213788	RH	1.04117
1	191460000	0.0205032	15	5	40610	40686	0.0264674	RH	1.04131
7	137390000	0.0313732	0	5	40625	40686	0.0624927	LH	1.04176
11	88670000	0.0622927	4	0	40621	40691	0.0622927	RH	1.04187
9	60720000	0.054392	8	2	40617	40689	0.0652019	RH	1.042
2	173440000	0.00641761	3	14	40622	40677	0.0127174	LH	1.04201
3	108380000	0.0626985	0	4	40625	40687	0.124991	LH	1.04203
19	32530000	0.00526153	23	8	40602	40683	0.00694606	RH	1.04265
11	87040000	0.0622927	4	0	40621	40691	0.0622927	RH	1.04317
3	93500000	0.0626985	0	4	40625	40687	0.124991	LH	1.04317
1	151230000	0.0353274	1	7	40624	40684	0.0702998	LH	1.0432
11	46150000	0.0311196	5	0	40620	40691	0.0311196	RH	1.04361
5	145100000	0.054392	8	2	40617	40689	0.0652019	RH	1.04373
1	156100000	0.0247014	4	13	40621	40678	0.0490198	LH	1.04373
7	110300000	0.0313732	0	5	40625	40686	0.0624927	LH	1.04429
3	86170000	0.0626985	0	4	40625	40687	0.124991	LH	1.04432
11	85610000	0.0622927	4	0	40621	40691	0.0622927	RH	1.04446
13	20120000	0.0191498	10	2	40615	40689	0.0223481	RH	1.04454
4	45480000	0.00776621	7	0	40618	40691	0.00776621	RH	1.04463
7	80130000	0.00411168	7	22	40618	40669	0.00811964	LH	1.04494
16	17990000	0.0205032	15	5	40610	40686	0.0264674	RH	1.04527
1	86660000	0.0353274	1	7	40624	40684	0.0702998	LH	1.04529
13	80680000	0.0194122	8	1	40617	40690	0.0213788	RH	1.04539
3	54650000	0.0626985	0	4	40625	40687	0.124991	LH	1.04546
5	138650000	0.054392	8	2	40617	40689	0.0652019	RH	1.04546
1	85610000	0.0174989	6	17	40619	40674	0.0346659	LH	1.0456
11	80280000	0.0622927	4	0	40621	40691	0.0622927	RH	1.04577
10	86680000	0.0106673	9	1	40616	40690	0.0116513	RH	1.04583
11	17190000	0.0311196	5	0	40620	40691	0.0311196	RH	1.04651
3	30950000	0.0626985	0	4	40625	40687	0.124991	LH	1.04661
4	139170000	0.00652031	2	12	40623	40679	0.0129325	LH	1.04672
7	109640000	0.0313732	0	5	40625	40686	0.0624927	LH	1.04683
11	60460000	0.0622927	4	0	40621	40691	0.0622927	RH	1.04707
3	129380000	0.054392	8	2	40617	40689	0.0652019	RH	1.0472
1	75100000	0.0353274	1	7	40624	40684	0.0702998	LH	1.04739
20	164940000	0.0626985	0	4	40625	40687	0.124991	LH	1.04776
20	166540000	0.0107197	3	13	40622	40678	0.0212591	LH	1.04825
11	51740000	0.0622927	4	0	40621	40691	0.0622927	RH	1.04838
17	94790000	0.0626985	0	4	40625	40687	0.124991	LH	1.04892
3	37710000	0.054392	8	2	40617	40689	0.0652019	RH	1.04895
11	97140000	0.0191498	10	2	40615	40689	0.0223481	RH	1.04916
7	90200000	0.0313732	0	5	40625	40686	0.0624927	LH	1.04938
10	122750000	0.0311196	5	0	40620	40691	0.0311196	RH	1.04943
5	73260000	0.00641216	12	2	40613	40689	0.00733599	RH	1.04949
3	51300000	0.0353274	1	7	40624	40684	0.0702998	LH	1.04949
12	83030000	0.0194122	8	1	40617	40690	0.0213788	RH	1.04963
10	120270000	0.0622927	4	0	40621	40691	0.0622927	RH	1.04969
17	83610000	0.0626985	0	4	40625	40687	0.124991	LH	1.05007
15	64340000	0.00206802	14	2	40611	40689	0.00233011	RH	1.05048
20	94920000	0.054392	8	2	40617	40689	0.0652019	RH	1.05071
10	90230000	0.0622927	4	0	40621	40691	0.0622927	RH	1.051
10	20690000	0.00393034	0	8	40625	40683	0.00780995	LH	1.05117
17	78950000	0.0626985	0	4	40625	40687	0.124991	LH	1.05123
17	34400000	0.00387962	8	0	40617	40691	0.00387962	RH	1.05148
16	75820000	0.0353274	1	7	40624	40684	0.0702998	LH	1.05161
6	71480000	0.0313732	0	5	40625	40686	0.0624927	LH	1.05195
10	75060000	0.0622927	4	0	40621	40691	0.0622927	RH	1.05232
10	75450000	0.0311196	5	0	40620	40691	0.0311196	RH	1.05236
17	74230000	0.0626985	0	4	40625	40687	0.124991	LH	1.05239
8	104570000	0.054392	8	2	40617	40689	0.0652019	RH	1.05247
18	70080000	0.00387962	8	0	40617	40691	0.00387962	RH	1.05286
17	42950000	0.0626985	0	4	40625	40687	0.124991	LH	1.05356
10	71400000	0.0622927	4	0	40621	40691	0.0622927	RH	1.05364
12	83480000	0.0353274	1	7	40624	40684	0.0702998	LH	1.05373
17	5170000	0.0059642	4	16	40621	40675	0.0118085	LH	1.05376
1	172270000	0.0191498	10	2	40615	40689	0.0223481	RH	1.05383
9	85710000	0.0194122	8	1	40617	40690	0.0213788	RH	1.05392
2	93120000	0.054392	8	2	40617	40689	0.0652019	RH	1.05423
3	95610000	0.00785497	0	7	40625	40684	0.0156212	LH	1.05432
6	51490000	0.0313732	0	5	40625	40686	0.0624927	LH	1.05452
12	112900000	0.00629977	14	3	40611	40688	0.00748623	RH	1.05456
17	36820000	0.0626985	0	4	40625	40687	0.124991	LH	1.05472
10	69300000	0.0622927	4	0	40621	40691	0.0622927	RH	1.05496
17	87140000	0.003724	2	13	40623	40678	0.00738041	LH	1.05509
10	34210000	0.0311196	5	0	40620	40691	0.0311196	RH	1.05531
1	52110000	0.0106673	9	1	40616	40690	0.0116513	RH	1.05551
9	121350000	0.0353274	1	7	40624	40684	0.0702998	LH	1.05587
17	32240000	0.0626985	0	4	40625	40687	0.124991	LH	1.05589
7	140150000	0.054392	8	2	40617	40689	0.0652019	RH	1.05601
10	60790000	0.0622927	4	0	40621	40691	0.0622927	RH	1.05629
9	107980000	0.0101549	11	26	40614	40665	0.0200475	LH	1.05703
17	31680000	0.0626985	0	4	40625	40687	0.124991	LH	1.05706
6	39590000	0.0313732	0	5	40625	40686	0.0624927	LH	1.05712
7	135760000	0.0107197	3	13	40622	40678	0.0212591	LH	1.05714
5	140560000	0.00472811	6	20	40619	40671	0.00934493	LH	1.05751
10	53330000	0.0622927	4	0	40621	40691	0.0622927	RH	1.05762
2	35550000	0.00524741	18	5	40607	40686	0.00656178	RH	1.05762
4	134320000	0.054392	8	2	40617	40689	0.0652019	RH	1.05778
6	128800000	0.00214392	18	4	40607	40687	0.00257669	RH	1.058
8	88360000	0.0353274	1	7	40624	40684	0.0702998	LH	1.05801
9	80230000	0.0194122	8	1	40617	40690	0.0213788	RH	1.05824
17	15490000	0.0626985	0	4	40625	40687	0.124991	LH	1.05824
9	121630000	0.0311196	5	0	40620	40691	0.0311196	RH	1.05827
7	100950000	0.0191498	10	2	40615	40689	0.0223481	RH	1.05853
10	24670000	0.0622927	4	0	40621	40691	0.0622927	RH	1.05895
16	96540000	0.0626985	0	4	40625	40687	0.124991	LH	1.05942
16	75300000	0.054392	8	2	40617	40689	0.0652019	RH	1.05957
6	38100000	0.0313732	0	5	40625	40686	0.0624927	LH	1.05972
8	34670000	0.0353274	1	7	40624	40684	0.0702998	LH	1.06016
10	21420000	0.0622927	4	0	40621	40691	0.0622927	RH	1.06029
16	57390000	0.0626985	0	4	40625	40687	0.124991	LH	1.0606
9	111050000	0.0311196	5	0	40620	40691	0.0311196	RH	1.06125
16	49720000	0.054392	8	2	40617	40689	0.0652019	RH	1.06136
10	10440000	0.0622927	4	0	40621	40691	0.0622927	RH	1.06163
16	34100000	0.0626985	0	4	40625	40687	0.124991	LH	1.06178
8	11540000	0.0353274	1	7	40624	40684	0.0702998	LH	1.06232
5	140280000	0.0313732	0	5	40625	40686	0.0624927	LH	1.06234
16	45000000	0.0194122	8	1	40617	40690	0.0213788	RH	1.06259
16	24590000	0.0626985	0	4	40625	40687	0.124991	LH	1.06296
9	113760000	0.0622927	4	0	40621	40691	0.0622927	RH	1.06297
16	32350000	0.054392	8	2	40617	40689	0.0652019	RH	1.06315
8	94660000	0.0191498	10	2	40615	40689	0.0223481	RH	1.06328
16	19130000	0.0626985	0	4	40625	40687	0.124991	LH	1.06415
9	73110000	0.0311196	5	0	40620	40691	0.0311196	RH	1.06425
9	104090000	0.0622927	4	0	40621	40691	0.0622927	RH	1.06432
14	55730000	0.054392	8	2	40617	40689	0.0652019	RH	1.06495
5	114520000	0.0313732	0	5	40625	40686	0.0624927	LH	1.06496
6	124420000	0.00795608	22	8	40603	40683	0.0105991	RH	1.06507
16	93860000	0.0101412	9	23	40616	40668	0.0200389	LH	1.06512
16	16020000	0.0626985	0	4	40625	40687	0.124991	LH	1.06534
15	6550000	0.0105394	13	3	40612	40688	0.012649	RH	1.06537
9	78500000	0.0622927	4	0	40621	40691	0.0622927	RH	1.06567
6	88580000	0.0107197	3	13	40622	40678	0.0212591	LH	1.06617
19	16340000	0.00776621	7	0	40618	40691	0.00776621	RH	1.06618
16	3860000	0.0626985	0	4	40625	40687	0.124991	LH	1.06654
14	53310000	0.054392	8	2	40617	40689	0.0652019	RH	1.06676
6	82750000	0.0622927	4	0	40621	40691	0.0622927	RH	1.06702
9	20480000	0.0311196	5	0	40620	40691	0.0311196	RH	1.06727
5	77090000	0.0313732	0	5	40625	40686	0.0624927	LH	1.06761
15	84880000	0.0626985	0	4	40625	40687	0.124991	LH	1.06773
2	27460000	0.0191498	10	2	40615	40689	0.0223481	RH	1.06807
6	70890000	0.0622927	4	0	40621	40691	0.0622927	RH	1.06838
15	76500000	0.0626985	0	4	40625	40687	0.124991	LH	1.06893
13	21750000	0.00206176	5	20	40620	40671	0.00407216	LH	1.0692
6	57630000	0.0622927	4	0	40621	40691	0.0622927	RH	1.06974
15	16270000	0.0626985	0	4	40625	40687	0.124991	LH	1.07013
5	23910000	0.0313732	0	5	40625	40686	0.0624927	LH	1.07026
8	125090000	0.0311196	5	0	40620	40691	0.0311196	RH	1.0703
9	65600000	0.00989763	23	9	40602	40682	0.0134403	RH	1.07034
4	137750000	0.0059642	4	16	40621	40675	0.0118085	LH	1.07103
15	36420000	0.00785497	0	7	40625	40684	0.0156212	LH	1.07111
6	52600000	0.0622927	4	0	40621	40691	0.0622927	RH	1.07111
5	139280000	0.00629977	14	3	40611	40688	0.00748623	RH	1.0713
14	64700000	0.0626985	0	4	40625	40687	0.124991	LH	1.07133
19	29380000	0.0059642	4	16	40621	40675	0.0118085	LH	1.07188
6	42410000	0.0622927	4	0	40621	40691	0.0622927	RH	1.07248
14	56110000	0.0626985	0	4	40625	40687	0.124991	LH	1.07254
14	118540000	0.0191498	10	2	40615	40689	0.0223481	RH	1.0729
4	150170000	0.0313732	0	5	40625	40686	0.0624927	LH	1.07293
8	120650000	0.0311196	5	0	40620	40691	0.0311196	RH	1.07335
11	79050000	0.00974102	36	18	40589	40673	0.0143454	RH	1.07356
13	96630000	0.0626985	0	4	40625	40687	0.124991	LH	1.07375
6	17590000	0.0622927	4	0	40621	40691	0.0622927	RH	1.07385
10	19690000	0.00393034	0	8	40625	40683	0.00780995	LH	1.07402
13	90140000	0.0626985	0	4	40625	40687	0.124991	LH	1.07496
5	116370000	0.0622927	4	0	40621	40691	0.0622927	RH	1.07522
6	39390000	0.0107197	3	13	40622	40678	0.0212591	LH	1.07536
13	102040000	0.0105394	13	3	40612	40688	0.012649	RH	1.07543
4	137310000	0.0313732	0	5	40625	40686	0.0624927	LH	1.07561
15	77890000	0.00835686	17	5	40608	40686	0.0105517	RH	1.07593
3	68500000	0.00193804	9	0	40616	40691	0.00193804	RH	1.076
13	33990000	0.0626985	0	4	40625	40687	0.124991	LH	1.07618
8	88600000	0.0311196	5	0	40620	40691	0.0311196	RH	1.07641
5	52740000	0.0622927	4	0	40621	40691	0.0622927	RH	1.0766
12	17500000	0.00387962	8	0	40617	40691	0.00387962	RH	1.07712
13	13480000	0.0626985	0	4	40625	40687	0.124991	LH	1.07739
5	38890000	0.0622927	4	0	40621	40691	0.0622927	RH	1.07798
14	20750000	0.0106673	9	1	40616	40690	0.0116513	RH	1.07812
4	134220000	0.0313732	0	5	40625	40686	0.0624927	LH	1.07831
12	78870000	0.0626985	0	4	40625	40687	0.124991	LH	1.07861
17	88070000	0.00776621	7	0	40618	40691	0.00776621	RH	1.07918
3	138060000	0.0622927	4	0	40621	40691	0.0622927	RH	1.07937
6	86990000	0.0311196	5	0	40620	40691	0.0311196	RH	1.0795
11	97500000	0.0626985	0	4	40625	40687	0.124991	LH	1.07984
3	101120000	0.0622927	4	0	40621	40691	0.0622927	RH	1.08076
4	84140000	0.0313732	0	5	40625	40686	0.0624927	LH	1.08102
11	88820000	0.0626985	0	4	40625	40687	0.124991	LH	1.08106
8	10600000	0.00387962	8	0	40617	40691	0.00387962	RH	1.08211
3	100540000	0.0622927	4	0	40621	40691	0.0622927	RH	1.08215
11	83510000	0.0626985	0	4	40625	40687	0.124991	LH	1.08229
6	83630000	0.0311196	5	0	40620	40691	0.0311196	RH	1.0826
14	76180000	0.00785497	0	7	40625	40684	0.0156212	LH	1.08275
11	82210000	0.0626985	0	4	40625	40687	0.124991	LH	1.08352
3	86950000	0.0622927	4	0	40621	40691	0.0622927	RH	1.08355
15	79710000	0.00968892	4	15	40621	40676	0.0191979	LH	1.08368
4	63160000	0.0313732	0	5	40625	40686	0.0624927	LH	1.08374
5	130000000	0.0107197	3	13	40622	40678	0.0212591	LH	1.08471
11	52410000	0.0626985	0	4	40625	40687	0.124991	LH	1.08476
1	194680000	0.0622927	4	0	40621	40691	0.0622927	RH	1.08495
8	126610000	0.00946208	20	7	40605	40684	0.0124582	RH	1.0852
3	122670000	0.0311196	5	0	40620	40691	0.0311196	RH	1.08572
10	127000000	0.0626985	0	4	40625	40687	0.124991	LH	1.08599
1	178870000	0.0622927	4	0	40621	40691	0.0622927	RH	1.08635
4	45350000	0.0313732	0	5	40625	40686	0.0624927	LH	1.08648
10	108550000	0.0626985	0	4	40625	40687	0.124991	LH	1.08723
1	164230000	0.0622927	4	0	40621	40691	0.0622927	RH	1.08776
10	68850000	0.0626985	0	4	40625	40687	0.124991	LH	1.08848
3	104290000	0.0311196	5	0	40620	40691	0.0311196	RH	1.08886
1	143760000	0.0622927	4	0	40621	40691	0.0622927	RH	1.08917
2	168940000	0.0313732	0	5	40625	40686	0.0624927	LH	1.08923
7	127860000	0.00950899	15	4	40610	40687	0.0117434	RH	1.08948
10	4570000	0.0626985	0	4	40625	40687	0.124991	LH	1.08972
20	48260000	0.00590045	1	10	40624	40681	0.0117137	LH	1.09
1	92730000	0.0622927	4	0	40621	40691	0.0622927	RH	1.09058
9	106780000	0.0626985	0	4	40625	40687	0.124991	LH	1.09097
2	150720000	0.0313732	0	5	40625	40686	0.0624927	LH	1.092
1	82780000	0.0622927	4	0	40621	40691	0.0622927	RH	1.092
3	98250000	0.0311196	5	0	40620	40691	0.0311196	RH	1.09201
9	75150000	0.0626985	0	4	40625	40687	0.124991	LH	1.09222
15	86140000	0.00776621	7	0	40618	40691	0.00776621	RH	1.09251
1	77450000	0.0622927	4	0	40621	40691	0.0622927	RH	1.09342
9	70460000	0.0626985	0	4	40625	40687	0.124991	LH	1.09347
2	93420000	0.0107197	3	13	40622	40678	0.0212591	LH	1.09423
11	72530000	0.00968892	4	15	40621	40676	0.0191979	LH	1.09452
14	54340000	0.00785497	0	7	40625	40684	0.0156212	LH	1.09465
9	61260000	0.0626985	0	4	40625	40687	0.124991	LH	1.09473
2	71090000	0.0313732	0	5	40625	40686	0.0624927	LH	1.09477
7	122260000	0.0622927	4	0	40621	40691	0.0622927	RH	1.09485
3	84870000	0.0311196	5	0	40620	40691	0.0311196	RH	1.09519
4	6470000	0.00581329	10	1	40615	40690	0.00630562	RH	1.09561
9	44980000	0.0626985	0	4	40625	40687	0.124991	LH	1.09599
7	109740000	0.0622927	4	0	40621	40691	0.0622927	RH	1.09628
3	69310000	0.00590045	1	10	40624	40681	0.0117137	LH	1.09715
9	40630000	0.0626985	0	4	40625	40687	0.124991	LH	1.09725
2	6000000	0.0313732	0	5	40625	40686	0.0624927	LH	1.09757
7	90320000	0.0622927	4	0	40621	40691	0.0622927	RH	1.09771
4	155740000	0.00393034	0	8	40625	40683	0.00780995	LH	1.09789
2	38940000	0.0311196	5	0	40620	40691	0.0311196	RH	1.09838
8	115540000	0.0626985	0	4	40625	40687	0.124991	LH	1.09852
7	79220000	0.0622927	4	0	40621	40691	0.0622927	RH	1.09915
8	57400000	0.0626985	0	4	40625	40687	0.124991	LH	1.09979
1	136090000	0.0313732	0	5	40625	40686	0.0624927	LH	1.10037
7	24950000	0.0622927	4	0	40621	40691	0.0622927	RH	1.10059
11	68830000	0.00950899	15	4	40610	40687	0.0117434	RH	1.10071
8	26030000	0.0626985	0	4	40625	40687	0.124991	LH	1.10106
2	31000000	0.0311196	5	0	40620	40691	0.0311196	RH	1.10159
4	138320000	0.0622927	4	0	40621	40691	0.0622927	RH	1.10203
7	139680000	0.0626985	0	4	40625	40687	0.124991	LH	1.10233
1	132980000	0.0313732	0	5	40625	40686	0.0624927	LH	1.10319
4	103210000	0.0622927	4	0	40621	40691	0.0622927	RH	1.10348
7	119740000	0.0626985	0	4	40625	40687	0.124991	LH	1.10361
10	41600000	0.00387962	8	0	40617	40691	0.00387962	RH	1.10405
2	23520000	0.0311196	5	0	40620	40691	0.0311196	RH	1.10482
7	118770000	0.0626985	0	4	40625	40687	0.124991	LH	1.10489
4	83450000	0.0622927	4	0	40621	40691	0.0622927	RH	1.10493
7	45260000	0.00968892	4	15	40621	40676	0.0191979	LH	1.10558
1	106520000	0.0313732	0	5	40625	40686	0.0624927	LH	1.10603
12	115890000	0.00776621	7	0	40618	40691	0.00776621	RH	1.10616
7	106160000	0.0626985	0	4	40625	40687	0.124991	LH	1.10617
4	19880000	0.0622927	4	0	40621	40691	0.0622927	RH	1.10639
13	36170000	0.00785497	0	7	40625	40684	0.0156212	LH	1.10681
7	82790000	0.0626985	0	4	40625	40687	0.124991	LH	1.10746
4	15910000	0.0622927	4	0	40621	40691	0.0622927	RH	1.10785
2	23100000	0.0311196	5	0	40620	40691	0.0311196	RH	1.10807
7	44460000	0.0626985	0	4	40625	40687	0.124991	LH	1.10875
2	153180000	0.00590045	1	10	40624	40681	0.0117137	LH	1.10879
1	64040000	0.0313732	0	5	40625	40686	0.0624927	LH	1.10888
20	94630000	0.0622927	4	0	40621	40691	0.0622927	RH	1.10931
7	28930000	0.0626985	0	4	40625	40687	0.124991	LH	1.11004
20	71450000	0.0622927	4	0	40621	40691	0.0622927	RH	1.11078
7	19110000	0.0626985	0	4	40625	40687	0.124991	LH	1.11134
1	170620000	0.0311196	5	0	40620	40691	0.0311196	RH	1.11134
1	40230000	0.0313732	0	5	40625	40686	0.0624927	LH	1.11175
20	50580000	0.0622927	4	0	40621	40691	0.0622927	RH	1.11225
7	6220000	0.0626985	0	4	40625	40687	0.124991	LH	1.11264
20	20340000	0.0622927	4	0	40621	40691	0.0622927	RH	1.11373
6	137690000	0.0626985	0	4	40625	40687	0.124991	LH	1.11394
1	33680000	0.0313732	0	5	40625	40686	0.0624927	LH	1.11463
1	164460000	0.0311196	5	0	40620	40691	0.0311196	RH	1.11463
18	65960000	0.0622927	4	0	40621	40691	0.0622927	RH	1.11521
6	122250000	0.0626985	0	4	40625	40687	0.124991	LH	1.11524
19	41070000	0.00581329	10	1	40615	40690	0.00630562	RH	1.11628
6	116410000	0.0626985	0	4	40625	40687	0.124991	LH	1.11655
18	60930000	0.0622927	4	0	40621	40691	0.0622927	RH	1.11669
19	40320000	0.0313732	0	5	40625	40686	0.0624927	LH	1.11752
6	106710000	0.0626985	0	4	40625	40687	0.124991	LH	1.11786
1	144010000	0.0311196	5	0	40620	40691	0.0311196	RH	1.11794
18	54320000	0.0622927	4	0	40621	40691	0.0622927	RH	1.11817
6	89600000	0.0626985	0	4	40625	40687	0.124991	LH	1.11917
11	69460000	0.00785497	0	7	40625	40684	0.0156212	LH	1.11925
18	52800000	0.0622927	4	0	40621	40691	0.0622927	RH	1.11966
9	35180000	0.00776621	7	0	40618	40691	0.00776621	RH	1.12017
3	53550000	0.0313732	0	5	40625	40686	0.0624927	LH	1.12043
5	151420000	0.0626985	0	4	40625	40687	0.124991	LH	1.12049
18	12900000	0.0622927	4	0	40621	40691	0.0622927	RH	1.12116
1	136400000	0.0311196	5	0	40620	40691	0.0311196	RH	1.12126
5	144130000	0.0626985	0	4	40625	40687	0.124991	LH	1.12181
8	69840000	0.0622927	4	0	40621	40691	0.0622927	RH	1.12266
2	126520000	0.00393034	0	8	40625	40683	0.00780995	LH	1.12284
5	134470000	0.0626985	0	4	40625	40687	0.124991	LH	1.12313
16	95240000	0.0313732	0	5	40625	40686	0.0624927	LH	1.12336
8	64790000	0.0622927	4	0	40621	40691	0.0622927	RH	1.12416
5	124890000	0.0626985	0	4	40625	40687	0.124991	LH	1.12446
7	99770000	0.0311196	5	0	40620	40691	0.0311196	RH	1.12461
2	180390000	0.0622927	4	0	40621	40691	0.0622927	RH	1.12567
5	123520000	0.0626985	0	4	40625	40687	0.124991	LH	1.12579
16	10640000	0.0313732	0	5	40625	40686	0.0624927	LH	1.1263
4	120580000	0.0626985	0	4	40625	40687	0.124991	LH	1.12712
2	170080000	0.0622927	4	0	40621	40691	0.0622927	RH	1.12718
7	80890000	0.0311196	5	0	40620	40691	0.0311196	RH	1.12798
1	191090000	0.00590045	1	10	40624	40681	0.0117137	LH	1.12825
4	89470000	0.0626985	0	4	40625	40687	0.124991	LH	1.12845
2	169670000	0.0622927	4	0	40621	40691	0.0622927	RH	1.1287
16	3700000	0.0313732	0	5	40625	40686	0.0624927	LH	1.12925
4	11860000	0.0626985	0	4	40625	40687	0.124991	LH	1.12979
2	168570000	0.0622927	4	0	40621	40691	0.0622927	RH	1.13021
2	179600000	0.0626985	0	4	40625	40687	0.124991	LH	1.13114
7	48780000	0.0311196	5	0	40620	40691	0.0311196	RH	1.13137
2	131370000	0.0622927	4	0	40621	40691	0.0622927	RH	1.13174
10	61520000	0.00785497	0	7	40625	40684	0.0156212	LH	1.13197
12	118120000	0.0313732	0	5	40625	40686	0.0624927	LH	1.13223
5	31150000	0.00387962	8	0	40617	40691	0.00387962	RH	1.13236
2	154740000	0.0626985	0	4	40625	40687	0.124991	LH	1.13248
2	129540000	0.0622927	4	0	40621	40691	0.0622927	RH	1.13326
2	151590000	0.0626985	0	4	40625	40687	0.124991	LH	1.13383
1	154870000	0.00776621	7	0	40618	40691	0.00776621	RH	1.13453
4	8150000	0.0311196	5	0	40620	40691	0.0311196	RH	1.13477
2	117960000	0.0622927	4	0	40621	40691	0.0622927	RH	1.1348
2	102420000	0.0626985	0	4	40625	40687	0.124991	LH	1.13518
12	110450000	0.0313732	0	5	40625	40686	0.0624927	LH	1.13521
2	103440000	0.0622927	4	0	40621	40691	0.0622927	RH	1.13633
2	79600000	0.0626985	0	4	40625	40687	0.124991	LH	1.13654
10	66960000	0.00581329	10	1	40615	40690	0.00630562	RH	1.13775
2	75380000	0.0622927	4	0	40621	40691	0.0622927	RH	1.13787
2	35060000	0.0626985	0	4	40625	40687	0.124991	LH	1.13789
16	45260000	0.0311195	5	0	40620	40691	0.0311195	RH	1.1382
8	72040000	0.0313732	0	5	40625	40686	0.0624927	LH	1.13822
1	185290000	0.0626985	0	4	40625	40687	0.124991	LH	1.13925
2	73810000	0.0622927	4	0	40621	40691	0.0622927	RH	1.13942
1	175690000	0.0626985	0	4	40625	40687	0.124991	LH	1.14062
2	70590000	0.0622927	4	0	40621	40691	0.0622927	RH	1.14096
16	38300000	0.0311195	5	0	40620	40691	0.0311195	RH	1.14165
1	135390000	0.0626985	0	4	40625	40687	0.124991	LH	1.14199
2	69160000	0.0622927	4	0	40621	40691	0.0622927	RH	1.14252
1	46880000	0.0626985	0	4	40625	40687	0.124991	LH	1.14336
2	52000000	0.0622927	4	0	40621	40691	0.0622927	RH	1.14407
1	38590000	0.0626985	0	4	40625	40687	0.124991	LH	1.14473
8	107270000	0.00785497	0	7	40625	40684	0.0156212	LH	1.14498
16	14210000	0.0311195	5	0	40620	40691	0.0311195	RH	1.14512
2	38030000	0.0622927	4	0	40621	40691	0.0622927	RH	1.14563
1	23240000	0.0626985	0	4	40625	40687	0.124991	LH	1.14611
2	30320000	0.0622927	4	0	40621	40691	0.0622927	RH	1.1472
1	4760000	0.0626985	0	4	40625	40687	0.124991	LH	1.14749
1	165820000	0.00590045	1	10	40624	40681	0.0117137	LH	1.14839
14	122600000	0.0311195	5	0	40620	40691	0.0311195	RH	1.14861
2	11430000	0.0622927	4	0	40621	40691	0.0622927	RH	1.14877
2	10050000	0.0622927	4	0	40621	40691	0.0622927	RH	1.15034
16	95950000	0.0622927	4	0	40621	40691	0.0622927	RH	1.15192
14	105540000	0.0311195	5	0	40620	40691	0.0311195	RH	1.15213
16	55790000	0.0622927	4	0	40621	40691	0.0622927	RH	1.1535
16	50690000	0.0622927	4	0	40621	40691	0.0622927	RH	1.15509
14	8130000	0.0311195	5	0	40620	40691	0.0311195	RH	1.15566
16	24330000	0.0622927	4	0	40621	40691	0.0622927	RH	1.15668
16	4470000	0.0622927	4	0	40621	40691	0.0622927	RH	1.15827
5	47230000	0.00785497	0	7	40625	40684	0.0156212	LH	1.15829
14	115150000	0.0622927	4	0	40621	40691	0.0622927	RH	1.15987
14	30180000	0.0622927	4	0	40621	40691	0.0622927	RH	1.16148
1	128470000	0.00785497	0	7	40625	40684	0.0156212	LH	1.17192
5	106700000	0.0725917	9	3	40616	40688	0.092003	RH
5	114380000	0.0725917	9	3	40616	40688	0.092003	RH
6	120060000	0.0725917	9	3	40616	40688	0.092003	RH
9	24460000	0.0725917	9	3	40616	40688	0.092003	RH
10	58360000	0.0725917	9	3	40616	40688	0.092003	RH
10	59630000	0.0725917	9	3	40616	40688	0.092003	RH
13	59850000	0.0725917	9	3	40616	40688	0.092003	RH
13	94050000	0.0725917	9	3	40616	40688	0.092003	RH
15	81990000	0.0725917	9	3	40616	40688	0.092003	RH
19	10130000	0.0725917	9	3	40616	40688	0.092003	RH
4	3790000	0.0725917	9	3	40616	40688	0.092003	RH
4	40890000	0.0725917	9	3	40616	40688	0.092003	RH
2	5800000	0.0725917	9	3	40616	40688	0.092003	RH
2	44930000	0.0725917	9	3	40616	40688	0.092003	RH
2	70990000	0.0725917	9	3	40616	40688	0.092003	RH
2	78860000	0.0725917	9	3	40616	40688	0.092003	RH
2	173620000	0.0725917	9	3	40616	40688	0.092003	RH
1	80680000	0.0733763	3	9	40622	40682	0.145968	LH
2	112510000	0.0733763	3	9	40622	40682	0.145968	LH
6	108490000	0.0733763	3	9	40622	40682	0.145968	LH
7	46900000	0.0733763	3	9	40622	40682	0.145968	LH
11	52100000	0.0733763	3	9	40622	40682	0.145968	LH
14	70840000	0.0733763	3	9	40622	40682	0.145968	LH
20	13530000	0.0733763	3	9	40622	40682	0.145968	LH
19	21750000	0.0733763	3	9	40622	40682	0.145968	LH
18	11600000	0.0733763	3	9	40622	40682	0.145968	LH
9	113920000	0.0733763	3	9	40622	40682	0.145968	LH
9	115120000	0.0733763	3	9	40622	40682	0.145968	LH
16	23260000	0.0733763	3	9	40622	40682	0.145968	LH
16	92930000	0.0733763	3	9	40622	40682	0.145968	LH
3	68700000	0.0741298	20	11	40605	40680	0.109834	RH
9	37530000	0.0741298	20	11	40605	40680	0.109834	RH
14	76530000	0.075197	16	8	40609	40683	0.107421	RH
2	3650000	0.075197	16	8	40609	40683	0.107421	RH
8	84210000	0.075197	16	8	40609	40683	0.107421	RH
11	78080000	0.0753303	30	19	40595	40672	0.118519	RH
12	104990000	0.0753303	30	19	40595	40672	0.118519	RH
6	134150000	0.0754096	11	20	40614	40671	0.149539	LH
14	122030000	0.0754096	11	20	40614	40671	0.149539	LH
6	29670000	0.0763354	8	16	40617	40675	0.151532	LH
13	97810000	0.0763354	8	16	40617	40675	0.151532	LH
15	82180000	0.0763354	8	16	40617	40675	0.151532	LH
11	98000000	0.0806335	21	12	40604	40679	0.121078	RH
7	29300000	0.0806335	21	12	40604	40679	0.121078	RH
4	43520000	0.0829648	13	6	40612	40685	0.114986	RH
7	141440000	0.0829648	13	6	40612	40685	0.114986	RH
5	72820000	0.0829648	13	6	40612	40685	0.114986	RH
5	149690000	0.0829648	13	6	40612	40685	0.114986	RH
6	67000000	0.0829648	13	6	40612	40685	0.114986	RH
6	121130000	0.0829648	13	6	40612	40685	0.114986	RH
11	34060000	0.0829648	13	6	40612	40685	0.114986	RH
14	70090000	0.0829648	13	6	40612	40685	0.114986	RH
1	161220000	0.0836442	17	9	40608	40682	0.121722	RH
5	137620000	0.0836442	17	9	40608	40682	0.121722	RH
11	95810000	0.0836442	17	9	40608	40682	0.121722	RH
1	180210000	0.0840567	6	13	40619	40678	0.167021	LH
11	106670000	0.0840567	6	13	40619	40678	0.167021	LH
15	73670000	0.0840567	6	13	40619	40678	0.167021	LH
15	98840000	0.0840567	6	13	40619	40678	0.167021	LH
18	75340000	0.0840567	6	13	40619	40678	0.167021	LH
8	123750000	0.0840567	6	13	40619	40678	0.167021	LH
1	131660000	0.0849289	9	17	40616	40674	0.168573	LH
17	84910000	0.0849289	9	17	40616	40674	0.168573	LH
8	70670000	0.0878852	17	27	40608	40664	0.174061	LH
1	173930000	0.0892691	10	4	40615	40687	0.118144	RH
3	59260000	0.0892691	10	4	40615	40687	0.118144	RH
5	105640000	0.0892691	10	4	40615	40687	0.118144	RH
5	113070000	0.0892691	10	4	40615	40687	0.118144	RH
5	113850000	0.0892691	10	4	40615	40687	0.118144	RH
9	31210000	0.0892691	10	4	40615	40687	0.118144	RH
9	109040000	0.0892691	10	4	40615	40687	0.118144	RH
11	109640000	0.0892691	10	4	40615	40687	0.118144	RH
13	100470000	0.0892691	10	4	40615	40687	0.118144	RH
2	150610000	0.0892691	10	4	40615	40687	0.118144	RH
14	65370000	0.0892691	10	4	40615	40687	0.118144	RH
16	30130000	0.0892691	10	4	40615	40687	0.118144	RH
16	75930000	0.0892691	10	4	40615	40687	0.118144	RH
4	88720000	0.0894328	7	2	40618	40689	0.109073	RH
4	139290000	0.0894328	7	2	40618	40689	0.109073	RH
7	109070000	0.0894328	7	2	40618	40689	0.109073	RH
8	54520000	0.0894328	7	2	40618	40689	0.109073	RH
8	81520000	0.0894328	7	2	40618	40689	0.109073	RH
8	115180000	0.0894328	7	2	40618	40689	0.109073	RH
18	34360000	0.0894328	7	2	40618	40689	0.109073	RH
20	167260000	0.0894328	7	2	40618	40689	0.109073	RH
1	73970000	0.0894328	7	2	40618	40689	0.109073	RH
1	184600000	0.0894328	7	2	40618	40689	0.109073	RH
3	28260000	0.0894328	7	2	40618	40689	0.109073	RH
5	21760000	0.0894328	7	2	40618	40689	0.109073	RH
5	32810000	0.0894328	7	2	40618	40689	0.109073	RH
5	65080000	0.0894328	7	2	40618	40689	0.109073	RH
5	129700000	0.0894328	7	2	40618	40689	0.109073	RH
5	135010000	0.0894328	7	2	40618	40689	0.109073	RH
11	100760000	0.0894328	7	2	40618	40689	0.109073	RH
11	110510000	0.0894328	7	2	40618	40689	0.109073	RH
12	8630000	0.0894328	7	2	40618	40689	0.109073	RH
12	76290000	0.0894328	7	2	40618	40689	0.109073	RH
13	5800000	0.0894328	7	2	40618	40689	0.109073	RH
13	95760000	0.0894328	7	2	40618	40689	0.109073	RH
15	34100000	0.0894328	7	2	40618	40689	0.109073	RH
15	38560000	0.0894328	7	2	40618	40689	0.109073	RH
17	66140000	0.0894328	7	2	40618	40689	0.109073	RH
19	12430000	0.0894328	7	2	40618	40689	0.109073	RH
14	19930000	0.0894328	7	2	40618	40689	0.109073	RH
1	59880000	0.0902318	2	7	40623	40684	0.179665	LH
1	192830000	0.0902318	2	7	40623	40684	0.179665	LH
2	17340000	0.0902318	2	7	40623	40684	0.179665	LH
2	37420000	0.0902318	2	7	40623	40684	0.179665	LH
2	51900000	0.0902318	2	7	40623	40684	0.179665	LH
2	84440000	0.0902318	2	7	40623	40684	0.179665	LH
2	125630000	0.0902318	2	7	40623	40684	0.179665	LH
2	152080000	0.0902318	2	7	40623	40684	0.179665	LH
2	181520000	0.0902318	2	7	40623	40684	0.179665	LH
4	40290000	0.0902318	2	7	40623	40684	0.179665	LH
5	53260000	0.0902318	2	7	40623	40684	0.179665	LH
5	108220000	0.0902318	2	7	40623	40684	0.179665	LH
5	137760000	0.0902318	2	7	40623	40684	0.179665	LH
6	123340000	0.0902318	2	7	40623	40684	0.179665	LH
7	24450000	0.0902318	2	7	40623	40684	0.179665	LH
7	67430000	0.0902318	2	7	40623	40684	0.179665	LH
10	17520000	0.0902318	2	7	40623	40684	0.179665	LH
11	6620000	0.0902318	2	7	40623	40684	0.179665	LH
11	104570000	0.0902318	2	7	40623	40684	0.179665	LH
13	37090000	0.0902318	2	7	40623	40684	0.179665	LH
13	45510000	0.0902318	2	7	40623	40684	0.179665	LH
14	33240000	0.0902318	2	7	40623	40684	0.179665	LH
14	56280000	0.0902318	2	7	40623	40684	0.179665	LH
15	27680000	0.0902318	2	7	40623	40684	0.179665	LH
15	94550000	0.0902318	2	7	40623	40684	0.179665	LH
15	102680000	0.0902318	2	7	40623	40684	0.179665	LH
20	101390000	0.0902318	2	7	40623	40684	0.179665	LH
20	151840000	0.0902318	2	7	40623	40684	0.179665	LH
18	68340000	0.0902318	2	7	40623	40684	0.179665	LH
3	89260000	0.0902318	2	7	40623	40684	0.179665	LH
3	105860000	0.0902318	2	7	40623	40684	0.179665	LH
3	135810000	0.0902318	2	7	40623	40684	0.179665	LH
19	10750000	0.0902318	2	7	40623	40684	0.179665	LH
8	70460000	0.0902318	2	7	40623	40684	0.179665	LH
8	110980000	0.0902318	2	7	40623	40684	0.179665	LH
9	65480000	0.0902318	2	7	40623	40684	0.179665	LH
12	76890000	0.0902318	2	7	40623	40684	0.179665	LH
12	87400000	0.0902318	2	7	40623	40684	0.179665	LH
16	97490000	0.0902318	2	7	40623	40684	0.179665	LH
2	119320000	0.0902608	4	10	40621	40681	0.17953	LH
4	130870000	0.0902608	4	10	40621	40681	0.17953	LH
7	45950000	0.0902608	4	10	40621	40681	0.17953	LH
7	100540000	0.0902608	4	10	40621	40681	0.17953	LH
11	75960000	0.0902608	4	10	40621	40681	0.17953	LH
17	27070000	0.0902608	4	10	40621	40681	0.17953	LH
19	55940000	0.0902608	4	10	40621	40681	0.17953	LH
8	104920000	0.0902608	4	10	40621	40681	0.17953	LH
8	121960000	0.0902608	4	10	40621	40681	0.17953	LH
16	24220000	0.0902608	4	10	40621	40681	0.17953	LH
3	89160000	0.0909934	28	18	40597	40673	0.143435	RH
2	127320000	0.0917167	18	10	40607	40681	0.135667	RH
10	8110000	0.0917167	18	10	40607	40681	0.135667	RH
16	58630000	0.0917167	18	10	40607	40681	0.135667	RH
7	110950000	0.0923847	48	35	40577	40656	0.155123	RH
10	62560000	0.0929938	23	14	40602	40677	0.142898	RH
5	31640000	0.093145	10	18	40615	40673	0.184862	LH
2	90520000	0.0939665	14	7	40611	40684	0.13344	RH
9	110690000	0.0939665	14	7	40611	40684	0.13344	RH
18	35680000	0.0939665	14	7	40611	40684	0.13344	RH
18	70580000	0.0946526	14	23	40611	40668	0.187646	LH
11	22780000	0.0946526	14	23	40611	40668	0.187646	LH
9	110430000	0.0952264	7	14	40618	40677	0.189193	LH
1	152560000	0.0952264	7	14	40618	40677	0.189193	LH
6	129000000	0.0952264	7	14	40618	40677	0.189193	LH
7	75760000	0.0952264	7	14	40618	40677	0.189193	LH
11	75500000	0.0952264	7	14	40618	40677	0.189193	LH
13	63000000	0.0952264	7	14	40618	40677	0.189193	LH
13	95970000	0.0952264	7	14	40618	40677	0.189193	LH
4	9720000	0.0994204	19	11	40606	40680	0.149214	RH
12	108610000	0.0994204	19	11	40606	40680	0.149214	RH
7	127270000	0.100635	15	24	40610	40667	0.199489	LH
1	189900000	0.100989	11	19	40614	40672	0.20041	LH
10	67340000	0.104278	15	8	40610	40683	0.151205	RH
11	61160000	0.104278	15	8	40610	40683	0.151205	RH
2	33810000	0.104278	15	8	40610	40683	0.151205	RH
4	43920000	0.10444	11	5	40614	40686	0.143104	RH
7	100420000	0.10444	11	5	40614	40686	0.143104	RH
1	137780000	0.10444	11	5	40614	40686	0.143104	RH
1	181180000	0.10444	11	5	40614	40686	0.143104	RH
3	79520000	0.10444	11	5	40614	40686	0.143104	RH
10	60150000	0.10444	11	5	40614	40686	0.143104	RH
11	32500000	0.10444	11	5	40614	40686	0.143104	RH
12	16070000	0.10444	11	5	40614	40686	0.143104	RH
13	56210000	0.10444	11	5	40614	40686	0.143104	RH
13	37910000	0.104506	25	16	40600	40675	0.163709	RH
4	3450000	0.10563	5	11	40620	40680	0.210071	LH
4	133070000	0.10563	5	11	40620	40680	0.210071	LH
6	38390000	0.10563	5	11	40620	40680	0.210071	LH
10	5760000	0.10563	5	11	40620	40680	0.210071	LH
10	58430000	0.10563	5	11	40620	40680	0.210071	LH
10	93200000	0.10563	5	11	40620	40680	0.210071	LH
11	54360000	0.10563	5	11	40620	40680	0.210071	LH
11	58910000	0.10563	5	11	40620	40680	0.210071	LH
11	98350000	0.10563	5	11	40620	40680	0.210071	LH
11	101310000	0.10563	5	11	40620	40680	0.210071	LH
13	119250000	0.10563	5	11	40620	40680	0.210071	LH
19	5630000	0.10563	5	11	40620	40680	0.210071	LH
20	159790000	0.10563	5	11	40620	40680	0.210071	LH
9	92340000	0.10563	5	11	40620	40680	0.210071	LH
12	3280000	0.10563	5	11	40620	40680	0.210071	LH
12	77500000	0.10563	5	11	40620	40680	0.210071	LH
16	18480000	0.10563	5	11	40620	40680	0.210071	LH
8	25090000	0.105701	8	15	40617	40676	0.209978	LH
12	51800000	0.105701	8	15	40617	40676	0.209978	LH
5	3400000	0.105701	8	15	40617	40676	0.209978	LH
5	118530000	0.105701	8	15	40617	40676	0.209978	LH
11	111730000	0.105701	8	15	40617	40676	0.209978	LH
14	31620000	0.105701	8	15	40617	40676	0.209978	LH
19	46480000	0.105701	8	15	40617	40676	0.209978	LH
6	145150000	0.106767	20	12	40605	40679	0.162338	RH
8	25600000	0.106767	20	12	40605	40679	0.162338	RH
2	155550000	0.108474	12	20	40613	40671	0.215241	LH
6	90640000	0.108474	12	20	40613	40671	0.215241	LH
1	130530000	0.108986	5	1	40620	40690	0.124685	RH
1	151380000	0.108986	5	1	40620	40690	0.124685	RH
1	183940000	0.108986	5	1	40620	40690	0.124685	RH
3	8780000	0.108986	5	1	40620	40690	0.124685	RH
3	94740000	0.108986	5	1	40620	40690	0.124685	RH
3	115980000	0.108986	5	1	40620	40690	0.124685	RH
3	144510000	0.108986	5	1	40620	40690	0.124685	RH
5	130650000	0.108986	5	1	40620	40690	0.124685	RH
6	11910000	0.108986	5	1	40620	40690	0.124685	RH
6	29480000	0.108986	5	1	40620	40690	0.124685	RH
6	94680000	0.108986	5	1	40620	40690	0.124685	RH
6	99620000	0.108986	5	1	40620	40690	0.124685	RH
6	116680000	0.108986	5	1	40620	40690	0.124685	RH
9	32100000	0.108986	5	1	40620	40690	0.124685	RH
9	44660000	0.108986	5	1	40620	40690	0.124685	RH
9	50450000	0.108986	5	1	40620	40690	0.124685	RH
9	70640000	0.108986	5	1	40620	40690	0.124685	RH
9	90190000	0.108986	5	1	40620	40690	0.124685	RH
9	123190000	0.108986	5	1	40620	40690	0.124685	RH
10	21550000	0.108986	5	1	40620	40690	0.124685	RH
10	24090000	0.108986	5	1	40620	40690	0.124685	RH
10	30570000	0.108986	5	1	40620	40690	0.124685	RH
10	68210000	0.108986	5	1	40620	40690	0.124685	RH
11	16460000	0.108986	5	1	40620	40690	0.124685	RH
11	74790000	0.108986	5	1	40620	40690	0.124685	RH
11	83410000	0.108986	5	1	40620	40690	0.124685	RH
12	54780000	0.108986	5	1	40620	40690	0.124685	RH
12	96220000	0.108986	5	1	40620	40690	0.124685	RH
12	102550000	0.108986	5	1	40620	40690	0.124685	RH
12	110550000	0.108986	5	1	40620	40690	0.124685	RH
13	83490000	0.108986	5	1	40620	40690	0.124685	RH
13	104280000	0.108986	5	1	40620	40690	0.124685	RH
15	35530000	0.108986	5	1	40620	40690	0.124685	RH
15	36850000	0.108986	5	1	40620	40690	0.124685	RH
15	76330000	0.108986	5	1	40620	40690	0.124685	RH
17	4440000	0.108986	5	1	40620	40690	0.124685	RH
17	79880000	0.108986	5	1	40620	40690	0.124685	RH
19	25060000	0.108986	5	1	40620	40690	0.124685	RH
19	34480000	0.108986	5	1	40620	40690	0.124685	RH
19	36430000	0.108986	5	1	40620	40690	0.124685	RH
4	11680000	0.108986	5	1	40620	40690	0.124685	RH
4	45120000	0.108986	5	1	40620	40690	0.124685	RH
4	52900000	0.108986	5	1	40620	40690	0.124685	RH
4	82810000	0.108986	5	1	40620	40690	0.124685	RH
4	102460000	0.108986	5	1	40620	40690	0.124685	RH
4	106850000	0.108986	5	1	40620	40690	0.124685	RH
7	64150000	0.108986	5	1	40620	40690	0.124685	RH
7	75330000	0.108986	5	1	40620	40690	0.124685	RH
7	89290000	0.108986	5	1	40620	40690	0.124685	RH
7	97490000	0.108986	5	1	40620	40690	0.124685	RH
7	98660000	0.108986	5	1	40620	40690	0.124685	RH
2	156370000	0.108986	5	1	40620	40690	0.124685	RH
2	172700000	0.108986	5	1	40620	40690	0.124685	RH
2	173120000	0.108986	5	1	40620	40690	0.124685	RH
8	17370000	0.108986	5	1	40620	40690	0.124685	RH
8	18800000	0.108986	5	1	40620	40690	0.124685	RH
8	68580000	0.108986	5	1	40620	40690	0.124685	RH
8	112020000	0.108986	5	1	40620	40690	0.124685	RH
8	125800000	0.108986	5	1	40620	40690	0.124685	RH
18	67760000	0.108986	5	1	40620	40690	0.124685	RH
20	152450000	0.108986	5	1	40620	40690	0.124685	RH
14	13980000	0.108986	5	1	40620	40690	0.124685	RH
14	14730000	0.108986	5	1	40620	40690	0.124685	RH
14	64960000	0.108986	5	1	40620	40690	0.124685	RH
14	75070000	0.108986	5	1	40620	40690	0.124685	RH
14	121110000	0.108986	5	1	40620	40690	0.124685	RH
16	25230000	0.108986	5	1	40620	40690	0.124685	RH
1	10050000	0.109747	1	5	40624	40686	0.218734	LH
1	60830000	0.109747	1	5	40624	40686	0.218734	LH
1	128070000	0.109747	1	5	40624	40686	0.218734	LH
1	151640000	0.109747	1	5	40624	40686	0.218734	LH
1	167510000	0.109747	1	5	40624	40686	0.218734	LH
2	18780000	0.109747	1	5	40624	40686	0.218734	LH
2	27360000	0.109747	1	5	40624	40686	0.218734	LH
2	104460000	0.109747	1	5	40624	40686	0.218734	LH
2	132800000	0.109747	1	5	40624	40686	0.218734	LH
4	107670000	0.109747	1	5	40624	40686	0.218734	LH
4	117790000	0.109747	1	5	40624	40686	0.218734	LH
4	119380000	0.109747	1	5	40624	40686	0.218734	LH
4	130250000	0.109747	1	5	40624	40686	0.218734	LH
5	43780000	0.109747	1	5	40624	40686	0.218734	LH
5	142780000	0.109747	1	5	40624	40686	0.218734	LH
6	112930000	0.109747	1	5	40624	40686	0.218734	LH
7	25390000	0.109747	1	5	40624	40686	0.218734	LH
7	92400000	0.109747	1	5	40624	40686	0.218734	LH
10	75730000	0.109747	1	5	40624	40686	0.218734	LH
10	91130000	0.109747	1	5	40624	40686	0.218734	LH
10	94990000	0.109747	1	5	40624	40686	0.218734	LH
10	96320000	0.109747	1	5	40624	40686	0.218734	LH
10	120780000	0.109747	1	5	40624	40686	0.218734	LH
11	34740000	0.109747	1	5	40624	40686	0.218734	LH
11	101730000	0.109747	1	5	40624	40686	0.218734	LH
13	21370000	0.109747	1	5	40624	40686	0.218734	LH
13	81630000	0.109747	1	5	40624	40686	0.218734	LH
13	99710000	0.109747	1	5	40624	40686	0.218734	LH
13	115130000	0.109747	1	5	40624	40686	0.218734	LH
14	65200000	0.109747	1	5	40624	40686	0.218734	LH
14	69570000	0.109747	1	5	40624	40686	0.218734	LH
14	87380000	0.109747	1	5	40624	40686	0.218734	LH
15	76870000	0.109747	1	5	40624	40686	0.218734	LH
15	91630000	0.109747	1	5	40624	40686	0.218734	LH
17	34010000	0.109747	1	5	40624	40686	0.218734	LH
20	101600000	0.109747	1	5	40624	40686	0.218734	LH
20	152270000	0.109747	1	5	40624	40686	0.218734	LH
18	10650000	0.109747	1	5	40624	40686	0.218734	LH
18	35090000	0.109747	1	5	40624	40686	0.218734	LH
18	79250000	0.109747	1	5	40624	40686	0.218734	LH
18	82640000	0.109747	1	5	40624	40686	0.218734	LH
3	19370000	0.109747	1	5	40624	40686	0.218734	LH
3	116790000	0.109747	1	5	40624	40686	0.218734	LH
19	24480000	0.109747	1	5	40624	40686	0.218734	LH
19	47380000	0.109747	1	5	40624	40686	0.218734	LH
9	57450000	0.109747	1	5	40624	40686	0.218734	LH
9	57840000	0.109747	1	5	40624	40686	0.218734	LH
9	86430000	0.109747	1	5	40624	40686	0.218734	LH
9	97130000	0.109747	1	5	40624	40686	0.218734	LH
9	110950000	0.109747	1	5	40624	40686	0.218734	LH
12	4770000	0.109747	1	5	40624	40686	0.218734	LH
12	25170000	0.109747	1	5	40624	40686	0.218734	LH
12	91620000	0.109747	1	5	40624	40686	0.218734	LH
12	99630000	0.109747	1	5	40624	40686	0.218734	LH
16	8580000	0.109747	1	5	40624	40686	0.218734	LH
16	12260000	0.109747	1	5	40624	40686	0.218734	LH
16	87770000	0.109747	1	5	40624	40686	0.218734	LH
16	92470000	0.109747	1	5	40624	40686	0.218734	LH
14	17960000	0.112743	8	3	40617	40688	0.145646	RH
14	65810000	0.112743	8	3	40617	40688	0.145646	RH
14	71250000	0.112743	8	3	40617	40688	0.145646	RH
14	122140000	0.112743	8	3	40617	40688	0.145646	RH
16	23590000	0.112743	8	3	40617	40688	0.145646	RH
1	55180000	0.112743	8	3	40617	40688	0.145646	RH
1	134260000	0.112743	8	3	40617	40688	0.145646	RH
1	178500000	0.112743	8	3	40617	40688	0.145646	RH
3	31050000	0.112743	8	3	40617	40688	0.145646	RH
5	21020000	0.112743	8	3	40617	40688	0.145646	RH
5	120670000	0.112743	8	3	40617	40688	0.145646	RH
5	143580000	0.112743	8	3	40617	40688	0.145646	RH
6	100220000	0.112743	8	3	40617	40688	0.145646	RH
15	97490000	0.112743	8	3	40617	40688	0.145646	RH
19	8580000	0.112743	8	3	40617	40688	0.145646	RH
19	11730000	0.112743	8	3	40617	40688	0.145646	RH
19	46200000	0.112743	8	3	40617	40688	0.145646	RH
4	118100000	0.112743	8	3	40617	40688	0.145646	RH
4	152250000	0.112743	8	3	40617	40688	0.145646	RH
4	155610000	0.112743	8	3	40617	40688	0.145646	RH
8	25230000	0.112743	8	3	40617	40688	0.145646	RH
8	46650000	0.112743	8	3	40617	40688	0.145646	RH
8	119570000	0.112743	8	3	40617	40688	0.145646	RH
20	42060000	0.112743	8	3	40617	40688	0.145646	RH
20	160460000	0.112743	8	3	40617	40688	0.145646	RH
1	86400000	0.113774	21	13	40604	40678	0.175031	RH
3	127800000	0.113774	21	13	40604	40678	0.175031	RH
18	36790000	0.113789	3	8	40622	40683	0.226532	LH
19	4510000	0.113789	3	8	40622	40683	0.226532	LH
2	133460000	0.113789	3	8	40622	40683	0.226532	LH
2	178510000	0.113789	3	8	40622	40683	0.226532	LH
2	180490000	0.113789	3	8	40622	40683	0.226532	LH
4	11090000	0.113789	3	8	40622	40683	0.226532	LH
4	46670000	0.113789	3	8	40622	40683	0.226532	LH
4	136640000	0.113789	3	8	40622	40683	0.226532	LH
4	149160000	0.113789	3	8	40622	40683	0.226532	LH
5	33630000	0.113789	3	8	40622	40683	0.226532	LH
7	25770000	0.113789	3	8	40622	40683	0.226532	LH
7	38230000	0.113789	3	8	40622	40683	0.226532	LH
7	98120000	0.113789	3	8	40622	40683	0.226532	LH
8	34990000	0.113789	3	8	40622	40683	0.226532	LH
8	91240000	0.113789	3	8	40622	40683	0.226532	LH
9	85450000	0.113789	3	8	40622	40683	0.226532	LH
10	42220000	0.113789	3	8	40622	40683	0.226532	LH
10	100670000	0.113789	3	8	40622	40683	0.226532	LH
11	5070000	0.113789	3	8	40622	40683	0.226532	LH
13	113820000	0.113789	3	8	40622	40683	0.226532	LH
14	114900000	0.113789	3	8	40622	40683	0.226532	LH
15	5090000	0.113789	3	8	40622	40683	0.226532	LH
16	30980000	0.113789	3	8	40622	40683	0.226532	LH
17	7920000	0.113789	3	8	40622	40683	0.226532	LH
17	71160000	0.113789	3	8	40622	40683	0.226532	LH
12	80760000	0.113937	16	9	40609	40682	0.168232	RH
2	11590000	0.115518	9	16	40616	40675	0.229455	LH
6	125200000	0.115518	9	16	40616	40675	0.229455	LH
17	36050000	0.115518	9	16	40616	40675	0.229455	LH
19	44340000	0.115518	9	16	40616	40675	0.229455	LH
14	74720000	0.118228	12	6	40613	40685	0.166682	RH
10	127340000	0.118228	12	6	40613	40685	0.166682	RH
13	34300000	0.118228	12	6	40613	40685	0.166682	RH
5	112270000	0.119607	6	12	40619	40679	0.237835	LH
6	47650000	0.119607	6	12	40619	40679	0.237835	LH
13	111990000	0.119607	6	12	40619	40679	0.237835	LH
14	75790000	0.119607	6	12	40619	40679	0.237835	LH
14	51010000	0.12299	17	10	40608	40681	0.18451	RH
2	90690000	0.12299	17	10	40608	40681	0.18451	RH
4	117530000	0.12299	17	10	40608	40681	0.18451	RH
9	99140000	0.12299	17	10	40608	40681	0.18451	RH
12	24850000	0.12299	17	10	40608	40681	0.18451	RH
13	24410000	0.12299	17	10	40608	40681	0.18451	RH
14	22710000	0.124691	3	0	40622	40691	0.124691	RH
14	36270000	0.124691	3	0	40622	40691	0.124691	RH
14	56010000	0.124691	3	0	40622	40691	0.124691	RH
14	59780000	0.124691	3	0	40622	40691	0.124691	RH
14	60220000	0.124691	3	0	40622	40691	0.124691	RH
14	66170000	0.124691	3	0	40622	40691	0.124691	RH
14	68000000	0.124691	3	0	40622	40691	0.124691	RH
14	77900000	0.124691	3	0	40622	40691	0.124691	RH
14	103400000	0.124691	3	0	40622	40691	0.124691	RH
14	104860000	0.124691	3	0	40622	40691	0.124691	RH
16	13790000	0.124691	3	0	40622	40691	0.124691	RH
16	18610000	0.124691	3	0	40622	40691	0.124691	RH
16	20380000	0.124691	3	0	40622	40691	0.124691	RH
16	23970000	0.124691	3	0	40622	40691	0.124691	RH
16	25890000	0.124691	3	0	40622	40691	0.124691	RH
16	33640000	0.124691	3	0	40622	40691	0.124691	RH
16	43360000	0.124691	3	0	40622	40691	0.124691	RH
16	44680000	0.124691	3	0	40622	40691	0.124691	RH
16	52430000	0.124691	3	0	40622	40691	0.124691	RH
16	90780000	0.124691	3	0	40622	40691	0.124691	RH
16	96410000	0.124691	3	0	40622	40691	0.124691	RH
16	97060000	0.124691	3	0	40622	40691	0.124691	RH
4	32980000	0.124691	3	0	40622	40691	0.124691	RH
4	41490000	0.124691	3	0	40622	40691	0.124691	RH
4	49530000	0.124691	3	0	40622	40691	0.124691	RH
4	53810000	0.124691	3	0	40622	40691	0.124691	RH
4	58560000	0.124691	3	0	40622	40691	0.124691	RH
4	62800000	0.124691	3	0	40622	40691	0.124691	RH
4	74210000	0.124691	3	0	40622	40691	0.124691	RH
4	82660000	0.124691	3	0	40622	40691	0.124691	RH
4	93480000	0.124691	3	0	40622	40691	0.124691	RH
4	116840000	0.124691	3	0	40622	40691	0.124691	RH
4	123070000	0.124691	3	0	40622	40691	0.124691	RH
4	130970000	0.124691	3	0	40622	40691	0.124691	RH
4	138920000	0.124691	3	0	40622	40691	0.124691	RH
7	29910000	0.124691	3	0	40622	40691	0.124691	RH
7	34150000	0.124691	3	0	40622	40691	0.124691	RH
7	35190000	0.124691	3	0	40622	40691	0.124691	RH
7	35950000	0.124691	3	0	40622	40691	0.124691	RH
7	37080000	0.124691	3	0	40622	40691	0.124691	RH
7	58630000	0.124691	3	0	40622	40691	0.124691	RH
7	66930000	0.124691	3	0	40622	40691	0.124691	RH
7	67350000	0.124691	3	0	40622	40691	0.124691	RH
7	81800000	0.124691	3	0	40622	40691	0.124691	RH
7	112830000	0.124691	3	0	40622	40691	0.124691	RH
7	114010000	0.124691	3	0	40622	40691	0.124691	RH
7	133070000	0.124691	3	0	40622	40691	0.124691	RH
7	137630000	0.124691	3	0	40622	40691	0.124691	RH
2	6210000	0.124691	3	0	40622	40691	0.124691	RH
2	12190000	0.124691	3	0	40622	40691	0.124691	RH
2	26710000	0.124691	3	0	40622	40691	0.124691	RH
2	31770000	0.124691	3	0	40622	40691	0.124691	RH
2	48290000	0.124691	3	0	40622	40691	0.124691	RH
2	51550000	0.124691	3	0	40622	40691	0.124691	RH
2	65150000	0.124691	3	0	40622	40691	0.124691	RH
2	65510000	0.124691	3	0	40622	40691	0.124691	RH
2	93820000	0.124691	3	0	40622	40691	0.124691	RH
2	122330000	0.124691	3	0	40622	40691	0.124691	RH
2	128320000	0.124691	3	0	40622	40691	0.124691	RH
2	140050000	0.124691	3	0	40622	40691	0.124691	RH
2	143840000	0.124691	3	0	40622	40691	0.124691	RH
2	156700000	0.124691	3	0	40622	40691	0.124691	RH
2	157750000	0.124691	3	0	40622	40691	0.124691	RH
2	157980000	0.124691	3	0	40622	40691	0.124691	RH
2	178640000	0.124691	3	0	40622	40691	0.124691	RH
8	6480000	0.124691	3	0	40622	40691	0.124691	RH
8	13920000	0.124691	3	0	40622	40691	0.124691	RH
8	35660000	0.124691	3	0	40622	40691	0.124691	RH
8	41010000	0.124691	3	0	40622	40691	0.124691	RH
8	41780000	0.124691	3	0	40622	40691	0.124691	RH
8	80840000	0.124691	3	0	40622	40691	0.124691	RH
8	104100000	0.124691	3	0	40622	40691	0.124691	RH
8	110670000	0.124691	3	0	40622	40691	0.124691	RH
8	116540000	0.124691	3	0	40622	40691	0.124691	RH
18	6100000	0.124691	3	0	40622	40691	0.124691	RH
18	10100000	0.124691	3	0	40622	40691	0.124691	RH
18	21230000	0.124691	3	0	40622	40691	0.124691	RH
18	53220000	0.124691	3	0	40622	40691	0.124691	RH
18	57040000	0.124691	3	0	40622	40691	0.124691	RH
18	78270000	0.124691	3	0	40622	40691	0.124691	RH
18	84950000	0.124691	3	0	40622	40691	0.124691	RH
20	59960000	0.124691	3	0	40622	40691	0.124691	RH
20	73020000	0.124691	3	0	40622	40691	0.124691	RH
20	139950000	0.124691	3	0	40622	40691	0.124691	RH
20	166830000	0.124691	3	0	40622	40691	0.124691	RH
1	13330000	0.124691	3	0	40622	40691	0.124691	RH
1	14200000	0.124691	3	0	40622	40691	0.124691	RH
1	31580000	0.124691	3	0	40622	40691	0.124691	RH
1	36410000	0.124691	3	0	40622	40691	0.124691	RH
1	39360000	0.124691	3	0	40622	40691	0.124691	RH
1	60730000	0.124691	3	0	40622	40691	0.124691	RH
1	87290000	0.124691	3	0	40622	40691	0.124691	RH
1	89510000	0.124691	3	0	40622	40691	0.124691	RH
1	95480000	0.124691	3	0	40622	40691	0.124691	RH
1	134910000	0.124691	3	0	40622	40691	0.124691	RH
1	145090000	0.124691	3	0	40622	40691	0.124691	RH
1	163580000	0.124691	3	0	40622	40691	0.124691	RH
1	168390000	0.124691	3	0	40622	40691	0.124691	RH
1	191870000	0.124691	3	0	40622	40691	0.124691	RH
3	52220000	0.124691	3	0	40622	40691	0.124691	RH
3	61370000	0.124691	3	0	40622	40691	0.124691	RH
3	75530000	0.124691	3	0	40622	40691	0.124691	RH
3	85550000	0.124691	3	0	40622	40691	0.124691	RH
3	87960000	0.124691	3	0	40622	40691	0.124691	RH
3	89520000	0.124691	3	0	40622	40691	0.124691	RH
3	95420000	0.124691	3	0	40622	40691	0.124691	RH
3	105090000	0.124691	3	0	40622	40691	0.124691	RH
3	133790000	0.124691	3	0	40622	40691	0.124691	RH
3	139030000	0.124691	3	0	40622	40691	0.124691	RH
3	143640000	0.124691	3	0	40622	40691	0.124691	RH
5	20030000	0.124691	3	0	40622	40691	0.124691	RH
5	24060000	0.124691	3	0	40622	40691	0.124691	RH
5	34240000	0.124691	3	0	40622	40691	0.124691	RH
5	36320000	0.124691	3	0	40622	40691	0.124691	RH
5	37410000	0.124691	3	0	40622	40691	0.124691	RH
5	38180000	0.124691	3	0	40622	40691	0.124691	RH
5	77230000	0.124691	3	0	40622	40691	0.124691	RH
5	88590000	0.124691	3	0	40622	40691	0.124691	RH
5	92240000	0.124691	3	0	40622	40691	0.124691	RH
5	105250000	0.124691	3	0	40622	40691	0.124691	RH
5	108440000	0.124691	3	0	40622	40691	0.124691	RH
5	110740000	0.124691	3	0	40622	40691	0.124691	RH
5	112350000	0.124691	3	0	40622	40691	0.124691	RH
5	112950000	0.124691	3	0	40622	40691	0.124691	RH
5	151070000	0.124691	3	0	40622	40691	0.124691	RH
6	15710000	0.124691	3	0	40622	40691	0.124691	RH
6	17830000	0.124691	3	0	40622	40691	0.124691	RH
6	26770000	0.124691	3	0	40622	40691	0.124691	RH
6	29770000	0.124691	3	0	40622	40691	0.124691	RH
6	30070000	0.124691	3	0	40622	40691	0.124691	RH
6	30240000	0.124691	3	0	40622	40691	0.124691	RH
6	30630000	0.124691	3	0	40622	40691	0.124691	RH
6	39160000	0.124691	3	0	40622	40691	0.124691	RH
6	40440000	0.124691	3	0	40622	40691	0.124691	RH
6	48110000	0.124691	3	0	40622	40691	0.124691	RH
6	66030000	0.124691	3	0	40622	40691	0.124691	RH
6	71690000	0.124691	3	0	40622	40691	0.124691	RH
6	106810000	0.124691	3	0	40622	40691	0.124691	RH
6	119250000	0.124691	3	0	40622	40691	0.124691	RH
6	134320000	0.124691	3	0	40622	40691	0.124691	RH
6	142480000	0.124691	3	0	40622	40691	0.124691	RH
6	146780000	0.124691	3	0	40622	40691	0.124691	RH
6	147430000	0.124691	3	0	40622	40691	0.124691	RH
9	14480000	0.124691	3	0	40622	40691	0.124691	RH
9	37190000	0.124691	3	0	40622	40691	0.124691	RH
9	44070000	0.124691	3	0	40622	40691	0.124691	RH
9	47690000	0.124691	3	0	40622	40691	0.124691	RH
9	54760000	0.124691	3	0	40622	40691	0.124691	RH
9	62230000	0.124691	3	0	40622	40691	0.124691	RH
9	63940000	0.124691	3	0	40622	40691	0.124691	RH
9	78050000	0.124691	3	0	40622	40691	0.124691	RH
9	96950000	0.124691	3	0	40622	40691	0.124691	RH
9	114150000	0.124691	3	0	40622	40691	0.124691	RH
9	122920000	0.124691	3	0	40622	40691	0.124691	RH
10	20320000	0.124691	3	0	40622	40691	0.124691	RH
10	28700000	0.124691	3	0	40622	40691	0.124691	RH
10	29320000	0.124691	3	0	40622	40691	0.124691	RH
10	63230000	0.124691	3	0	40622	40691	0.124691	RH
10	78040000	0.124691	3	0	40622	40691	0.124691	RH
10	84970000	0.124691	3	0	40622	40691	0.124691	RH
10	85540000	0.124691	3	0	40622	40691	0.124691	RH
10	87060000	0.124691	3	0	40622	40691	0.124691	RH
10	121750000	0.124691	3	0	40622	40691	0.124691	RH
10	122570000	0.124691	3	0	40622	40691	0.124691	RH
10	125280000	0.124691	3	0	40622	40691	0.124691	RH
11	4490000	0.124691	3	0	40622	40691	0.124691	RH
11	10270000	0.124691	3	0	40622	40691	0.124691	RH
11	20150000	0.124691	3	0	40622	40691	0.124691	RH
11	23770000	0.124691	3	0	40622	40691	0.124691	RH
11	26490000	0.124691	3	0	40622	40691	0.124691	RH
11	31970000	0.124691	3	0	40622	40691	0.124691	RH
11	50790000	0.124691	3	0	40622	40691	0.124691	RH
11	52240000	0.124691	3	0	40622	40691	0.124691	RH
11	54530000	0.124691	3	0	40622	40691	0.124691	RH
11	65690000	0.124691	3	0	40622	40691	0.124691	RH
11	69260000	0.124691	3	0	40622	40691	0.124691	RH
11	72320000	0.124691	3	0	40622	40691	0.124691	RH
11	76140000	0.124691	3	0	40622	40691	0.124691	RH
11	79740000	0.124691	3	0	40622	40691	0.124691	RH
11	84530000	0.124691	3	0	40622	40691	0.124691	RH
11	86160000	0.124691	3	0	40622	40691	0.124691	RH
11	96100000	0.124691	3	0	40622	40691	0.124691	RH
11	97260000	0.124691	3	0	40622	40691	0.124691	RH
11	103810000	0.124691	3	0	40622	40691	0.124691	RH
11	113690000	0.124691	3	0	40622	40691	0.124691	RH
11	117940000	0.124691	3	0	40622	40691	0.124691	RH
12	3390000	0.124691	3	0	40622	40691	0.124691	RH
12	4040000	0.124691	3	0	40622	40691	0.124691	RH
12	9080000	0.124691	3	0	40622	40691	0.124691	RH
12	21120000	0.124691	3	0	40622	40691	0.124691	RH
12	69820000	0.124691	3	0	40622	40691	0.124691	RH
12	79490000	0.124691	3	0	40622	40691	0.124691	RH
12	91800000	0.124691	3	0	40622	40691	0.124691	RH
12	99220000	0.124691	3	0	40622	40691	0.124691	RH
12	100070000	0.124691	3	0	40622	40691	0.124691	RH
12	117690000	0.124691	3	0	40622	40691	0.124691	RH
13	9120000	0.124691	3	0	40622	40691	0.124691	RH
13	29950000	0.124691	3	0	40622	40691	0.124691	RH
13	35700000	0.124691	3	0	40622	40691	0.124691	RH
13	43380000	0.124691	3	0	40622	40691	0.124691	RH
13	63100000	0.124691	3	0	40622	40691	0.124691	RH
13	67680000	0.124691	3	0	40622	40691	0.124691	RH
13	92460000	0.124691	3	0	40622	40691	0.124691	RH
13	97500000	0.124691	3	0	40622	40691	0.124691	RH
13	101850000	0.124691	3	0	40622	40691	0.124691	RH
13	110330000	0.124691	3	0	40622	40691	0.124691	RH
13	112060000	0.124691	3	0	40622	40691	0.124691	RH
13	113030000	0.124691	3	0	40622	40691	0.124691	RH
15	10340000	0.124691	3	0	40622	40691	0.124691	RH
15	32880000	0.124691	3	0	40622	40691	0.124691	RH
15	41890000	0.124691	3	0	40622	40691	0.124691	RH
15	52120000	0.124691	3	0	40622	40691	0.124691	RH
15	53660000	0.124691	3	0	40622	40691	0.124691	RH
15	91150000	0.124691	3	0	40622	40691	0.124691	RH
15	96380000	0.124691	3	0	40622	40691	0.124691	RH
15	99160000	0.124691	3	0	40622	40691	0.124691	RH
17	20900000	0.124691	3	0	40622	40691	0.124691	RH
17	31470000	0.124691	3	0	40622	40691	0.124691	RH
17	34520000	0.124691	3	0	40622	40691	0.124691	RH
17	45230000	0.124691	3	0	40622	40691	0.124691	RH
17	48150000	0.124691	3	0	40622	40691	0.124691	RH
17	84420000	0.124691	3	0	40622	40691	0.124691	RH
19	7470000	0.124691	3	0	40622	40691	0.124691	RH
19	14550000	0.124691	3	0	40622	40691	0.124691	RH
19	24780000	0.124691	3	0	40622	40691	0.124691	RH
19	34120000	0.124691	3	0	40622	40691	0.124691	RH
19	37840000	0.124691	3	0	40622	40691	0.124691	RH
19	47960000	0.124691	3	0	40622	40691	0.124691	RH
21	90710000	0.124691	3	0	40622	40691	0.124691	RH
7	17020000	0.124724	10	17	40615	40674	0.247714	LH
3	144620000	0.124724	10	17	40615	40674	0.247714	LH
3	33980000	0.1253	0	3	40625	40688	0.249991	LH
3	41510000	0.1253	0	3	40625	40688	0.249991	LH
3	65550000	0.1253	0	3	40625	40688	0.249991	LH
3	65910000	0.1253	0	3	40625	40688	0.249991	LH
3	96770000	0.1253	0	3	40625	40688	0.249991	LH
3	98120000	0.1253	0	3	40625	40688	0.249991	LH
3	101520000	0.1253	0	3	40625	40688	0.249991	LH
3	107120000	0.1253	0	3	40625	40688	0.249991	LH
3	113590000	0.1253	0	3	40625	40688	0.249991	LH
3	119800000	0.1253	0	3	40625	40688	0.249991	LH
3	125330000	0.1253	0	3	40625	40688	0.249991	LH
3	127740000	0.1253	0	3	40625	40688	0.249991	LH
3	149340000	0.1253	0	3	40625	40688	0.249991	LH
19	4950000	0.1253	0	3	40625	40688	0.249991	LH
19	10230000	0.1253	0	3	40625	40688	0.249991	LH
19	12870000	0.1253	0	3	40625	40688	0.249991	LH
19	16390000	0.1253	0	3	40625	40688	0.249991	LH
19	31360000	0.1253	0	3	40625	40688	0.249991	LH
19	43480000	0.1253	0	3	40625	40688	0.249991	LH
19	45750000	0.1253	0	3	40625	40688	0.249991	LH
19	59860000	0.1253	0	3	40625	40688	0.249991	LH
18	4410000	0.1253	0	3	40625	40688	0.249991	LH
18	5890000	0.1253	0	3	40625	40688	0.249991	LH
18	42230000	0.1253	0	3	40625	40688	0.249991	LH
18	60860000	0.1253	0	3	40625	40688	0.249991	LH
18	74790000	0.1253	0	3	40625	40688	0.249991	LH
18	76900000	0.1253	0	3	40625	40688	0.249991	LH
1	15840000	0.1253	0	3	40625	40688	0.249991	LH
1	17570000	0.1253	0	3	40625	40688	0.249991	LH
1	24640000	0.1253	0	3	40625	40688	0.249991	LH
1	43780000	0.1253	0	3	40625	40688	0.249991	LH
1	74060000	0.1253	0	3	40625	40688	0.249991	LH
1	95270000	0.1253	0	3	40625	40688	0.249991	LH
1	135060000	0.1253	0	3	40625	40688	0.249991	LH
1	144370000	0.1253	0	3	40625	40688	0.249991	LH
1	144690000	0.1253	0	3	40625	40688	0.249991	LH
1	150000000	0.1253	0	3	40625	40688	0.249991	LH
1	154760000	0.1253	0	3	40625	40688	0.249991	LH
1	160640000	0.1253	0	3	40625	40688	0.249991	LH
1	168250000	0.1253	0	3	40625	40688	0.249991	LH
1	174550000	0.1253	0	3	40625	40688	0.249991	LH
1	176900000	0.1253	0	3	40625	40688	0.249991	LH
1	185830000	0.1253	0	3	40625	40688	0.249991	LH
1	193100000	0.1253	0	3	40625	40688	0.249991	LH
2	5660000	0.1253	0	3	40625	40688	0.249991	LH
2	33180000	0.1253	0	3	40625	40688	0.249991	LH
2	38560000	0.1253	0	3	40625	40688	0.249991	LH
2	43230000	0.1253	0	3	40625	40688	0.249991	LH
2	59360000	0.1253	0	3	40625	40688	0.249991	LH
2	114630000	0.1253	0	3	40625	40688	0.249991	LH
2	118220000	0.1253	0	3	40625	40688	0.249991	LH
2	122010000	0.1253	0	3	40625	40688	0.249991	LH
2	134690000	0.1253	0	3	40625	40688	0.249991	LH
2	165700000	0.1253	0	3	40625	40688	0.249991	LH
4	3910000	0.1253	0	3	40625	40688	0.249991	LH
4	9600000	0.1253	0	3	40625	40688	0.249991	LH
4	24450000	0.1253	0	3	40625	40688	0.249991	LH
4	34320000	0.1253	0	3	40625	40688	0.249991	LH
4	41360000	0.1253	0	3	40625	40688	0.249991	LH
4	53110000	0.1253	0	3	40625	40688	0.249991	LH
4	57670000	0.1253	0	3	40625	40688	0.249991	LH
4	63800000	0.1253	0	3	40625	40688	0.249991	LH
4	87980000	0.1253	0	3	40625	40688	0.249991	LH
4	103080000	0.1253	0	3	40625	40688	0.249991	LH
4	115610000	0.1253	0	3	40625	40688	0.249991	LH
4	116610000	0.1253	0	3	40625	40688	0.249991	LH
4	123200000	0.1253	0	3	40625	40688	0.249991	LH
4	123710000	0.1253	0	3	40625	40688	0.249991	LH
4	126010000	0.1253	0	3	40625	40688	0.249991	LH
4	127070000	0.1253	0	3	40625	40688	0.249991	LH
4	148900000	0.1253	0	3	40625	40688	0.249991	LH
5	22600000	0.1253	0	3	40625	40688	0.249991	LH
5	35350000	0.1253	0	3	40625	40688	0.249991	LH
5	44090000	0.1253	0	3	40625	40688	0.249991	LH
5	52090000	0.1253	0	3	40625	40688	0.249991	LH
5	53800000	0.1253	0	3	40625	40688	0.249991	LH
5	65250000	0.1253	0	3	40625	40688	0.249991	LH
5	74120000	0.1253	0	3	40625	40688	0.249991	LH
5	91460000	0.1253	0	3	40625	40688	0.249991	LH
5	93320000	0.1253	0	3	40625	40688	0.249991	LH
5	96860000	0.1253	0	3	40625	40688	0.249991	LH
5	97860000	0.1253	0	3	40625	40688	0.249991	LH
5	110520000	0.1253	0	3	40625	40688	0.249991	LH
5	114250000	0.1253	0	3	40625	40688	0.249991	LH
5	120760000	0.1253	0	3	40625	40688	0.249991	LH
5	147030000	0.1253	0	3	40625	40688	0.249991	LH
5	151680000	0.1253	0	3	40625	40688	0.249991	LH
6	11300000	0.1253	0	3	40625	40688	0.249991	LH
6	17450000	0.1253	0	3	40625	40688	0.249991	LH
6	28320000	0.1253	0	3	40625	40688	0.249991	LH
6	39780000	0.1253	0	3	40625	40688	0.249991	LH
6	41010000	0.1253	0	3	40625	40688	0.249991	LH
6	47280000	0.1253	0	3	40625	40688	0.249991	LH
6	54030000	0.1253	0	3	40625	40688	0.249991	LH
6	69550000	0.1253	0	3	40625	40688	0.249991	LH
6	87370000	0.1253	0	3	40625	40688	0.249991	LH
6	89290000	0.1253	0	3	40625	40688	0.249991	LH
6	95700000	0.1253	0	3	40625	40688	0.249991	LH
6	113300000	0.1253	0	3	40625	40688	0.249991	LH
6	115160000	0.1253	0	3	40625	40688	0.249991	LH
6	128340000	0.1253	0	3	40625	40688	0.249991	LH
6	134590000	0.1253	0	3	40625	40688	0.249991	LH
6	137270000	0.1253	0	3	40625	40688	0.249991	LH
6	143020000	0.1253	0	3	40625	40688	0.249991	LH
6	148820000	0.1253	0	3	40625	40688	0.249991	LH
7	27310000	0.1253	0	3	40625	40688	0.249991	LH
7	30650000	0.1253	0	3	40625	40688	0.249991	LH
7	43700000	0.1253	0	3	40625	40688	0.249991	LH
7	46360000	0.1253	0	3	40625	40688	0.249991	LH
7	68050000	0.1253	0	3	40625	40688	0.249991	LH
7	97270000	0.1253	0	3	40625	40688	0.249991	LH
7	112380000	0.1253	0	3	40625	40688	0.249991	LH
7	121550000	0.1253	0	3	40625	40688	0.249991	LH
7	121980000	0.1253	0	3	40625	40688	0.249991	LH
7	123200000	0.1253	0	3	40625	40688	0.249991	LH
7	130730000	0.1253	0	3	40625	40688	0.249991	LH
7	134670000	0.1253	0	3	40625	40688	0.249991	LH
8	11050000	0.1253	0	3	40625	40688	0.249991	LH
8	25680000	0.1253	0	3	40625	40688	0.249991	LH
8	36290000	0.1253	0	3	40625	40688	0.249991	LH
8	45440000	0.1253	0	3	40625	40688	0.249991	LH
8	67930000	0.1253	0	3	40625	40688	0.249991	LH
8	95450000	0.1253	0	3	40625	40688	0.249991	LH
8	111810000	0.1253	0	3	40625	40688	0.249991	LH
8	116800000	0.1253	0	3	40625	40688	0.249991	LH
8	128420000	0.1253	0	3	40625	40688	0.249991	LH
9	20660000	0.1253	0	3	40625	40688	0.249991	LH
9	37300000	0.1253	0	3	40625	40688	0.249991	LH
9	42100000	0.1253	0	3	40625	40688	0.249991	LH
9	43190000	0.1253	0	3	40625	40688	0.249991	LH
9	60430000	0.1253	0	3	40625	40688	0.249991	LH
9	83490000	0.1253	0	3	40625	40688	0.249991	LH
9	95070000	0.1253	0	3	40625	40688	0.249991	LH
9	115520000	0.1253	0	3	40625	40688	0.249991	LH
10	7800000	0.1253	0	3	40625	40688	0.249991	LH
10	25290000	0.1253	0	3	40625	40688	0.249991	LH
10	41160000	0.1253	0	3	40625	40688	0.249991	LH
10	59720000	0.1253	0	3	40625	40688	0.249991	LH
10	61860000	0.1253	0	3	40625	40688	0.249991	LH
10	75160000	0.1253	0	3	40625	40688	0.249991	LH
10	77930000	0.1253	0	3	40625	40688	0.249991	LH
10	86080000	0.1253	0	3	40625	40688	0.249991	LH
10	92710000	0.1253	0	3	40625	40688	0.249991	LH
10	105450000	0.1253	0	3	40625	40688	0.249991	LH
11	18840000	0.1253	0	3	40625	40688	0.249991	LH
11	20940000	0.1253	0	3	40625	40688	0.249991	LH
11	23260000	0.1253	0	3	40625	40688	0.249991	LH
11	29130000	0.1253	0	3	40625	40688	0.249991	LH
11	45000000	0.1253	0	3	40625	40688	0.249991	LH
11	68550000	0.1253	0	3	40625	40688	0.249991	LH
11	70830000	0.1253	0	3	40625	40688	0.249991	LH
11	75100000	0.1253	0	3	40625	40688	0.249991	LH
11	94140000	0.1253	0	3	40625	40688	0.249991	LH
11	110680000	0.1253	0	3	40625	40688	0.249991	LH
11	120750000	0.1253	0	3	40625	40688	0.249991	LH
12	24550000	0.1253	0	3	40625	40688	0.249991	LH
12	34460000	0.1253	0	3	40625	40688	0.249991	LH
12	35740000	0.1253	0	3	40625	40688	0.249991	LH
12	40580000	0.1253	0	3	40625	40688	0.249991	LH
12	40890000	0.1253	0	3	40625	40688	0.249991	LH
12	41830000	0.1253	0	3	40625	40688	0.249991	LH
12	58970000	0.1253	0	3	40625	40688	0.249991	LH
12	64990000	0.1253	0	3	40625	40688	0.249991	LH
12	82920000	0.1253	0	3	40625	40688	0.249991	LH
12	101070000	0.1253	0	3	40625	40688	0.249991	LH
12	105090000	0.1253	0	3	40625	40688	0.249991	LH
13	12310000	0.1253	0	3	40625	40688	0.249991	LH
13	32890000	0.1253	0	3	40625	40688	0.249991	LH
13	34710000	0.1253	0	3	40625	40688	0.249991	LH
13	34970000	0.1253	0	3	40625	40688	0.249991	LH
13	35140000	0.1253	0	3	40625	40688	0.249991	LH
13	40820000	0.1253	0	3	40625	40688	0.249991	LH
13	41310000	0.1253	0	3	40625	40688	0.249991	LH
13	41700000	0.1253	0	3	40625	40688	0.249991	LH
13	53000000	0.1253	0	3	40625	40688	0.249991	LH
13	63200000	0.1253	0	3	40625	40688	0.249991	LH
13	64490000	0.1253	0	3	40625	40688	0.249991	LH
13	69460000	0.1253	0	3	40625	40688	0.249991	LH
13	73950000	0.1253	0	3	40625	40688	0.249991	LH
13	81090000	0.1253	0	3	40625	40688	0.249991	LH
13	85250000	0.1253	0	3	40625	40688	0.249991	LH
13	93720000	0.1253	0	3	40625	40688	0.249991	LH
13	94000000	0.1253	0	3	40625	40688	0.249991	LH
13	99100000	0.1253	0	3	40625	40688	0.249991	LH
13	100260000	0.1253	0	3	40625	40688	0.249991	LH
13	107830000	0.1253	0	3	40625	40688	0.249991	LH
13	108810000	0.1253	0	3	40625	40688	0.249991	LH
14	30080000	0.1253	0	3	40625	40688	0.249991	LH
14	34730000	0.1253	0	3	40625	40688	0.249991	LH
14	45610000	0.1253	0	3	40625	40688	0.249991	LH
14	53030000	0.1253	0	3	40625	40688	0.249991	LH
14	61110000	0.1253	0	3	40625	40688	0.249991	LH
14	71150000	0.1253	0	3	40625	40688	0.249991	LH
14	75590000	0.1253	0	3	40625	40688	0.249991	LH
14	78830000	0.1253	0	3	40625	40688	0.249991	LH
14	101730000	0.1253	0	3	40625	40688	0.249991	LH
14	103830000	0.1253	0	3	40625	40688	0.249991	LH
14	106230000	0.1253	0	3	40625	40688	0.249991	LH
14	120440000	0.1253	0	3	40625	40688	0.249991	LH
14	121280000	0.1253	0	3	40625	40688	0.249991	LH
15	7110000	0.1253	0	3	40625	40688	0.249991	LH
15	9660000	0.1253	0	3	40625	40688	0.249991	LH
15	12270000	0.1253	0	3	40625	40688	0.249991	LH
15	25790000	0.1253	0	3	40625	40688	0.249991	LH
15	57750000	0.1253	0	3	40625	40688	0.249991	LH
15	59120000	0.1253	0	3	40625	40688	0.249991	LH
15	59420000	0.1253	0	3	40625	40688	0.249991	LH
15	62340000	0.1253	0	3	40625	40688	0.249991	LH
15	76040000	0.1253	0	3	40625	40688	0.249991	LH
15	96600000	0.1253	0	3	40625	40688	0.249991	LH
15	97660000	0.1253	0	3	40625	40688	0.249991	LH
15	100500000	0.1253	0	3	40625	40688	0.249991	LH
16	16950000	0.1253	0	3	40625	40688	0.249991	LH
16	20130000	0.1253	0	3	40625	40688	0.249991	LH
16	22670000	0.1253	0	3	40625	40688	0.249991	LH
16	22810000	0.1253	0	3	40625	40688	0.249991	LH
16	26050000	0.1253	0	3	40625	40688	0.249991	LH
16	36100000	0.1253	0	3	40625	40688	0.249991	LH
16	38810000	0.1253	0	3	40625	40688	0.249991	LH
16	43910000	0.1253	0	3	40625	40688	0.249991	LH
16	60230000	0.1253	0	3	40625	40688	0.249991	LH
16	65420000	0.1253	0	3	40625	40688	0.249991	LH
16	69100000	0.1253	0	3	40625	40688	0.249991	LH
16	74470000	0.1253	0	3	40625	40688	0.249991	LH
16	84860000	0.1253	0	3	40625	40688	0.249991	LH
16	90680000	0.1253	0	3	40625	40688	0.249991	LH
17	12850000	0.1253	0	3	40625	40688	0.249991	LH
17	44890000	0.1253	0	3	40625	40688	0.249991	LH
17	46440000	0.1253	0	3	40625	40688	0.249991	LH
17	48050000	0.1253	0	3	40625	40688	0.249991	LH
17	51460000	0.1253	0	3	40625	40688	0.249991	LH
17	75420000	0.1253	0	3	40625	40688	0.249991	LH
20	23730000	0.1253	0	3	40625	40688	0.249991	LH
20	38270000	0.1253	0	3	40625	40688	0.249991	LH
20	50860000	0.1253	0	3	40625	40688	0.249991	LH
20	52700000	0.1253	0	3	40625	40688	0.249991	LH
20	95150000	0.1253	0	3	40625	40688	0.249991	LH
20	107770000	0.1253	0	3	40625	40688	0.249991	LH
20	134500000	0.1253	0	3	40625	40688	0.249991	LH
20	142470000	0.1253	0	3	40625	40688	0.249991	LH
20	144110000	0.1253	0	3	40625	40688	0.249991	LH
20	145320000	0.1253	0	3	40625	40688	0.249991	LH
20	162420000	0.1253	0	3	40625	40688	0.249991	LH
4	32160000	0.126834	23	15	40602	40676	0.199128	RH
11	87690000	0.12991	30	21	40595	40670	0.211104	RH
11	106510000	0.13078	13	7	40612	40684	0.188838	RH
19	18610000	0.13078	13	7	40612	40684	0.188838	RH
7	101890000	0.13078	13	7	40612	40684	0.188838	RH
1	127710000	0.131484	18	11	40607	40680	0.200049	RH
6	134920000	0.131484	18	11	40607	40680	0.200049	RH
9	14950000	0.13234	7	13	40618	40678	0.26312	LH
1	59140000	0.13234	7	13	40618	40678	0.26312	LH
1	160770000	0.13234	7	13	40618	40678	0.26312	LH
4	62530000	0.13234	7	13	40618	40678	0.26312	LH
17	57170000	0.13234	7	13	40618	40678	0.26312	LH
1	43360000	0.132767	9	4	40616	40687	0.179181	RH
1	69680000	0.132767	9	4	40616	40687	0.179181	RH
3	105830000	0.132767	9	4	40616	40687	0.179181	RH
5	33260000	0.132767	9	4	40616	40687	0.179181	RH
5	107290000	0.132767	9	4	40616	40687	0.179181	RH
5	136060000	0.132767	9	4	40616	40687	0.179181	RH
10	94840000	0.132767	9	4	40616	40687	0.179181	RH
15	95890000	0.132767	9	4	40616	40687	0.179181	RH
17	50430000	0.132767	9	4	40616	40687	0.179181	RH
17	73020000	0.132767	9	4	40616	40687	0.179181	RH
7	4600000	0.132767	9	4	40616	40687	0.179181	RH
7	46800000	0.132767	9	4	40616	40687	0.179181	RH
2	26890000	0.132767	9	4	40616	40687	0.179181	RH
8	68290000	0.132767	9	4	40616	40687	0.179181	RH
15	100700000	0.132924	24	16	40601	40675	0.210548	RH
4	140740000	0.133366	11	18	40614	40673	0.26485	LH
19	46100000	0.134042	4	9	40621	40682	0.266809	LH
2	164830000	0.134042	4	9	40621	40682	0.266809	LH
4	49430000	0.134042	4	9	40621	40682	0.266809	LH
5	115480000	0.134042	4	9	40621	40682	0.266809	LH
7	143060000	0.134042	4	9	40621	40682	0.266809	LH
11	88510000	0.134042	4	9	40621	40682	0.266809	LH
15	75040000	0.134042	4	9	40621	40682	0.266809	LH
20	169010000	0.134042	4	9	40621	40682	0.266809	LH
8	3340000	0.134042	4	9	40621	40682	0.266809	LH
8	117040000	0.135151	16	24	40609	40667	0.268075	LH
2	165930000	0.13722	48	37	40577	40654	0.23477	RH
10	59930000	0.139464	19	12	40606	40679	0.214873	RH
3	121330000	0.141491	12	19	40613	40672	0.280954	LH
2	130520000	0.142242	14	8	40611	40683	0.209612	RH
4	134710000	0.142242	14	8	40611	40683	0.209612	RH
18	67290000	0.142242	14	8	40611	40683	0.209612	RH
5	57750000	0.142242	14	8	40611	40683	0.209612	RH
6	127480000	0.142242	14	8	40611	40683	0.209612	RH
8	86670000	0.143975	8	14	40617	40677	0.286217	LH
11	103170000	0.143975	8	14	40617	40677	0.286217	LH
20	7930000	0.143975	8	14	40617	40677	0.286217	LH
14	27440000	0.143987	6	2	40619	40689	0.179315	RH
14	122910000	0.143987	6	2	40619	40689	0.179315	RH
16	92390000	0.143987	6	2	40619	40689	0.179315	RH
2	71740000	0.143987	6	2	40619	40689	0.179315	RH
8	91570000	0.143987	6	2	40619	40689	0.179315	RH
8	110880000	0.143987	6	2	40619	40689	0.179315	RH
18	41900000	0.143987	6	2	40619	40689	0.179315	RH
18	69500000	0.143987	6	2	40619	40689	0.179315	RH
4	8970000	0.143987	6	2	40619	40689	0.179315	RH
4	116140000	0.143987	6	2	40619	40689	0.179315	RH
4	148000000	0.143987	6	2	40619	40689	0.179315	RH
4	154080000	0.143987	6	2	40619	40689	0.179315	RH
4	155230000	0.143987	6	2	40619	40689	0.179315	RH
7	104250000	0.143987	6	2	40619	40689	0.179315	RH
1	91510000	0.143987	6	2	40619	40689	0.179315	RH
1	152660000	0.143987	6	2	40619	40689	0.179315	RH
1	176770000	0.143987	6	2	40619	40689	0.179315	RH
3	41210000	0.143987	6	2	40619	40689	0.179315	RH
3	89350000	0.143987	6	2	40619	40689	0.179315	RH
3	116450000	0.143987	6	2	40619	40689	0.179315	RH
3	144010000	0.143987	6	2	40619	40689	0.179315	RH
5	16510000	0.143987	6	2	40619	40689	0.179315	RH
5	136560000	0.143987	6	2	40619	40689	0.179315	RH
5	140160000	0.143987	6	2	40619	40689	0.179315	RH
5	140950000	0.143987	6	2	40619	40689	0.179315	RH
6	5240000	0.143987	6	2	40619	40689	0.179315	RH
6	50350000	0.143987	6	2	40619	40689	0.179315	RH
9	56130000	0.143987	6	2	40619	40689	0.179315	RH
9	61970000	0.143987	6	2	40619	40689	0.179315	RH
9	70050000	0.143987	6	2	40619	40689	0.179315	RH
9	120870000	0.143987	6	2	40619	40689	0.179315	RH
10	25400000	0.143987	6	2	40619	40689	0.179315	RH
10	37280000	0.143987	6	2	40619	40689	0.179315	RH
10	39450000	0.143987	6	2	40619	40689	0.179315	RH
10	44960000	0.143987	6	2	40619	40689	0.179315	RH
11	62540000	0.143987	6	2	40619	40689	0.179315	RH
11	72920000	0.143987	6	2	40619	40689	0.179315	RH
11	82400000	0.143987	6	2	40619	40689	0.179315	RH
11	101640000	0.143987	6	2	40619	40689	0.179315	RH
11	103300000	0.143987	6	2	40619	40689	0.179315	RH
11	109830000	0.143987	6	2	40619	40689	0.179315	RH
12	100460000	0.143987	6	2	40619	40689	0.179315	RH
13	34830000	0.143987	6	2	40619	40689	0.179315	RH
13	41040000	0.143987	6	2	40619	40689	0.179315	RH
13	81740000	0.143987	6	2	40619	40689	0.179315	RH
15	5250000	0.143987	6	2	40619	40689	0.179315	RH
15	80860000	0.143987	6	2	40619	40689	0.179315	RH
15	98940000	0.143987	6	2	40619	40689	0.179315	RH
17	74350000	0.143987	6	2	40619	40689	0.179315	RH
17	78300000	0.143987	6	2	40619	40689	0.179315	RH
19	24580000	0.143987	6	2	40619	40689	0.179315	RH
1	54990000	0.145052	2	6	40623	40685	0.28904	LH
1	105930000	0.145052	2	6	40623	40685	0.28904	LH
1	136680000	0.145052	2	6	40623	40685	0.28904	LH
1	187300000	0.145052	2	6	40623	40685	0.28904	LH
2	39040000	0.145052	2	6	40623	40685	0.28904	LH
2	120710000	0.145052	2	6	40623	40685	0.28904	LH
2	158100000	0.145052	2	6	40623	40685	0.28904	LH
5	21450000	0.145052	2	6	40623	40685	0.28904	LH
5	89840000	0.145052	2	6	40623	40685	0.28904	LH
5	117200000	0.145052	2	6	40623	40685	0.28904	LH
5	120160000	0.145052	2	6	40623	40685	0.28904	LH
6	85410000	0.145052	2	6	40623	40685	0.28904	LH
6	142400000	0.145052	2	6	40623	40685	0.28904	LH
[truncated: 7,230 more rows]

## Sheet: Strand_Bias_Late_Subset_only
Chr	Pos	p-value	Forward	Reverse	Forward	Reverse	2-tailed p-value	left/right	FDR
17	47570000	0	155	43	40129	40989	1.21378e-16	RH	0
5	107700000	7.79012e-18	49	176	40235	40856	1.04701e-17	LH	0
3	30070000	3.59006e-17	9	87	40275	40945	4.43999e-17	LH	0
2	117440000	6.45229e-14	13	84	40271	40948	8.18596e-14	LH	0
5	75800000	6.52591e-08	18	67	40266	40965	9.13997e-08	LH	0.000166667
15	61940000	2.82126e-08	40	5	40244	41027	3.47195e-08	RH	0.0002
10	21220000	1.02e-06	33	86	40251	40946	2.01392e-06	LH	0.000571429
7	145070000	1.40757e-06	11	47	40273	40985	2.12573e-06	LH	0.00075
7	114190000	4.13329e-06	16	54	40268	40978	6.15805e-06	LH	0.00188889
17	29540000	5.74937e-06	17	55	40267	40977	8.56338e-06	LH	0.0025
11	68450000	1.31417e-05	16	0	40268	41032	1.31417e-05	RH	0.00590909
15	62140000	2.62039e-05	9	37	40275	40995	4.16925e-05	LH	0.0106667
13	28900000	2.76559e-05	30	6	40254	41026	3.58383e-05	RH	0.0117692
10	21040000	4.54319e-05	67	29	40217	41003	8.47899e-05	RH	0.0182143
5	107670000	8.63625e-05	37	11	40247	41021	0.00012624	RH	0.03425
9	123800000	8.38679e-05	1	17	40283	41015	0.000146225	LH	0.0364667
6	127200000	0.000147009	22	55	40262	40977	0.000225383	LH	0.0580556
11	117920000	0.000157496	1	16	40283	41016	0.00027676	LH	0.0586842
20	141880000	0.000137372	0	13	40284	41019	0.000245518	LH	0.061
12	12890000	0.000316035	17	2	40267	41030	0.000360572	RH	0.124
3	135720000	0.00043205	14	1	40270	41031	0.000467016	RH	0.153476
4	135930000	0.000523566	6	25	40278	41007	0.000889072	LH	0.182682
12	104980000	0.000585497	13	37	40271	40995	0.000955632	LH	0.20836
20	7830000	0.000661545	34	12	40250	41020	0.000996132	RH	0.211654
18	4330000	0.000574514	16	2	40268	41030	0.000658382	RH	0.216125
6	135170000	0.000550075	1	14	40283	41018	0.000982125	LH	0.217565
16	36620000	0.000787004	7	26	40277	41006	0.00133557	LH	0.223963
8	120260000	0.000817676	13	1	40271	41031	0.000886983	RH	0.232679
5	134640000	0.00102222	1	13	40283	41019	0.00183989	LH	0.248182
20	52810000	0.000889859	10	0	40274	41032	0.000889859	RH	0.253548
3	102710000	0.00102222	1	13	40283	41019	0.00183989	LH	0.255937
14	27330000	0.00103837	15	2	40269	41030	0.00119586	RH	0.257971
14	55720000	0.000889859	10	0	40274	41032	0.000889859	RH	0.262
6	50260000	0.000889859	10	0	40274	41032	0.000889859	RH	0.271035
11	61970000	0.00106962	0	10	40284	41022	0.00195948	LH	0.291333
17	57190000	0.00106962	0	10	40284	41022	0.00195948	LH	0.299657
10	42030000	0.00124384	7	25	40277	41007	0.0021265	LH	0.302027
11	115470000	0.00186465	14	2	40270	41030	0.0021595	RH	0.416825
4	129620000	0.00186465	14	2	40270	41030	0.0021595	RH	0.422805
11	96940000	0.00186465	14	2	40270	41030	0.0021595	RH	0.427513
11	34740000	0.00211998	0	9	40284	41023	0.00391642	LH	0.434067
3	94330000	0.00186465	14	2	40270	41030	0.0021595	RH	0.438763
13	52630000	0.0018974	18	4	40266	41028	0.00239319	RH	0.439476
9	108420000	0.00211998	0	9	40284	41023	0.00391642	LH	0.443932
17	51440000	0.00195307	16	3	40268	41029	0.00237125	RH	0.451884
1	130810000	0.00211998	0	9	40284	41023	0.00391642	LH	0.481087
12	55330000	0.00348092	1	11	40283	41021	0.00636863	LH	0.501079
5	37090000	0.00234639	5	20	40279	41012	0.00410938	LH	0.507425
4	118450000	0.00348092	1	11	40283	41021	0.00636863	LH	0.509161
5	114960000	0.00348092	1	11	40283	41021	0.00636863	LH	0.517508
14	25420000	0.00335764	15	3	40269	41029	0.00410416	RH	0.517509
4	149660000	0.0036853	21	44	40263	40988	0.00603372	LH	0.518513
17	14950000	0.00302227	10	28	40274	41004	0.00515686	LH	0.520093
17	17570000	0.00288771	11	1	40273	41031	0.00315999	RH	0.52164
11	79170000	0.00332424	13	2	40271	41030	0.00387432	RH	0.525138
15	86240000	0.00362661	8	0	40276	41032	0.00362661	RH	0.525187
2	30660000	0.00255915	21	6	40263	41026	0.00344561	RH	0.526083
2	14590000	0.00348092	1	11	40283	41021	0.00636863	LH	0.526133
5	147450000	0.00407356	8	24	40276	41008	0.00706414	LH	0.52632
5	100560000	0.00323436	12	31	40272	41001	0.00547196	LH	0.5274
16	93170000	0.00302227	10	28	40274	41004	0.00515686	LH	0.529906
11	116150000	0.00409114	2	13	40282	41019	0.00741538	LH	0.531346
13	51680000	0.00362661	8	0	40276	41032	0.00362661	RH	0.532284
7	125540000	0.00288471	19	5	40265	41027	0.00378023	RH	0.532286
5	115570000	0.00406647	4	17	40280	41015	0.00723949	LH	0.533156
14	121340000	0.00332424	13	2	40271	41030	0.00387432	RH	0.534351
10	80430000	0.00467753	18	5	40266	41027	0.00617217	RH	0.534957
12	69500000	0.00450167	42	21	40242	41011	0.00770831	RH	0.536936
10	128050000	0.00409114	2	13	40282	41019	0.00741538	LH	0.537987
13	49370000	0.00362661	8	0	40276	41032	0.00362661	RH	0.539575
4	133620000	0.00299058	24	8	40260	41024	0.00423441	RH	0.540077
11	116570000	0.00421735	3	15	40281	41017	0.00757499	LH	0.54062
4	32410000	0.00332424	13	2	40271	41030	0.00387432	RH	0.543893
2	28030000	0.00409114	2	13	40282	41019	0.00741538	LH	0.544798
3	107800000	0.00421735	3	15	40281	41017	0.00757499	LH	0.54656
11	70430000	0.00362661	8	0	40276	41032	0.00362661	RH	0.547069
4	140870000	0.00288771	11	1	40273	41031	0.00315999	RH	0.547902
14	78430000	0.00421735	3	15	40281	41017	0.00757499	LH	0.552633
1	152600000	0.00525778	16	4	40268	41028	0.00672509	RH	0.554263
11	53790000	0.005461	21	7	40263	41025	0.0076218	RH	0.554337
17	35710000	0.00420172	0	8	40284	41024	0.00782832	LH	0.554636
11	4090000	0.00362661	8	0	40276	41032	0.00362661	RH	0.554775
11	86440000	0.00538063	10	1	40274	41031	0.0059203	RH	0.555971
11	82820000	0.00710485	2	12	40282	41020	0.0129828	LH	0.556462
13	112040000	0.00421735	3	15	40281	41017	0.00757499	LH	0.558843
5	149330000	0.00710485	2	12	40282	41020	0.0129828	LH	0.560775
17	33980000	0.00420172	0	8	40284	41024	0.00782832	LH	0.561011
5	124140000	0.00538063	10	1	40274	41031	0.0059203	RH	0.561422
12	103450000	0.00362661	8	0	40276	41032	0.00362661	RH	0.5627
2	131290000	0.00710485	2	12	40282	41020	0.0129828	LH	0.565156
3	86800000	0.00572062	14	3	40270	41029	0.00704561	RH	0.566143
15	95860000	0.00538063	10	1	40274	41031	0.0059203	RH	0.56698
10	67550000	0.00420172	0	8	40284	41024	0.00782832	LH	0.567535
10	60790000	0.00710485	2	12	40282	41020	0.0129828	LH	0.569606
6	112930000	0.00362661	8	0	40276	41032	0.00362661	RH	0.570855
1	171010000	0.00710485	2	12	40282	41020	0.0129828	LH	0.571374
8	85040000	0.00538063	10	1	40274	41031	0.0059203	RH	0.57265
18	67560000	0.00587799	12	2	40272	41030	0.00690021	RH	0.573769
7	142510000	0.00710485	2	12	40282	41020	0.0129828	LH	0.574127
7	43620000	0.00420172	0	8	40284	41024	0.00782832	LH	0.574212
15	100640000	0.00600716	5	18	40279	41014	0.0106847	LH	0.577431
8	23010000	0.00538063	10	1	40274	41031	0.0059203	RH	0.578434
7	132660000	0.00710485	2	12	40282	41020	0.0129828	LH	0.57872
12	110440000	0.00587799	12	2	40272	41030	0.00690021	RH	0.579131
3	149350000	0.00362661	8	0	40276	41032	0.00362661	RH	0.57925
9	103260000	0.00420172	0	8	40284	41024	0.00782832	LH	0.581048
6	34160000	0.00705774	3	14	40281	41018	0.0127784	LH	0.582508
15	79730000	0.0063692	1	10	40283	41022	0.0117498	LH	0.583862
9	96360000	0.00538063	10	1	40274	41031	0.0059203	RH	0.584337
4	106860000	0.00643683	19	6	40265	41026	0.00878322	RH	0.58435
4	150880000	0.00587799	12	2	40272	41030	0.00690021	RH	0.584594
20	7930000	0.00661897	4	16	40280	41016	0.0118767	LH	0.585857
9	123880000	0.00701444	22	8	40262	41024	0.0100513	RH	0.586575
9	121320000	0.00705774	3	14	40281	41018	0.0127784	LH	0.587244
9	114390000	0.00362661	8	0	40276	41032	0.00362661	RH	0.587896
9	69400000	0.00420172	0	8	40284	41024	0.00782832	LH	0.588048
15	62750000	0.0063692	1	10	40283	41022	0.0117498	LH	0.588939
7	80370000	0.00538063	10	1	40274	41031	0.0059203	RH	0.590361
9	110630000	0.00661897	4	16	40280	41016	0.0118767	LH	0.590822
8	119770000	0.00705774	3	14	40281	41018	0.0127784	LH	0.592057
17	46010000	0.00808076	13	30	40271	41002	0.0138626	LH	0.592433
12	79780000	0.0063692	1	10	40283	41022	0.0117498	LH	0.594105
8	15050000	0.00420171	0	8	40284	41024	0.00782832	LH	0.59522
14	103120000	0.00732119	7	0	40277	41032	0.00732119	RH	0.595863
15	63640000	0.00807948	11	27	40273	41005	0.0139812	LH	0.596409
2	181560000	0.00538063	10	1	40274	41031	0.0059203	RH	0.59651
9	68900000	0.00362661	8	0	40276	41032	0.00362661	RH	0.596803
1	61030000	0.00705774	3	14	40281	41018	0.0127784	LH	0.59695
20	166480000	0.0099557	9	1	40275	41031	0.0110253	RH	0.598173
16	75960000	0.00790174	15	33	40269	40999	0.0134409	LH	0.598926
18	38430000	0.0147794	6	0	40278	41032	0.0147794	RH	0.599182
11	18930000	0.0063692	1	10	40283	41022	0.0117498	LH	0.599363
12	80740000	0.00732119	7	0	40277	41032	0.00732119	RH	0.599972
18	5300000	0.0099557	9	1	40275	41031	0.0110253	RH	0.601424
14	16330000	0.0147794	6	0	40278	41032	0.0147794	RH	0.60156
10	81550000	0.00781255	9	24	40275	41008	0.0136401	LH	0.60168
12	87310000	0.0147794	6	0	40278	41032	0.0147794	RH	0.603956
12	25230000	0.00732119	7	0	40277	41032	0.00732119	RH	0.604139
6	3400000	0.0099557	9	1	40275	41031	0.0110253	RH	0.60471
4	152050000	0.0063692	1	10	40283	41022	0.0117498	LH	0.604714
7	128550000	0.00362661	8	0	40276	41032	0.00362661	RH	0.605985
6	97510000	0.0147794	6	0	40278	41032	0.0147794	RH	0.606372
3	123560000	0.0099557	9	1	40275	41031	0.0110253	RH	0.608033
8	81340000	0.00732119	7	0	40277	41032	0.00732119	RH	0.608364
6	51380000	0.0147794	6	0	40278	41032	0.0147794	RH	0.608807
3	133290000	0.0063692	1	10	40283	41022	0.0117498	LH	0.610162
3	148820000	0.0147794	6	0	40278	41032	0.0147794	RH	0.611262
3	95570000	0.0099557	9	1	40275	41031	0.0110253	RH	0.611392
8	54530000	0.00732119	7	0	40277	41032	0.00732119	RH	0.612648
3	129380000	0.0147794	6	0	40278	41032	0.0147794	RH	0.613737
17	65620000	0.0099557	9	1	40275	41031	0.0110253	RH	0.614789
2	104550000	0.00362661	8	0	40276	41032	0.00362661	RH	0.615453
3	95810000	0.0063692	1	10	40283	41022	0.0117498	LH	0.615709
3	115760000	0.0147794	6	0	40278	41032	0.0147794	RH	0.616232
6	144900000	0.00732119	7	0	40277	41032	0.00732119	RH	0.616993
11	109490000	0.00964917	13	3	40271	41029	0.0119858	RH	0.617084
6	124330000	0.00947533	5	17	40279	41015	0.0169855	LH	0.617535
17	5590000	0.0147794	6	0	40278	41032	0.0147794	RH	0.618747
3	22000000	0.010056	18	6	40266	41026	0.0138273	RH	0.619621
15	98930000	0.00964917	13	3	40271	41029	0.0119858	RH	0.620551
2	75760000	0.00947533	5	17	40279	41015	0.0169855	LH	0.621146
15	97900000	0.0147794	6	0	40278	41032	0.0147794	RH	0.621283
3	106490000	0.00732119	7	0	40277	41032	0.00732119	RH	0.6214
17	29440000	0.0101915	42	23	40242	41009	0.0178508	RH	0.621942
8	94920000	0.0084177	20	7	40264	41025	0.0118301	RH	0.622584
2	132080000	0.010056	18	6	40266	41026	0.0138273	RH	0.6229
17	90950000	0.00832754	0	7	40284	41025	0.0156487	LH	0.622982
2	79060000	0.0106662	4	15	40280	41017	0.019291	LH	0.623571
13	101910000	0.0147794	6	0	40278	41032	0.0147794	RH	0.623839
3	87360000	0.00964917	13	3	40271	41029	0.0119858	RH	0.624057
3	97960000	0.00924524	37	19	40247	41013	0.0155821	RH	0.624371
17	84820000	0.0102969	11	2	40273	41030	0.0121881	RH	0.625475
5	64200000	0.00732119	7	0	40277	41032	0.00732119	RH	0.62587
7	126190000	0.0099557	9	1	40275	41031	0.0110253	RH	0.626213
13	95070000	0.0147794	6	0	40278	41032	0.0147794	RH	0.626417
8	72670000	0.0106662	4	15	40280	41017	0.019291	LH	0.626736
7	16590000	0.00832754	0	7	40284	41025	0.0156487	LH	0.62678
19	46650000	0.00964917	13	3	40271	41029	0.0119858	RH	0.627602
1	180900000	0.00922313	8	22	40276	41010	0.0162376	LH	0.628059
11	75490000	0.00871822	23	9	40261	41023	0.0127918	RH	0.628244
10	43830000	0.00862477	15	4	40269	41028	0.0111224	RH	0.628665
12	115720000	0.0102969	11	2	40273	41030	0.0121881	RH	0.628682
13	46890000	0.0147794	6	0	40278	41032	0.0147794	RH	0.629017
4	120670000	0.0099557	9	1	40275	41031	0.0110253	RH	0.629561
17	4950000	0.00732119	7	0	40277	41032	0.00732119	RH	0.630406
3	144390000	0.00832754	0	7	40284	41025	0.0156487	LH	0.630626
9	61880000	0.00964917	13	3	40271	41029	0.0119858	RH	0.631189
10	76000000	0.0147794	6	0	40278	41032	0.0147794	RH	0.631637
12	70920000	0.0102969	11	2	40273	41030	0.0121881	RH	0.631923
1	69710000	0.0099557	9	1	40275	41031	0.0110253	RH	0.632946
14	122040000	0.0114016	13	29	40271	41003	0.019703	LH	0.633345
5	44110000	0.0147794	6	0	40278	41032	0.0147794	RH	0.63428
9	72120000	0.00832754	0	7	40284	41025	0.0156487	LH	0.634518
9	50530000	0.00964917	13	3	40271	41029	0.0119858	RH	0.634816
19	40250000	0.00732119	7	0	40277	41032	0.00732119	RH	0.635007
9	21010000	0.0102969	11	2	40273	41030	0.0121881	RH	0.635197
11	99100000	0.011336	35	18	40249	41014	0.0189407	RH	0.635347
19	12620000	0.0147794	6	0	40278	41032	0.0147794	RH	0.636945
16	97900000	0.00832754	0	7	40284	41025	0.0156487	LH	0.63846
1	171240000	0.00964917	13	3	40271	41029	0.0119858	RH	0.638486
4	140640000	0.0102969	11	2	40273	41030	0.0121881	RH	0.638505
9	119300000	0.0147794	6	0	40278	41032	0.0147794	RH	0.639633
19	18600000	0.00732119	7	0	40277	41032	0.00732119	RH	0.639676
9	66330000	0.0147794	6	0	40278	41032	0.0147794	RH	0.642343
15	66520000	0.00832754	0	7	40284	41025	0.0156487	LH	0.64245
9	57790000	0.00732119	7	0	40277	41032	0.00732119	RH	0.644415
9	63810000	0.0147794	6	0	40278	41032	0.0147794	RH	0.645077
12	85340000	0.00832754	0	7	40284	41025	0.0156487	LH	0.646491
9	43980000	0.0147794	6	0	40278	41032	0.0147794	RH	0.647833
7	101610000	0.00732119	7	0	40277	41032	0.00732119	RH	0.649224
11	100530000	0.00832754	0	7	40284	41025	0.0156487	LH	0.650582
9	35020000	0.0147794	6	0	40278	41032	0.0147794	RH	0.650614
9	21970000	0.0147794	6	0	40278	41032	0.0147794	RH	0.653418
7	45630000	0.00732119	7	0	40277	41032	0.00732119	RH	0.654105
11	31860000	0.00832754	0	7	40284	41025	0.0156487	LH	0.654726
9	3380000	0.0147794	6	0	40278	41032	0.0147794	RH	0.656247
11	114830000	0.0122246	2	11	40282	41021	0.0225215	LH	0.658507
6	52270000	0.00832754	0	7	40284	41025	0.0156487	LH	0.658923
1	133250000	0.00732119	7	0	40277	41032	0.00732119	RH	0.659061
7	78790000	0.0147794	6	0	40278	41032	0.0147794	RH	0.6591
12	85520000	0.0128393	19	7	40265	41025	0.0181811	RH	0.660279
19	32190000	0.0136784	8	21	40276	41011	0.0242653	LH	0.661439
10	40190000	0.0122246	2	11	40282	41021	0.0225215	LH	0.661528
4	123400000	0.0147794	6	0	40278	41032	0.0147794	RH	0.661978
20	57330000	0.0115732	1	9	40283	41023	0.0215289	LH	0.662025
14	79300000	0.0127147	6	18	40278	41014	0.0227707	LH	0.662718
6	8470000	0.00832754	0	7	40284	41025	0.0156487	LH	0.663174
2	152780000	0.0128393	19	7	40265	41025	0.0181811	RH	0.663267
19	37330000	0.0298352	5	0	40279	41032	0.0298352	RH	0.663515
17	87210000	0.0116939	3	13	40281	41019	0.0213431	LH	0.664529
7	16080000	0.0122246	2	11	40282	41021	0.0225215	LH	0.664576
4	117080000	0.0147794	6	0	40278	41032	0.0147794	RH	0.664882
19	36840000	0.0298352	5	0	40279	41032	0.0298352	RH	0.664894
16	24280000	0.0115732	1	9	40283	41023	0.0215289	LH	0.665286
19	36370000	0.0298352	5	0	40279	41032	0.0298352	RH	0.666279
4	3990000	0.00832754	0	7	40284	41025	0.0156487	LH	0.667481
7	12990000	0.0122246	2	11	40282	41021	0.0225215	LH	0.667653
19	31790000	0.0298352	5	0	40279	41032	0.0298352	RH	0.66767
3	136740000	0.0116939	3	13	40281	41019	0.0213431	LH	0.667739
2	119300000	0.0147794	6	0	40278	41032	0.0147794	RH	0.667811
17	45260000	0.0115732	1	9	40283	41023	0.0215289	LH	0.668579
19	16240000	0.0298352	5	0	40279	41032	0.0298352	RH	0.669067
9	121810000	0.0298352	5	0	40279	41032	0.0298352	RH	0.67047
5	105460000	0.0122246	2	11	40282	41021	0.0225215	LH	0.670758
2	72230000	0.0147794	6	0	40278	41032	0.0147794	RH	0.670766
3	14930000	0.0116939	3	13	40281	41019	0.0213431	LH	0.670981
19	32950000	0.00832754	0	7	40284	41025	0.0156487	LH	0.671843
9	118410000	0.0298352	5	0	40279	41032	0.0298352	RH	0.671878
7	66980000	0.0115732	1	9	40283	41023	0.0215289	LH	0.671906
9	77780000	0.0298352	5	0	40279	41032	0.0298352	RH	0.673293
1	64030000	0.0147794	6	0	40278	41032	0.0147794	RH	0.673747
3	85140000	0.0122246	2	11	40282	41021	0.0225215	LH	0.673893
11	88180000	0.0116939	3	13	40281	41019	0.0213431	LH	0.674254
9	72610000	0.0298352	5	0	40279	41032	0.0298352	RH	0.674713
8	25610000	0.0139911	14	4	40270	41028	0.0182084	RH	0.67483
9	16250000	0.0298352	5	0	40279	41032	0.0298352	RH	0.67614
14	63910000	0.00832754	0	7	40284	41025	0.0156487	LH	0.676263
3	51990000	0.0122246	2	11	40282	41021	0.0225215	LH	0.677056
7	118090000	0.0298352	5	0	40279	41032	0.0298352	RH	0.677572
7	115850000	0.0298352	5	0	40279	41032	0.0298352	RH	0.679011
2	118800000	0.0122246	2	11	40282	41021	0.0225215	LH	0.68025
7	115510000	0.0298352	5	0	40279	41032	0.0298352	RH	0.680455
13	44770000	0.00832754	0	7	40284	41025	0.0156487	LH	0.680742
7	82240000	0.0298352	5	0	40279	41032	0.0298352	RH	0.681906
4	145410000	0.0298352	5	0	40279	41032	0.0298352	RH	0.683363
9	57380000	0.0122246	2	11	40282	41021	0.0225215	LH	0.683474
4	114970000	0.0298352	5	0	40279	41032	0.0298352	RH	0.684827
4	108370000	0.0298352	5	0	40279	41032	0.0298352	RH	0.686296
19	12760000	0.0122246	2	11	40282	41021	0.0225215	LH	0.686729
4	63510000	0.0298352	5	0	40279	41032	0.0298352	RH	0.687772
4	46840000	0.0298352	5	0	40279	41032	0.0298352	RH	0.689254
14	52460000	0.0122246	2	11	40282	41021	0.0225215	LH	0.690014
4	32850000	0.0298352	5	0	40279	41032	0.0298352	RH	0.690743
4	11940000	0.0298352	5	0	40279	41032	0.0298352	RH	0.692238
2	173720000	0.0298352	5	0	40279	41032	0.0298352	RH	0.69374
2	121540000	0.0298352	5	0	40279	41032	0.0298352	RH	0.695248
9	94720000	0.0182679	8	1	40276	41031	0.0203879	RH	0.696009
2	109290000	0.0298352	5	0	40279	41032	0.0298352	RH	0.696762
9	56500000	0.0182679	8	1	40276	41031	0.0203879	RH	0.698118
2	103290000	0.0298352	5	0	40279	41032	0.0298352	RH	0.698284
2	10200000	0.0298352	5	0	40279	41032	0.0298352	RH	0.699812
9	32960000	0.0182679	8	1	40276	41031	0.0203879	RH	0.70024
7	75640000	0.016093	12	3	40272	41029	0.0201841	RH	0.700431
2	3430000	0.0298352	5	0	40279	41032	0.0298352	RH	0.701346
7	99180000	0.0182679	8	1	40276	41031	0.0203879	RH	0.702375
1	192720000	0.0298352	5	0	40279	41032	0.0298352	RH	0.702888
7	28490000	0.016093	12	3	40272	41029	0.0201841	RH	0.703115
1	164830000	0.0298352	5	0	40279	41032	0.0298352	RH	0.704436
4	95800000	0.0182679	8	1	40276	41031	0.0203879	RH	0.704523
2	166600000	0.016093	12	3	40272	41029	0.0201841	RH	0.705819
14	30680000	0.014787	5	16	40279	41016	0.026716	LH	0.705874
20	99000000	0.0298352	5	0	40279	41032	0.0298352	RH	0.705991
2	163770000	0.0182679	8	1	40276	41031	0.0203879	RH	0.706684
18	36820000	0.0298352	5	0	40279	41032	0.0298352	RH	0.707553
12	100140000	0.016093	12	3	40272	41029	0.0201841	RH	0.708544
17	46780000	0.014787	5	16	40279	41016	0.026716	LH	0.708654
2	101770000	0.0182679	8	1	40276	41031	0.0203879	RH	0.708858
18	25250000	0.0298352	5	0	40279	41032	0.0298352	RH	0.709122
14	68880000	0.0298352	5	0	40279	41032	0.0298352	RH	0.710698
1	20980000	0.0182679	8	1	40276	41031	0.0203879	RH	0.711046
10	120200000	0.016093	12	3	40272	41029	0.0201841	RH	0.711291
14	64610000	0.0298352	5	0	40279	41032	0.0298352	RH	0.712281
7	141340000	0.0158094	20	8	40264	41024	0.0229765	RH	0.712766
13	37580000	0.0182679	8	1	40276	41031	0.0203879	RH	0.713248
4	132310000	0.0169991	4	14	40280	41018	0.0309902	LH	0.713778
19	41860000	0.0159465	13	28	40271	41004	0.0277603	LH	0.71379
14	53430000	0.0298352	5	0	40279	41032	0.0298352	RH	0.71387
2	153320000	0.0162682	7	19	40277	41013	0.0291074	LH	0.714297
11	62800000	0.0178452	10	2	40274	41030	0.0213262	RH	0.715016
11	3250000	0.0182679	8	1	40276	41031	0.0203879	RH	0.715463
14	48730000	0.0298352	5	0	40279	41032	0.0298352	RH	0.715468
19	3970000	0.0169991	4	14	40280	41018	0.0309902	LH	0.716111
14	26850000	0.0298352	5	0	40279	41032	0.0298352	RH	0.717072
14	31740000	0.0178452	10	2	40274	41030	0.0213262	RH	0.717323
5	137260000	0.0182679	8	1	40276	41031	0.0203879	RH	0.717692
14	52110000	0.0169991	4	14	40280	41018	0.0309902	LH	0.718459
12	117680000	0.0298352	5	0	40279	41032	0.0298352	RH	0.718683
12	51910000	0.0178452	10	2	40274	41030	0.0213262	RH	0.719644
11	87680000	0.0191597	3	12	40281	41020	0.0352527	LH	0.719732
5	121790000	0.0182679	8	1	40276	41031	0.0203879	RH	0.719934
12	81860000	0.0298352	5	0	40279	41032	0.0298352	RH	0.720302
1	38650000	0.0169991	4	14	40280	41018	0.0309902	LH	0.720822
14	25560000	0.0167158	9	22	40275	41010	0.0296286	LH	0.72134
4	44960000	0.0191597	3	12	40281	41020	0.0352527	LH	0.721836
12	36200000	0.0298352	5	0	40279	41032	0.0298352	RH	0.721928
6	47720000	0.0178452	10	2	40274	41030	0.0213262	RH	0.721981
19	21870000	0.0165045	0	6	40284	41026	0.0312839	LH	0.722119
5	114840000	0.0182679	8	1	40276	41031	0.0203879	RH	0.722191
12	16820000	0.0298352	5	0	40279	41032	0.0298352	RH	0.723561
9	72360000	0.0191597	3	12	40281	41020	0.0352527	LH	0.723953
18	67980000	0.0182679	8	1	40276	41031	0.0203879	RH	0.724462
14	50850000	0.0165045	0	6	40284	41026	0.0312839	LH	0.724518
12	16430000	0.0298352	5	0	40279	41032	0.0298352	RH	0.725202
10	58330000	0.0191597	3	12	40281	41020	0.0352527	LH	0.726082
14	98850000	0.0182679	8	1	40276	41031	0.0203879	RH	0.726748
8	34210000	0.0298352	5	0	40279	41032	0.0298352	RH	0.72685
13	102840000	0.0165045	0	6	40284	41026	0.0312839	LH	0.726933
7	128110000	0.0193018	6	17	40278	41015	0.0348376	LH	0.72732
2	164410000	0.0191597	3	12	40281	41020	0.0352527	LH	0.728224
6	136770000	0.0298352	5	0	40279	41032	0.0298352	RH	0.728506
6	134500000	0.0182679	8	1	40276	41031	0.0203879	RH	0.729047
1	195190000	0.0165045	0	6	40284	41026	0.0312839	LH	0.729364
12	69400000	0.0193018	6	17	40278	41015	0.0348376	LH	0.729422
6	113430000	0.0298352	5	0	40279	41032	0.0298352	RH	0.730169
2	120460000	0.0191597	3	12	40281	41020	0.0352527	LH	0.730379
3	98370000	0.0182679	8	1	40276	41031	0.0203879	RH	0.731362
6	90720000	0.0193018	6	17	40278	41015	0.0348376	LH	0.731536
1	106740000	0.0165045	0	6	40284	41026	0.0312839	LH	0.731812
6	99610000	0.0298352	5	0	40279	41032	0.0298352	RH	0.73184
5	136650000	0.0192348	17	33	40267	40999	0.0331523	LH	0.732297
2	19040000	0.0191597	3	12	40281	41020	0.0352527	LH	0.732546
3	125230000	0.0298352	5	0	40279	41032	0.0298352	RH	0.733518
3	60780000	0.0182679	8	1	40276	41031	0.0203879	RH	0.733691
5	111510000	0.0182805	14	29	40270	41003	0.0318012	LH	0.734166
1	82850000	0.0165045	0	6	40284	41026	0.0312839	LH	0.734276
17	35150000	0.0189768	32	17	40252	41015	0.0315457	RH	0.734726
3	109080000	0.0298352	5	0	40279	41032	0.0298352	RH	0.735205
6	125050000	0.0179232	24	11	40260	41021	0.027558	RH	0.735748
14	114990000	0.0188387	28	14	40256	41018	0.0302403	RH	0.736542
4	154550000	0.0189225	21	9	40263	41023	0.0281456	RH	0.736618
20	106190000	0.0165045	0	6	40284	41026	0.0312839	LH	0.736757
3	75940000	0.0298352	5	0	40279	41032	0.0298352	RH	0.736899
17	83890000	0.0179232	24	11	40260	41021	0.027558	RH	0.738106
15	96710000	0.0200729	8	20	40276	41012	0.0358824	LH	0.73829
3	69180000	0.0298352	5	0	40279	41032	0.0298352	RH	0.7386
5	73230000	0.0187258	15	5	40269	41027	0.0253447	RH	0.738709
20	74280000	0.0165045	0	6	40284	41026	0.0312839	LH	0.739254
3	51450000	0.0298352	5	0	40279	41032	0.0298352	RH	0.74031
20	8050000	0.0165045	0	6	40284	41026	0.0312839	LH	0.741769
3	40990000	0.0298352	5	0	40279	41032	0.0298352	RH	0.742028
3	27170000	0.0298352	5	0	40279	41032	0.0298352	RH	0.743753
16	91930000	0.0165045	0	6	40284	41026	0.0312839	LH	0.7443
13	91150000	0.0298352	5	0	40279	41032	0.0298352	RH	0.745487
15	94480000	0.0165045	0	6	40284	41026	0.0312839	LH	0.746849
10	86730000	0.0208106	2	10	40282	41022	0.0386558	LH	0.747093
13	59720000	0.0298352	5	0	40279	41032	0.0298352	RH	0.747229
13	21430000	0.0298352	5	0	40279	41032	0.0298352	RH	0.748979
7	30390000	0.0220985	13	27	40271	41005	0.0387551	LH	0.749125
9	63550000	0.0208106	2	10	40282	41022	0.0386558	LH	0.749197
15	7050000	0.0165045	0	6	40284	41026	0.0312839	LH	0.749416
9	114800000	0.0210718	29	15	40255	41017	0.0342984	RH	0.75008
13	19530000	0.0298352	5	0	40279	41032	0.0298352	RH	0.750737
3	35880000	0.0208106	2	10	40282	41022	0.0386558	LH	0.751314
14	47320000	0.0208556	1	8	40283	41024	0.0391235	LH	0.751788
12	99340000	0.0165045	0	6	40284	41026	0.0312839	LH	0.752
11	119810000	0.0298352	5	0	40279	41032	0.0298352	RH	0.752503
2	148460000	0.0208106	2	10	40282	41022	0.0386558	LH	0.753442
8	119400000	0.0208556	1	8	40283	41024	0.0391235	LH	0.753809
11	113700000	0.0298352	5	0	40279	41032	0.0298352	RH	0.754278
12	86760000	0.0165045	0	6	40284	41026	0.0312839	LH	0.754602
2	4610000	0.0208106	2	10	40282	41022	0.0386558	LH	0.755582
16	4670000	0.0241093	7	18	40277	41014	0.0434717	LH	0.755621
1	58840000	0.0208556	1	8	40283	41024	0.0391235	LH	0.755841
11	105330000	0.0298352	5	0	40279	41032	0.0298352	RH	0.756062
12	54770000	0.0165045	0	6	40284	41026	0.0312839	LH	0.757222
11	95820000	0.0241093	7	18	40277	41014	0.0434717	LH	0.757574
6	99090000	0.0208106	2	10	40282	41022	0.0386558	LH	0.757735
11	57740000	0.0298352	5	0	40279	41032	0.0298352	RH	0.757853
2	150610000	0.0208556	1	8	40283	41024	0.0391235	LH	0.757884
17	27010000	0.0241093	7	18	40277	41014	0.0434717	LH	0.759536
1	165730000	0.0232894	11	24	40273	41008	0.0412125	LH	0.75956
18	39520000	0.0264997	11	3	40273	41029	0.0336046	RH	0.759632
11	53100000	0.0298352	5	0	40279	41032	0.0298352	RH	0.759653
11	76270000	0.0165045	0	6	40284	41026	0.0312839	LH	0.759861
4	140770000	0.0208106	2	10	40282	41022	0.0386558	LH	0.7599
10	99160000	0.0208556	1	8	40283	41024	0.0391235	LH	0.759938
4	141560000	0.0228081	5	15	40279	41017	0.0415338	LH	0.760082
11	103160000	0.0233405	19	8	40265	41024	0.034195	RH	0.761134
10	127390000	0.0298352	5	0	40279	41032	0.0298352	RH	0.761462
5	120620000	0.0241093	7	18	40277	41014	0.0434717	LH	0.761509
8	71680000	0.0237126	16	6	40268	41026	0.0331879	RH	0.761523
12	3850000	0.0264997	11	3	40273	41029	0.0336046	RH	0.76154
7	80950000	0.0208556	1	8	40283	41024	0.0391235	LH	0.762003
1	55160000	0.0208106	2	10	40282	41022	0.0386558	LH	0.762077
19	10680000	0.0228081	5	15	40279	41017	0.0415338	LH	0.762093
11	69990000	0.0165045	0	6	40284	41026	0.0312839	LH	0.762517
10	118550000	0.0298352	5	0	40279	41032	0.0298352	RH	0.763279
8	83630000	0.0264997	11	3	40273	41029	0.0336046	RH	0.763458
11	11760000	0.0237126	16	6	40268	41026	0.0331879	RH	0.763512
9	37370000	0.0208556	1	8	40283	41024	0.0391235	LH	0.764079
13	24350000	0.0228081	5	15	40279	41017	0.0415338	LH	0.764114
9	116390000	0.0305435	9	2	40275	41030	0.0369127	RH	0.764223
10	69300000	0.0298352	5	0	40279	41032	0.0298352	RH	0.765105
4	131830000	0.0165045	0	6	40284	41026	0.0312839	LH	0.765193
8	70820000	0.0264997	11	3	40273	41029	0.0336046	RH	0.765386
16	49870000	0.0237126	16	6	40268	41026	0.0331879	RH	0.76551
9	107240000	0.0305435	9	2	40275	41030	0.0369127	RH	0.765764
18	49980000	0.0228081	5	15	40279	41017	0.0415338	LH	0.766146
9	7270000	0.0208556	1	8	40283	41024	0.0391235	LH	0.766167
10	24030000	0.0298352	5	0	40279	41032	0.0298352	RH	0.76694
9	43200000	0.0305435	9	2	40275	41030	0.0369127	RH	0.767311
7	118230000	0.0264997	11	3	40273	41029	0.0336046	RH	0.767324
9	111000000	0.0165045	0	6	40284	41026	0.0312839	LH	0.767887
11	55130000	0.0274152	20	9	40264	41023	0.0410936	RH	0.768147
20	167240000	0.0208556	1	8	40283	41024	0.0391235	LH	0.768266
10	20540000	0.0298352	5	0	40279	41032	0.0298352	RH	0.768784
7	98160000	0.0305435	9	2	40275	41030	0.0369127	RH	0.768864
11	100780000	0.026764	12	25	40272	41007	0.0473235	LH	0.768877
6	72750000	0.0264997	11	3	40273	41029	0.0336046	RH	0.769272
16	58600000	0.0208556	1	8	40283	41024	0.0391235	LH	0.770376
7	24460000	0.0305435	9	2	40275	41030	0.0369127	RH	0.770424
9	80080000	0.0165045	0	6	40284	41026	0.0312839	LH	0.770601
10	19990000	0.0298352	5	0	40279	41032	0.0298352	RH	0.770636
1	173970000	0.0264997	11	3	40273	41029	0.0336046	RH	0.771229
17	69450000	0.0602273	4	0	40280	41032	0.0602273	RH	0.771601
14	20130000	0.028844	17	7	40267	41025	0.0415587	RH	0.771633
2	154590000	0.0305435	9	2	40275	41030	0.0369127	RH	0.77199
17	50090000	0.0602273	4	0	40280	41032	0.0602273	RH	0.77243
10	8820000	0.0298352	5	0	40279	41032	0.0298352	RH	0.772498
16	30780000	0.0208556	1	8	40283	41024	0.0391235	LH	0.772499
1	36860000	0.0264997	11	3	40273	41029	0.0336046	RH	0.773196
17	33780000	0.0602273	4	0	40280	41032	0.0602273	RH	0.77326
9	75370000	0.0165045	0	6	40284	41026	0.0312839	LH	0.773333
8	13650000	0.028844	17	7	40267	41025	0.0415587	RH	0.773552
1	52560000	0.0305435	9	2	40275	41030	0.0369127	RH	0.773562
14	40980000	0.0289515	6	16	40278	41016	0.0526641	LH	0.773881
17	32050000	0.0602273	4	0	40280	41032	0.0602273	RH	0.774093
10	4390000	0.0298352	5	0	40279	41032	0.0298352	RH	0.774368
14	54270000	0.0349911	2	9	40282	41023	0.0655346	LH	0.774459
15	96330000	0.0208556	1	8	40283	41024	0.0391235	LH	0.774633
17	5950000	0.0602273	4	0	40280	41032	0.0602273	RH	0.774927
1	51620000	0.0305435	9	2	40275	41030	0.0369127	RH	0.775141
11	117740000	0.0264997	11	3	40273	41029	0.0336046	RH	0.775174
13	41380000	0.0349911	2	9	40282	41023	0.0655346	LH	0.775668
15	77680000	0.0602273	4	0	40280	41032	0.0602273	RH	0.775763
9	75170000	0.0165045	0	6	40284	41026	0.0312839	LH	0.776085
5	142470000	0.0298352	5	0	40279	41032	0.0298352	RH	0.776248
15	55080000	0.0602273	4	0	40280	41032	0.0602273	RH	0.7766
13	106870000	0.0305435	9	2	40275	41030	0.0369127	RH	0.776726
15	5160000	0.0208556	1	8	40283	41024	0.0391235	LH	0.776778
20	12150000	0.0349911	2	9	40282	41023	0.0655346	LH	0.77688
10	82850000	0.0264997	11	3	40273	41029	0.0336046	RH	0.777161
15	38330000	0.0602273	4	0	40280	41032	0.0602273	RH	0.77744
16	33700000	0.0349911	2	9	40282	41023	0.0655346	LH	0.778096
5	124910000	0.0298352	5	0	40279	41032	0.0298352	RH	0.778136
13	114640000	0.0602273	4	0	40280	41032	0.0602273	RH	0.778281
10	62590000	0.0305435	9	2	40275	41030	0.0369127	RH	0.778318
9	22270000	0.0165045	0	6	40284	41026	0.0312839	LH	0.778857
11	109910000	0.0208556	1	8	40283	41024	0.0391235	LH	0.778936
13	111880000	0.0602273	4	0	40280	41032	0.0602273	RH	0.779125
10	40290000	0.0264997	11	3	40273	41029	0.0336046	RH	0.779159
15	67050000	0.0349911	2	9	40282	41023	0.0655346	LH	0.779315
15	75070000	0.0305435	9	2	40275	41030	0.0369127	RH	0.779916
13	111030000	0.0602273	4	0	40280	41032	0.0602273	RH	0.77997
5	109880000	0.0298352	5	0	40279	41032	0.0298352	RH	0.780034
12	4870000	0.0349911	2	9	40282	41023	0.0655346	LH	0.780539
13	104770000	0.0602273	4	0	40280	41032	0.0602273	RH	0.780817
6	57780000	0.0208556	1	8	40283	41024	0.0391235	LH	0.781106
18	82460000	0.0305435	9	2	40275	41030	0.0369127	RH	0.781521
9	13610000	0.0165045	0	6	40284	41026	0.0312839	LH	0.781649
13	80980000	0.0602273	4	0	40280	41032	0.0602273	RH	0.781665
4	141130000	0.0349911	2	9	40282	41023	0.0655346	LH	0.781766
5	91780000	0.0298352	5	0	40279	41032	0.0298352	RH	0.781941
17	6920000	0.0372083	1	7	40283	41025	0.0703916	LH	0.782454
13	65160000	0.0602273	4	0	40280	41032	0.0602273	RH	0.782516
5	29900000	0.0349911	2	9	40282	41023	0.0655346	LH	0.782997
6	148310000	0.0305435	9	2	40275	41030	0.0369127	RH	0.783132
4	156240000	0.0208556	1	8	40283	41024	0.0391235	LH	0.783288
13	63390000	0.0602273	4	0	40280	41032	0.0602273	RH	0.783368
10	17730000	0.0372083	1	7	40283	41025	0.0703916	LH	0.783627
5	17360000	0.0298352	5	0	40279	41032	0.0298352	RH	0.783858
13	51230000	0.0602273	4	0	40280	41032	0.0602273	RH	0.784223
3	108900000	0.0349911	2	9	40282	41023	0.0655346	LH	0.784232
17	45690000	0.0165045	0	6	40284	41026	0.0312839	LH	0.78446
3	94990000	0.0305435	9	2	40275	41030	0.0369127	RH	0.78475
7	5000000	0.0372083	1	7	40283	41025	0.0703916	LH	0.784803
20	48390000	0.0290166	14	5	40270	41027	0.0396829	RH	0.784813
13	35150000	0.0602273	4	0	40280	41032	0.0602273	RH	0.785079
8	126790000	0.0302676	29	47	40255	40985	0.0510831	LH	0.785458
3	90200000	0.0349911	2	9	40282	41023	0.0655346	LH	0.785471
4	33200000	0.0208556	1	8	40283	41024	0.0391235	LH	0.785482
15	97310000	0.0298352	5	0	40279	41032	0.0298352	RH	0.785784
11	103930000	0.0602273	4	0	40280	41032	0.0602273	RH	0.785937
5	139860000	0.0372083	1	7	40283	41025	0.0703916	LH	0.785983
19	8860000	0.030997	3	11	40281	41021	0.0574968	LH	0.786316
13	100750000	0.0347311	5	14	40279	41018	0.0637478	LH	0.786675
3	59060000	0.0349911	2	9	40282	41023	0.0655346	LH	0.786714
17	28260000	0.0290166	14	5	40270	41027	0.0396829	RH	0.786751
11	96040000	0.0602273	4	0	40280	41032	0.0602273	RH	0.786797
2	33270000	0.0372083	1	7	40283	41025	0.0703916	LH	0.787167
17	33480000	0.0165045	0	6	40284	41026	0.0312839	LH	0.787292
11	94720000	0.0602273	4	0	40280	41032	0.0602273	RH	0.787658
13	94310000	0.030997	3	11	40281	41021	0.0574968	LH	0.787864
11	86760000	0.0347311	5	14	40279	41018	0.0637478	LH	0.787931
2	167130000	0.0349911	2	9	40282	41023	0.0655346	LH	0.78796
5	142840000	0.034283	9	20	40275	41012	0.0616982	LH	0.788165
2	19720000	0.0372083	1	7	40283	41025	0.0703916	LH	0.788354
11	82930000	0.0602273	4	0	40280	41032	0.0602273	RH	0.788522
20	169170000	0.0331833	7	1	40277	41031	0.037385	RH	0.788953
5	123090000	0.0343447	30	17	40254	41015	0.0575548	RH	0.78913
15	100740000	0.0340394	18	8	40266	41024	0.0503076	RH	0.789156
2	84060000	0.0349911	2	9	40282	41023	0.0655346	LH	0.789211
11	57550000	0.0602273	4	0	40280	41032	0.0602273	RH	0.789388
13	45460000	0.030997	3	11	40281	41021	0.0574968	LH	0.789418
12	8620000	0.0372083	1	7	40283	41025	0.0703916	LH	0.789545
7	88300000	0.0165045	0	6	40284	41026	0.0312839	LH	0.790145
14	78330000	0.0331833	7	1	40277	41031	0.037385	RH	0.790226
11	30940000	0.0602273	4	0	40280	41032	0.0602273	RH	0.790255
19	29530000	0.0340394	18	8	40266	41024	0.0503076	RH	0.790424
17	44850000	0.0349911	2	9	40282	41023	0.0655346	LH	0.790466
6	72470000	0.0372083	1	7	40283	41025	0.0703916	LH	0.79074
1	85690000	0.030997	3	11	40281	41021	0.0574968	LH	0.790978
10	121250000	0.0602273	4	0	40280	41032	0.0602273	RH	0.791124
20	101790000	0.03271	0	5	40284	41027	0.0625452	LH	0.791306
14	34610000	0.0331833	7	1	40277	41031	0.037385	RH	0.791502
7	137540000	0.0349911	2	9	40282	41023	0.0655346	LH	0.791725
6	39070000	0.0372083	1	7	40283	41025	0.0703916	LH	0.791938
19	57310000	0.0354244	12	4	40272	41028	0.0471183	RH	0.791974
10	111630000	0.0602273	4	0	40280	41032	0.0602273	RH	0.791996
16	35870000	0.030997	3	11	40281	41021	0.0574968	LH	0.792545
20	101220000	0.03271	0	5	40284	41027	0.0625452	LH	0.792651
8	124080000	0.0331833	7	1	40277	41031	0.037385	RH	0.792783
10	98640000	0.0602273	4	0	40280	41032	0.0602273	RH	0.792869
7	58780000	0.0165045	0	6	40284	41026	0.0312839	LH	0.793018
4	129310000	0.0372083	1	7	40283	41025	0.0703916	LH	0.79314
19	11400000	0.0354244	12	4	40272	41028	0.0471183	RH	0.793198
10	95660000	0.0602273	4	0	40280	41032	0.0602273	RH	0.793744
16	37500000	0.03271	0	5	40284	41027	0.0625452	LH	0.794002
8	57610000	0.0331833	7	1	40277	41031	0.037385	RH	0.794068
12	113330000	0.030997	3	11	40281	41021	0.0574968	LH	0.794117
7	28850000	0.0352989	7	17	40277	41015	0.0641429	LH	0.794331
4	128660000	0.0372083	1	7	40283	41025	0.0703916	LH	0.794345
7	31060000	0.0354244	12	4	40272	41028	0.0471183	RH	0.794426
10	77150000	0.0602273	4	0	40280	41032	0.0602273	RH	0.794621
16	15940000	0.03271	0	5	40284	41027	0.0625452	LH	0.795357
6	100220000	0.0331833	7	1	40277	41031	0.037385	RH	0.795357
18	38990000	0.0349911	2	9	40282	41023	0.0655346	LH	0.795409
10	51570000	0.0602273	4	0	40280	41032	0.0602273	RH	0.7955
4	88800000	0.0372083	1	7	40283	41025	0.0703916	LH	0.795554
17	48340000	0.0354244	12	4	40272	41028	0.0471183	RH	0.795657
11	46340000	0.030997	3	11	40281	41021	0.0574968	LH	0.795696
5	121440000	0.0165045	0	6	40284	41026	0.0312839	LH	0.795912
10	30160000	0.0602273	4	0	40280	41032	0.0602273	RH	0.796381
6	87870000	0.0331833	7	1	40277	41031	0.037385	RH	0.79665
15	102330000	0.03271	0	5	40284	41027	0.0625452	LH	0.796716
4	63900000	0.0372083	1	7	40283	41025	0.0703916	LH	0.796767
9	45170000	0.0357177	15	6	40269	41026	0.0505047	RH	0.797043
5	146990000	0.0602273	4	0	40280	41032	0.0602273	RH	0.797264
6	83500000	0.030997	3	11	40281	41021	0.0574968	LH	0.797281
6	66910000	0.0331833	7	1	40277	41031	0.037385	RH	0.797948
16	33800000	0.0371354	31	18	40253	41014	0.0629169	RH	0.797983
15	92960000	0.03271	0	5	40284	41027	0.0625452	LH	0.79808
5	146280000	0.0602273	4	0	40280	41032	0.0602273	RH	0.798149
18	80400000	0.0515167	8	2	40276	41030	0.0630899	RH	0.798218
4	156010000	0.0357177	15	6	40269	41026	0.0505047	RH	0.798267
5	32980000	0.0165045	0	6	40284	41026	0.0312839	LH	0.798828
6	31590000	0.030997	3	11	40281	41021	0.0574968	LH	0.798872
16	32570000	0.0368204	12	24	40272	41008	0.0655931	LH	0.799
5	134730000	0.0602273	4	0	40280	41032	0.0602273	RH	0.799036
16	32150000	0.0355066	46	30	40238	41002	0.0657742	RH	0.799176
17	44130000	0.0331833	7	1	40277	41031	0.037385	RH	0.79925
18	77980000	0.0515167	8	2	40276	41030	0.0630899	RH	0.799276
16	55920000	0.0357177	15	6	40269	41026	0.0505047	RH	0.799433
15	38030000	0.03271	0	5	40284	41027	0.0625452	LH	0.799449
5	136880000	0.0357177	15	6	40269	41026	0.0505047	RH	0.799495
5	129790000	0.0602273	4	0	40280	41032	0.0602273	RH	0.799924
14	118550000	0.0515167	8	2	40276	41030	0.0630899	RH	0.800335
4	130880000	0.030997	3	11	40281	41021	0.0574968	LH	0.80047
15	89170000	0.0331833	7	1	40277	41031	0.037385	RH	0.800556
5	120030000	0.0602273	4	0	40280	41032	0.0602273	RH	0.800815
15	25820000	0.03271	0	5	40284	41027	0.0625452	LH	0.800823
14	69400000	0.0515167	8	2	40276	41030	0.0630899	RH	0.801398
5	112150000	0.0602273	4	0	40280	41032	0.0602273	RH	0.801708
3	150570000	0.0165045	0	6	40284	41026	0.0312839	LH	0.801765
15	25970000	0.0331833	7	1	40277	41031	0.037385	RH	0.801866
2	71620000	0.030997	3	11	40281	41021	0.0574968	LH	0.802074
15	8180000	0.03271	0	5	40284	41027	0.0625452	LH	0.802201
6	120890000	0.0515167	8	2	40276	41030	0.0630899	RH	0.802464
5	110540000	0.0602273	4	0	40280	41032	0.0602273	RH	0.802603
13	76060000	0.0331833	7	1	40277	41031	0.037385	RH	0.80318
5	108220000	0.0602273	4	0	40280	41032	0.0602273	RH	0.803499
6	39440000	0.0515167	8	2	40276	41030	0.0630899	RH	0.803533
12	114510000	0.03271	0	5	40284	41027	0.0625452	LH	0.803585
2	6310000	0.030997	3	11	40281	41021	0.0574968	LH	0.803685
5	101920000	0.0602273	4	0	40280	41032	0.0602273	RH	0.804398
13	54430000	0.0331833	7	1	40277	41031	0.037385	RH	0.804499
6	38880000	0.0515167	8	2	40276	41030	0.0630899	RH	0.804604
3	106780000	0.0165045	0	6	40284	41026	0.0312839	LH	0.804723
12	71110000	0.03271	0	5	40284	41027	0.0625452	LH	0.804972
5	53950000	0.0602273	4	0	40280	41032	0.0602273	RH	0.805299
3	109410000	0.0515167	8	2	40276	41030	0.0630899	RH	0.805678
19	53140000	0.0430063	10	3	40274	41029	0.0552309	RH	0.805687
13	23660000	0.0331833	7	1	40277	41031	0.037385	RH	0.805822
5	35660000	0.0602273	4	0	40280	41032	0.0602273	RH	0.806202
12	70160000	0.03271	0	5	40284	41027	0.0625452	LH	0.806365
19	9900000	0.0395264	10	21	40274	41011	0.0710692	LH	0.806441
13	112680000	0.0515167	8	2	40276	41030	0.0630899	RH	0.806755
1	127270000	0.0392394	19	9	40265	41023	0.0593124	RH	0.806825
9	95600000	0.0430063	10	3	40274	41029	0.0552309	RH	0.806836
5	23990000	0.0602273	4	0	40280	41032	0.0602273	RH	0.807107
11	98160000	0.0331833	7	1	40277	41031	0.037385	RH	0.80715
3	68710000	0.03888	27	15	40257	41017	0.0639163	RH	0.807619
11	51950000	0.0395264	10	21	40274	41011	0.0710692	LH	0.807623
3	95390000	0.0165045	0	6	40284	41026	0.0312839	LH	0.807704
12	56410000	0.03271	0	5	40284	41027	0.0625452	LH	0.807763
13	100650000	0.0515167	8	2	40276	41030	0.0630899	RH	0.807835
19	7260000	0.0372083	1	7	40283	41025	0.0703916	LH	0.807985
4	53200000	0.0430063	10	3	40274	41029	0.0552309	RH	0.807989
20	93860000	0.0602273	4	0	40280	41032	0.0602273	RH	0.808014
11	59160000	0.0331833	7	1	40277	41031	0.037385	RH	0.808482
6	117930000	0.0395264	10	21	40274	41011	0.0710692	LH	0.808809
11	104600000	0.0515167	8	2	40276	41030	0.0630899	RH	0.808918
20	11610000	0.0602273	4	0	40280	41032	0.0602273	RH	0.808922
2	144310000	0.0430063	10	3	40274	41029	0.0552309	RH	0.809145
12	52900000	0.03271	0	5	40284	41027	0.0625452	LH	0.809165
18	60700000	0.0372083	1	7	40283	41025	0.0703916	LH	0.809179
10	122850000	0.0331833	7	1	40277	41031	0.037385	RH	0.809818
18	76190000	0.0602273	4	0	40280	41032	0.0602273	RH	0.809833
11	61640000	0.0515167	8	2	40276	41030	0.0630899	RH	0.810004
1	131390000	0.0430063	10	3	40274	41029	0.0552309	RH	0.810304
14	62860000	0.0372083	1	7	40283	41025	0.0703916	LH	0.810376
11	121440000	0.03271	0	5	40284	41027	0.0625452	LH	0.810572
2	164140000	0.0165045	0	6	40284	41026	0.0312839	LH	0.810706
18	69430000	0.0602273	4	0	40280	41032	0.0602273	RH	0.810746
11	59980000	0.0515167	8	2	40276	41030	0.0630899	RH	0.811093
10	117150000	0.0331833	7	1	40277	41031	0.037385	RH	0.811159
8	123070000	0.0430063	10	3	40274	41029	0.0552309	RH	0.811466
14	57880000	0.0372083	1	7	40283	41025	0.0703916	LH	0.811576
18	68340000	0.0602273	4	0	40280	41032	0.0602273	RH	0.811661
11	102510000	0.03271	0	5	40284	41027	0.0625452	LH	0.811984
11	34100000	0.0515167	8	2	40276	41030	0.0630899	RH	0.812184
2	181480000	0.0428607	6	15	40278	41017	0.0785784	LH	0.812196
10	94980000	0.0331833	7	1	40277	41031	0.037385	RH	0.812504
18	42470000	0.0602273	4	0	40280	41032	0.0602273	RH	0.812578
6	108530000	0.0430063	10	3	40274	41029	0.0552309	RH	0.812632
13	55220000	0.0372083	1	7	40283	41025	0.0703916	LH	0.81278
5	145150000	0.0515167	8	2	40276	41030	0.0630899	RH	0.813279
17	88580000	0.0494304	3	10	40281	41022	0.0924366	LH	0.813356
13	30800000	0.0428607	6	15	40278	41017	0.0785784	LH	0.81337
11	96780000	0.03271	0	5	40284	41027	0.0625452	LH	0.813401
18	12570000	0.0602273	4	0	40280	41032	0.0602273	RH	0.813498
2	122590000	0.0165045	0	6	40284	41026	0.0312839	LH	0.813731
15	76610000	0.0430063	10	3	40274	41029	0.0552309	RH	0.813801
2	18910000	0.0422299	28	16	40256	41016	0.0702812	RH	0.813828
10	62180000	0.0331833	7	1	40277	41031	0.037385	RH	0.813854
13	3800000	0.0372083	1	7	40283	41025	0.0703916	LH	0.813988
5	122360000	0.041557	4	12	40280	41020	0.0769814	LH	0.814045
5	136070000	0.0424024	16	7	40268	41025	0.0617041	RH	0.814359
5	20840000	0.0515167	8	2	40276	41030	0.0630899	RH	0.814376
14	121660000	0.0602273	4	0	40280	41032	0.0602273	RH	0.814419
10	80330000	0.0494304	3	10	40281	41022	0.0924366	LH	0.814482
11	73130000	0.03271	0	5	40284	41027	0.0625452	LH	0.814823
15	84290000	0.041752	8	18	40276	41014	0.0757914	LH	0.814878
15	58700000	0.0430063	10	3	40274	41029	0.0552309	RH	0.814974
8	125600000	0.0372083	1	7	40283	41025	0.0703916	LH	0.815199
10	5610000	0.0331833	7	1	40277	41031	0.037385	RH	0.815208
13	23510000	0.041557	4	12	40280	41020	0.0769814	LH	0.815234
14	121150000	0.0602273	4	0	40280	41032	0.0602273	RH	0.815342
19	55540000	0.0515167	8	2	40276	41030	0.0630899	RH	0.815477
7	111010000	0.0424023	16	7	40268	41025	0.0617041	RH	0.815539
7	101000000	0.0494304	3	10	40281	41022	0.0924366	LH	0.815612
11	3980000	0.03271	0	5	40284	41027	0.0625452	LH	0.81625
14	120540000	0.0602273	4	0	40280	41032	0.0602273	RH	0.816268
8	119570000	0.0372083	1	7	40283	41025	0.0703916	LH	0.816414
12	40060000	0.041557	4	12	40280	41020	0.0769814	LH	0.816425
5	143520000	0.0331833	7	1	40277	41031	0.037385	RH	0.816567
9	111100000	0.0515167	8	2	40276	41030	0.0630899	RH	0.816581
4	137420000	0.0424023	16	7	40268	41025	0.0617041	RH	0.816723
2	165600000	0.0494304	3	10	40281	41022	0.0924366	LH	0.816744
2	105020000	0.0165045	0	6	40284	41026	0.0312839	LH	0.816779
14	77300000	0.0602273	4	0	40280	41032	0.0602273	RH	0.817195
1	105930000	0.0372083	1	7	40283	41025	0.0703916	LH	0.817633
17	31110000	0.0443243	13	5	40271	41027	0.0613234	RH	0.817647
6	123210000	0.03271	0	5	40284	41027	0.0625452	LH	0.817682
9	106260000	0.0515167	8	2	40276	41030	0.0630899	RH	0.817687
20	164040000	0.0494304	3	10	40281	41022	0.0924366	LH	0.81788
5	107910000	0.0331833	7	1	40277	41031	0.037385	RH	0.81793
14	44980000	0.0602273	4	0	40280	41032	0.0602273	RH	0.818125
7	132790000	0.0515167	8	2	40276	41030	0.0630899	RH	0.818797
3	127780000	0.0443243	13	5	40271	41027	0.0613234	RH	0.818808
1	87790000	0.0372083	1	7	40283	41025	0.0703916	LH	0.818855
16	11370000	0.0430063	10	3	40274	41029	0.0552309	RH	0.818928
11	75930000	0.0494304	3	10	40281	41022	0.0924366	LH	0.81902
14	30410000	0.0602273	4	0	40280	41032	0.0602273	RH	0.819057
6	122420000	0.03271	0	5	40284	41027	0.0625452	LH	0.81912
5	23690000	0.0331833	7	1	40277	41031	0.037385	RH	0.819298
18	84250000	0.0165045	0	6	40284	41026	0.0312839	LH	0.81985
4	138310000	0.0515167	8	2	40276	41030	0.0630899	RH	0.819909
12	109430000	0.0602273	4	0	40280	41032	0.0602273	RH	0.819991
4	150500000	0.0494304	3	10	40281	41022	0.0924366	LH	0.820162
6	116320000	0.03271	0	5	40284	41027	0.0625452	LH	0.820562
16	30090000	0.0331833	7	1	40277	41031	0.037385	RH	0.82067
12	84800000	0.0602273	4	0	40280	41032	0.0602273	RH	0.820927
4	137750000	0.0515167	8	2	40276	41030	0.0630899	RH	0.821025
19	5440000	0.0494304	3	10	40281	41022	0.0924366	LH	0.821307
11	23820000	0.0510078	7	16	40277	41016	0.0934102	LH	0.821841
12	57180000	0.0602273	4	0	40280	41032	0.0602273	RH	0.821865
20	140570000	0.0521432	5	13	40279	41019	0.0964675	LH	0.821918
6	100330000	0.03271	0	5	40284	41027	0.0625452	LH	0.822009
16	19190000	0.0331833	7	1	40277	41031	0.037385	RH	0.822047
4	59130000	0.0515167	8	2	40276	41030	0.0630899	RH	0.822143
13	97420000	0.0494304	3	10	40281	41022	0.0924366	LH	0.822456
4	133880000	0.0448129	11	22	40273	41010	0.0805018	LH	0.822566
12	54270000	0.0602273	4	0	40280	41032	0.0602273	RH	0.822805
18	78090000	0.0165045	0	6	40284	41026	0.0312839	LH	0.822943
4	102590000	0.0510078	7	16	40277	41016	0.0934102	LH	0.822967
16	90210000	0.0521432	5	13	40279	41019	0.0964675	LH	0.823001
2	150710000	0.0515167	8	2	40276	41030	0.0630899	RH	0.823265
9	20840000	0.0331833	7	1	40277	41031	0.037385	RH	0.823429
6	86010000	0.03271	0	5	40284	41027	0.0625452	LH	0.823461
13	43160000	0.0494304	3	10	40281	41022	0.0924366	LH	0.823608
7	25180000	0.0448129	11	22	40273	41010	0.0805018	LH	0.823731
12	4310000	0.0602273	4	0	40280	41032	0.0602273	RH	0.823748
13	112400000	0.0501083	12	23	40272	41009	0.089935	LH	0.823822
13	41480000	0.0530287	14	6	40270	41026	0.0758367	RH	0.82387
2	32450000	0.0521432	5	13	40279	41019	0.0964675	LH	0.824087
2	26410000	0.0515167	8	2	40276	41030	0.0630899	RH	0.824389
16	43650000	0.0515167	8	2	40276	41030	0.0630899	RH	0.82446
2	34970000	0.0482373	9	19	40275	41013	0.0874767	LH	0.824631
8	125250000	0.0602273	4	0	40280	41032	0.0602273	RH	0.824693
1	136200000	0.0494304	3	10	40281	41022	0.0924366	LH	0.824763
4	109310000	0.0331833	7	1	40277	41031	0.037385	RH	0.824815
7	135590000	0.0479995	25	14	40259	41018	0.0783287	RH	0.824823
6	84760000	0.03271	0	5	40284	41027	0.0625452	LH	0.824919
13	30700000	0.0530287	14	6	40270	41026	0.0758367	RH	0.82495
11	54810000	0.0501083	12	23	40272	41009	0.089935	LH	0.824953
8	115470000	0.0602273	4	0	40280	41032	0.0602273	RH	0.825639
15	34040000	0.0482373	9	19	40275	41013	0.0874767	LH	0.825794
17	6790000	0.0489924	17	8	40267	41024	0.0731017	RH	0.825903
14	31380000	0.0530287	14	6	40270	41026	0.0758367	RH	0.826033
18	55560000	0.0165045	0	6	40284	41026	0.0312839	LH	0.826061
1	91150000	0.0500314	15	27	40269	41005	0.0889114	LH	0.82607
7	28380000	0.0501083	12	23	40272	41009	0.089935	LH	0.826088
1	167440000	0.0331833	7	1	40277	41031	0.037385	RH	0.826206
6	71930000	0.03271	0	5	40284	41027	0.0625452	LH	0.826381
8	110860000	0.0602273	4	0	40280	41032	0.0602273	RH	0.826588
10	8070000	0.0489924	17	8	40267	41024	0.0731017	RH	0.827065
2	158670000	0.0530287	14	6	40270	41026	0.0758367	RH	0.827118
17	34100000	0.049492	21	11	40263	41021	0.0777166	RH	0.827156
2	6660000	0.0547007	10	20	40274	41012	0.0991014	LH	0.827303
8	69250000	0.0602273	4	0	40280	41032	0.0602273	RH	0.82754
2	170210000	0.0567097	24	38	40260	40994	0.0987057	LH	0.827542
1	161970000	0.0331833	7	1	40277	41031	0.037385	RH	0.827601
6	53540000	0.03271	0	5	40284	41027	0.0625452	LH	0.827849
1	34460000	0.049492	21	11	40263	41021	0.0777166	RH	0.828298
2	28560000	0.055948	27	16	40257	41016	0.093595	RH	0.828351
13	95720000	0.0551183	11	4	40273	41028	0.0742779	RH	0.828372
16	18450000	0.0547007	10	20	40274	41012	0.0991014	LH	0.828382
8	25300000	0.0602273	4	0	40280	41032	0.0602273	RH	0.828493
11	97950000	0.0554373	18	9	40266	41023	0.084563	RH	0.828927
1	149970000	0.0331833	7	1	40277	41031	0.037385	RH	0.829002
18	12800000	0.0544914	22	12	40262	41020	0.0869759	RH	0.829231
6	43620000	0.03271	0	5	40284	41027	0.0625452	LH	0.829322
11	30150000	0.0551183	11	4	40273	41028	0.0742779	RH	0.829439
8	11200000	0.0602273	4	0	40280	41032	0.0602273	RH	0.829449
6	145100000	0.0547007	10	20	40274	41012	0.0991014	LH	0.829463
18	54880000	0.0554373	18	9	40266	41023	0.084563	RH	0.829992
6	129590000	0.0602273	4	0	40280	41032	0.0602273	RH	0.830407
1	16640000	0.0331833	7	1	40277	41031	0.037385	RH	0.830407
10	118990000	0.0551183	11	4	40273	41028	0.0742779	RH	0.83051
4	120040000	0.03271	0	5	40284	41027	0.0625452	LH	0.8308
6	94900000	0.0602273	4	0	40280	41032	0.0602273	RH	0.831367
19	45440000	0.0551183	11	4	40273	41028	0.0742779	RH	0.831583
19	3720000	0.0579854	2	8	40282	41024	0.109502	LH	0.831699
4	106520000	0.03271	0	5	40284	41027	0.0625452	LH	0.832284
6	57580000	0.0602273	4	0	40280	41032	0.0602273	RH	0.832329
14	75130000	0.0551183	11	4	40273	41028	0.0742779	RH	0.832658
13	32980000	0.0579854	2	8	40282	41024	0.109502	LH	0.832735
6	52770000	0.0602273	4	0	40280	41032	0.0602273	RH	0.833293
9	118700000	0.0551183	11	4	40273	41028	0.0742779	RH	0.833737
4	95210000	0.03271	0	5	40284	41027	0.0625452	LH	0.833773
1	71910000	0.0579854	2	8	40282	41024	0.109502	LH	0.833773
6	30660000	0.0602273	4	0	40280	41032	0.0602273	RH	0.83426
1	40020000	0.0579854	2	8	40282	41024	0.109502	LH	0.834814
9	61040000	0.0551183	11	4	40273	41028	0.0742779	RH	0.834818
6	28270000	0.0602273	4	0	40280	41032	0.0602273	RH	0.835229
4	42840000	0.03271	0	5	40284	41027	0.0625452	LH	0.835267
16	11130000	0.0579854	2	8	40282	41024	0.109502	LH	0.835858
7	102220000	0.0551183	11	4	40273	41028	0.0742779	RH	0.835903
3	146770000	0.0602273	4	0	40280	41032	0.0602273	RH	0.8362
4	14120000	0.03271	0	5	40284	41027	0.0625452	LH	0.836767
15	88720000	0.0579854	2	8	40282	41024	0.109502	LH	0.836904
1	193210000	0.0551183	11	4	40273	41028	0.0742779	RH	0.83699
3	145130000	0.0602273	4	0	40280	41032	0.0602273	RH	0.837174
6	94680000	0.0579854	2	8	40282	41024	0.109502	LH	0.837952
3	133540000	0.0602273	4	0	40280	41032	0.0602273	RH	0.838149
5	148690000	0.03271	0	5	40284	41027	0.0625452	LH	0.838272
6	87030000	0.0579854	2	8	40282	41024	0.109502	LH	0.839004
3	126970000	0.0602273	4	0	40280	41032	0.0602273	RH	0.839127
5	140330000	0.03271	0	5	40284	41027	0.0625452	LH	0.839782
4	56990000	0.0579854	2	8	40282	41024	0.109502	LH	0.840058
3	108240000	0.0602273	4	0	40280	41032	0.0602273	RH	0.840108
3	88890000	0.0602273	4	0	40280	41032	0.0602273	RH	0.84109
9	65260000	0.0579854	2	8	40282	41024	0.109502	LH	0.841114
5	123630000	0.03271	0	5	40284	41027	0.0625452	LH	0.841298
3	30970000	0.0602273	4	0	40280	41032	0.0602273	RH	0.842075
9	62450000	0.0579854	2	8	40282	41024	0.109502	LH	0.842174
19	34460000	0.0595289	6	1	40278	41031	0.0678564	RH	0.84261
5	102760000	0.03271	0	5	40284	41027	0.0625452	LH	0.842819
9	14340000	0.0579854	2	8	40282	41024	0.109502	LH	0.843236
9	66970000	0.0595289	6	1	40278	41031	0.0678564	RH	0.843599
17	83500000	0.0579854	2	8	40282	41024	0.109502	LH	0.844301
5	38800000	0.03271	0	5	40284	41027	0.0625452	LH	0.844346
9	65060000	0.0595289	6	1	40278	41031	0.0678564	RH	0.84459
17	24530000	0.0579854	2	8	40282	41024	0.109502	LH	0.845368
9	63340000	0.0595289	6	1	40278	41031	0.0678564	RH	0.845584
5	34280000	0.03271	0	5	40284	41027	0.0625452	LH	0.845878
10	37230000	0.0579854	2	8	40282	41024	0.109502	LH	0.846438
7	103870000	0.0595289	6	1	40278	41031	0.0678564	RH	0.84658
3	157630000	0.03271	0	5	40284	41027	0.0625452	LH	0.847416
7	103770000	0.0579854	2	8	40282	41024	0.109502	LH	0.847511
2	165300000	0.0595289	6	1	40278	41031	0.0678564	RH	0.847578
2	84750000	0.0595289	6	1	40278	41031	0.0678564	RH	0.848579
7	4480000	0.0579854	2	8	40282	41024	0.109502	LH	0.848586
3	116600000	0.03271	0	5	40284	41027	0.0625452	LH	0.84896
2	26090000	0.0595289	6	1	40278	41031	0.0678564	RH	0.849582
5	150410000	0.0579854	2	8	40282	41024	0.109502	LH	0.849665
3	102980000	0.03271	0	5	40284	41027	0.0625452	LH	0.850509
2	22720000	0.0595289	6	1	40278	41031	0.0678564	RH	0.850587
5	111170000	0.0579854	2	8	40282	41024	0.109502	LH	0.850746
1	138620000	0.0595289	6	1	40278	41031	0.0678564	RH	0.851595
2	58100000	0.0579854	2	8	40282	41024	0.109502	LH	0.851829
2	134710000	0.03271	0	5	40284	41027	0.0625452	LH	0.852064
1	133430000	0.0595289	6	1	40278	41031	0.0678564	RH	0.852605
2	29730000	0.0579854	2	8	40282	41024	0.109502	LH	0.852916
1	130700000	0.0595289	6	1	40278	41031	0.0678564	RH	0.853618
2	69870000	0.03271	0	5	40284	41027	0.0625452	LH	0.853625
2	26340000	0.0579854	2	8	40282	41024	0.109502	LH	0.854005
19	59670000	0.0602273	4	0	40280	41032	0.0602273	RH	0.854146
13	52120000	0.0625516	6	14	40278	41018	0.11558	LH	0.854392
5	124450000	0.0611028	11	21	40273	41011	0.110595	LH	0.854397
1	91270000	0.0595289	6	1	40278	41031	0.0678564	RH	0.854633
19	41280000	0.0602273	4	0	40280	41032	0.0602273	RH	0.855011
18	15320000	0.0579854	2	8	40282	41024	0.109502	LH	0.855097
2	30770000	0.03271	0	5	40284	41027	0.0625452	LH	0.855191
12	76370000	0.0625516	6	14	40278	41018	0.11558	LH	0.855253
20	136170000	0.0595289	6	1	40278	41031	0.0678564	RH	0.85565
19	38020000	0.0602273	4	0	40280	41032	0.0602273	RH	0.855878
7	83610000	0.0625516	6	14	40278	41018	0.11558	LH	0.856115
18	6720000	0.0595289	6	1	40278	41031	0.0678564	RH	0.85667
19	32420000	0.0602273	4	0	40280	41032	0.0602273	RH	0.856747
2	21240000	0.03271	0	5	40284	41027	0.0625452	LH	0.856763
9	32700000	0.0625516	6	14	40278	41018	0.11558	LH	0.856979
16	95930000	0.0602273	4	0	40280	41032	0.0602273	RH	0.857618
18	4820000	0.0595289	6	1	40278	41031	0.0678564	RH	0.857692
18	80580000	0.0625516	6	14	40278	41018	0.11558	LH	0.85772
8	117580000	0.0617055	19	10	40265	41022	0.0959885	RH	0.857791
2	4890000	0.03271	0	5	40284	41027	0.0625452	LH	0.858341
16	87410000	0.0602273	4	0	40280	41032	0.0602273	RH	0.85849
14	105190000	0.0595289	6	1	40278	41031	0.0678564	RH	0.858717
16	77290000	0.0602273	4	0	40280	41032	0.0602273	RH	0.859365
14	54540000	0.0595289	6	1	40278	41031	0.0678564	RH	0.859744
10	121560000	0.03271	0	5	40284	41027	0.0625452	LH	0.859924
16	59790000	0.0602273	4	0	40280	41032	0.0602273	RH	0.860241
14	46790000	0.0595289	6	1	40278	41031	0.0678564	RH	0.860774
16	59480000	0.0602273	4	0	40280	41032	0.0602273	RH	0.861118
10	88690000	0.03271	0	5	40284	41027	0.0625452	LH	0.861514
14	30180000	0.0595289	6	1	40278	41031	0.0678564	RH	0.861806
16	34890000	0.0602273	4	0	40280	41032	0.0602273	RH	0.861998
14	118700000	0.0635498	4	11	40280	41021	0.118668	LH	0.862372
14	25130000	0.0595289	6	1	40278	41031	0.0678564	RH	0.86284
16	22300000	0.0602273	4	0	40280	41032	0.0602273	RH	0.862879
10	63410000	0.03271	0	5	40284	41027	0.0625452	LH	0.863109
1	74430000	0.0635498	4	11	40280	41021	0.118668	LH	0.863235
16	13780000	0.0602273	4	0	40280	41032	0.0602273	RH	0.863762
14	21300000	0.0595289	6	1	40278	41031	0.0678564	RH	0.863877
2	155580000	0.0635498	4	11	40280	41021	0.118668	LH	0.8641
9	123440000	0.0602273	4	0	40280	41032	0.0602273	RH	0.864648
10	60430000	0.03271	0	5	40284	41027	0.0625452	LH	0.864711
12	24930000	0.0595289	6	1	40278	41031	0.0678564	RH	0.864917
10	42840000	0.0635498	4	11	40280	41021	0.118668	LH	0.864967
9	119010000	0.0602273	4	0	40280	41032	0.0602273	RH	0.865534
16	94480000	0.0635498	4	11	40280	41021	0.118668	LH	0.865835
8	106890000	0.0595289	6	1	40278	41031	0.0678564	RH	0.865959
10	45720000	0.03271	0	5	40284	41027	0.0625452	LH	0.866318
9	117880000	0.0602273	4	0	40280	41032	0.0602273	RH	0.866423
8	91210000	0.0595289	6	1	40278	41031	0.0678564	RH	0.867004
9	115370000	0.0602273	4	0	40280	41032	0.0602273	RH	0.867313
10	19220000	0.03271	0	5	40284	41027	0.0625452	LH	0.867931
6	146480000	0.0595289	6	1	40278	41031	0.0678564	RH	0.868051
9	92660000	0.0602273	4	0	40280	41032	0.0602273	RH	0.868206
9	86580000	0.0602273	4	0	40280	41032	0.0602273	RH	0.8691
6	134300000	0.0595289	6	1	40278	41031	0.0678564	RH	0.8691
7	34190000	0.03271	0	5	40284	41027	0.0625452	LH	0.86955
9	64500000	0.0602273	4	0	40280	41032	0.0602273	RH	0.869996
6	118790000	0.0595289	6	1	40278	41031	0.0678564	RH	0.870152
9	59690000	0.0602273	4	0	40280	41032	0.0602273	RH	0.870894
7	19060000	0.03271	0	5	40284	41027	0.0625452	LH	0.871176
6	34840000	0.0595289	6	1	40278	41031	0.0678564	RH	0.871207
9	58140000	0.0602273	4	0	40280	41032	0.0602273	RH	0.871793
13	112500000	0.0595289	6	1	40278	41031	0.0678564	RH	0.872265
9	40480000	0.0602273	4	0	40280	41032	0.0602273	RH	0.872695
9	113750000	0.03271	0	5	40284	41027	0.0625452	LH	0.872807
13	110520000	0.0595289	6	1	40278	41031	0.0678564	RH	0.873324
9	22660000	0.0602273	4	0	40280	41032	0.0602273	RH	0.873598
13	104240000	0.0595289	6	1	40278	41031	0.0678564	RH	0.874387
9	89250000	0.03271	0	5	40284	41027	0.0625452	LH	0.874445
9	4290000	0.0602273	4	0	40280	41032	0.0602273	RH	0.874504
7	135290000	0.0602273	4	0	40280	41032	0.0602273	RH	0.875411
13	73990000	0.0595289	6	1	40278	41031	0.0678564	RH	0.875452
19	37180000	0.03271	0	5	40284	41027	0.0625452	LH	0.876088
7	120740000	0.0602273	4	0	40280	41032	0.0602273	RH	0.87632
11	82380000	0.0595289	6	1	40278	41031	0.0678564	RH	0.87652
7	100240000	0.0602273	4	0	40280	41032	0.0602273	RH	0.877231
11	80460000	0.0595289	6	1	40278	41031	0.0678564	RH	0.87759
19	32700000	0.03271	0	5	40284	41027	0.0625452	LH	0.877738
7	98270000	0.0602273	4	0	40280	41032	0.0602273	RH	0.878144
11	74530000	0.0595289	6	1	40278	41031	0.0678564	RH	0.878663
7	75370000	0.0602273	4	0	40280	41032	0.0602273	RH	0.879058
14	117580000	0.03271	0	5	40284	41027	0.0625452	LH	0.879394
11	49670000	0.0595289	6	1	40278	41031	0.0678564	RH	0.879738
7	73500000	0.0602273	4	0	40280	41032	0.0602273	RH	0.879975
10	100650000	0.0595289	6	1	40278	41031	0.0678564	RH	0.880816
4	155440000	0.0602273	4	0	40280	41032	0.0602273	RH	0.880893
14	64800000	0.03271	0	5	40284	41027	0.0625452	LH	0.881057
4	153980000	0.0602273	4	0	40280	41032	0.0602273	RH	0.881814
10	67680000	0.0595289	6	1	40278	41031	0.0678564	RH	0.881897
13	97210000	0.03271	0	5	40284	41027	0.0625452	LH	0.882725
4	123670000	0.0602273	4	0	40280	41032	0.0602273	RH	0.882736
10	63060000	0.0595289	6	1	40278	41031	0.0678564	RH	0.88298
4	119020000	0.0602273	4	0	40280	41032	0.0602273	RH	0.883661
5	148440000	0.0595289	6	1	40278	41031	0.0678564	RH	0.884066
13	63060000	0.03271	0	5	40284	41027	0.0625452	LH	0.8844
4	97970000	0.0602273	4	0	40280	41032	0.0602273	RH	0.884587
5	147550000	0.0595289	6	1	40278	41031	0.0678564	RH	0.885155
4	49430000	0.0602273	4	0	40280	41032	0.0602273	RH	0.885515
8	108780000	0.03271	0	5	40284	41027	0.0625452	LH	0.886082
5	67790000	0.0595289	6	1	40278	41031	0.0678564	RH	0.886247
4	48130000	0.0602273	4	0	40280	41032	0.0602273	RH	0.886445
17	27960000	0.0595289	6	1	40278	41031	0.0678564	RH	0.887341
4	43660000	0.0602273	4	0	40280	41032	0.0602273	RH	0.887378
8	108590000	0.03271	0	5	40284	41027	0.0625452	LH	0.887769
4	8980000	0.0602273	4	0	40280	41032	0.0602273	RH	0.888312
15	99740000	0.0595289	6	1	40278	41031	0.0678564	RH	0.888438
2	177850000	0.0602273	4	0	40280	41032	0.0602273	RH	0.889248
8	105420000	0.03271	0	5	40284	41027	0.0625452	LH	0.889464
15	82960000	0.0595289	6	1	40278	41031	0.0678564	RH	0.889537
2	174850000	0.0602273	4	0	40280	41032	0.0602273	RH	0.890186
15	39910000	0.0595289	6	1	40278	41031	0.0678564	RH	0.890639
2	167310000	0.0602273	4	0	40280	41032	0.0602273	RH	0.891126
8	68230000	0.03271	0	5	40284	41027	0.0625452	LH	0.891164
15	31590000	0.0595289	6	1	40278	41031	0.0678564	RH	0.891744
2	164820000	0.0602273	4	0	40280	41032	0.0602273	RH	0.892068
16	35700000	0.0595289	6	1	40278	41031	0.0678564	RH	0.892852
8	35350000	0.03271	0	5	40284	41027	0.0625452	LH	0.892872
2	119500000	0.0602273	4	0	40280	41032	0.0602273	RH	0.893012
2	78940000	0.0602273	4	0	40280	41032	0.0602273	RH	0.893958
8	31080000	0.03271	0	5	40284	41027	0.0625452	LH	0.894585
2	49870000	0.0602273	4	0	40280	41032	0.0602273	RH	0.894906
2	31720000	0.0602273	4	0	40280	41032	0.0602273	RH	0.895856
1	161480000	0.03271	0	5	40284	41027	0.0625452	LH	0.896306
2	30880000	0.0602273	4	0	40280	41032	0.0602273	RH	0.896808
2	5900000	0.0602273	4	0	40280	41032	0.0602273	RH	0.897762
1	135080000	0.03271	0	5	40284	41027	0.0625452	LH	0.898033
1	191870000	0.0602273	4	0	40280	41032	0.0602273	RH	0.898718
1	191250000	0.0602273	4	0	40280	41032	0.0602273	RH	0.899676
1	63080000	0.03271	0	5	40284	41027	0.0625452	LH	0.899766
1	183280000	0.0602273	4	0	40280	41032	0.0602273	RH	0.900636
1	59660000	0.03271	0	5	40284	41027	0.0625452	LH	0.901507
1	106050000	0.0602273	4	0	40280	41032	0.0602273	RH	0.901598
1	74090000	0.0602273	4	0	40280	41032	0.0602273	RH	0.902563
1	55550000	0.03271	0	5	40284	41027	0.0625452	LH	0.903254
1	23340000	0.0602273	4	0	40280	41032	0.0602273	RH	0.903529
1	21280000	0.0602273	4	0	40280	41032	0.0602273	RH	0.904497
1	52640000	0.03271	0	5	40284	41027	0.0625452	LH	0.905008
1	36340000	0.03271	0	5	40284	41027	0.0625452	LH	0.906768
18	65280000	0.03271	0	5	40284	41027	0.0625452	LH	0.908536
18	39920000	0.03271	0	5	40284	41027	0.0625452	LH	0.910311
18	37780000	0.03271	0	5	40284	41027	0.0625452	LH	0.912092
18	35490000	0.03271	0	5	40284	41027	0.0625452	LH	0.91388
19	55250000	0.0635498	4	11	40280	41021	0.118668	LH
8	46830000	0.0636095	29	18	40255	41014	0.108713	RH
9	70880000	0.0641592	24	14	40260	41018	0.105364	RH
2	12210000	0.0648269	0	4	40284	41028	0.125054	LH
2	13220000	0.0648269	0	4	40284	41028	0.125054	LH
2	29080000	0.0648269	0	4	40284	41028	0.125054	LH
2	68900000	0.0648269	0	4	40284	41028	0.125054	LH
2	101960000	0.0648269	0	4	40284	41028	0.125054	LH
2	126540000	0.0648269	0	4	40284	41028	0.125054	LH
2	129600000	0.0648269	0	4	40284	41028	0.125054	LH
2	132340000	0.0648269	0	4	40284	41028	0.125054	LH
2	132670000	0.0648269	0	4	40284	41028	0.125054	LH
2	146170000	0.0648269	0	4	40284	41028	0.125054	LH
2	148830000	0.0648269	0	4	40284	41028	0.125054	LH
2	172490000	0.0648269	0	4	40284	41028	0.125054	LH
2	174300000	0.0648269	0	4	40284	41028	0.125054	LH
3	19280000	0.0648269	0	4	40284	41028	0.125054	LH
3	63920000	0.0648269	0	4	40284	41028	0.125054	LH
3	68840000	0.0648269	0	4	40284	41028	0.125054	LH
3	79480000	0.0648269	0	4	40284	41028	0.125054	LH
3	103270000	0.0648269	0	4	40284	41028	0.125054	LH
3	142460000	0.0648269	0	4	40284	41028	0.125054	LH
3	145890000	0.0648269	0	4	40284	41028	0.125054	LH
5	24300000	0.0648269	0	4	40284	41028	0.125054	LH
5	74110000	0.0648269	0	4	40284	41028	0.125054	LH
5	93200000	0.0648269	0	4	40284	41028	0.125054	LH
5	103820000	0.0648269	0	4	40284	41028	0.125054	LH
5	107390000	0.0648269	0	4	40284	41028	0.125054	LH
7	19740000	0.0648269	0	4	40284	41028	0.125054	LH
7	27650000	0.0648269	0	4	40284	41028	0.125054	LH
7	49420000	0.0648269	0	4	40284	41028	0.125054	LH
7	66070000	0.0648269	0	4	40284	41028	0.125054	LH
7	106160000	0.0648269	0	4	40284	41028	0.125054	LH
7	109930000	0.0648269	0	4	40284	41028	0.125054	LH
7	139430000	0.0648269	0	4	40284	41028	0.125054	LH
10	4030000	0.0648269	0	4	40284	41028	0.125054	LH
10	7160000	0.0648269	0	4	40284	41028	0.125054	LH
10	51420000	0.0648269	0	4	40284	41028	0.125054	LH
10	59100000	0.0648269	0	4	40284	41028	0.125054	LH
10	59370000	0.0648269	0	4	40284	41028	0.125054	LH
10	79660000	0.0648269	0	4	40284	41028	0.125054	LH
10	82740000	0.0648269	0	4	40284	41028	0.125054	LH
10	93970000	0.0648269	0	4	40284	41028	0.125054	LH
10	119360000	0.0648269	0	4	40284	41028	0.125054	LH
10	126850000	0.0648269	0	4	40284	41028	0.125054	LH
17	5740000	0.0648269	0	4	40284	41028	0.125054	LH
17	23700000	0.0648269	0	4	40284	41028	0.125054	LH
17	42850000	0.0648269	0	4	40284	41028	0.125054	LH
17	63220000	0.0648269	0	4	40284	41028	0.125054	LH
17	71090000	0.0648269	0	4	40284	41028	0.125054	LH
17	75500000	0.0648269	0	4	40284	41028	0.125054	LH
17	86490000	0.0648269	0	4	40284	41028	0.125054	LH
9	51430000	0.0648269	0	4	40284	41028	0.125054	LH
9	58640000	0.0648269	0	4	40284	41028	0.125054	LH
9	70630000	0.0648269	0	4	40284	41028	0.125054	LH
9	72930000	0.0648269	0	4	40284	41028	0.125054	LH
9	90020000	0.0648269	0	4	40284	41028	0.125054	LH
9	118870000	0.0648269	0	4	40284	41028	0.125054	LH
4	7450000	0.0648269	0	4	40284	41028	0.125054	LH
4	11080000	0.0648269	0	4	40284	41028	0.125054	LH
4	33740000	0.0648269	0	4	40284	41028	0.125054	LH
4	46340000	0.0648269	0	4	40284	41028	0.125054	LH
4	57620000	0.0648269	0	4	40284	41028	0.125054	LH
4	116370000	0.0648269	0	4	40284	41028	0.125054	LH
4	127070000	0.0648269	0	4	40284	41028	0.125054	LH
4	139790000	0.0648269	0	4	40284	41028	0.125054	LH
4	145090000	0.0648269	0	4	40284	41028	0.125054	LH
6	33470000	0.0648269	0	4	40284	41028	0.125054	LH
6	59390000	0.0648269	0	4	40284	41028	0.125054	LH
6	61030000	0.0648269	0	4	40284	41028	0.125054	LH
6	67120000	0.0648269	0	4	40284	41028	0.125054	LH
6	86600000	0.0648269	0	4	40284	41028	0.125054	LH
6	91430000	0.0648269	0	4	40284	41028	0.125054	LH
6	121000000	0.0648269	0	4	40284	41028	0.125054	LH
6	122980000	0.0648269	0	4	40284	41028	0.125054	LH
6	140470000	0.0648269	0	4	40284	41028	0.125054	LH
6	143000000	0.0648269	0	4	40284	41028	0.125054	LH
11	4860000	0.0648269	0	4	40284	41028	0.125054	LH
11	53210000	0.0648269	0	4	40284	41028	0.125054	LH
11	76900000	0.0648269	0	4	40284	41028	0.125054	LH
11	97090000	0.0648269	0	4	40284	41028	0.125054	LH
11	110890000	0.0648269	0	4	40284	41028	0.125054	LH
11	114280000	0.0648269	0	4	40284	41028	0.125054	LH
11	119450000	0.0648269	0	4	40284	41028	0.125054	LH
12	17500000	0.0648269	0	4	40284	41028	0.125054	LH
12	17680000	0.0648269	0	4	40284	41028	0.125054	LH
12	24820000	0.0648269	0	4	40284	41028	0.125054	LH
12	100300000	0.0648269	0	4	40284	41028	0.125054	LH
12	112000000	0.0648269	0	4	40284	41028	0.125054	LH
12	114260000	0.0648269	0	4	40284	41028	0.125054	LH
15	12140000	0.0648269	0	4	40284	41028	0.125054	LH
15	36180000	0.0648269	0	4	40284	41028	0.125054	LH
15	55180000	0.0648269	0	4	40284	41028	0.125054	LH
15	64010000	0.0648269	0	4	40284	41028	0.125054	LH
15	91700000	0.0648269	0	4	40284	41028	0.125054	LH
16	13370000	0.0648269	0	4	40284	41028	0.125054	LH
16	17790000	0.0648269	0	4	40284	41028	0.125054	LH
16	21310000	0.0648269	0	4	40284	41028	0.125054	LH
16	45250000	0.0648269	0	4	40284	41028	0.125054	LH
16	51740000	0.0648269	0	4	40284	41028	0.125054	LH
20	12720000	0.0648269	0	4	40284	41028	0.125054	LH
20	60050000	0.0648269	0	4	40284	41028	0.125054	LH
20	151910000	0.0648269	0	4	40284	41028	0.125054	LH
20	159890000	0.0648269	0	4	40284	41028	0.125054	LH
1	45780000	0.0648269	0	4	40284	41028	0.125054	LH
1	93990000	0.0648269	0	4	40284	41028	0.125054	LH
1	95710000	0.0648269	0	4	40284	41028	0.125054	LH
1	143990000	0.0648269	0	4	40284	41028	0.125054	LH
1	159240000	0.0648269	0	4	40284	41028	0.125054	LH
1	160850000	0.0648269	0	4	40284	41028	0.125054	LH
1	162070000	0.0648269	0	4	40284	41028	0.125054	LH
1	168460000	0.0648269	0	4	40284	41028	0.125054	LH
1	170420000	0.0648269	0	4	40284	41028	0.125054	LH
1	184020000	0.0648269	0	4	40284	41028	0.125054	LH
1	193290000	0.0648269	0	4	40284	41028	0.125054	LH
8	79680000	0.0648269	0	4	40284	41028	0.125054	LH
8	106590000	0.0648269	0	4	40284	41028	0.125054	LH
8	111350000	0.0648269	0	4	40284	41028	0.125054	LH
13	30290000	0.0648269	0	4	40284	41028	0.125054	LH
13	48930000	0.0648269	0	4	40284	41028	0.125054	LH
13	52750000	0.0648269	0	4	40284	41028	0.125054	LH
13	98150000	0.0648269	0	4	40284	41028	0.125054	LH
13	106780000	0.0648269	0	4	40284	41028	0.125054	LH
14	21640000	0.0648269	0	4	40284	41028	0.125054	LH
14	54760000	0.0648269	0	4	40284	41028	0.125054	LH
14	56730000	0.0648269	0	4	40284	41028	0.125054	LH
14	59260000	0.0648269	0	4	40284	41028	0.125054	LH
14	61420000	0.0648269	0	4	40284	41028	0.125054	LH
14	77920000	0.0648269	0	4	40284	41028	0.125054	LH
14	115150000	0.0648269	0	4	40284	41028	0.125054	LH
18	21330000	0.0648269	0	4	40284	41028	0.125054	LH
18	23880000	0.0648269	0	4	40284	41028	0.125054	LH
18	55200000	0.0648269	0	4	40284	41028	0.125054	LH
18	62940000	0.0648269	0	4	40284	41028	0.125054	LH
18	88880000	0.0648269	0	4	40284	41028	0.125054	LH
19	16100000	0.0648269	0	4	40284	41028	0.125054	LH
19	23280000	0.0648269	0	4	40284	41028	0.125054	LH
19	24590000	0.0648269	0	4	40284	41028	0.125054	LH
19	27390000	0.0648269	0	4	40284	41028	0.125054	LH
19	42800000	0.0648269	0	4	40284	41028	0.125054	LH
19	45960000	0.0648269	0	4	40284	41028	0.125054	LH
19	55850000	0.0648269	0	4	40284	41028	0.125054	LH
19	57240000	0.0648269	0	4	40284	41028	0.125054	LH
4	44120000	0.065566	1	6	40283	41026	0.125095	LH
4	101350000	0.065566	1	6	40283	41026	0.125095	LH
4	138040000	0.065566	1	6	40283	41026	0.125095	LH
6	50510000	0.065566	1	6	40283	41026	0.125095	LH
11	83490000	0.065566	1	6	40283	41026	0.125095	LH
11	85190000	0.065566	1	6	40283	41026	0.125095	LH
11	95410000	0.065566	1	6	40283	41026	0.125095	LH
15	38600000	0.065566	1	6	40283	41026	0.125095	LH
15	81380000	0.065566	1	6	40283	41026	0.125095	LH
20	56410000	0.065566	1	6	40283	41026	0.125095	LH
7	79320000	0.065566	1	6	40283	41026	0.125095	LH
9	41980000	0.065566	1	6	40283	41026	0.125095	LH
10	39460000	0.065566	1	6	40283	41026	0.125095	LH
10	67110000	0.065566	1	6	40283	41026	0.125095	LH
10	70050000	0.065566	1	6	40283	41026	0.125095	LH
10	78360000	0.065566	1	6	40283	41026	0.125095	LH
10	84340000	0.065566	1	6	40283	41026	0.125095	LH
10	96120000	0.065566	1	6	40283	41026	0.125095	LH
10	123160000	0.065566	1	6	40283	41026	0.125095	LH
17	24260000	0.065566	1	6	40283	41026	0.125095	LH
2	38050000	0.065566	1	6	40283	41026	0.125095	LH
2	45140000	0.065566	1	6	40283	41026	0.125095	LH
2	92440000	0.065566	1	6	40283	41026	0.125095	LH
2	156790000	0.065566	1	6	40283	41026	0.125095	LH
2	158330000	0.065566	1	6	40283	41026	0.125095	LH
3	84620000	0.065566	1	6	40283	41026	0.125095	LH
3	87470000	0.065566	1	6	40283	41026	0.125095	LH
3	104630000	0.065566	1	6	40283	41026	0.125095	LH
3	135390000	0.065566	1	6	40283	41026	0.125095	LH
1	64970000	0.065566	1	6	40283	41026	0.125095	LH
1	177320000	0.065566	1	6	40283	41026	0.125095	LH
8	34760000	0.065566	1	6	40283	41026	0.125095	LH
13	81630000	0.065566	1	6	40283	41026	0.125095	LH
13	119940000	0.065566	1	6	40283	41026	0.125095	LH
18	14980000	0.065566	1	6	40283	41026	0.125095	LH
13	37860000	0.065811	15	26	40269	41006	0.117818	LH
16	38360000	0.0666423	12	5	40272	41027	0.0934037	RH
6	31220000	0.0666423	12	5	40272	41027	0.0934037	RH
18	60820000	0.0666423	12	5	40272	41027	0.0934037	RH
18	64890000	0.0666423	12	5	40272	41027	0.0934037	RH
13	83620000	0.0666423	12	5	40272	41027	0.0934037	RH
4	87830000	0.0666423	12	5	40272	41027	0.0934037	RH
7	99840000	0.0666423	12	5	40272	41027	0.0934037	RH
11	120190000	0.0670045	9	18	40275	41014	0.122442	LH
2	170280000	0.0677787	20	11	40264	41021	0.107305	RH
5	65850000	0.0677787	20	11	40264	41021	0.107305	RH
10	127570000	0.0686383	9	3	40275	41029	0.0894489	RH
11	24130000	0.0686383	9	3	40275	41029	0.0894489	RH
11	77330000	0.0686383	9	3	40275	41029	0.0894489	RH
13	91460000	0.0686383	9	3	40275	41029	0.0894489	RH
17	73000000	0.0686383	9	3	40275	41029	0.0894489	RH
15	82390000	0.0686383	9	3	40275	41029	0.0894489	RH
15	102070000	0.0686383	9	3	40275	41029	0.0894489	RH
3	103730000	0.0686383	9	3	40275	41029	0.0894489	RH
3	144770000	0.0686383	9	3	40275	41029	0.0894489	RH
18	23790000	0.0686383	9	3	40275	41029	0.0894489	RH
1	37640000	0.0686383	9	3	40275	41029	0.0894489	RH
1	170120000	0.0686383	9	3	40275	41029	0.0894489	RH
2	43710000	0.0686383	9	3	40275	41029	0.0894489	RH
2	71000000	0.0686383	9	3	40275	41029	0.0894489	RH
2	112300000	0.0686383	9	3	40275	41029	0.0894489	RH
4	116510000	0.0686383	9	3	40275	41029	0.0894489	RH
4	148110000	0.0686383	9	3	40275	41029	0.0894489	RH
16	19980000	0.0686383	9	3	40275	41029	0.0894489	RH
19	6940000	0.0686383	9	3	40275	41029	0.0894489	RH
7	142410000	0.0695191	16	8	40268	41024	0.104818	RH
6	31110000	0.0747505	10	19	40274	41013	0.136456	LH
1	189880000	0.0770666	5	12	40279	41020	0.143709	LH
9	61980000	0.0770666	5	12	40279	41020	0.143709	LH
9	107620000	0.0770666	5	12	40279	41020	0.143709	LH
4	139160000	0.0770666	5	12	40279	41020	0.143709	LH
6	41510000	0.0770666	5	12	40279	41020	0.143709	LH
11	70250000	0.0770666	5	12	40279	41020	0.143709	LH
16	30970000	0.0770666	5	12	40279	41020	0.143709	LH
20	139770000	0.0770666	5	12	40279	41020	0.143709	LH
1	39690000	0.0772369	17	9	40267	41023	0.118989	RH
1	135760000	0.0772369	17	9	40267	41023	0.118989	RH
11	51660000	0.0772369	17	9	40267	41023	0.118989	RH
2	103990000	0.0774909	13	6	40271	41026	0.112222	RH
3	137920000	0.0774909	13	6	40271	41026	0.112222	RH
5	115110000	0.0774909	13	6	40271	41026	0.112222	RH
11	77840000	0.0775326	3	9	40281	41023	0.146171	LH
12	115940000	0.0775326	3	9	40281	41023	0.146171	LH
12	118310000	0.0775326	3	9	40281	41023	0.146171	LH
16	57450000	0.0775326	3	9	40281	41023	0.146171	LH
9	40750000	0.0775326	3	9	40281	41023	0.146171	LH
2	62410000	0.0775326	3	9	40281	41023	0.146171	LH
2	65200000	0.0775326	3	9	40281	41023	0.146171	LH
2	152350000	0.0775326	3	9	40281	41023	0.146171	LH
5	64320000	0.0775326	3	9	40281	41023	0.146171	LH
7	97460000	0.0775326	3	9	40281	41023	0.146171	LH
17	34890000	0.0775326	3	9	40281	41023	0.146171	LH
1	125450000	0.0775326	3	9	40281	41023	0.146171	LH
1	131710000	0.0775326	3	9	40281	41023	0.146171	LH
1	137760000	0.0775326	3	9	40281	41023	0.146171	LH
13	91560000	0.0775326	3	9	40281	41023	0.146171	LH
13	109700000	0.0775326	3	9	40281	41023	0.146171	LH
14	20840000	0.0775326	3	9	40281	41023	0.146171	LH
19	44330000	0.0796969	14	24	40270	41008	0.143856	LH
5	140550000	0.0820065	28	18	40256	41014	0.140833	RH
11	118190000	0.0824256	8	16	40276	41016	0.151945	LH
7	64050000	0.0824256	8	16	40276	41016	0.151945	LH
17	5240000	0.0824256	8	16	40276	41016	0.151945	LH
2	90620000	0.0824256	8	16	40276	41016	0.151945	LH
3	105880000	0.0842726	10	4	40274	41028	0.11527	RH
6	128900000	0.0842726	10	4	40274	41028	0.11527	RH
11	44930000	0.0842726	10	4	40274	41028	0.11527	RH
12	102400000	0.0842726	10	4	40274	41028	0.11527	RH
13	52850000	0.0842726	10	4	40274	41028	0.11527	RH
1	95610000	0.0853872	7	2	40277	41030	0.106243	RH
1	173490000	0.0853872	7	2	40277	41030	0.106243	RH
2	29640000	0.0853872	7	2	40277	41030	0.106243	RH
2	93030000	0.0853872	7	2	40277	41030	0.106243	RH
2	122680000	0.0853872	7	2	40277	41030	0.106243	RH
2	129140000	0.0853872	7	2	40277	41030	0.106243	RH
3	130860000	0.0853872	7	2	40277	41030	0.106243	RH
4	3640000	0.0853872	7	2	40277	41030	0.106243	RH
4	119930000	0.0853872	7	2	40277	41030	0.106243	RH
6	83070000	0.0853872	7	2	40277	41030	0.106243	RH
6	120040000	0.0853872	7	2	40277	41030	0.106243	RH
7	117390000	0.0853872	7	2	40277	41030	0.106243	RH
8	84610000	0.0853872	7	2	40277	41030	0.106243	RH
8	88610000	0.0853872	7	2	40277	41030	0.106243	RH
8	105730000	0.0853872	7	2	40277	41030	0.106243	RH
9	112170000	0.0853872	7	2	40277	41030	0.106243	RH
12	16080000	0.0853872	7	2	40277	41030	0.106243	RH
14	63480000	0.0853872	7	2	40277	41030	0.106243	RH
18	34440000	0.0853872	7	2	40277	41030	0.106243	RH
17	8260000	0.0853872	7	2	40277	41030	0.106243	RH
15	36640000	0.0853872	7	2	40277	41030	0.106243	RH
15	42570000	0.0853872	7	2	40277	41030	0.106243	RH
15	59100000	0.0853872	7	2	40277	41030	0.106243	RH
5	136440000	0.0853872	7	2	40277	41030	0.106243	RH
10	5220000	0.0853872	7	2	40277	41030	0.106243	RH
11	101670000	0.0853872	7	2	40277	41030	0.106243	RH
5	72870000	0.0876506	14	7	40270	41025	0.130511	RH
18	70590000	0.0876506	14	7	40270	41025	0.130511	RH
20	170040000	0.0876506	14	7	40270	41025	0.130511	RH
8	72330000	0.0898695	6	13	40278	41019	0.16736	LH
13	20110000	0.0898695	6	13	40278	41019	0.16736	LH
13	102630000	0.0898695	6	13	40278	41019	0.16736	LH
6	51600000	0.0898695	6	13	40278	41019	0.16736	LH
9	21370000	0.0898695	6	13	40278	41019	0.16736	LH
10	43620000	0.0898695	6	13	40278	41019	0.16736	LH
8	13550000	0.0918013	9	17	40275	41015	0.169038	LH
18	5400000	0.0944427	2	7	40282	41025	0.17983	LH
6	97170000	0.0944427	2	7	40282	41025	0.17983	LH
11	107060000	0.0944427	2	7	40282	41025	0.17983	LH
11	116800000	0.0944427	2	7	40282	41025	0.17983	LH
12	84290000	0.0944427	2	7	40282	41025	0.17983	LH
16	18990000	0.0944427	2	7	40282	41025	0.17983	LH
16	48740000	0.0944427	2	7	40282	41025	0.17983	LH
16	87720000	0.0944427	2	7	40282	41025	0.17983	LH
9	48470000	0.0944427	2	7	40282	41025	0.17983	LH
2	9830000	0.0944427	2	7	40282	41025	0.17983	LH
2	126930000	0.0944427	2	7	40282	41025	0.17983	LH
2	146970000	0.0944427	2	7	40282	41025	0.17983	LH
2	180660000	0.0944427	2	7	40282	41025	0.17983	LH
3	35750000	0.0944427	2	7	40282	41025	0.17983	LH
5	36040000	0.0944427	2	7	40282	41025	0.17983	LH
7	4130000	0.0944427	2	7	40282	41025	0.17983	LH
7	44850000	0.0944427	2	7	40282	41025	0.17983	LH
7	55970000	0.0944427	2	7	40282	41025	0.17983	LH
7	102020000	0.0944427	2	7	40282	41025	0.17983	LH
10	24780000	0.0944427	2	7	40282	41025	0.17983	LH
10	88370000	0.0944427	2	7	40282	41025	0.17983	LH
17	6460000	0.0944427	2	7	40282	41025	0.17983	LH
17	58940000	0.0944427	2	7	40282	41025	0.17983	LH
1	165160000	0.0944427	2	7	40282	41025	0.17983	LH
8	70020000	0.0944427	2	7	40282	41025	0.17983	LH
14	62010000	0.0944427	2	7	40282	41025	0.17983	LH
19	17380000	0.0944427	2	7	40282	41025	0.17983	LH
19	56540000	0.0944427	2	7	40282	41025	0.17983	LH
9	21570000	0.0955138	4	10	40280	41022	0.179786	LH
7	45730000	0.0955138	4	10	40280	41022	0.179786	LH
2	33810000	0.0955138	4	10	40280	41022	0.179786	LH
2	72120000	0.0955138	4	10	40280	41022	0.179786	LH
3	130760000	0.0955138	4	10	40280	41022	0.179786	LH
4	97600000	0.0955138	4	10	40280	41022	0.179786	LH
6	121210000	0.0955138	4	10	40280	41022	0.179786	LH
12	78980000	0.0955138	4	10	40280	41022	0.179786	LH
1	80590000	0.0955138	4	10	40280	41022	0.179786	LH
13	98790000	0.0955138	4	10	40280	41022	0.179786	LH
19	40660000	0.0955138	4	10	40280	41022	0.179786	LH
11	120540000	0.0971442	15	8	40269	41024	0.148152	RH
17	87370000	0.0971442	15	8	40269	41024	0.148152	RH
18	15220000	0.0982565	20	12	40264	41020	0.159359	RH
16	18020000	0.0984447	11	5	40273	41027	0.140002	RH
5	92360000	0.0984447	11	5	40273	41027	0.140002	RH
10	66980000	0.0984447	11	5	40273	41027	0.140002	RH
10	117430000	0.0984447	11	5	40273	41027	0.140002	RH
6	51790000	0.0984447	11	5	40273	41027	0.140002	RH
6	134880000	0.0984447	11	5	40273	41027	0.140002	RH
14	14590000	0.0984447	11	5	40273	41027	0.140002	RH
4	132490000	0.0984447	11	5	40273	41027	0.140002	RH
7	19440000	0.0984447	11	5	40273	41027	0.140002	RH
7	27440000	0.0984447	11	5	40273	41027	0.140002	RH
19	41320000	0.100785	10	18	40274	41014	0.185379	LH
17	71450000	0.100785	10	18	40274	41014	0.185379	LH
15	80610000	0.100785	10	18	40274	41014	0.185379	LH
15	86060000	0.100785	10	18	40274	41014	0.185379	LH
9	66880000	0.101933	7	14	40277	41018	0.189584	LH
11	11640000	0.101933	7	14	40277	41018	0.189584	LH
1	133680000	0.101933	7	14	40277	41018	0.189584	LH
19	37530000	0.10357	14	23	40270	41009	0.188333	LH
7	126700000	0.10357	14	23	40270	41009	0.188333	LH
11	49030000	0.104592	21	13	40263	41019	0.172007	RH
15	3230000	0.105114	5	1	40279	41031	0.121618	RH
15	80480000	0.105114	5	1	40279	41031	0.121618	RH
15	88820000	0.105114	5	1	40279	41031	0.121618	RH
15	89430000	0.105114	5	1	40279	41031	0.121618	RH
17	26190000	0.105114	5	1	40279	41031	0.121618	RH
17	71640000	0.105114	5	1	40279	41031	0.121618	RH
3	10300000	0.105114	5	1	40279	41031	0.121618	RH
3	89750000	0.105114	5	1	40279	41031	0.121618	RH
5	17990000	0.105114	5	1	40279	41031	0.121618	RH
5	115880000	0.105114	5	1	40279	41031	0.121618	RH
5	149590000	0.105114	5	1	40279	41031	0.121618	RH
5	150130000	0.105114	5	1	40279	41031	0.121618	RH
6	5210000	0.105114	5	1	40279	41031	0.121618	RH
6	7790000	0.105114	5	1	40279	41031	0.121618	RH
6	15720000	0.105114	5	1	40279	41031	0.121618	RH
6	32140000	0.105114	5	1	40279	41031	0.121618	RH
6	39210000	0.105114	5	1	40279	41031	0.121618	RH
6	48030000	0.105114	5	1	40279	41031	0.121618	RH
6	48990000	0.105114	5	1	40279	41031	0.121618	RH
6	83330000	0.105114	5	1	40279	41031	0.121618	RH
6	83750000	0.105114	5	1	40279	41031	0.121618	RH
8	83100000	0.105114	5	1	40279	41031	0.121618	RH
10	25330000	0.105114	5	1	40279	41031	0.121618	RH
10	39310000	0.105114	5	1	40279	41031	0.121618	RH
10	81240000	0.105114	5	1	40279	41031	0.121618	RH
10	120780000	0.105114	5	1	40279	41031	0.121618	RH
11	72420000	0.105114	5	1	40279	41031	0.121618	RH
11	84880000	0.105114	5	1	40279	41031	0.121618	RH
11	86140000	0.105114	5	1	40279	41031	0.121618	RH
11	106060000	0.105114	5	1	40279	41031	0.121618	RH
11	107160000	0.105114	5	1	40279	41031	0.121618	RH
12	75720000	0.105114	5	1	40279	41031	0.121618	RH
13	12420000	0.105114	5	1	40279	41031	0.121618	RH
13	14080000	0.105114	5	1	40279	41031	0.121618	RH
13	43540000	0.105114	5	1	40279	41031	0.121618	RH
13	58580000	0.105114	5	1	40279	41031	0.121618	RH
13	96560000	0.105114	5	1	40279	41031	0.121618	RH
13	113390000	0.105114	5	1	40279	41031	0.121618	RH
14	61540000	0.105114	5	1	40279	41031	0.121618	RH
18	6470000	0.105114	5	1	40279	41031	0.121618	RH
18	67200000	0.105114	5	1	40279	41031	0.121618	RH
20	13190000	0.105114	5	1	40279	41031	0.121618	RH
20	37040000	0.105114	5	1	40279	41031	0.121618	RH
20	73720000	0.105114	5	1	40279	41031	0.121618	RH
20	137040000	0.105114	5	1	40279	41031	0.121618	RH
1	144380000	0.105114	5	1	40279	41031	0.121618	RH
1	152050000	0.105114	5	1	40279	41031	0.121618	RH
1	155190000	0.105114	5	1	40279	41031	0.121618	RH
1	187400000	0.105114	5	1	40279	41031	0.121618	RH
2	5670000	0.105114	5	1	40279	41031	0.121618	RH
2	57230000	0.105114	5	1	40279	41031	0.121618	RH
2	130430000	0.105114	5	1	40279	41031	0.121618	RH
2	142920000	0.105114	5	1	40279	41031	0.121618	RH
2	157990000	0.105114	5	1	40279	41031	0.121618	RH
4	34620000	0.105114	5	1	40279	41031	0.121618	RH
4	45810000	0.105114	5	1	40279	41031	0.121618	RH
4	86690000	0.105114	5	1	40279	41031	0.121618	RH
4	106350000	0.105114	5	1	40279	41031	0.121618	RH
4	107780000	0.105114	5	1	40279	41031	0.121618	RH
4	116740000	0.105114	5	1	40279	41031	0.121618	RH
7	43490000	0.105114	5	1	40279	41031	0.121618	RH
7	81810000	0.105114	5	1	40279	41031	0.121618	RH
7	96790000	0.105114	5	1	40279	41031	0.121618	RH
7	97260000	0.105114	5	1	40279	41031	0.121618	RH
7	116420000	0.105114	5	1	40279	41031	0.121618	RH
7	126010000	0.105114	5	1	40279	41031	0.121618	RH
7	143790000	0.105114	5	1	40279	41031	0.121618	RH
9	55190000	0.105114	5	1	40279	41031	0.121618	RH
9	67890000	0.105114	5	1	40279	41031	0.121618	RH
16	17430000	0.105114	5	1	40279	41031	0.121618	RH
16	36750000	0.105114	5	1	40279	41031	0.121618	RH
16	44370000	0.105114	5	1	40279	41031	0.121618	RH
16	78490000	0.105114	5	1	40279	41031	0.121618	RH
19	5310000	0.105114	5	1	40279	41031	0.121618	RH
19	41570000	0.105114	5	1	40279	41031	0.121618	RH
19	60940000	0.105114	5	1	40279	41031	0.121618	RH
8	111610000	0.106011	16	9	40268	41023	0.165088	RH
2	156240000	0.107445	8	3	40276	41029	0.142436	RH
2	164030000	0.107445	8	3	40276	41029	0.142436	RH
4	97770000	0.107445	8	3	40276	41029	0.142436	RH
4	152400000	0.107445	8	3	40276	41029	0.142436	RH
19	7160000	0.107445	8	3	40276	41029	0.142436	RH
19	43660000	0.107445	8	3	40276	41029	0.142436	RH
5	35000000	0.107445	8	3	40276	41029	0.142436	RH
5	138170000	0.107445	8	3	40276	41029	0.142436	RH
5	151360000	0.107445	8	3	40276	41029	0.142436	RH
11	21130000	0.107445	8	3	40276	41029	0.142436	RH
13	46680000	0.107445	8	3	40276	41029	0.142436	RH
13	52020000	0.107445	8	3	40276	41029	0.142436	RH
17	12140000	0.107445	8	3	40276	41029	0.142436	RH
17	55960000	0.107445	8	3	40276	41029	0.142436	RH
3	52400000	0.107445	8	3	40276	41029	0.142436	RH
3	121420000	0.107445	8	3	40276	41029	0.142436	RH
8	27060000	0.107445	8	3	40276	41029	0.142436	RH
8	126910000	0.107445	8	3	40276	41029	0.142436	RH
12	79390000	0.107445	8	3	40276	41029	0.142436	RH
14	70430000	0.107445	8	3	40276	41029	0.142436	RH
20	159610000	0.107445	8	3	40276	41029	0.142436	RH
11	103300000	0.109382	11	19	40273	41013	0.200978	LH
1	80690000	0.111278	12	6	40272	41026	0.163422	RH
2	120580000	0.111278	12	6	40272	41026	0.163422	RH
6	135330000	0.111278	12	6	40272	41026	0.163422	RH
12	32110000	0.111278	12	6	40272	41026	0.163422	RH
14	76530000	0.111278	12	6	40272	41026	0.163422	RH
5	121570000	0.111278	12	6	40272	41026	0.163422	RH
11	4960000	0.111278	12	6	40272	41026	0.163422	RH
11	70830000	0.111278	12	6	40272	41026	0.163422	RH
15	72880000	0.111278	12	6	40272	41026	0.163422	RH
6	87720000	0.111934	5	11	40279	41021	0.210379	LH
11	107490000	0.111934	5	11	40279	41021	0.210379	LH
12	80850000	0.111934	5	11	40279	41021	0.210379	LH
16	45700000	0.111934	5	11	40279	41021	0.210379	LH
7	99080000	0.111934	5	11	40279	41021	0.210379	LH
5	20950000	0.111934	5	11	40279	41021	0.210379	LH
9	44350000	0.111934	5	11	40279	41021	0.210379	LH
1	191570000	0.111934	5	11	40279	41021	0.210379	LH
13	120270000	0.111934	5	11	40279	41021	0.210379	LH
14	45050000	0.111934	5	11	40279	41021	0.210379	LH
13	101660000	0.113276	8	15	40276	41017	0.21042	LH
12	99580000	0.113276	8	15	40276	41017	0.21042	LH
9	109040000	0.113276	8	15	40276	41017	0.21042	LH
10	94830000	0.113276	8	15	40276	41017	0.21042	LH
1	69610000	0.113738	1	5	40283	41027	0.218852	LH
8	10600000	0.113738	1	5	40283	41027	0.218852	LH
8	25160000	0.113738	1	5	40283	41027	0.218852	LH
8	36090000	0.113738	1	5	40283	41027	0.218852	LH
8	83200000	0.113738	1	5	40283	41027	0.218852	LH
8	86660000	0.113738	1	5	40283	41027	0.218852	LH
13	13980000	0.113738	1	5	40283	41027	0.218852	LH
13	51380000	0.113738	1	5	40283	41027	0.218852	LH
13	93720000	0.113738	1	5	40283	41027	0.218852	LH
14	7920000	0.113738	1	5	40283	41027	0.218852	LH
14	69500000	0.113738	1	5	40283	41027	0.218852	LH
14	75710000	0.113738	1	5	40283	41027	0.218852	LH
19	4590000	0.113738	1	5	40283	41027	0.218852	LH
19	27150000	0.113738	1	5	40283	41027	0.218852	LH
19	53730000	0.113738	1	5	40283	41027	0.218852	LH
19	60840000	0.113738	1	5	40283	41027	0.218852	LH
19	61220000	0.113738	1	5	40283	41027	0.218852	LH
7	30180000	0.113738	1	5	40283	41027	0.218852	LH
7	118510000	0.113738	1	5	40283	41027	0.218852	LH
7	133660000	0.113738	1	5	40283	41027	0.218852	LH
10	75450000	0.113738	1	5	40283	41027	0.218852	LH
10	98780000	0.113738	1	5	40283	41027	0.218852	LH
10	108070000	0.113738	1	5	40283	41027	0.218852	LH
17	8050000	0.113738	1	5	40283	41027	0.218852	LH
17	12840000	0.113738	1	5	40283	41027	0.218852	LH
17	31950000	0.113738	1	5	40283	41027	0.218852	LH
17	65960000	0.113738	1	5	40283	41027	0.218852	LH
17	83640000	0.113738	1	5	40283	41027	0.218852	LH
2	25290000	0.113738	1	5	40283	41027	0.218852	LH
2	60100000	0.113738	1	5	40283	41027	0.218852	LH
2	93530000	0.113738	1	5	40283	41027	0.218852	LH
2	171120000	0.113738	1	5	40283	41027	0.218852	LH
3	52980000	0.113738	1	5	40283	41027	0.218852	LH
3	65910000	0.113738	1	5	40283	41027	0.218852	LH
3	75340000	0.113738	1	5	40283	41027	0.218852	LH
3	129480000	0.113738	1	5	40283	41027	0.218852	LH
3	145600000	0.113738	1	5	40283	41027	0.218852	LH
5	53290000	0.113738	1	5	40283	41027	0.218852	LH
5	92150000	0.113738	1	5	40283	41027	0.218852	LH
5	104090000	0.113738	1	5	40283	41027	0.218852	LH
5	135450000	0.113738	1	5	40283	41027	0.218852	LH
9	99140000	0.113738	1	5	40283	41027	0.218852	LH
9	116830000	0.113738	1	5	40283	41027	0.218852	LH
4	3480000	0.113738	1	5	40283	41027	0.218852	LH
4	58900000	0.113738	1	5	40283	41027	0.218852	LH
4	107680000	0.113738	1	5	40283	41027	0.218852	LH
4	119290000	0.113738	1	5	40283	41027	0.218852	LH
4	148010000	0.113738	1	5	40283	41027	0.218852	LH
4	155590000	0.113738	1	5	40283	41027	0.218852	LH
4	155760000	0.113738	1	5	40283	41027	0.218852	LH
6	7900000	0.113738	1	5	40283	41027	0.218852	LH
6	49260000	0.113738	1	5	40283	41027	0.218852	LH
6	70890000	0.113738	1	5	40283	41027	0.218852	LH
6	112550000	0.113738	1	5	40283	41027	0.218852	LH
6	124510000	0.113738	1	5	40283	41027	0.218852	LH
6	137610000	0.113738	1	5	40283	41027	0.218852	LH
11	49870000	0.113738	1	5	40283	41027	0.218852	LH
11	60170000	0.113738	1	5	40283	41027	0.218852	LH
11	74630000	0.113738	1	5	40283	41027	0.218852	LH
11	109640000	0.113738	1	5	40283	41027	0.218852	LH
11	110390000	0.113738	1	5	40283	41027	0.218852	LH
12	17910000	0.113738	1	5	40283	41027	0.218852	LH
12	51790000	0.113738	1	5	40283	41027	0.218852	LH
12	83030000	0.113738	1	5	40283	41027	0.218852	LH
12	98660000	0.113738	1	5	40283	41027	0.218852	LH
12	109030000	0.113738	1	5	40283	41027	0.218852	LH
15	77910000	0.113738	1	5	40283	41027	0.218852	LH
15	81790000	0.113738	1	5	40283	41027	0.218852	LH
16	4840000	0.113738	1	5	40283	41027	0.218852	LH
16	27360000	0.113738	1	5	40283	41027	0.218852	LH
20	71480000	0.113738	1	5	40283	41027	0.218852	LH
20	77460000	0.113738	1	5	40283	41027	0.218852	LH
20	155160000	0.113738	1	5	40283	41027	0.218852	LH
18	34520000	0.113738	1	5	40283	41027	0.218852	LH
18	75500000	0.113738	1	5	40283	41027	0.218852	LH
18	84990000	0.113738	1	5	40283	41027	0.218852	LH
8	88260000	0.114296	17	10	40267	41022	0.181301	RH
1	191470000	0.114296	17	10	40267	41022	0.181301	RH
2	79160000	0.114296	17	10	40267	41022	0.181301	RH
4	10930000	0.114296	17	10	40267	41022	0.181301	RH
10	62470000	0.116632	16	25	40268	41007	0.211702	LH
2	91040000	0.117603	12	20	40272	41012	0.215859	LH
18	34070000	0.119304	3	8	40281	41024	0.226749	LH
18	39420000	0.119304	3	8	40281	41024	0.226749	LH
18	64490000	0.119304	3	8	40281	41024	0.226749	LH
4	40810000	0.119304	3	8	40281	41024	0.226749	LH
4	47330000	0.119304	3	8	40281	41024	0.226749	LH
4	98160000	0.119304	3	8	40281	41024	0.226749	LH
6	55380000	0.119304	3	8	40281	41024	0.226749	LH
12	32950000	0.119304	3	8	40281	41024	0.226749	LH
2	23060000	0.119304	3	8	40281	41024	0.226749	LH
2	93190000	0.119304	3	8	40281	41024	0.226749	LH
2	155930000	0.119304	3	8	40281	41024	0.226749	LH
3	86170000	0.119304	3	8	40281	41024	0.226749	LH
3	103860000	0.119304	3	8	40281	41024	0.226749	LH
5	140930000	0.119304	3	8	40281	41024	0.226749	LH
10	120500000	0.119304	3	8	40281	41024	0.226749	LH
17	47800000	0.119304	3	8	40281	41024	0.226749	LH
17	50440000	0.119304	3	8	40281	41024	0.226749	LH
17	51880000	0.119304	3	8	40281	41024	0.226749	LH
17	73090000	0.119304	3	8	40281	41024	0.226749	LH
1	190880000	0.119304	3	8	40281	41024	0.226749	LH
8	117240000	0.119304	3	8	40281	41024	0.226749	LH
13	21720000	0.119304	3	8	40281	41024	0.226749	LH
1	9550000	0.121578	3	0	40281	41032	0.121578	RH
1	24730000	0.121578	3	0	40281	41032	0.121578	RH
1	43100000	0.121578	3	0	40281	41032	0.121578	RH
1	61730000	0.121578	3	0	40281	41032	0.121578	RH
1	66870000	0.121578	3	0	40281	41032	0.121578	RH
1	79660000	0.121578	3	0	40281	41032	0.121578	RH
1	92370000	0.121578	3	0	40281	41032	0.121578	RH
1	118280000	0.121578	3	0	40281	41032	0.121578	RH
1	120470000	0.121578	3	0	40281	41032	0.121578	RH
1	122730000	0.121578	3	0	40281	41032	0.121578	RH
1	137860000	0.121578	3	0	40281	41032	0.121578	RH
1	143760000	0.121578	3	0	40281	41032	0.121578	RH
1	153130000	0.121578	3	0	40281	41032	0.121578	RH
1	157360000	0.121578	3	0	40281	41032	0.121578	RH
1	157650000	0.121578	3	0	40281	41032	0.121578	RH
1	162610000	0.121578	3	0	40281	41032	0.121578	RH
1	181070000	0.121578	3	0	40281	41032	0.121578	RH
1	182460000	0.121578	3	0	40281	41032	0.121578	RH
1	190390000	0.121578	3	0	40281	41032	0.121578	RH
2	8960000	0.121578	3	0	40281	41032	0.121578	RH
2	11440000	0.121578	3	0	40281	41032	0.121578	RH
2	29390000	0.121578	3	0	40281	41032	0.121578	RH
2	44760000	0.121578	3	0	40281	41032	0.121578	RH
2	51590000	0.121578	3	0	40281	41032	0.121578	RH
2	51720000	0.121578	3	0	40281	41032	0.121578	RH
2	51890000	0.121578	3	0	40281	41032	0.121578	RH
2	52780000	0.121578	3	0	40281	41032	0.121578	RH
2	62340000	0.121578	3	0	40281	41032	0.121578	RH
2	72030000	0.121578	3	0	40281	41032	0.121578	RH
2	73540000	0.121578	3	0	40281	41032	0.121578	RH
2	83960000	0.121578	3	0	40281	41032	0.121578	RH
2	90990000	0.121578	3	0	40281	41032	0.121578	RH
2	107860000	0.121578	3	0	40281	41032	0.121578	RH
2	109750000	0.121578	3	0	40281	41032	0.121578	RH
2	120060000	0.121578	3	0	40281	41032	0.121578	RH
2	122460000	0.121578	3	0	40281	41032	0.121578	RH
2	125810000	0.121578	3	0	40281	41032	0.121578	RH
2	131070000	0.121578	3	0	40281	41032	0.121578	RH
2	145160000	0.121578	3	0	40281	41032	0.121578	RH
2	146500000	0.121578	3	0	40281	41032	0.121578	RH
2	160290000	0.121578	3	0	40281	41032	0.121578	RH
2	161120000	0.121578	3	0	40281	41032	0.121578	RH
2	173470000	0.121578	3	0	40281	41032	0.121578	RH
4	9400000	0.121578	3	0	40281	41032	0.121578	RH
4	17950000	0.121578	3	0	40281	41032	0.121578	RH
4	19910000	0.121578	3	0	40281	41032	0.121578	RH
4	31850000	0.121578	3	0	40281	41032	0.121578	RH
4	33510000	0.121578	3	0	40281	41032	0.121578	RH
4	46220000	0.121578	3	0	40281	41032	0.121578	RH
4	49540000	0.121578	3	0	40281	41032	0.121578	RH
4	56120000	0.121578	3	0	40281	41032	0.121578	RH
4	63010000	0.121578	3	0	40281	41032	0.121578	RH
4	75220000	0.121578	3	0	40281	41032	0.121578	RH
4	82660000	0.121578	3	0	40281	41032	0.121578	RH
4	118180000	0.121578	3	0	40281	41032	0.121578	RH
4	123040000	0.121578	3	0	40281	41032	0.121578	RH
4	125990000	0.121578	3	0	40281	41032	0.121578	RH
4	131700000	0.121578	3	0	40281	41032	0.121578	RH
4	133440000	0.121578	3	0	40281	41032	0.121578	RH
4	136860000	0.121578	3	0	40281	41032	0.121578	RH
4	151890000	0.121578	3	0	40281	41032	0.121578	RH
7	29450000	0.121578	3	0	40281	41032	0.121578	RH
7	30130000	0.121578	3	0	40281	41032	0.121578	RH
7	33530000	0.121578	3	0	40281	41032	0.121578	RH
7	35610000	0.121578	3	0	40281	41032	0.121578	RH
7	81570000	0.121578	3	0	40281	41032	0.121578	RH
7	90130000	0.121578	3	0	40281	41032	0.121578	RH
7	101830000	0.121578	3	0	40281	41032	0.121578	RH
7	102500000	0.121578	3	0	40281	41032	0.121578	RH
7	110310000	0.121578	3	0	40281	41032	0.121578	RH
7	113640000	0.121578	3	0	40281	41032	0.121578	RH
7	121980000	0.121578	3	0	40281	41032	0.121578	RH
7	125310000	0.121578	3	0	40281	41032	0.121578	RH
7	133880000	0.121578	3	0	40281	41032	0.121578	RH
7	142910000	0.121578	3	0	40281	41032	0.121578	RH
9	7370000	0.121578	3	0	40281	41032	0.121578	RH
9	13800000	0.121578	3	0	40281	41032	0.121578	RH
9	14030000	0.121578	3	0	40281	41032	0.121578	RH
9	15360000	0.121578	3	0	40281	41032	0.121578	RH
9	15840000	0.121578	3	0	40281	41032	0.121578	RH
9	25550000	0.121578	3	0	40281	41032	0.121578	RH
9	31170000	0.121578	3	0	40281	41032	0.121578	RH
9	37630000	0.121578	3	0	40281	41032	0.121578	RH
9	47710000	0.121578	3	0	40281	41032	0.121578	RH
9	57480000	0.121578	3	0	40281	41032	0.121578	RH
9	75590000	0.121578	3	0	40281	41032	0.121578	RH
9	83610000	0.121578	3	0	40281	41032	0.121578	RH
9	88480000	0.121578	3	0	40281	41032	0.121578	RH
9	88790000	0.121578	3	0	40281	41032	0.121578	RH
9	90160000	0.121578	3	0	40281	41032	0.121578	RH
9	102820000	0.121578	3	0	40281	41032	0.121578	RH
9	104290000	0.121578	3	0	40281	41032	0.121578	RH
9	112400000	0.121578	3	0	40281	41032	0.121578	RH
9	115680000	0.121578	3	0	40281	41032	0.121578	RH
19	3270000	0.121578	3	0	40281	41032	0.121578	RH
19	21380000	0.121578	3	0	40281	41032	0.121578	RH
19	26080000	0.121578	3	0	40281	41032	0.121578	RH
19	38360000	0.121578	3	0	40281	41032	0.121578	RH
19	38890000	0.121578	3	0	40281	41032	0.121578	RH
19	41760000	0.121578	3	0	40281	41032	0.121578	RH
19	54660000	0.121578	3	0	40281	41032	0.121578	RH
19	55350000	0.121578	3	0	40281	41032	0.121578	RH
19	57050000	0.121578	3	0	40281	41032	0.121578	RH
19	57570000	0.121578	3	0	40281	41032	0.121578	RH
19	60310000	0.121578	3	0	40281	41032	0.121578	RH
5	3720000	0.121578	3	0	40281	41032	0.121578	RH
5	11460000	0.121578	3	0	40281	41032	0.121578	RH
5	30210000	0.121578	3	0	40281	41032	0.121578	RH
5	33750000	0.121578	3	0	40281	41032	0.121578	RH
5	43800000	0.121578	3	0	40281	41032	0.121578	RH
5	67350000	0.121578	3	0	40281	41032	0.121578	RH
5	79480000	0.121578	3	0	40281	41032	0.121578	RH
5	93050000	0.121578	3	0	40281	41032	0.121578	RH
5	100170000	0.121578	3	0	40281	41032	0.121578	RH
5	105850000	0.121578	3	0	40281	41032	0.121578	RH
5	113660000	0.121578	3	0	40281	41032	0.121578	RH
5	114310000	0.121578	3	0	40281	41032	0.121578	RH
5	144180000	0.121578	3	0	40281	41032	0.121578	RH
10	7350000	0.121578	3	0	40281	41032	0.121578	RH
10	17230000	0.121578	3	0	40281	41032	0.121578	RH
10	26310000	0.121578	3	0	40281	41032	0.121578	RH
10	28730000	0.121578	3	0	40281	41032	0.121578	RH
10	34440000	0.121578	3	0	40281	41032	0.121578	RH
10	43340000	0.121578	3	0	40281	41032	0.121578	RH
10	59200000	0.121578	3	0	40281	41032	0.121578	RH
10	59750000	0.121578	3	0	40281	41032	0.121578	RH
10	61420000	0.121578	3	0	40281	41032	0.121578	RH
10	68800000	0.121578	3	0	40281	41032	0.121578	RH
10	82620000	0.121578	3	0	40281	41032	0.121578	RH
10	84970000	0.121578	3	0	40281	41032	0.121578	RH
10	86980000	0.121578	3	0	40281	41032	0.121578	RH
10	94420000	0.121578	3	0	40281	41032	0.121578	RH
10	110780000	0.121578	3	0	40281	41032	0.121578	RH
11	4490000	0.121578	3	0	40281	41032	0.121578	RH
11	25120000	0.121578	3	0	40281	41032	0.121578	RH
11	29750000	0.121578	3	0	40281	41032	0.121578	RH
11	35850000	0.121578	3	0	40281	41032	0.121578	RH
11	44340000	0.121578	3	0	40281	41032	0.121578	RH
11	45500000	0.121578	3	0	40281	41032	0.121578	RH
11	52410000	0.121578	3	0	40281	41032	0.121578	RH
11	58280000	0.121578	3	0	40281	41032	0.121578	RH
11	60730000	0.121578	3	0	40281	41032	0.121578	RH
11	79790000	0.121578	3	0	40281	41032	0.121578	RH
11	83920000	0.121578	3	0	40281	41032	0.121578	RH
11	114720000	0.121578	3	0	40281	41032	0.121578	RH
13	3480000	0.121578	3	0	40281	41032	0.121578	RH
13	5270000	0.121578	3	0	40281	41032	0.121578	RH
13	24200000	0.121578	3	0	40281	41032	0.121578	RH
13	33960000	0.121578	3	0	40281	41032	0.121578	RH
13	38670000	0.121578	3	0	40281	41032	0.121578	RH
13	39730000	0.121578	3	0	40281	41032	0.121578	RH
13	48510000	0.121578	3	0	40281	41032	0.121578	RH
13	55750000	0.121578	3	0	40281	41032	0.121578	RH
13	56660000	0.121578	3	0	40281	41032	0.121578	RH
13	58120000	0.121578	3	0	40281	41032	0.121578	RH
13	62090000	0.121578	3	0	40281	41032	0.121578	RH
13	66670000	0.121578	3	0	40281	41032	0.121578	RH
13	67140000	0.121578	3	0	40281	41032	0.121578	RH
13	70610000	0.121578	3	0	40281	41032	0.121578	RH
13	92290000	0.121578	3	0	40281	41032	0.121578	RH
13	99060000	0.121578	3	0	40281	41032	0.121578	RH
13	100360000	0.121578	3	0	40281	41032	0.121578	RH
13	104070000	0.121578	3	0	40281	41032	0.121578	RH
13	108270000	0.121578	3	0	40281	41032	0.121578	RH
13	120070000	0.121578	3	0	40281	41032	0.121578	RH
15	25180000	0.121578	3	0	40281	41032	0.121578	RH
15	25500000	0.121578	3	0	40281	41032	0.121578	RH
15	35440000	0.121578	3	0	40281	41032	0.121578	RH
15	46550000	0.121578	3	0	40281	41032	0.121578	RH
15	64370000	0.121578	3	0	40281	41032	0.121578	RH
15	73460000	0.121578	3	0	40281	41032	0.121578	RH
15	75940000	0.121578	3	0	40281	41032	0.121578	RH
15	81330000	0.121578	3	0	40281	41032	0.121578	RH
15	91130000	0.121578	3	0	40281	41032	0.121578	RH
15	91310000	0.121578	3	0	40281	41032	0.121578	RH
15	93470000	0.121578	3	0	40281	41032	0.121578	RH
15	96980000	0.121578	3	0	40281	41032	0.121578	RH
15	98690000	0.121578	3	0	40281	41032	0.121578	RH
17	3710000	0.121578	3	0	40281	41032	0.121578	RH
17	6230000	0.121578	3	0	40281	41032	0.121578	RH
17	8940000	0.121578	3	0	40281	41032	0.121578	RH
17	20900000	0.121578	3	0	40281	41032	0.121578	RH
17	25270000	0.121578	3	0	40281	41032	0.121578	RH
17	43290000	0.121578	3	0	40281	41032	0.121578	RH
17	45360000	0.121578	3	0	40281	41032	0.121578	RH
17	52560000	0.121578	3	0	40281	41032	0.121578	RH
17	62640000	0.121578	3	0	40281	41032	0.121578	RH
17	74950000	0.121578	3	0	40281	41032	0.121578	RH
17	78300000	0.121578	3	0	40281	41032	0.121578	RH
17	79880000	0.121578	3	0	40281	41032	0.121578	RH
17	81050000	0.121578	3	0	40281	41032	0.121578	RH
17	83410000	0.121578	3	0	40281	41032	0.121578	RH
17	89220000	0.121578	3	0	40281	41032	0.121578	RH
3	19670000	0.121578	3	0	40281	41032	0.121578	RH
3	30620000	0.121578	3	0	40281	41032	0.121578	RH
3	37670000	0.121578	3	0	40281	41032	0.121578	RH
3	51920000	0.121578	3	0	40281	41032	0.121578	RH
3	69730000	0.121578	3	0	40281	41032	0.121578	RH
3	75500000	0.121578	3	0	40281	41032	0.121578	RH
3	134400000	0.121578	3	0	40281	41032	0.121578	RH
3	148640000	0.121578	3	0	40281	41032	0.121578	RH
3	152810000	0.121578	3	0	40281	41032	0.121578	RH
3	159460000	0.121578	3	0	40281	41032	0.121578	RH
6	6270000	0.121578	3	0	40281	41032	0.121578	RH
6	23070000	0.121578	3	0	40281	41032	0.121578	RH
6	31670000	0.121578	3	0	40281	41032	0.121578	RH
6	34430000	0.121578	3	0	40281	41032	0.121578	RH
6	37670000	0.121578	3	0	40281	41032	0.121578	RH
6	50950000	0.121578	3	0	40281	41032	0.121578	RH
6	60900000	0.121578	3	0	40281	41032	0.121578	RH
6	71590000	0.121578	3	0	40281	41032	0.121578	RH
6	85100000	0.121578	3	0	40281	41032	0.121578	RH
6	86090000	0.121578	3	0	40281	41032	0.121578	RH
6	89260000	0.121578	3	0	40281	41032	0.121578	RH
6	97860000	0.121578	3	0	40281	41032	0.121578	RH
6	103390000	0.121578	3	0	40281	41032	0.121578	RH
6	115460000	0.121578	3	0	40281	41032	0.121578	RH
6	119130000	0.121578	3	0	40281	41032	0.121578	RH
6	124120000	0.121578	3	0	40281	41032	0.121578	RH
6	127630000	0.121578	3	0	40281	41032	0.121578	RH
6	130190000	0.121578	3	0	40281	41032	0.121578	RH
6	138100000	0.121578	3	0	40281	41032	0.121578	RH
6	140290000	0.121578	3	0	40281	41032	0.121578	RH
6	140720000	0.121578	3	0	40281	41032	0.121578	RH
6	143510000	0.121578	3	0	40281	41032	0.121578	RH
6	146290000	0.121578	3	0	40281	41032	0.121578	RH
8	40540000	0.121578	3	0	40281	41032	0.121578	RH
8	40970000	0.121578	3	0	40281	41032	0.121578	RH
8	46270000	0.121578	3	0	40281	41032	0.121578	RH
8	54050000	0.121578	3	0	40281	41032	0.121578	RH
8	61890000	0.121578	3	0	40281	41032	0.121578	RH
8	78550000	0.121578	3	0	40281	41032	0.121578	RH
8	80640000	0.121578	3	0	40281	41032	0.121578	RH
8	81690000	0.121578	3	0	40281	41032	0.121578	RH
8	96520000	0.121578	3	0	40281	41032	0.121578	RH
8	110630000	0.121578	3	0	40281	41032	0.121578	RH
8	124650000	0.121578	3	0	40281	41032	0.121578	RH
8	127990000	0.121578	3	0	40281	41032	0.121578	RH
12	4500000	0.121578	3	0	40281	41032	0.121578	RH
12	9080000	0.121578	3	0	40281	41032	0.121578	RH
12	21170000	0.121578	3	0	40281	41032	0.121578	RH
12	41240000	0.121578	3	0	40281	41032	0.121578	RH
12	49770000	0.121578	3	0	40281	41032	0.121578	RH
12	52260000	0.121578	3	0	40281	41032	0.121578	RH
12	65020000	0.121578	3	0	40281	41032	0.121578	RH
12	84480000	0.121578	3	0	40281	41032	0.121578	RH
12	91640000	0.121578	3	0	40281	41032	0.121578	RH
12	98390000	0.121578	3	0	40281	41032	0.121578	RH
12	99860000	0.121578	3	0	40281	41032	0.121578	RH
12	102110000	0.121578	3	0	40281	41032	0.121578	RH
12	105790000	0.121578	3	0	40281	41032	0.121578	RH
12	111500000	0.121578	3	0	40281	41032	0.121578	RH
12	114720000	0.121578	3	0	40281	41032	0.121578	RH
12	118360000	0.121578	3	0	40281	41032	0.121578	RH
14	7730000	0.121578	3	0	40281	41032	0.121578	RH
14	17430000	0.121578	3	0	40281	41032	0.121578	RH
14	19370000	0.121578	3	0	40281	41032	0.121578	RH
14	56220000	0.121578	3	0	40281	41032	0.121578	RH
14	71170000	0.121578	3	0	40281	41032	0.121578	RH
14	75590000	0.121578	3	0	40281	41032	0.121578	RH
14	77700000	0.121578	3	0	40281	41032	0.121578	RH
14	87380000	0.121578	3	0	40281	41032	0.121578	RH
14	105380000	0.121578	3	0	40281	41032	0.121578	RH
14	120870000	0.121578	3	0	40281	41032	0.121578	RH
14	122610000	0.121578	3	0	40281	41032	0.121578	RH
18	3000000	0.121578	3	0	40281	41032	0.121578	RH
18	11980000	0.121578	3	0	40281	41032	0.121578	RH
18	15950000	0.121578	3	0	40281	41032	0.121578	RH
18	41920000	0.121578	3	0	40281	41032	0.121578	RH
18	46910000	0.121578	3	0	40281	41032	0.121578	RH
18	53710000	0.121578	3	0	40281	41032	0.121578	RH
18	54300000	0.121578	3	0	40281	41032	0.121578	RH
18	56860000	0.121578	3	0	40281	41032	0.121578	RH
18	60580000	0.121578	3	0	40281	41032	0.121578	RH
18	61440000	0.121578	3	0	40281	41032	0.121578	RH
18	74040000	0.121578	3	0	40281	41032	0.121578	RH
18	83310000	0.121578	3	0	40281	41032	0.121578	RH
18	88980000	0.121578	3	0	40281	41032	0.121578	RH
18	90560000	0.121578	3	0	40281	41032	0.121578	RH
20	11950000	0.121578	3	0	40281	41032	0.121578	RH
20	12350000	0.121578	3	0	40281	41032	0.121578	RH
20	20780000	0.121578	3	0	40281	41032	0.121578	RH
20	42390000	0.121578	3	0	40281	41032	0.121578	RH
20	53190000	0.121578	3	0	40281	41032	0.121578	RH
20	75770000	0.121578	3	0	40281	41032	0.121578	RH
20	77330000	0.121578	3	0	40281	41032	0.121578	RH
20	77600000	0.121578	3	0	40281	41032	0.121578	RH
20	101120000	0.121578	3	0	40281	41032	0.121578	RH
20	104010000	0.121578	3	0	40281	41032	0.121578	RH
20	106080000	0.121578	3	0	40281	41032	0.121578	RH
20	109100000	0.121578	3	0	40281	41032	0.121578	RH
20	135700000	0.121578	3	0	40281	41032	0.121578	RH
20	140600000	0.121578	3	0	40281	41032	0.121578	RH
20	146240000	0.121578	3	0	40281	41032	0.121578	RH
16	4150000	0.121578	3	0	40281	41032	0.121578	RH
16	5180000	0.121578	3	0	40281	41032	0.121578	RH
16	20520000	0.121578	3	0	40281	41032	0.121578	RH
16	24010000	0.121578	3	0	40281	41032	0.121578	RH
16	26010000	0.121578	3	0	40281	41032	0.121578	RH
16	33310000	0.121578	3	0	40281	41032	0.121578	RH
16	34660000	0.121578	3	0	40281	41032	0.121578	RH
16	48840000	0.121578	3	0	40281	41032	0.121578	RH
16	51080000	0.121578	3	0	40281	41032	0.121578	RH
16	70620000	0.121578	3	0	40281	41032	0.121578	RH
16	90920000	0.121578	3	0	40281	41032	0.121578	RH
11	119140000	0.12182	24	16	40260	41016	0.207464	RH
2	65300000	0.122921	13	7	40271	41025	0.185472	RH
2	153550000	0.122921	13	7	40271	41025	0.185472	RH
9	108590000	0.122921	13	7	40271	41025	0.185472	RH
10	130320000	0.122921	13	7	40271	41025	0.185472	RH
16	23230000	0.12631	9	4	40275	41028	0.175741	RH
8	3310000	0.12631	9	4	40275	41028	0.175741	RH
12	76980000	0.12631	9	4	40275	41028	0.175741	RH
20	13680000	0.12631	9	4	40275	41028	0.175741	RH
13	41830000	0.12631	9	4	40275	41028	0.175741	RH
13	45830000	0.12631	9	4	40275	41028	0.175741	RH
13	73730000	0.12631	9	4	40275	41028	0.175741	RH
13	97750000	0.12631	9	4	40275	41028	0.175741	RH
17	21490000	0.12631	9	4	40275	41028	0.175741	RH
17	44740000	0.12631	9	4	40275	41028	0.175741	RH
1	87900000	0.12631	9	4	40275	41028	0.175741	RH
9	122280000	0.12631	9	4	40275	41028	0.175741	RH
19	5060000	0.12631	9	4	40275	41028	0.175741	RH
3	122430000	0.126913	6	12	40278	41020	0.238192	LH
5	140660000	0.126913	6	12	40278	41020	0.238192	LH
8	124280000	0.127028	25	17	40259	41015	0.21848	RH
1	13740000	0.128477	0	3	40284	41029	0.250054	LH
1	34680000	0.128477	0	3	40284	41029	0.250054	LH
1	43610000	0.128477	0	3	40284	41029	0.250054	LH
1	51900000	0.128477	0	3	40284	41029	0.250054	LH
1	62630000	0.128477	0	3	40284	41029	0.250054	LH
1	92890000	0.128477	0	3	40284	41029	0.250054	LH
1	93580000	0.128477	0	3	40284	41029	0.250054	LH
1	98500000	0.128477	0	3	40284	41029	0.250054	LH
1	139010000	0.128477	0	3	40284	41029	0.250054	LH
1	153970000	0.128477	0	3	40284	41029	0.250054	LH
1	158200000	0.128477	0	3	40284	41029	0.250054	LH
1	160400000	0.128477	0	3	40284	41029	0.250054	LH
1	179560000	0.128477	0	3	40284	41029	0.250054	LH
1	182980000	0.128477	0	3	40284	41029	0.250054	LH
1	188120000	0.128477	0	3	40284	41029	0.250054	LH
1	192150000	0.128477	0	3	40284	41029	0.250054	LH
1	194730000	0.128477	0	3	40284	41029	0.250054	LH
8	3430000	0.128477	0	3	40284	41029	0.250054	LH
8	13970000	0.128477	0	3	40284	41029	0.250054	LH
8	20380000	0.128477	0	3	40284	41029	0.250054	LH
8	25510000	0.128477	0	3	40284	41029	0.250054	LH
8	44760000	0.128477	0	3	40284	41029	0.250054	LH
8	46170000	0.128477	0	3	40284	41029	0.250054	LH
8	53470000	0.128477	0	3	40284	41029	0.250054	LH
8	56340000	0.128477	0	3	40284	41029	0.250054	LH
8	61020000	0.128477	0	3	40284	41029	0.250054	LH
8	68440000	0.128477	0	3	40284	41029	0.250054	LH
8	71860000	0.128477	0	3	40284	41029	0.250054	LH
8	81430000	0.128477	0	3	40284	41029	0.250054	LH
8	85880000	0.128477	0	3	40284	41029	0.250054	LH
8	87850000	0.128477	0	3	40284	41029	0.250054	LH
8	95350000	0.128477	0	3	40284	41029	0.250054	LH
8	120850000	0.128477	0	3	40284	41029	0.250054	LH
8	127560000	0.128477	0	3	40284	41029	0.250054	LH
13	19310000	0.128477	0	3	40284	41029	0.250054	LH
13	34250000	0.128477	0	3	40284	41029	0.250054	LH
13	34950000	0.128477	0	3	40284	41029	0.250054	LH
13	60890000	0.128477	0	3	40284	41029	0.250054	LH
13	63810000	0.128477	0	3	40284	41029	0.250054	LH
13	64150000	0.128477	0	3	40284	41029	0.250054	LH
13	67640000	0.128477	0	3	40284	41029	0.250054	LH
13	74200000	0.128477	0	3	40284	41029	0.250054	LH
13	90820000	0.128477	0	3	40284	41029	0.250054	LH
13	92830000	0.128477	0	3	40284	41029	0.250054	LH
13	95840000	0.128477	0	3	40284	41029	0.250054	LH
13	99960000	0.128477	0	3	40284	41029	0.250054	LH
13	104130000	0.128477	0	3	40284	41029	0.250054	LH
13	105010000	0.128477	0	3	40284	41029	0.250054	LH
13	111750000	0.128477	0	3	40284	41029	0.250054	LH
14	8250000	0.128477	0	3	40284	41029	0.250054	LH
14	17760000	0.128477	0	3	40284	41029	0.250054	LH
14	56320000	0.128477	0	3	40284	41029	0.250054	LH
14	77600000	0.128477	0	3	40284	41029	0.250054	LH
14	105090000	0.128477	0	3	40284	41029	0.250054	LH
18	6110000	0.128477	0	3	40284	41029	0.250054	LH
18	11700000	0.128477	0	3	40284	41029	0.250054	LH
18	23690000	0.128477	0	3	40284	41029	0.250054	LH
18	31970000	0.128477	0	3	40284	41029	0.250054	LH
18	55810000	0.128477	0	3	40284	41029	0.250054	LH
18	65060000	0.128477	0	3	40284	41029	0.250054	LH
18	77720000	0.128477	0	3	40284	41029	0.250054	LH
18	79120000	0.128477	0	3	40284	41029	0.250054	LH
18	79350000	0.128477	0	3	40284	41029	0.250054	LH
18	81860000	0.128477	0	3	40284	41029	0.250054	LH
19	7550000	0.128477	0	3	40284	41029	0.250054	LH
19	20630000	0.128477	0	3	40284	41029	0.250054	LH
19	21480000	0.128477	0	3	40284	41029	0.250054	LH
19	23410000	0.128477	0	3	40284	41029	0.250054	LH
19	24280000	0.128477	0	3	40284	41029	0.250054	LH
19	28470000	0.128477	0	3	40284	41029	0.250054	LH
19	31150000	0.128477	0	3	40284	41029	0.250054	LH
19	38200000	0.128477	0	3	40284	41029	0.250054	LH
19	44030000	0.128477	0	3	40284	41029	0.250054	LH
19	55690000	0.128477	0	3	40284	41029	0.250054	LH
4	5960000	0.128477	0	3	40284	41029	0.250054	LH
4	6310000	0.128477	0	3	40284	41029	0.250054	LH
4	32610000	0.128477	0	3	40284	41029	0.250054	LH
4	35340000	0.128477	0	3	40284	41029	0.250054	LH
4	40380000	0.128477	0	3	40284	41029	0.250054	LH
4	96760000	0.128477	0	3	40284	41029	0.250054	LH
4	103020000	0.128477	0	3	40284	41029	0.250054	LH
4	105110000	0.128477	0	3	40284	41029	0.250054	LH
4	105330000	0.128477	0	3	40284	41029	0.250054	LH
4	109460000	0.128477	0	3	40284	41029	0.250054	LH
4	111780000	0.128477	0	3	40284	41029	0.250054	LH
4	115600000	0.128477	0	3	40284	41029	0.250054	LH
4	116840000	0.128477	0	3	40284	41029	0.250054	LH
4	120360000	0.128477	0	3	40284	41029	0.250054	LH
4	123900000	0.128477	0	3	40284	41029	0.250054	LH
4	125890000	0.128477	0	3	40284	41029	0.250054	LH
4	154360000	0.128477	0	3	40284	41029	0.250054	LH
6	11880000	0.128477	0	3	40284	41029	0.250054	LH
6	14050000	0.128477	0	3	40284	41029	0.250054	LH
6	35230000	0.128477	0	3	40284	41029	0.250054	LH
6	52970000	0.128477	0	3	40284	41029	0.250054	LH
6	54260000	0.128477	0	3	40284	41029	0.250054	LH
6	58600000	0.128477	0	3	40284	41029	0.250054	LH
[truncated: 8,647 more rows]
