# Supplementary material for: Subclonal mutation selection in mouse lymphomagenesis identifies known cancer loci and suggests novel candidates
Source: Nat Commun. 2018 Jul 9;9:2649. doi: 10.1038/s41467-018-05069-9 (PMC6037733; doi:10.1038/s41467-018-05069-9)
Supplement: Supplementary file 8 — Supplementary Data 5 [file 41467_2018_5069_MOESM8_ESM.xlsx]

## Sheet: Sheet1
Ensembl Gene ID	Chr	Gene Start (bp)	Gene End (bp)	Gene Symbol	Adjacent candidates	Bias	mm10 region
ENSMUSG00000101009	14	76672963	76687169	1700108F19Rik	Serp2	Late stage	chr14:76622963-76737169	Legend: Combined list of all candidate genes implicated by one or more criteria in the genome wide scans of subclonal mutation selection.
ENSMUSG00000029695	6	23072173	23132986	Aass		Strand bias	chr6:23022173-23182986
ENSMUSG00000024030	17	31057698	31115777	Abcg1	Umodl1	Late stage	chr17:31007698-31165777
ENSMUSG00000029772	6	29768011	29912310	Ahcyl2	Smo	Late stage	chr6:29718011-29962310
ENSMUSG00000019986	10	20952547	21080428	Ahi1	Myb	Late stage, Strand bias	chr10:20902547-21130428
ENSMUSG00000019866	10	43950307	44148853	Aim1	Qrsl1, Rtn4ip1	BCL2	chr10:43900307-44198853
ENSMUSG00000012123	4	134065912	134092504	Aim1l	Aim1l	BCL2	chr4:134015912-134142504
ENSMUSG00000004056	7	27591552	27640826	Akt2		Late stage	chr7:27541552-27690826
ENSMUSG00000025899	9	3335478	3387050	Alkbh8		Late stage, Strand bias	chr9:3285478-3437050
ENSMUSG00000024803	19	36111965	36119844	Ankrd1	Pcgf5	Late stage	chr19:36061965-36169844
ENSMUSG00000014496	14	31700015	31830415	Ankrd28	Btd, Hacl1	Late stage	chr14:31650015-31880415
ENSMUSG00000015749	3	95929246	95947390	Anp32e	Plekho1	B cell	chr3:95879246-95997390
ENSMUSG00000032812	7	101348067	101412586	Arap1	Pde2a, Mir139	BCL2	chr7:101298067-101462586
ENSMUSG00000044147	12	69372150	69375979	Arf6	Sos2, Nemf	Late stage	chr12:69322150-69425979
ENSMUSG00000034255	11	103331497	103363692	Arhgap27	Map3k14	Late stage	chr11:103281497-103413692
ENSMUSG00000071176	8	14911663	15001085	Arhgef10	Kbtbd11, Myom2	Late stage	chr8:14861663-15051085
ENSMUSG00000071324	10	41914990	42018442	Armc2		Late stage, T cell	chr10:41864990-42068442
ENSMUSG00000022377	15	64086857	64382919	Asap1	Gsdmcl1, Pvt1	Late stage, Strand bias	chr15:64036857-64432919
ENSMUSG00000033161	3	101576219	101604684	Atp1a1		Late stage	chr3:101526219-101654684
ENSMUSG00000032412	9	96332655	96364442	Atp1b3	Tfdp2	BCL2	chr9:96282655-96414442
ENSMUSG00000028238	4	19876841	19922605	ATP6V0D2	Wwp1	Strand bias	chr4:19826841-19972605
ENSMUSG00000021460	13	52835119	52929681	Auh	Syk, Sykb	Late stage	chr13:52785119-52979681
ENSMUSG00000040270	4	32238804	32586108	Bach2		Late stage	chr4:32188804-32636108
ENSMUSG00000057789	17	27019810	27029009	Bak1	Ggnbp1	Strand bias	chr17:26969810-27079009
ENSMUSG00000034266	12	85686669	85709087	Batf	Jdp2	Late stage, Strand bias, Wild type	chr12:85636669-85759087
ENSMUSG00000002748	5	135187264	135246129	Baz1b	Bcl7b, Fkbp6	Late stage	chr5:135137264-135296129
ENSMUSG00000030268	6	144993835	145076184	Bcat1	Lrmp	BCL2	chr6:144943835-145126184
ENSMUSG00000000861	11	24078056	24174123	Bcl11a	Rel	Late stage, Strand bias	chr11:24028056-24224123
ENSMUSG00000048251	12	107910403	108003602	Bcl11b	Papola, Vrk1	Late stage	chr12:107860403-108053602
ENSMUSG00000057329	1	106538178	106714274	Bcl2		Late stage	chr1:106488178-106764274
ENSMUSG00000007659	2	152780668	152831728	Bcl2l1		Wild type	chr2:152730668-152881728
ENSMUSG00000053175	7	19808462	19822770	Bcl3	Ceacam16	Late stage	chr7:19758462-19872770
ENSMUSG00000022508	16	23965052	23988852	Bcl6	Lpp	Late stage, BCL2	chr16:23915052-24038852
ENSMUSG00000029681	5	135168283	135181855	Bcl7b	Baz1b, Fkbp6	Late stage	chr5:135118283-135231855
ENSMUSG00000063382	9	44499136	44510388	Bcl9l		Late stage	chr9:44449136-44560388
ENSMUSG00000026739	2	18677018	18686629	Bmi1	Pip4k2a	BCL2	chr2:18627018-18736629
ENSMUSG00000021900	14	31641028	31668579	Btd	Ankrd28,Hacl1	Late stage	chr14:31591028-31718579
ENSMUSG00000052848	5	111581422	111604932	C130026L21Rik	Mn1	Late stage	chr5:111531422-111654932
ENSMUSG00000024617	18	60925618	60988152	Camk2a	Cd74, Tcof1	Late stage	chr18:60875618-61038152
ENSMUSG00000028656	4	122859047	122886056	Cap1	Mfsd2a, Mycl	Late stage	chr4:122809047-122936056
ENSMUSG00000033170	15	78775138	78803042	Card10	Mfng, Sh3bp1	Late stage, Strand bias	chr15:78725138-78853042
ENSMUSG00000013483	11	119307768	119345375	Card14	Cbx4, Cbx8	BCL2	chr11:119257768-119395375
ENSMUSG00000039989	11	119077573	119086221	Cbx4	Cbx8, Card14	BCL2	chr11:119027573-119136221
ENSMUSG00000025578	11	119036305	119040969	Cbx8	Cbx4, Card14	BCL2	chr11:118986305-119090969
ENSMUSG00000027994	3	129914960	129970206	Ccdc109b		Wild type	chr3:129864960-130020206
ENSMUSG00000000982	11	83647844	83649355	Ccl3	Ccl4	Late stage	chr11:83597844-83699355
ENSMUSG00000018930	11	83662584	83664683	Ccl4	Ccl3	Late stage	chr11:83612584-83714683
ENSMUSG00000070348	7	144929931	144939925	Ccnd1		Late stage, Strand bias	chr7:144879931-144989925
ENSMUSG00000000184	6	127125162	127152193	Ccnd2	Parp11	Late stage, Strand bias, T cell	chr6:127075162-127202193
ENSMUSG00000034165	17	47505051	47599691	Ccnd3	Taf8	Late stage, Strand bias, T cell	chr17:47455051-47649691
ENSMUSG00000037944	11	99144196	99155077	Ccr7		Late stage	chr11:99094196-99205077
ENSMUSG00000004709	1	171559193	171609746	Cd244	Ly9, Slamf7, Cd48	Late stage	chr1:171509193-171659746
ENSMUSG00000026012	1	60716800	60773359	Cd28	Ctla4, Icosl	Late stage	chr1:60666800-60823359
ENSMUSG00000023274	6	124864692	124888221	Cd4	Lag3	Strand bias	chr6:124814692-124938221
ENSMUSG00000015355	1	171682009	171705258	Cd48	Cd244, Ly9, Slamf7	Late stage	chr1:171632009-171755258
ENSMUSG00000000682	4	134082448	134095082	CD52	Ubxn11, Aim1l	BCL2	chr4:134032448-134145082
ENSMUSG00000024610	18	60803848	60812646	Cd74	Camk2a, Tcof1	Late stage	chr18:60753848-60862646
ENSMUSG00000038147	1	171839697	171890718	Cd84	Slamf6	Late stage	chr1:171789697-171940718
ENSMUSG00000022901	16	36603869	36666081	Cd86		Late stage, Strand bias, BCL2	chr16:36553869-36716081
ENSMUSG00000053977	6	71373427	71379173	Cd8a	Cd8b1	Late stage	chr6:71323427-71429173
ENSMUSG00000053044	6	71322788	71337494	Cd8b1	Cd8a	Late stage	chr6:71272788-71387494
ENSMUSG00000012819	10	60302748	60696490	Cdh23	Slc29a3	Late stage	chr10:60252748-60746490
ENSMUSG00000020015	10	93160876	93241342	Cdk17	Elk3	Late stage	chr10:93110876-93291342
ENSMUSG00000038481	10	40349308	40483818	Cdk19		Late stage	chr10:40299308-40533818
ENSMUSG00000048895	11	80477023	80481184	Cdk5r1	Myo1d	BCL2	chr11:80427023-80531184
ENSMUSG00000014686	7	19852097	19861299	Ceacam16	Bcl3	Late stage	chr7:19802097-19911299
ENSMUSG00000035891	15	86139128	86186141	Cerk	Tbc1d22a	Late stage	chr15:86089128-86236141
ENSMUSG00000026124	1	34535648	34544313	Cfc1	Prss39	Late stage	chr1:34485648-34594313
ENSMUSG00000049422	10	75935573	75937725	Chchd10	Vpreb3, Mmp11	BCL2	chr10:75885573-75987725
ENSMUSG00000056608	8	90828352	91054516	Chd9	Rbl2	Strand bias	chr8:90778352-91104516
ENSMUSG00000015970	14	30009023	30040466	Chdh	Il17rb	Late stage	chr14:29959023-30090466
ENSMUSG00000029205	5	65934921	65977326	Chrna9	Rhoh	Late stage	chr5:65884921-66027326
ENSMUSG00000034157	12	86947043	86965362	Cipc	Irf2bpl	Late stage	chr12:86897043-87015362
ENSMUSG00000014633	8	116888685	116921455	Cmc2		B cell	chr8:116838685-116971455
ENSMUSG00000030754	7	114215559	114254711	Copb1	Rras2, Psma1	Late stage, Strand bias, BCL2	chr7:114165559-114304711
ENSMUSG00000025867	13	54371349	54383917	Cplx2		BCL2	chr13:54321349-54433917
ENSMUSG00000030527	7	80586627	80688877	Crtc3		Late stage	chr7:80536627-80738877
ENSMUSG00000062783	GL456221.1	111572	163011	Csprs		Late stage	chrGL456221.1:61572-213011
ENSMUSG00000047363	2	30595040	30608943	Cstad		Late stage	chr2:30545040-30658943
ENSMUSG00000026011	1	60887000	60915832	Ctla4	Icosl, Cd28	Late stage	chr1:60837000-60965832
ENSMUSG00000018378	11	88098058	88194140	Cuedc1		Late stage	chr11:88048058-88244140
ENSMUSG00000052336	9	119901616	120068283	Cx3cr1		Late stage	chr9:119851616-120118283
ENSMUSG00000034855	5	92346638	92348889	Cxcl10	Cxcl11, Cxcl9	Late stage	chr5:92296638-92398889
ENSMUSG00000060183	5	92359544	92365485	Cxcl11	Cxcl10, Cxcl9	Late stage	chr5:92309544-92415485
ENSMUSG00000029417	5	92321347	92328079	Cxcl9	Cxcl10, Cxcl11	Late stage	chr5:92271347-92378079
ENSMUSG00000046668	18	35829818	35861687	Cxxc5	Tmem173, Ube2d2a	Late stage	chr18:35779818-35911687
ENSMUSG00000032097	9	44604892	44640731	Ddx6	Treh	BCL2	chr9:44554892-44690731
ENSMUSG00000007379	3	103102604	103169769	Dennd2c	Nras	Strand bias	chr3:103052604-103219769
ENSMUSG00000000276	11	89035179	89066850	Dgke	Gm525	Late stage	chr11:88985179-89116850
ENSMUSG00000042699	1	153455758	153487660	Dhx9	Npl	Late stage	chr1:153405758-153537660
ENSMUSG00000042737	3	89259358	89267079	Dpm3		Late stage	chr3:89209358-89317079
ENSMUSG00000027368	2	127336159	127338376	Dusp2		B cell	chr2:127286159-127388376
ENSMUSG00000069255	13	30659999	30711231	Dusp22	Irf4, Exoc2	Late stage, Strand bias, BCL2	chr13:30609999-30761231
ENSMUSG00000028630	10	118859349	118868903	Dyrk2		B cell	chr10:118809349-118918903
ENSMUSG00000021890	14	31495079	31509858	Eaf1		B cell	chr14:31445079-31559858
ENSMUSG00000057098	11	44617317	45008091	Ebf1		BCL2, B cell	chr11:44567317-45058091
ENSMUSG00000038312	2	155701677	155729475	Edem2	Procr	Late stage	chr2:155651677-155779475
ENSMUSG00000027954	3	89271733	89281142	Efna1		Late stage	chr3:89221733-89331142
ENSMUSG00000031103	X	48411046	48463132	Elf4		Late stage	chrX:48361046-48513132
ENSMUSG00000008398	10	93247414	93311135	Elk3	Cdk17	Late stage	chr10:93197414-93361135
ENSMUSG00000030208	6	135362545	135383173	Emp1	Gsg1	Late stage	chr6:135312545-135433173
ENSMUSG00000029869	6	41605482	41620509	Ephb6	Trpv5, Trpv6	Late stage	chr6:41555482-41670509
ENSMUSG00000031160	X	7924276	7928607	Eras	Pim2, Otud5	Late stage, Strand bias	chrX:7874276-7978607
ENSMUSG00000036552	17	14978864	15064232	Ermard		T cell	chr17:14928864-15114232
ENSMUSG00000032035	9	32636221	32757820	Ets1	Fli1	Late stage, B cell	chr9:32586221-32807820
ENSMUSG00000011831	5	107744795	107875107	Evi5	Gfi1	Late stage, Strand bias, T cell	chr5:107694795-107925107
ENSMUSG00000021357	13	30813919	30974047	Exoc2	Irf4, Dusp22	Late stage, Strand bias, BCL2	chr13:30763919-31024047
ENSMUSG00000026796	2	32876114	32925254	Fam129b	Stxbp1	Late stage	chr2:32826114-32975254
ENSMUSG00000074071	7	68273839	68363092	Fam169b	Igf1r, Pgpep1	Late stage	chr7:68223839-68413092
ENSMUSG00000030956	7	132712082	132813886	Fam53b	Lhhp, Nkx1-2	BCL2	chr7:132662082-132863886
ENSMUSG00000022408	15	80671847	80700420	Fam83f	Grap2	B cell	chr15:80621847-80750420
ENSMUSG00000038524	18	37957431	37969774	Fchsd1		Late stage	chr18:37907431-38019774
ENSMUSG00000054252	5	33721674	33737068	Fgfr3	Slbp, Tacc3	Strand bias	chr5:33671674-33787068
ENSMUSG00000040013	5	135291704	135350044	Fkbp6	Bcl7b, Baz1b	Late stage	chr5:135241704-135400044
ENSMUSG00000016087	9	32422204	32542861	Fli1	Ets1	Late stage, B cell	chr9:32372204-32592861
ENSMUSG00000044167	3	52268336	52353221	Foxo1	Maml3	Late stage	chr3:52218336-52403221
ENSMUSG00000048756	10	42181841	42276755	Foxo3		Late stage, T cell	chr10:42131841-42326755
ENSMUSG00000036570	7	31051678	31057199	Fxyd1	Fxyd5, Fxyd7	Late stage	chr7:31001678-31107199
ENSMUSG00000009687	7	31032722	31042481	Fxyd5	Fxyd1, Fxyd7	Late stage	chr7:30982722-31092481
ENSMUSG00000036578	7	31042513	31051467	Fxyd7	Fxyd5, Fxyd1	Late stage	chr7:30992513-31101467
ENSMUSG00000034793	11	102189620	102194081	G6pc3	Hdac5, Lsm12	BCL2	chr11:102139620-102244081
ENSMUSG00000037580	14	47153895	47189413	Gch1	Wdhd1, Socs4	Strand bias	chr14:47103895-47239413
ENSMUSG00000021360	13	40859768	40960891	Gcnt2		Late stage	chr13:40809768-41010891
ENSMUSG00000029275	5	107716657	107726036	Gfi1	Evi5	Late stage, Strand bias, T cell	chr5:107666657-107776036
ENSMUSG00000025089	19	58235604	58455909	Gfra1		Late stage	chr19:58185604-58505909
ENSMUSG00000048731	17	26973217	27036378	Ggnbp1	Bak1	Strand bias	chr17:26923217-27086378
ENSMUSG00000090019	6	48739054	48743795	Gimap1	Gimap5	Late stage, BCL2	chr6:48689054-48793795
ENSMUSG00000043505	6	48746197	48754210	Gimap5	Gimap1	Late stage, BCL2	chr6:48696197-48804210
ENSMUSG00000105044	5	109833501	109834145	Gm10416	Zfp932, Gm15446	Strand bias	chr5:109783501-109884145
ENSMUSG00000075014	2	98666547	98667301	Gm10800	Lrrc4c, Rag1, Rag2	Late stage, Wild type	chr2:98616547-98717301
ENSMUSG00000084806	X	167088093	167102090	Gm15232	Tmsb4x	Late stage	chrX:167038093-167152090
ENSMUSG00000090015	5	109923400	109943936	Gm15446	Zfp932, Gm10416	Strand bias	chr5:109873400-109993936
	15	59788417	59794959	Gm19510	Trib1	Late stage	chr15:59738417-59844959
ENSMUSG00000063846	13	120240670	120241158	Gm21731		Late stage	chr13:120190670-120291158
	13	97560000	97583994	Gm5086	Lincenc1	Late stage	chr13:97510000-97633994
ENSMUSG00000072553	11	89073841	89093040	Gm525	Dgke	Late stage	chr11:89023841-89143040
ENSMUSG00000045281	15	73694604	73707505	Gpr20	Ptp4a3	Late stage	chr15:73644604-73757505
ENSMUSG00000042351	15	80623505	80650559	Grap2	Fam83f	B cell	chr15:80573505-80700559
ENSMUSG00000079025	15	63775968	63808759	Gsdmc	Gsdmc2, Gsdmc3, Gsdmc4, Gsdmcl1	Late stage	chr15:63725968-63858759
ENSMUSG00000056293	15	63824346	63845177	Gsdmc2	Gsdmc, Gsdmc3, Gsdmc4, Gsdmcl1	Late stage	chr15:63774346-63895177
ENSMUSG00000055827	15	63857724	63878558	Gsdmc3	Gsdmc, Gsdmc2, Gsdmc4, Gsdmcl1	Late stage	chr15:63807724-63928558
ENSMUSG00000055748	15	63891264	63912297	Gsdmc4	Gsdmc, Gsdmc2, Gsdmc3, Gsdmcl1	Late stage	chr15:63841264-63962297
ENSMUSG00000062543	15	63847309	63855155	Gsdmcl1	Gsdmc, Gsdmc2, Gsdmc3, Gsdmc4	Late stage	chr15:63797309-63905155
ENSMUSG00000030206	6	135237326	135254351	Gsg1	Emp1	Late stage	chr6:135187326-135304351
ENSMUSG00000042638	6	136697284	136781765	Gucy2c	Plbd1	Strand bias	chr6:136647284-136831765
ENSMUSG00000073411	17	35262730	35346762	H2-D1, H2-Q1, H2-Q2, H2-L		Late stage	chr17:35212730-35396762
ENSMUSG00000060586	17	34305877	34316199	H2-Ob/-Ab1/-Aa/-Eb1/-Eb2		BCL2	chr17:34255877-34366199
ENSMUSG00000015937	13	56073619	56136361	H2afy		Late stage	chr13:56023619-56186361
ENSMUSG00000021884	14	31552905	31641286	Hacl1	Ankrd28, Btd	Late stage	chr14:31502905-31691286
ENSMUSG00000008855	11	102194432	102230166	Hdac5	G6pc3, Lsm12	BCL2	chr11:102144432-102280166
ENSMUSG00000015501	10	13966075	14151374	Hivep2		Late stage	chr10:13916075-14201374
ENSMUSG00000032329	9	56418644	56496884	Hmg20a	Peak1	Late stage	chr9:56368644-56546884
ENSMUSG00000066551	5	149046702	149184489	Hmgb1	Katnal1	BCL2, B cell	chr5:148996702-149234489
ENSMUSG00000020605	12	8313433	8343824	Hs1bp3		Late stage	chr12:8263433-8393824
ENSMUSG00000064267	5	122206804	122242297	Hvcn1	Tctn1	Late stage	chr5:122156804-122292297
ENSMUSG00000000732	10	78069360	78079525	Icosl	Ctla4, Cd28	Late stage	chr10:78019360-78129525
ENSMUSG00000056708	1	155096361	155099636	Ier5		Late stage	chr1:155046361-155149636
ENSMUSG00000005533	7	67952827	68233668	Igf1r	Fam169b, Pgpep1	Late stage	chr7:67902827-68283668
ENSMUSG00000095079	12	113254830	113260236	Igl@		Late stage, BCL2	chr12:113204830-113310236
ENSMUSG00000018654	11	11685003	11772926	Ikzf1		Late stage, Wild type	chr11:11635003-11822926
ENSMUSG00000018168	11	98464902	98546031	Ikzf3		BCL2, B cell	chr11:98414902-98596031
ENSMUSG00000015966	14	29996141	30008896	Il17rb	Chdh	Late stage	chr14:29946141-30058896
ENSMUSG00000030745	7	125603429	125633570	Il21r	Il4ra	Late stage	chr7:125553429-125683570
ENSMUSG00000026770	2	11642807	11693193	Il2ra	Rbm17	Late stage, Strand bias	chr2:11592807-11743193
ENSMUSG00000030748	7	125552120	125579474	Il4ra	Il21r	Late stage	chr7:125502120-125629474
ENSMUSG00000025746	5	30013114	30019981	Il6		BCL2	chr5:29963114-30069981
ENSMUSG00000021756	13	112464070	112510086	Il6st		Late stage	chr13:112414070-112560086
ENSMUSG00000031627	8	46739732	46847458	Irf2		Late stage	chr8:46689732-46897458
ENSMUSG00000034168	12	86880703	86884814	Irf2bpl	Cipc	Late stage	chr12:86830703-86934814
ENSMUSG00000021356	13	30749226	30766927	Irf4	Exoc2, Dusp22	Late stage, Strand bias, BCL2	chr13:30699226-30816927
ENSMUSG00000041515	8	120736358	120756694	Irf8		Strand bias	chr8:120686358-120806694
ENSMUSG00000054667	X	141710998	141725263	Irs4		Strand bias	chrX:141660998-141775263
ENSMUSG00000070369	7	128154376	128223816	Itgad	Itgam, Itgax	Late stage	chr7:128104376-128273816
ENSMUSG00000030786	7	128062640	128118491	Itgam	Itgad, Itgax	Late stage	chr7:128012640-128168491
ENSMUSG00000030789	7	128129547	128150657	Itgax	Itgad, Itgam	Late stage	chr7:128079547-128200657
ENSMUSG00000026496	1	180568924	180601254	Itpkb	Parp1	BCL2	chr1:180518924-180651254
ENSMUSG00000038518	13	44729474	44921643	Jarid2		Late stage	chr13:44679474-44971643
ENSMUSG00000063568	6	52768797	53068631	Jazf1	Tax1bp1	Late stage	chr6:52718797-53118631
ENSMUSG00000034271	12	85599105	85639878	Jdp2	Batf	Late stage, Strand bias, Wild type	chr12:85549105-85689878
ENSMUSG00000061751	16	33974258	34573532	Kalrn		BCL2	chr16:33924258-34623532
ENSMUSG00000041298	5	148871584	148929320	Katnal1	Hmgb1	BCL2, B cell	chr5:148821584-148979320
ENSMUSG00000055675	8	15011025	15033333	Kbtbd11	Arhgef10, Myom2	Late stage	chr8:14961025-15083333
ENSMUSG00000074575	2	168260117	168281736	Kcng1	Nfatc2	Late stage	chr2:168210117-168331736
ENSMUSG00000036225	18	14968685	15151446	Kctd1		Late stage	chr18:14918685-15201446
ENSMUSG00000016940	11	115420128	115431274	Kctd2		Late stage	chr11:115370128-115481274
ENSMUSG00000062960	5	75932827	75978458	Kdr	Kit	Late stage, Strand bias, B cell	chr5:75882827-76028458
ENSMUSG00000005672	5	75574916	75656722	Kit	Kdr	Late stage, Strand bias, B cell	chr5:75524916-75706722
ENSMUSG00000029178	5	64803388	64832901	Klf3		Strand bias	chr5:64753388-64882901
ENSMUSG00000018334	11	79013440	79146407	Ksr1	Nf1	Late stage	chr11:78963440-79196407
ENSMUSG00000030124	6	124904361	124911705	Lag3	Cd4	Strand bias	chr6:124854361-124961705
ENSMUSG00000004880	1	181815335	181843046	Lbr		Wild type	chr1:181765335-181893046
ENSMUSG00000025019	19	41482645	41562246	Lcor	Pik3ap1	Late stage, BCL2	chr19:41432645-41612246
ENSMUSG00000048058	2	101950203	102186385	Ldlrad3		Late stage	chr2:101900203-102236385
ENSMUSG00000027985	3	131110471	131224356	Lef1	Ostc	Late stage	chr3:131060471-131274356
ENSMUSG00000030946	7	132610638	132706420	Lhpp	Fam53b, Nkx1-2	BCL2	chr7:132560638-132756420
ENSMUSG00000030946	13	97434970	97497007	Lncenc1	Gm5086	Late stage	chr13:97384970-97547007
ENSMUSG00000010721	5	29229802	29378390	Lmbr1	Tuba1b	T cell	chr5:29179802-29428390
ENSMUSG00000047866	8	86624043	86723873	Lonp2	Siah1a	Wild type	chr8:86574043-86773873
ENSMUSG00000033306	16	24393350	24992576	Lpp	Bcl6	Late stage, BCL2	chr16:24343350-25042576
ENSMUSG00000068015	14	74754674	74947877	Lrch1		Late stage	chr14:74704674-74997877
ENSMUSG00000030263	6	145115653	145174934	Lrmp	Bcat1	BCL2	chr6:145065653-145224934
ENSMUSG00000024913	19	3584828	3686564	Lrp5		Late stage	chr19:3534828-3736564
ENSMUSG00000050587	2	96318169	97631666	Lrrc4c	Rag1, Rag2, Gm10800	Late stage, Wild type	chr2:96268169-97681666
ENSMUSG00000021997	14	75084303	75130881	Lrrc63		Late stage	chr14:75034303-75180881
ENSMUSG00000054720	5	105519388	105613018	Lrrc8c	Lrrc8d	Late stage	chr5:105469388-105663018
ENSMUSG00000046079	5	105699969	105832436	Lrrc8d	Lrrc8c	Late stage	chr5:105649969-105882436
ENSMUSG00000015133	7	66226912	66388350	Lrrk1		BCL2	chr7:66176912-66438350
ENSMUSG00000020922	11	102162497	102185296	Lsm12	Hdac5, G6pc3	BCL2	chr11:102112497-102235296
ENSMUSG00000021423	13	37345345	37419036	Ly86	Rreb1	Late stage	chr13:37295345-37469036
ENSMUSG00000004707	1	171588624	171607410	Ly9	Cd244, Slamf7, Cd48	Late stage	chr1:171538624-171657410
ENSMUSG00000061143	3	51685907	52105076	Maml3	Foxo1	Late stage	chr3:51635907-52155076
ENSMUSG00000020941	11	103219762	103267472	Map3k14	Arhgap27	Late stage	chr11:103169762-103317472
ENSMUSG00000051590	1	127815253	127855031	Map3k19	Rab3gap1	B cell	chr1:127765253-127905031
ENSMUSG00000024235	18	4331327	4353015	Map3k8		Late stage	chr18:4281327-4403015
ENSMUSG00000045569	18	68406907	68429251	Mc2r		T cell	chr18:68356907-68479251
ENSMUSG00000024150	17	87254658	87265935	Mcfd2	Ttc7	Late stage	chr17:87204658-87315935
ENSMUSG00000038612	3	95658788	95663176	Mcl1		Late stage	chr3:95608788-95713176
ENSMUSG00000011008	3	146149833	146195513	Mcoln2	Mcoln3	Strand bias	chr3:146099833-146245513
ENSMUSG00000036853	3	146117450	146141806	Mcoln3	Mcoln2	Strand bias	chr3:146067450-146191806
ENSMUSG00000027684	3	29951296	30548008	Mecom		Late stage, Strand bias, Wild type, T cell	chr3:29901296-30598008
ENSMUSG00000018169	15	78755882	78773475	Mfng	Card10, Sh3bp1	Late stage, Strand bias	chr15:78705882-78823475
ENSMUSG00000028655	4	122946850	122961188	Mfsd2a	Mycl, Cap1	Late stage	chr4:122896850-123011188
ENSMUSG00000026110	1	37439340	37541016	Mgat4a		Late stage	chr1:37389340-37591016
ENSMUSG00000040528	11	106751226	106768794	Milr1	Pecam1, Polg2	Late stage, Wild type, T cell	chr11:106701226-106818794
ENSMUSG00000065456	X	52742503	52742567	Mir106a		Late stage	chrX:52692503-52792567
ENSMUSG00000065446	7	101475376	101475443	Mir139	Pde2a, Arap1	BCL2	chr7:101425376-101525443
ENSMUSG00000065508	14	115043671	115044506	Mir17, Mir18 Mir19a, Mir19b-1, Mir20a, Mir92-1, Mir92-2		Late stage	chr14:114993671-115094506
ENSMUSG00000065565	1	137966455	137966541	Mir181a-1, Mir181b-1		BCL2	chr1:137916455-138016541
ENSMUSG00000065458	1	137966639	137966718	Mir181a-1, Mir181b-1		BCL2	chr1:137916639-138016718
ENSMUSG00000065610	6	31062660	31063093	Mir29a, Mir29b-1	Mkln1	Late stage	chr6:31012660-31113093
ENSMUSG00000025609	6	31398735	31516811	Mkln1	Mir29a, Mir29b-1	Late stage	chr6:31348735-31566811
ENSMUSG00000074064	8	119394878	119411102	Mlycd	Osgin1, Necab2	Late stage	chr8:119344878-119461102
ENSMUSG00000000901	10	75923222	75932502	Mmp11	Vpreb3, Chchd10	BCL2	chr10:75873222-75982502
ENSMUSG00000070576	5	111417362	111457033	Mn1	C130026L21Rik	Late stage	chr5:111367362-111507033
ENSMUSG00000033752	3	84087933	84155786	Mnd1	Trim2	BCL2	chr3:84037933-84205786
ENSMUSG00000029049	4	155086577	155145505	Morn1	Plch2, Pex10, Rer1	Strand bias	chr4:155036577-155195505
ENSMUSG00000101389	19	11375523	11392790	Ms4a4a	Ms4a4b, Ms4a4c	Late stage	chr19:11325523-11442790
ENSMUSG00000056290	19	11443553	11463549	Ms4a4b	Ms4a4a, Ms4a4c	Late stage	chr19:11393553-11513549
ENSMUSG00000024675	19	11404770	11427246	Ms4a4c	Ms4a4a, Ms4a4b	Late stage	chr19:11354770-11477246
ENSMUSG00000051236	10	120781096	120899101	Msrb3		Late stage	chr10:120731096-120949101
ENSMUSG00000055817	17	83706163	83821516	Mta3	Thada	Late stage	chr17:83656163-83871516
ENSMUSG00000019982	10	21124936	21160905	Myb	Ahi1	Late stage, Strand bias	chr10:21074936-21210905
ENSMUSG00000022346	15	61985341	61990374	Myc	Pvt1	Late stage, Strand bias	chr15:61935341-62040374
ENSMUSG00000028654	4	122995652	123002485	Mycl	Mfsd2a, Cap1	Late stage	chr4:122945652-123052485
ENSMUSG00000037169	12	12936096	12941914	Mycn		Late stage, Strand bias	chr12:12886096-12991914
ENSMUSG00000005474	5	136693146	136701094	Myl10		Late stage	chr5:136643146-136751094
ENSMUSG00000035441	11	80482126	80780025	Myo1d	Cdk5r1	BCL2	chr11:80432126-80830025
ENSMUSG00000032220	9	70207350	70400067	Myo1e		Late stage	chr9:70157350-70450067
ENSMUSG00000031461	8	15057653	15133541	Myom2	Arhgef10, Kbtbd11	Late stage	chr8:15007653-15183541
ENSMUSG00000066877	1	43444579	43570515	Nck2		Wild type	chr1:43394579-43620515
ENSMUSG00000027678	2	165992636	166073242	Ncoa3	Zmynd8	BCL2	chr2:165942636-166123242
ENSMUSG00000031837	8	119446719	119472640	Necab2	Mlycd, Osgin1	Late stage	chr8:119396719-119522640
ENSMUSG00000020982	12	69311544	69357176	Nemf	Arf6, Sos2	Late stage	chr12:69261544-69407176
ENSMUSG00000020716	11	79339693	79581612	Nf1	Ksr1	Late stage	chr11:79289693-79631612
ENSMUSG00000027544	2	168476410	168601657	Nfatc2	Kcng1	Late stage	chr2:168426410-168651657
ENSMUSG00000028565	4	97772734	98118874	Nfia		Late stage	chr4:97722734-98168874
ENSMUSG00000021025	12	55489411	55492647	Nfkbia	Psma6	BCL2	chr12:55439411-55542647
ENSMUSG00000041377	6	120093350	120200339	Ninj2	Wnk1	Late stage	chr6:120043350-120250339
ENSMUSG00000048528	7	132594878	132599637	Nkx1-2	Lhpp, Fam53b	BCL2	chr7:132544878-132649637
ENSMUSG00000044220	19	43612325	43615892	Nkx2-3		Late stage	chr19:43562325-43665892
ENSMUSG00000026923	2	26457903	26516663	Notch1		Late stage, Strand bias, Wild type	chr2:26407903-26566663
ENSMUSG00000042684	1	153503015	153550045	Npl	Dhx9	Late stage	chr1:153453015-153600045
ENSMUSG00000027852	3	103058285	103067914	Nras	Dennd2c	Strand bias	chr3:103008285-103117914
ENSMUSG00000020902	11	68209364	68400823	Ntn1	Pik3r5	Late stage, Strand bias	chr11:68159364-68450823
ENSMUSG00000040328	11	48978889	49135387	Olfr56	Tgtp1, Tgtp2	B cell	chr11:48928889-49185387
ENSMUSG00000042909	7	104179456	104183392	Olfr648	Ubqlnl, Ubqln3, Olfr649	Late stage	chr7:104129456-104233392
ENSMUSG00000044899	7	104189266	104195960	Olfr649	Ubqlnl, Ubqln3,Olfr648	Late stage	chr7:104139266-104245960
ENSMUSG00000029822	6	50293330	50456201	Osbpl3		Late stage	chr6:50243330-50506201
ENSMUSG00000074063	8	119434124	119446256	Osgin1	Mlycd, Necab2	Late stage	chr8:119384124-119496256
ENSMUSG00000041084	3	130695912	130709444	Ostc	Lef1	Late stage	chr3:130645912-130759444
ENSMUSG00000031154	X	7841364	7876626	Otud5	Pim2, Eraf	Late stage, Strand bias	chrX:7791364-7926626
ENSMUSG00000032860	7	100996568	101012866	P2ry2		Late stage	chr7:100946568-101062866
ENSMUSG00000026496	1	180568924	180601254	Parp1	Itpkb	BCL2	chr1:180518924-180651254
ENSMUSG00000037997	6	127446840	127494261	Parp11	Ccnd2	Late stage, Strand bias, T cell	chr6:127396840-127544261
ENSMUSG00000014030	4	44524757	44710487	Pax5	Zcchc7, Zbtb5	BCL2	chr4:44474757-44760487
ENSMUSG00000024805	19	36379067	36456192	Pcgf5	Ankrd1	Late stage	chr19:36329067-36506192
ENSMUSG00000110195	7	101421691	101512827	Pde2a	Mir139, Arap1	BCL2	chr7:101371691-101562827
ENSMUSG00000021699	13	108449948	109953461	Pde4d		Late stage	chr13:108399948-110003461
ENSMUSG00000074305	9	56201126	56418067	Peak1	Hmg20a	Late stage	chr9:56151126-56468067
ENSMUSG00000020717	11	106654217	106750628	Pecam1	Milr1, Polg2	Late stage, Wild type, T cell	chr11:106604217-106800628
ENSMUSG00000029047	4	155067016	155072433	Pex10	Plch2, Morn1, Rer1	Strand bias	chr4:155017016-155122433
ENSMUSG00000079563	17	32413100	32424167	Pglyrp2	Rasal3	Late stage	chr17:32363100-32474167
ENSMUSG00000041731	19	24683016	24861855	Pgm5	Pip5k1b	Late stage	chr19:24633016-24911855
ENSMUSG00000056204	8	70646435	70660388	Pgpep1	Igf1r, Fam169b	Late stage	chr8:70596435-70710388
ENSMUSG00000026873	2	34893757	34914026	Phf19	Traf1	Late stage	chr2:34843757-34964026
ENSMUSG00000025017	19	41274218	41385070	Pik3ap1	Lcor	Late stage, BCL2	chr19:41224218-41435070
ENSMUSG00000039936	4	149649168	149702571	Pik3cd		Strand bias	chr4:149599168-149752571
ENSMUSG00000020901	11	68432121	68497849	Pik3r5	Ntn1	Late stage, Strand bias	chr11:68382121-68547849
ENSMUSG00000024014	17	29490812	29496111	Pim1		Late stage, Strand bias	chr17:29440812-29546111
ENSMUSG00000031155	X	7878262	7883432	Pim2	Otud5, Eras	Late stage, Strand bias	chrX:7828262-7933432
ENSMUSG00000026737	2	18842255	18998126	Pip4k2a	Bmi1	BCL2	chr2:18792255-19048126
ENSMUSG00000024867	19	24294794	24555872	Pip5k1b	Pgm5	Late stage	chr19:24244794-24605872
ENSMUSG00000030214	6	136612070	136661928	Plbd1	Gucy2c	Strand bias	chr6:136562070-136711928
ENSMUSG00000029055	4	154983115	155056784	Plch2	Pex10, Morn1, Rer1	Strand bias	chr4:154933115-155106784
ENSMUSG00000015745	3	95988429	95996001	Plekho1	Anp32e	B cell	chr3:95938429-96046001
ENSMUSG00000020718	11	106768253	106779537	Polg2	Pecam1, Milr1	Late stage, Wild type, T cell	chr11:106718253-106829537
ENSMUSG00000032053	9	51213690	51240079	Pou2af1		Late stage	chr9:51163690-51290079
ENSMUSG00000008496	7	25087344	25179726	Pou2f2		Late stage, BCL2, B cell	chr7:25037344-25229726
ENSMUSG00000046442	11	87226906	87359023	Ppm1e		Late stage	chr11:87176906-87409023
ENSMUSG00000037754	2	158665398	158766334	Ppp1r16b		Late stage	chr2:158615398-158816334
ENSMUSG00000052889	7	122288751	122634402	Prkcb		Late stage	chr7:122238751-122684402
ENSMUSG00000027611	2	155751117	155755471	Procr	Edem2	Late stage	chr2:155701117-155805471
ENSMUSG00000026125	1	34498410	34503063	Prss39	Cfc1	Late stage	chr1:34448410-34553063
ENSMUSG00000030751	7	114264606	114276118	Psma1	Rras2, Copb1	Late stage, Strand bias, BCL2	chr7:114214606-114326118
ENSMUSG00000021024	12	55384222	55418454	Psma6	Nfkbia	BCL2	chr12:55334222-55468454
ENSMUSG00000013663	19	32757497	32826160	Pten	Rnls	B cell	chr19:32707497-32876160
ENSMUSG00000059895	15	73723145	73758766	Ptp4a3	Gpr20	Late stage	chr15:73673145-73808766
ENSMUSG00000097039	15	62037986	62378096	Pvt1	Gsdmcl1, Asap1,Myc	Late stage, Strand bias	chr15:61987986-62428096
ENSMUSG00000019863	10	43874188	43901745	Qrsl1	Rtn4ip1, Aim1	BCL2	chr10:43824188-43951745
ENSMUSG00000036104	1	127868773	127943868	Rab3gap1	Map3k19	B cell	chr1:127818773-127993868
ENSMUSG00000061311	2	101638282	101649501	Rag1	Lrrc4c, Rag2, Gm10800	Late stage, Wild type	chr2:101588282-101699501
ENSMUSG00000032864	2	101624718	101632529	Rag2	Lrrc4c, Rag1, Gm10800	Late stage, Wild type	chr2:101574718-101682529
ENSMUSG00000039844	2	29619720	29740978	Rapgef1		Late stage	chr2:29569720-29790978
ENSMUSG00000049044	2	71981240	72257474	Rapgef4	Zak	Late stage	chr2:71931240-72307474
ENSMUSG00000052142	17	32390659	32403583	Rasal3	Pglyrp2	Late stage	chr17:32340659-32453583
ENSMUSG00000027347	2	117279993	117343001	Rasgrp1		Late stage, Strand bias, Wild type, T cell	chr2:117229993-117393001
ENSMUSG00000027339	2	131989415	132030258	Rassf2		Late stage	chr2:131939415-132080258
ENSMUSG00000022105	14	73183673	73325822	Rb1	Rcbtb2	Strand bias	chr14:73133673-73375822
ENSMUSG00000031666	8	91070057	91123844	Rbl2	Chd9	Strand bias	chr8:91020057-91173844
ENSMUSG00000037197	2	11585437	11604153	Rbm17	Il2ra	Strand bias	chr2:11535437-11654153
ENSMUSG00000022106	14	73123037	73207843	Rcbtb2	Rb1	Strand bias	chr14:73073037-73257843
ENSMUSG00000020275	11	23736847	23770970	Rel	Bcl11a	Late stage, Strand bias	chr11:23686847-23820970
ENSMUSG00000029048	4	155074110	155086382	Rer1	Plch2, Pex10, Morn1	Strand bias	chr4:155024110-155136382
ENSMUSG00000057173	1	39665301	39720997	Rfx8		Late stage	chr1:39615301-39770997
ENSMUSG00000059810	4	62559847	62704001	Rgs3		Late stage	chr4:62509847-62754001
ENSMUSG00000029204	5	65861213	65896700	Rhoh	Chrna9	Late stage	chr5:65811213-65946700
ENSMUSG00000071573	19	33137747	33392295	Rnls	Pten	B cell	chr19:33087747-33442295
ENSMUSG00000055723	7	114046782	114117781	Rras2	Copb1, Psma1	Late stage, Strand bias, BCL2	chr7:113996782-114167781
ENSMUSG00000039087	13	37778400	37952002	Rreb1	Ly86	Late stage	chr13:37728400-38002002
ENSMUSG00000019864	10	43901807	43947862	Rtn4ip1	Qrsl1, Aim1	BCL2	chr10:43851807-43997862
ENSMUSG00000039153	17	44495987	44814797	Runx2	Supt3	Late stage	chr17:44445987-44864797
ENSMUSG00000070691	4	135120652	135177990	Runx3		Late stage	chr4:135070652-135227990
ENSMUSG00000015846	2	27676440	27762957	Rxra		Late stage	chr2:27626440-27812957
ENSMUSG00000050195	19	44333092	44346743	Scd4		BCL2	chr19:44283092-44396743
ENSMUSG00000052584	14	76532814	76556687	Serp2	1700108F19Rik	Late stage	chr14:76482814-76606687
ENSMUSG00000022436	15	78899667	78919517	Sh3bp1	Card10, Mfng	Late stage, Strand bias	chr15:78849667-78969517
ENSMUSG00000036840	8	86724007	86745934	Siah1a	Lonp2	Wild type	chr8:86674007-86795934
ENSMUSG00000059182	6	51857422	52012549	Skap2	Snx10	Late stage	chr6:51807422-52062549
ENSMUSG00000015314	1	171917515	171953170	SlamF6	Cd84	Late stage	chr1:171867515-172003170
ENSMUSG00000038179	1	171632403	171653035	Slamf7	Cd244, Ly9, Cd48	Late stage	chr1:171582403-171703035
ENSMUSG00000004642	5	33634952	33652574	Slbp	Fgfr3, Tacc3	Strand bias	chr5:33584952-33702574
ENSMUSG00000031766	8	94329192	94366213	Slc12a3		B cell	chr8:94279192-94416213
ENSMUSG00000024552	18	78146940	78209094	Slc14a2		Late stage	chr18:78096940-78259094
ENSMUSG00000045775	11	115462474	115474398	Slc16a5		Late stage	chr11:115412474-115524398
ENSMUSG00000020100	10	60712072	60752794	Slc29a3	Cdh23	Late stage	chr10:60662072-60802794
ENSMUSG00000041654	11	113244853	113650079	Slc39a11	Sstr2	Late stage	chr11:113194853-113700079
ENSMUSG00000030096	6	91684053	91759066	Slc6a6		Late stage	chr6:91634053-91809066
ENSMUSG00000054640	17	81388691	81649607	Slc8a1		T cell	chr17:81338691-81699607
ENSMUSG00000038290	11	74925823	75164448	Smg6		Late stage	chr11:74875823-75214448
ENSMUSG00000001761	6	29735503	29761365	Smo	Ahcyl2	Late stage	chr6:29685503-29811365
ENSMUSG00000038301	6	51523901	51590679	Snx10	Skap2	Late stage	chr6:51473901-51640679
ENSMUSG00000002365	17	5841328	5931033	Snx9		B cell	chr17:5791328-5981033
ENSMUSG00000053113	11	117966079	117970047	Socs3	Tha1	Late stage	chr11:117916079-118020047
ENSMUSG00000048379	14	47276931	47296098	Socs4	Wdhd1, Gch1	Strand bias	chr14:47226931-47346098
ENSMUSG00000034801	12	69583762	69681852	Sos2	Arf6, Nemf	Late stage	chr12:69533762-69731852
ENSMUSG00000076431	13	28948919	28953713	Sox4		Late stage, Strand bias	chr13:28898919-29003713
ENSMUSG00000073551	18	62607539	62741387	Spink13		Late stage	chr18:62557539-62791387
ENSMUSG00000022463	15	82147266	82205376	Srebf2	Tnfrsf13c	Late stage	chr15:82097266-82255376
ENSMUSG00000068105	15	82221744	82224339	Tnfrsf13c	Srebf2	Late stage	chr15:82221744-82224339
ENSMUSG00000047904	11	113619342	113626028	Sstr2	Slc39a11	Late stage	chr11:113569342-113676028
ENSMUSG00000022885	16	23224740	23360350	St6gal1		Late stage, B cell	chr16:23174740-23410350
ENSMUSG00000030283	6	142821545	142964452	St8sia1		Late stage	chr6:142771545-143014452
ENSMUSG00000004040	11	100885098	100939540	Stat3	Stat5b, Stat5a	Late stage, Strand bias	chr11:100835098-100989540
ENSMUSG00000004043	11	100859351	100885169	Stat5a	Stat3, Stat5b	Late stage, Strand bias	chr11:100809351-100935169
ENSMUSG00000020919	11	100780731	100850724	Stat5b	Stat3, Stat5a	Late stage, Strand bias	chr11:100730731-100900724
ENSMUSG00000026797	2	32787602	32847245	Stxbp1	Fam129b	Late stage	chr2:32737602-32897245
ENSMUSG00000020546	11	90476492	90638084	Stxbp4		Late stage	chr11:90426492-90688084
ENSMUSG00000025231	19	46396896	46488804	Sufu	Trim8	Late stage	chr19:46346896-46538804
ENSMUSG00000038954	17	44777152	45119290	Supt3	Runx2	Late stage	chr17:44727152-45169290
ENSMUSG00000038578	4	59314683	59438633	Susd1	Ugcg	Wild type	chr4:59264683-59488633
ENSMUSG00000021457	13	52583173	52648792	Syk	Auh, Sykb	Late stage	chr13:52533173-52698792
ENSMUSG00000021460	13	52835119	52929681	Sykb	Auh, Syk	Late stage	chr13:52785119-52979681
ENSMUSG00000037313	5	33658128	33678995	Tacc3	Fgfr3, Slbp	Strand bias	chr5:33608128-33728995
ENSMUSG00000023980	17	47488050	47502287	Taf8	Ccnd3	Late stage, Strand bias, T cell	chr17:47438050-47552287
ENSMUSG00000004535	6	52713729	52766780	Tax1bp1	Jazf1	Late stage	chr6:52663729-52816780
ENSMUSG00000029174	5	64156305	64351486	Tbc1d1		Strand bias	chr5:64106305-64401486
ENSMUSG00000051864	15	86214459	86498503	Tbc1d22a	Cerk	Late stage	chr15:86164459-86548503
ENSMUSG00000055799	6	72626378	72789254	Tcf7l1		Late stage	chr6:72576378-72839254
ENSMUSG00000024613	18	60813755	60848971	Tcof1	Cd74, Camk2a	Late stage	chr18:60763755-60898971
ENSMUSG00000038593	5	122237848	122264460	Tctn1	Hvcn1	Late stage	chr5:122187848-122314460
ENSMUSG00000032411	9	96196275	96323646	Tfdp2	Atp1b3	BCL2	chr9:96146275-96373646
ENSMUSG00000078922	11	48985327	48994172	Tgtp1	Tgtp2, Olfr56	B cell	chr11:48935327-49044172
ENSMUSG00000078921	11	49057194	49064206	Tgtp2	Tgtp1, Olfr56	B cell	chr11:49007194-49114206
ENSMUSG00000017713	11	117867952	117873481	Tha1	Socs3	Late stage	chr11:117817952-117923481
ENSMUSG00000024251	17	84190056	84466196	Thada	Mta3	Late stage	chr17:84140056-84516196
ENSMUSG00000028776	4	130164454	130175122	Tinagl1		Late stage	chr4:130114454-130225122
ENSMUSG00000032280	9	61372366	61418497	Tle3	Uaca	Late stage	chr9:61322366-61468497
ENSMUSG00000024349	18	35733678	35740554	Tmem173	Ube2d2a, Cxxc5	Late stage	chr18:35683678-35790554
ENSMUSG00000049775	X	167207093	167209315	Tmsb4x	Gm15232	Late stage	chrX:167157093-167259315
ENSMUSG00000022496	16	11313812	11320074	Tnfrsf17		B cell	chr16:11263812-11370074
ENSMUSG00000074607	2	163203125	163324170	Tox2		Wild type	chr2:163153125-163374170
ENSMUSG00000026875	2	34941750	34961772	Traf1	Phf19	Late stage	chr2:34891750-35011772
ENSMUSG00000032098	9	44673233	44686305	Treh	Ddx6	BCL2	chr9:44623233-44736305
ENSMUSG00000032501	15	59648350	59656550	Trib1	Gm19510	Late stage	chr15:59598350-59706550
ENSMUSG00000027993	3	84160439	84306877	Trim2	Mnd1	BCL2	chr3:84110439-84356877
ENSMUSG00000025034	19	46501648	46516444	Trim8	Sufu	Late stage	chr19:46451648-46566444
ENSMUSG00000036899	6	41652173	41680769	Trpv5	Ephb6, Trpv6	Late stage	chr6:41602173-41730769
ENSMUSG00000029868	6	41620621	41636405	Trpv6	Ephb6, Trpv5	Late stage	chr6:41570621-41686405
ENSMUSG00000036918	17	87282886	87381769	Ttc7	Mcfd2	Late stage	chr17:87232886-87431769
ENSMUSG00000023004	15	98931425	98934565	Tuba1b	Lmbr1	T cell	chr15:98881425-98984565
ENSMUSG00000034485	9	60794548	60880370	Uaca	Tle3	Late stage	chr9:60744548-60930370
ENSMUSG00000091896	18	35771559	35807172	Ube2d2a	Tmem173, Cxxc5	Late stage	chr18:35721559-35857172
ENSMUSG00000051618	7	104140623	104143279	Ubqln3	Ubqlnl, Olfr648, Olfr649	Late stage	chr7:104090623-104193279
ENSMUSG00000051437	7	104148259	104150556	Ubqlnl	Ubqln3, Olfr648, Olfr649	Late stage	chr7:104098259-104200556
ENSMUSG00000012126	4	134102570	134127593	Ubxn11	Cd52, Aim1l	BCL2	chr4:134052570-134177593
ENSMUSG00000028381	4	59189257	59222833	Ugcg	Susd1	Wild type	chr4:59139257-59272833
ENSMUSG00000054134	17	30954679	31010708	Umodl1	Abcg1	Late stage	chr17:30904679-31060708
ENSMUSG00000000903	10	75943057	75949657	Vpreb3	Mmp11, Chchd10	BCL2	chr10:75893057-75999657
ENSMUSG00000021115	12	106010263	106077410	Vrk1	Bcl11b, Papola	Late stage	chr12:105960263-106127410
ENSMUSG00000037572	14	47240944	47276857	Wdhd1	Socs4, Gch1	Strand bias	chr14:47190944-47326857
ENSMUSG00000045962	6	119923969	120038672	Wnk1	Ninj2	Late stage	chr6:119873969-120088672
ENSMUSG00000041058	4	19608303	19708993	Wwp1	ATP6V0D2	Strand bias	chr4:19558303-19758993
ENSMUSG00000047434	16	30955627	31081432	Xxylt1		Late stage	chr16:30905627-31131432
ENSMUSG00000004085	2	72285637	72442610	Zak	Rapgef4	Late stage	chr2:72235637-72492610
ENSMUSG00000049657	4	44991242	45012412	Zbtb5	Zcchc7, Pax5	BCL2	chr4:44941242-45062412
ENSMUSG00000035649	4	44755877	44932215	Zcchc7	Pax5, Zbtb5	BCL2	chr4:44705877-44982215
ENSMUSG00000050945	18	5210031	5334439	Zfp438		Late stage, Strand bias	chr18:5160031-5384439
ENSMUSG00000066613	5	109996521	110010411	Zfp932	Gm10416, Gm15446	Strand bias	chr5:109946521-110060411
ENSMUSG00000007817	14	25459185	25666743	Zmiz1		Strand bias, Wild type	chr14:25409185-25716743
ENSMUSG00000039671	2	165784152	165899016	Zmynd8	Ncoa3	BCL2	chr2:165734152-165949016
