# Supplementary material for: Subclonal mutation selection in mouse lymphomagenesis identifies known cancer loci and suggests novel candidates
Source: Nat Commun. 2018 Jul 9;9:2649. doi: 10.1038/s41467-018-05069-9 (PMC6037733; doi:10.1038/s41467-018-05069-9)
Supplement: Supplementary file 9 — Supplementary Data 6 [file 41467_2018_5069_MOESM9_ESM.xlsx]

## Sheet: Cancer census overlap
				Late stage		Strand bias		BCL2 specific		Wild type		B cell		T cell
Cancer Genome Census Gene	Nearby Candidates	Significant Biases	GKC CIS pval<0.05 <200,000 bp away	Clonal GKC rank	Distance	Clonal GKC rank	Distance	Clonal GKC rank	Distance	Clonal GKC rank	Distance	Clonal GKC rank	Distance	Clonal GKC rank	Distance
Myc	Pvt1	Late stage, Strand bias	Yes	2	-520.776	2	89479.2	-	-	-	-	-	-	-	-
Ccnd3	Taf8	Late stage, Strand bias, T cell	Yes	3	-5592.39	3	24407.6	-	-	-	-	-	-	3	34407.6
Notch1		Late stage, Strand bias, Wild type	Yes	5	-30146.5	5	59853.5	-	-	5	29853.5	-	-	-	-
Pim1		Late stage, Strand bias	Yes	7	37935.9	7	-52064.1	-	-	-	-	-	-	-	-
Ikzf1		Late stage, Wild type	Yes	8	-31948.8	-	-	-	-	8	-11948.8	-	-	-	-
Myb	Ahi1	Late stage, Strand bias	Yes	12	100018	12	-19982.3	-	-	-	-	-	-	-	-
Ccnd2	Parp11	Late stage, Strand bias, T cell	Yes	17	-18379.1	17	-18379.1	-	-	-	-	-	-	17	-148379
Mycn		Late stage, Strand bias	Yes	20	13349.3	20	-36650.7	-	-	-	-	-	-	-	-
Irf4	Exoc2, Dusp22	Late stage, Strand bias, BCL2	Yes	21	-11430.4	21	-31430.4	21	-91430.4	-	-	-	-	-	-
Fgfr3	Slbp, Tacc3	Strand bias	Yes	-	-	23	-28656.7	-	-	-	-	-	-	-	-
Vrk1	Bcl11b, Papola	Late stage	Yes	24	25062.7	-	-	-	-	-	-	-	-	-	-
Ccnd1		Late stage, Strand bias	Yes	28	-35702.5	28	-35702.5	-	-	-	-	-	-	-	-
Mecom		Late stage, Strand bias, Wild type, T cell	Yes	41	4148.65	41	4148.65	-	-	41	-65851.3	-	-	41	-15851.3
Fli1	Ets1	Late stage, B cell	Yes	42	24798.6	-	-	-	-	-	-	42	-15201.4	-	-
Syk	Auh, Sykb	Late stage	Yes	47	56107	-	-	-	-	-	-	-	-	-	-
Smo	Ahcyl2	Late stage	Yes	91	548.344	-	-	-	-	-	-	-	-	-	-
Jazf1	Tax1bp1	Late stage	Yes	105	-19644.1	-	-	-	-	-	-	-	-	-	-
Rhoh	Chrna9	Late stage	Yes	108	-56022.3	-	-	-	-	-	-	-	-	-	-
Kit	Kdr	Late stage, Strand bias, B cell	Yes	113	-38555.2	113	111445	-	-	-	-	113	1444.78	-	-
Kdr	Kit	Late stage, Strand bias, B cell	Yes	113	-38555.2	113	111445	-	-	-	-	113	1444.78	-	-
Bcl6	Lpp	Late stage, BCL2	Yes	181	-149957	-	-	181	-199957	-	-	-	-	-	-
Lpp	Bcl6	Late stage, BCL2	Yes	181	-149957	-	-	181	-199957	-	-	-	-	-	-
Pax5	Zcchc7, Zbtb5	BCL2	Yes	-	-	-	-	210	-187501	-	-	-	-	-	-
Stat5b	Stat3, Stat5a	Late stage, Strand bias	Yes	292	29918.2	292	-70081.8	-	-	-	-	-	-	-	-
Stat3	Stat5b, Stat5a	Late stage, Strand bias	Yes	292	29918.2	292	-70081.8	-	-	-	-	-	-	-	-
Mn1	C130026L21Rik	Late stage	Yes	302	-89049.4	-	-	-	-	-	-	-	-	-	-
Nfatc2	Kcng1	Late stage	No	14	-549400	-	-	-	-	-	-	-	-	-	-
Crtc3		Late stage	No	265	223679	-	-	-	-	-	-	-	-	-	-
Atp1a1		Late stage	No	291	-975035	-	-	-	-	-	-	-	-	-	-
Lef1	Ostc	Late stage	No	338	-3909.34	-	-	-	-	-	-	-	-	-	-
Bcl3	Ceacam16	Late stage	No	458	76781.4	-	-	-	-	-	-	-	-	-	-
Rel	Bcl11a	Late stage, Strand bias	No	472	-25450.5	472	14549.5	-	-	-	-	-	-	-	-
Bcl11a	Rel	Late stage	No	472	-25450.5	-	-	-	-	-	-	-	-	-	-
Akt2		Late stage	No	486	-57783.7	-	-	-	-	-	-	-	-	-	-
Elf4		Late stage	No	596	35832.4	-	-	-	-	-	-	-	-	-	-
Pou2af1		Late stage	No	605	96409.7	-	-	-	-	-	-	-	-	-	-
Cd74	Camk2a, Tcof1	Late stage	No	664	-108097	-	-	-	-	-	-	-	-	-	-
Mycl	Mfsd2a, Cap1	Late stage	No	957	234.66	-	-	-	-	-	-	-	-	-	-
Rb1	Rcbtb2	Strand bias	No	1117	-120980	-	-	-	-	-	-	-	-	-	-
Sufu	Trim8	Late stage	No	584	-432148	-	-	-	-	-	-	-	-	-	-
Foxo1	Maml3	Late stage	No	607	-341538	-	-	-	-	-	-	-	-	-	-
Nf1	Ksr1	Late stage	No	748	-390122	-	-	-	-	-	-	-	-	-	-
Bcl2		Late stage	No	871	-458795	-	-	-	-	-	-	-	-	-	-
Nras	Dennd2c	Strand bias	No	-	-	856	-11319.5	-	-	-	-	-	-	-	-
Ebf1		BCL2, B cell	No			-	-	578	-14964	578	-14964	-	-	-	-
Tnfrsf17		B cell	No	-	-	-	-	-	-	-	-	422	-425.434	-	-
Pten	Rnls	B cell	No			-	-	-	-	-	-	509	-699492	-	-
Candidates implicated by subclonal selection correspond to genes from the cancer genome census. 27 of these genes map within 200kb of a clonal GKC CIS (pvalue <0.05 Rank < 312).
The distance of subclonal selection peaks from GKC CIS is indictated. Peaks not within 200kb of significant clonal GKC CIS are highlighted.
Adjacent pairs of genes implicated by inserts at the same locus are shaded (Kit & Kdr, Bcl6 & Lpp, Stat5b & Stat3, Rel & Bcl11a).

## Sheet: Cancer census overlap all cols
										Late stage		Strand bias		BCL2 specific		Wild type		B cell		T cell
				Cancer Genome Census Gene	Nearby Candidates	Significant Biases			GKC CIS pval<0.05 <200,000 bp away	Clonal GKC rank	Distance	Clonal GKC rank	Distance	Clonal GKC rank	Distance	Clonal GKC rank	Distance	Clonal GKC rank	Distance	Clonal GKC rank	Distance
ENSMUSG00000022346	15	61985341	61990374	Myc	Pvt1	Late stage, Strand bias	chr15:61935341-62040374	link	Yes	2	-520.776	2	89479.2	-	-	-	-	-	-	-	-
ENSMUSG00000034165	17	47505051	47599691	Ccnd3	Taf8	Late stage, Strand bias, T cell	chr17:47455051-47649691	link	Yes	3	-5592.39	3	24407.6	-	-	-	-	-	-	3	34407.6
ENSMUSG00000026923	2	26457903	26516663	Notch1		Late stage, Strand bias, Wild type	chr2:26407903-26566663	link	Yes	5	-30146.5	5	59853.5	-	-	5	29853.5	-	-	-	-
ENSMUSG00000024014	17	29490812	29496111	Pim1		Late stage, Strand bias	chr17:29440812-29546111	link	Yes	7	37935.9	7	-52064.1	-	-	-	-	-	-	-	-
ENSMUSG00000018654	11	11685003	11772926	Ikzf1		Late stage, Wild type	chr11:11635003-11822926	link	Yes	8	-31948.8	-	-	-	-	8	-11948.8	-	-	-	-
ENSMUSG00000019982	10	21124936	21160905	Myb	Ahi1	Late stage, Strand bias	chr10:21074936-21210905	link	Yes	12	100018	12	-19982.3	-	-	-	-	-	-	-	-
ENSMUSG00000000184	6	127125162	127152193	Ccnd2	Parp11	Late stage, Strand bias, T cell	chr6:127075162-127202193	link	Yes	17	-18379.1	17	-18379.1	-	-	-	-	-	-	17	-148379
ENSMUSG00000037169	12	12936096	12941914	Mycn		Late stage, Strand bias	chr12:12886096-12991914	link	Yes	20	13349.3	20	-36650.7	-	-	-	-	-	-	-	-
ENSMUSG00000021356	13	30749226	30766927	Irf4	Exoc2, Dusp22	Late stage, Strand bias, BCL2	chr13:30699226-30816927	link	Yes	21	-11430.4	21	-31430.4	21	-91430.4	-	-	-	-	-	-
ENSMUSG00000054252	5	33721674	33737068	Fgfr3	Slbp, Tacc3	Strand bias	chr5:33671674-33787068	link	Yes	-	-	23	-28656.7	-	-	-	-	-	-	-	-
ENSMUSG00000021115	12	106010263	106077410	Vrk1	Bcl11b, Papola	Late stage	chr12:105960263-106127410	link	Yes	24	25062.7	-	-	-	-	-	-	-	-	-	-
ENSMUSG00000070348	7	144929931	144939925	Ccnd1		Late stage, Strand bias	chr7:144879931-144989925	link	Yes	28	-35702.5	28	-35702.5	-	-	-	-	-	-	-	-
ENSMUSG00000027684	3	29951296	30548008	Mecom		Late stage, Strand bias, Wild type, T cell	chr3:29901296-30598008	link	Yes	41	4148.65	41	4148.65	-	-	41	-65851.3	-	-	41	-15851.3
ENSMUSG00000016087	9	32422204	32542861	Fli1	Ets1	Late stage, B cell	chr9:32372204-32592861	link	Yes	42	24798.6	-	-	-	-	-	-	42	-15201.4	-	-
ENSMUSG00000021457	13	52583173	52648792	Syk	Auh, Sykb	Late stage	chr13:52533173-52698792	link	Yes	47	56107	-	-	-	-	-	-	-	-	-	-
ENSMUSG00000001761	6	29735503	29761365	Smo	Ahcyl2	Late stage	chr6:29685503-29811365	link	Yes	91	548.344	-	-	-	-	-	-	-	-	-	-
ENSMUSG00000063568	6	52768797	53068631	Jazf1	Tax1bp1	Late stage	chr6:52718797-53118631	link	Yes	105	-19644.1	-	-	-	-	-	-	-	-	-	-
ENSMUSG00000029204	5	65861213	65896700	Rhoh	Chrna9	Late stage	chr5:65811213-65946700	link	Yes	108	-56022.3	-	-	-	-	-	-	-	-	-	-
ENSMUSG00000005672	5	75574916	75656722	Kit	Kdr	Late stage, Strand bias, B cell	chr5:75524916-75706722	link	Yes	113	-38555.2	113	111445	-	-	-	-	113	1444.78	-	-
ENSMUSG00000062960	5	75932827	75978458	Kdr	Kit	Late stage, Strand bias, B cell	chr5:75882827-76028458	link	Yes	113	-38555.2	113	111445	-	-	-	-	113	1444.78	-	-
ENSMUSG00000022508	16	23965052	23988852	Bcl6	Lpp	Late stage, BCL2	chr16:23915052-24038852	link	Yes	181	-149957	-	-	181	-199957	-	-	-	-	-	-
ENSMUSG00000033306	16	24393350	24992576	Lpp	Bcl6	Late stage, BCL2	chr16:24343350-25042576	link	Yes	181	-149957	-	-	181	-199957	-	-	-	-	-	-
ENSMUSG00000014030	4	44524757	44710487	Pax5	Zcchc7, Zbtb5	BCL2	chr4:44474757-44760487	link	Yes	-	-	-	-	210	-187501	-	-	-	-	-	-
ENSMUSG00000020919	11	100780731	100850724	Stat5b	Stat3, Stat5a	Late stage, Strand bias	chr11:100730731-100900724	link	Yes	292	29918.2	292	-70081.8	-	-	-	-	-	-	-	-
ENSMUSG00000004040	11	100885098	100939540	Stat3	Stat5b, Stat5a	Late stage, Strand bias	chr11:100835098-100989540	link	Yes	292	29918.2	292	-70081.8	-	-	-	-	-	-	-	-
ENSMUSG00000070576	5	111417362	111457033	Mn1	C130026L21Rik	Late stage	chr5:111367362-111507033	link	Yes	302	-89049.4	-	-	-	-	-	-	-	-	-	-
ENSMUSG00000027544	2	168476410	168601657	Nfatc2	Kcng1	Late stage	chr2:168426410-168651657	link	No	14	-549400	-	-	-	-	-	-	-	-	-	-
ENSMUSG00000030527	7	80586627	80688877	Crtc3		Late stage	chr7:80536627-80738877	link	No	265	223679	-	-	-	-	-	-	-	-	-	-
ENSMUSG00000033161	3	101576219	101604684	Atp1a1		Late stage	chr3:101526219-101654684	link	No	291	-975035	-	-	-	-	-	-	-	-	-	-
ENSMUSG00000027985	3	131110471	131224356	Lef1	Ostc	Late stage	chr3:131060471-131274356	link	No	338	-3909.34	-	-	-	-	-	-	-	-	-	-
ENSMUSG00000053175	7	19808462	19822770	Bcl3	Ceacam16	Late stage	chr7:19758462-19872770	link	No	458	76781.4	-	-	-	-	-	-	-	-	-	-
ENSMUSG00000020275	11	23736847	23770970	Rel	Bcl11a	Late stage, Strand bias	chr11:23686847-23820970	link	No	472	-25450.5	472	14549.5	-	-	-	-	-	-	-	-
ENSMUSG00000000861	11	24078056	24174123	Bcl11a	Rel	Late stage	chr11:24028056-24224123	link	No	472	-25450.5	-	-	-	-	-	-	-	-	-	-
ENSMUSG00000004056	7	27591552	27640826	Akt2		Late stage	chr7:27541552-27690826	link	No	486	-57783.7	-	-	-	-	-	-	-	-	-	-
ENSMUSG00000031103	X	48411046	48463132	Elf4		Late stage	chrX:48361046-48513132	link	No	596	35832.4	-	-	-	-	-	-	-	-	-	-
ENSMUSG00000032053	9	51213690	51240079	Pou2af1		Late stage	chr9:51163690-51290079	link	No	605	96409.7	-	-	-	-	-	-	-	-	-	-
ENSMUSG00000024610	18	60803848	60812646	Cd74	Camk2a, Tcof1	Late stage	chr18:60753848-60862646	link	No	664	-108097	-	-	-	-	-	-	-	-	-	-
ENSMUSG00000028654	4	122995652	123002485	Mycl	Mfsd2a, Cap1	Late stage	chr4:122945652-123052485	link	No	957	234.66	-	-	-	-	-	-	-	-	-	-
ENSMUSG00000022105	14	73183673	73325822	Rb1	Rcbtb2	Strand bias	chr14:73133673-73375822	link	No	1117	-120980	-	-	-	-	-	-	-	-	-	-
ENSMUSG00000025231	19	46396896	46488804	Sufu	Trim8	Late stage	chr19:46346896-46538804	link	No	584	-432148	-	-	-	-	-	-	-	-	-	-
ENSMUSG00000044167	3	52268336	52353221	Foxo1	Maml3	Late stage	chr3:52218336-52403221	link	No	607	-341538	-	-	-	-	-	-	-	-	-	-
ENSMUSG00000020716	11	79339693	79581612	Nf1	Ksr1	Late stage	chr11:79289693-79631612	link	No	748	-390122	-	-	-	-	-	-	-	-	-	-
ENSMUSG00000057329	1	106538178	106714274	Bcl2		Late stage	chr1:106488178-106764274	link	No	871	-458795	-	-	-	-	-	-	-	-	-	-
ENSMUSG00000027852	3	103058285	103067914	Nras	Dennd2c	Strand bias	chr3:103008285-103117914	link	No	-	-	856	-11319.5	-	-	-	-	-	-	-	-
ENSMUSG00000057098	11	44617317	45008091	Ebf1		BCL2, B cell	chr11:44567317-45058091	link	No			-	-	578	-14964	578	-14964	-	-	-	-
ENSMUSG00000022496	16	11313812	11320074	Tnfrsf17		B cell	chr16:11263812-11370074	link	No	-	-	-	-	-	-	-	-	422	-425.434	-	-
ENSMUSG00000013663	19	32757497	32826160	Pten	Rnls	B cell	chr19:32707497-32876160	link	No			-	-	-	-	-	-	509	-699492	-	-
				Candidates implicated by subclonal selection correspond to genes from the cancer genome census. 27 of these genes map within 200kb of a clonal GKC CIS (pvalue <0.05 Rank < 312).
				The distance of subclonal selection peaks from GKC CIS is indictated. Peaks not within 200kb of significant clonal GKC CIS are highlighted.
				Four pairs of genes are implicated by inserts at the same locus (Kit & Kdr, Bcl6 & Lpp, Stat5b & Stat3, Rel & Bcl11a).
