# Supplementary material for: Subclonal mutation selection in mouse lymphomagenesis identifies known cancer loci and suggests novel candidates
Source: Nat Commun. 2018 Jul 9;9:2649. doi: 10.1038/s41467-018-05069-9 (PMC6037733; doi:10.1038/s41467-018-05069-9)
Supplement: Supplementary file 10 — Supplementary Data 7 [file 41467_2018_5069_MOESM10_ESM.xlsx]

## Sheet: Legend
Mutation counts from 12 studies of hematologic malignancies were downloaded from the cBio repository (cBioportal.org).
Two lists of orthologues of candidate genes (a KCRBM automated list and a list that includes additional curated candidates) were used to find overlap between coding mutations in orthologous human genes.
Significance of overlap with between candidate lists and each set of mutated genes (all genes, genes mutated more than once, genes mutated once) is calculated by fisher’s exact test using all protein coding genes and tabulated for all comparisons.

## Sheet: All mutated Genes
		NOTCH1	NRAS	PIM1	BCL2	NF1	IRF4	CCND1	STAT3	FOXO1	KDR	KIT	NFKBIA	BCL6	PAX5	WNK1	RB1	DUSP2	CCND3	IKZF3	MECOM	FGFR3	PTEN	IRF8	IGF1R	EBF1	PIK3CD	BCL11B	CCND2	NCOA3	ITPKB	BCL11A	SYK	IL6ST	LRP5	CD74	MN1	IRS4	ETS1	JARID2	REL	LRRC4C	IKZF1	MCL1	POU2AF1	UBXN11	SUSD1	ITGAX	SLC8A1
	Studies	7	6	7	5	10	6	3	5	3	7	6	5	5	7	7	6	5	4	6	6	5	4	4	3	6	5	5	3	5	2	5	4	2	6	4	3	2	4	4	3	2	4	4	2	1	1	1	1
	Samples	74	63	57	55	25	24	23	21	18	16	16	15	14	13	13	11	11	11	10	10	10	10	10	10	9	9	9	9	8	8	7	7	7	6	6	6	6	5	5	5	5	4	4	4	4	4	4	4
msk_impact_2017 (NHL)	160	5	0	23	34	2	5	6	8	15	2	0	6	6	2	0	2	0	6	0	0	2	4	0	5	0	4	0	1	2	0	0	3	0	0	0	0	0	0	0	2	0	1	1	0	0	0	0	0
dlbc_tcga	48	1	0	10	1	2	6	0	7	2	4	0	3	1	4	3	1	5	2	1	1	0	2	5	0	1	1	3	1	2	0	2	0	4	1	0	2	0	1	2	2	0	0	1	1	4	0	0	0
dlbc_broad_2012	58	3	0	12	15	1	1	0	4	0	2	1	3	5	1	3	1	3	2	2	2	1	3	2	2	4	2	1	0	0	5	2	2	0	1	2	0	4	2	1	0	0	0	1	3	0	0	0	0
pcnsl_mayo_2015	10	0	0	4	2	1	2	0	0	0	0	0	0	1	1	0	0	0	1	0	0	1	0	0	0	1	0	0	0	0	0	0	0	0	0	0	0	0	1	0	0	0	0	0	0	0	0	0	0
mm_broad	205	2	37	3	0	3	4	7	1	0	1	2	1	1	0	1	4	1	0	1	2	5	0	2	3	1	1	1	0	0	0	0	1	3	1	0	1	0	0	1	0	3	1	0	0	0	4	0	0
mcl_idibips_2013	29	0	0	1	0	0	0	10	0	0	0	0	0	0	0	0	0	0	0	0	0	0	0	0	0	0	0	0	0	1	0	0	0	0	0	0	0	0	0	0	0	0	0	0	0	0	0	0	0
all_stjude_2015	57	0	2	0	0	0	0	0	0	0	0	0	0	0	3	0	0	0	0	0	0	0	0	0	0	0	0	0	0	0	0	0	0	0	0	0	0	0	1	0	0	0	0	0	0	0	0	0	0
all_stjude_2013	40	0	4	0	0	9	0	0	0	0	0	0	0	0	1	0	2	0	0	1	0	0	0	0	0	0	0	0	0	0	0	0	0	0	0	0	0	0	0	0	0	0	0	0	0	0	0	0	0
cll_iuopa_2015	506	47	1	4	3	2	6	0	0	1	3	1	2	0	1	3	1	1	0	4	2	1	1	1	0	1	1	3	7	2	0	0	1	0	1	1	3	2	0	0	1	0	1	1	0	0	0	4	0
lcll_broad_2013	160	15	4	0	0	1	0	0	0	0	2	1	0	0	0	1	0	1	0	1	0	0	0	0	0	1	0	1	0	0	3	1	0	0	0	1	0	0	0	0	0	0	0	0	0	0	0	0	0
laml_tcga_pub	200	1	15	0	0	3	0	0	0	0	2	8	0	0	0	1	0	0	0	0	2	0	0	0	0	0	0	0	0	1	0	1	0	0	1	2	0	0	0	0	0	0	1	0	0	0	0	0	0
ctcl_columbia_2015	42	0	0	0	0	1	0	0	1	0	0	3	0	0	0	1	0	0	0	0	1	0	0	0	0	0	0	0	0	0	0	1	0	0	1	0	0	0	0	1	0	2	0	0	0	0	0	0	4
[truncated: 46 more columns]

## Sheet: Table
										KCRBM list (302 genes)			Curated list (389 genes)					KCRBM list (302 genes)			Curated list (389 genes)					KCRBM list (302) genes			Curated list (389 genes)
CbioPortal study ID	doi	Pubmed id	study url	disease	samples	mutated genes		genes mutated in 1 or more sample	overlap	p-value	odds ratio	overlap	p-value	odds ratio		genes mutated in > 2 samples	overlap	p-value	odds ratio	overlap	p-value	odds ratio		genes mutated in one sample only	overlap	p-value	odds ratio	overlap	p-value	odds ratio
msk_impact_2017	10.1038/nm.4333	28481359	url	NHL	160	267		267	18	2.71957e-08	5.54944	28	3.11626e-14	7.04866		149	13	1.24794e-07	7.2492	21	1.66468e-13	9.73248		118	5	0.0221218	3.26862	7	0.00462763	3.60755
dlbc_tcga	TCGA	TCGA	url	DLBCL	48	936		936	29	3.04423e-05	2.47665	46	2.38394e-10	3.17587		623	14	0.0445772	1.71179	23	0.00063093	2.23796		313	15	2.57785e-05	3.81548	23	7.54285e-09	4.69722
dlbc_broad_2012	10.1073/pnas.1121343109	22343534	url	DLBCL	58	889		889	31	1.49173e-06	2.82582	42	4.8978e-09	3.01796		531	23	1.04962e-06	3.49624	26	2.46392e-06	3.04386		358	8	0.113654	1.68741	16	0.000585159	2.71223
pcnsl_mayo_2015	10.1158/1078-0432.CCR-14-2116	25991819	url	PCNSL	10	235		235	9	0.00483547	2.96659	13	0.000259372	3.38638		108	4	0.0588757	2.83285	4	0.119616	2.18415		127	5	0.0291926	3.02626	9	0.000388541	4.38483
mm_broad	10.1016/j.ccr.2013.12.015	24434212	url	MM	205	892		892	31	1.59978e-06	2.81558	37	1.05016e-06	2.59563		597	17	0.0032945	2.20849	20	0.00424161	2.00928		295	14	5.31602e-05	3.76643	17	1.81986e-05	3.56483
mcl_idibips_2013	10.1073/pnas.1314608110	24145436	url	MCL	29	46		46	5	0.000378939	9.03852	3	0.0457781	3.96235		19	2	0.0267302	8.64149	1	0.283685	3.14255		27	3	0.00561488	9.207	2	0.0796997	4.53542
all_stjude_2015	10.1038/ng.3230	25730765	url	ALL	57	35		35	3	0.0116074	6.90306	4	0.00308555	7.35173		10	0	1	0	2	0.0123896	14.1829		25	3	0.0045037	10.0462	2	0.0696634	4.93004
all_stjude_2013	10.1038/ng.2532	23334668	url	ALL	40	98		98	3	0.146966	2.31915	6	0.00734345	3.72485		46	0	1	0	4	0.00828171	5.42287		52	3	0.0331734	4.5055	2	0.228898	2.2653
cll_iuopa_2015	10.1038/nature14666	26200345	url	CLL	506	837		837	25	0.000191883	2.36099	40	8.50927e-09	3.04424		592	13	0.0597854	1.66842	20	0.00386696	2.02731		245	12	0.000134687	3.87502	20	1.25839e-08	5.23627
lcll_broad_2013	10.1016/j.cell.2013.01.019	23415222	url	CLL	160	397		397	11	0.0197367	2.12193	16	0.00172121	2.43013		248	6	0.120681	1.8271	7	0.14309	1.65197		149	5	0.0519686	2.56133	9	0.00122535	3.69256
laml_tcga_pub	10.1056/NEJMoa1301689	23634996	url	ML	200	314		314	10	0.0107141	2.45029	15	0.000434317	2.90634		181	4	0.229429	1.65906	7	0.039496	2.29507		133	6	0.00949636	3.49944	8	0.00232054	3.66907
ctcl_columbia_2015	10.1038/ng.3442	26551667	url	CTCL	42	460		460	6	0.591228	0.964447	17	0.00308679	2.22045		287	3	0.747151	0.769156	6	0.382881	1.20904		173	3	0.414657	1.29164	11	0.000234082	3.91663

## Sheet: Mutation Table vertical
	Curated list only	Studies	Samples	msk_impact_2017 (NHL cases only)	dlbc_tcga	dlbc_broad_2012	pcnsl_mayo_2015	mm_broad	mcl_idibips_2013	all_stjude_2015	all_stjude_2013	cll_iuopa_2015	lcll_broad_2013	laml_tcga_pub	ctcl_columbia_2015	msk_impact_2017 (NHL cases only)	dlbc_tcga	dlbc_broad_2012	pcnsl_mayo_2015	mm_broad	mcl_idibips_2013	all_stjude_2015	all_stjude_2013	cll_iuopa_2015	lcll_broad_2013	laml_tcga_pub	ctcl_columbia_2015	msk_impact_2017 (NHL cases only)	dlbc_tcga	dlbc_broad_2012	pcnsl_mayo_2015	mm_broad	mcl_idibips_2013	all_stjude_2015	all_stjude_2013	cll_iuopa_2015	lcll_broad_2013	laml_tcga_pub	ctcl_columbia_2015
Study Url				url	url	url	url	url	url	url	url	url	url	url	url	url	url	url	url	url	url	url	url	url	url	url	url	url	url	url	url	url	url	url	url	url	url	url	url
Samples				160	48	58	10	205	29	57	40	506	160	200	42	160	48	58	10	205	29	57	40	506	160	200	42	160	48	58	10	205	29	57	40	506	160	200	42
Genes	Curated only			Mutations												Samples												Frequencies
NF1		10	25	2	2	2	1	4	0	0	12	2	1	3	1	2	2	1	1	3	0	0	9	2	1	3	1	1.21	4.17	1.72	10	1.46	0	0	20.45	0.4	0.63	1.5	2.38
KDR		7	16	2	6	2	0	1	0	0	0	3	2	2	0	2	4	2	0	1	0	0	0	3	2	2	0	1.21	8.33	3.45	0	0.49	0	0	0	0.59	1.25	1	0
NOTCH1		7	74	6	1	7	0	2	0	0	0	47	16	1	0	5	1	3	0	2	0	0	0	47	15	1	0	3.03	2.08	5.17	0	0.98	0	0	0	9.29	9.38	0.5	0
PAX5		7	13	2	4	3	3	0	0	3	1	1	0	0	0	2	4	1	1	0	0	3	1	1	0	0	0	1.21	8.33	1.72	10	0	0	12.5	2.27	0.2	0	0	0
PIM1		7	57	78	41	19	18	3	1	0	0	4	0	0	0	23	10	12	4	3	1	0	0	4	0	0	0	13.94	20.83	20.69	40	1.46	3.45	0	0	0.79	0	0	0
WNK1		7	13	0	6	5	0	1	0	0	0	3	1	1	1	0	3	3	0	1	0	0	0	3	1	1	1	0	6.25	5.17	0	0.49	0	0	0	0.59	0.63	0.5	2.38
IRF4		6	24	7	9	1	8	4	0	0	0	6	0	0	0	5	6	1	2	4	0	0	0	6	0	0	0	3.03	12.5	1.72	20	1.95	0	0	0	1.19	0	0	0
RB1		6	11	2	1	1	0	4	0	0	2	1	0	0	0	2	1	1	0	4	0	0	2	1	0	0	0	1.21	2.08	1.72	0	1.95	0	0	4.55	0.2	0	0	0
EBF1		6	9	0	1	4	1	1	0	0	0	1	1	0	0	0	1	4	1	1	0	0	0	1	1	0	0	0	2.08	6.9	10	0.49	0	0	0	0.2	0.63	0	0
IKZF3		6	10	0	1	2	0	1	0	0	1	4	1	0	0	0	1	2	0	1	0	0	1	4	1	0	0	0	2.08	3.45	0	0.49	0	0	2.27	0.79	0.63	0	0
LRP5		6	6	0	1	1	0	1	0	0	0	1	0	1	1	0	1	1	0	1	0	0	0	1	0	1	1	0	2.08	1.72	0	0.49	0	0	0	0.2	0	0.5	2.38
MECOM		6	10	0	1	2	0	2	0	0	0	2	0	2	1	0	1	2	0	2	0	0	0	2	0	2	1	0	2.08	3.45	0	0.98	0	0	0	0.4	0	1	2.38
KIT		6	16	0	0	1	0	2	0	0	0	1	1	10	3	0	0	1	0	2	0	0	0	1	1	8	3	0	0	1.72	0	0.98	0	0	0	0.2	0.63	4	7.14
NRAS		6	63	0	0	0	0	37	0	2	4	1	4	15	0	0	0	0	0	37	0	2	4	1	4	15	0	0	0	0	0	18.05	0	8.33	9.09	0.2	2.5	7.5	0
BCL2		5	55	83	1	29	3	0	0	0	0	3	0	0	0	34	1	15	2	0	0	0	0	3	0	0	0	2.08	25.86	20	0	0	0	0	0.59	0	0	0	0
BCL6		5	14	10	1	6	1	1	0	0	0	0	0	0	0	6	1	5	1	1	0	0	0	0	0	0	0	3.64	2.08	8.62	10	0.49	0	0	0	0	0	0	0
FGFR3		5	10	2	0	1	1	5	0	0	0	1	0	0	0	2	0	1	1	5	0	0	0	1	0	0	0	1.21	0	1.72	10	2.44	0	0	0	0.2	0	0	0
NCOA3		5	8	2	2	0	0	0	1	0	0	2	0	1	0	2	2	0	0	0	1	0	0	2	0	1	0	1.21	4.17	0	0	0	3.45	0	0	0.4	0	0.5	0
NFKBIA		5	15	9	3	3	0	1	0	0	0	2	0	0	0	6	3	3	0	1	0	0	0	2	0	0	0	3.64	6.25	5.17	0	0.49	0	0	0	0.4	0	0	0
PIK3CD		5	9	4	1	2	0	1	0	0	0	1	0	0	0	4	1	2	0	1	0	0	0	1	0	0	0	2.42	2.08	3.45	0	0.49	0	0	0	0.2	0	0	0
STAT3		5	21	11	8	5	0	1	0	0	0	0	0	0	1	8	7	4	0	1	0	0	0	0	0	0	1	4.85	14.58	6.9	0	0.49	0	0	0	0	0	0	2.38
BCL11A		5	7	0	2	2	0	0	0	0	0	0	1	1	1	0	2	2	0	0	0	0	0	0	1	1	1	0	4.17	3.45	0	0	0	0	0	0	0.63	0.5	2.38
BCL11B		5	9	0	3	1	0	1	0	0	0	3	1	0	0	0	3	1	0	1	0	0	0	3	1	0	0	0	6.25	1.72	0	0.49	0	0	0	0.59	0.63	0	0
DUSP2		5	11	0	7	4	0	2	0	0	0	1	1	0	0	0	5	3	0	1	0	0	0	1	1	0	0	0	10.42	5.17	0	0.49	0	0	0	0.2	0.63	0	0
CCND3		4	11	6	2	2	1	0	0	0	0	0	0	0	0	6	2	2	1	0	0	0	0	0	0	0	0	3.64	4.17	3.45	10	0	0	0	0	0	0	0	0
IKZF1		4	4	1	0	0	0	1	0	0	0	1	0	1	0	1	0	0	0	1	0	0	0	1	0	1	0	0.61	0	0	0	0.49	0	0	0	0.2	0	0.5	0
MCL1		4	4	1	1	1	0	0	0	0	0	1	0	0	0	1	1	1	0	0	0	0	0	1	0	0	0	0.61	2.08	1.72	0	0	0	0	0	0.2	0	0	0
PTEN		4	10	5	2	3	0	0	0	0	0	1	0	0	0	4	2	3	0	0	0	0	0	1	0	0	0	2.42	4.17	5.17	0	0	0	0	0	0.2	0	0	0
SYK		4	7	3	0	2	0	1	0	0	0	1	0	0	0	3	0	2	0	1	0	0	0	1	0	0	0	1.82	0	3.45	0	0.49	0	0	0	0.2	0	0	0
ETS1		4	5	0	1	3	1	0	0	1	0	0	0	0	0	0	1	2	1	0	0	1	0	0	0	0	0	0	2.08	3.45	10	0	0	4.17	0	0	0	0	0
IRF8		4	10	0	7	2	0	2	0	0	0	1	0	0	0	0	5	2	0	2	0	0	0	1	0	0	0	0	10.42	3.45	0	0.98	0	0	0	0.2	0	0	0
JARID2		4	5	0	2	2	0	1	0	0	0	0	0	0	1	0	2	1	0	1	0	0	0	0	0	0	1	0	4.17	1.72	0	0.49	0	0	0	0	0	0	2.38
CD74		4	6	0	0	2	0	0	0	0	0	1	1	2	0	0	0	2	0	0	0	0	0	1	1	2	0	0	0	3.45	0	0	0	0	0	0.2	0.63	1	0
CCND1		3	23	7	0	0	0	7	12	0	0	0	0	0	0	6	0	0	0	7	10	0	0	0	0	0	0	3.64	0	0	0	3.41	34.48	0	0	0	0	0	0
CCND2		3	9	1	1	0	0	0	0	0	0	7	0	0	0	1	1	0	0	0	0	0	0	7	0	0	0	0.61	2.08	0	0	0	0	0	0	1.38	0	0	0
FOXO1		3	18	16	2	0	0	0	0	0	0	1	0	0	0	15	2	0	0	0	0	0	0	1	0	0	0	9.09	4.17	0	0	0	0	0	0	0.2	0	0	0
IGF1R		3	10	5	0	2	0	3	0	0	0	0	0	0	0	5	0	2	0	3	0	0	0	0	0	0	0	3.03	0	3.45	0	1.46	0	0	0	0	0	0	0
REL		3	5	3	2	0	0	0	0	0	0	1	0	0	0	2	2	0	0	0	0	0	0	1	0	0	0	1.21	4.17	0	0	0	0	0	0	0.2	0	0	0
MN1		3	6	0	2	0	0	1	0	0	0	3	0	0	0	0	2	0	0	1	0	0	0	3	0	0	0	0	4.17	0	0	0.49	0	0	0	0.59	0	0	0
STAT5B		3	3	0	0	1	0	0	0	0	0	1	0	0	1	0	0	1	0	0	0	0	0	1	0	0	1	0	0	1.72	0	0	0	0	0	0.2	0	0	2.38
ELF4		3	3	0	0	0	1	0	0	0	0	1	0	1	0	0	0	0	1	0	0	0	0	1	0	1	0	0	0	0	10	0	0	0	0	0.2	0	0.5	0
SUFU		2	2	1	0	0	1	0	0	0	0	0	0	0	0	1	0	0	1	0	0	0	0	0	0	0	0	0.61	0	0	10	0	0	0	0	0	0	0	0
BCL3		2	2	0	1	0	0	0	0	0	0	0	0	0	1	0	1	0	0	0	0	0	0	0	0	0	1	0	2.08	0	0	0	0	0	0	0	0	0	2.38
CRTC3		2	2	0	1	1	0	0	0	0	0	0	0	0	0	0	1	1	0	0	0	0	0	0	0	0	0	0	2.08	1.72	0	0	0	0	0	0	0	0	0
IL6ST		2	7	0	4	0	0	3	0	0	0	0	0	0	0	0	4	0	0	3	0	0	0	0	0	0	0	0	8.33	0	0	1.46	0	0	0	0	0	0	0
LPP		2	2	0	2	0	0	0	0	0	0	1	0	0	0	0	1	0	0	0	0	0	0	1	0	0	0	0	2.08	0	0	0	0	0	0	0.2	0	0	0
MYB		2	2	0	1	0	0	0	0	0	0	0	0	1	0	0	1	0	0	0	0	0	0	0	0	1	0	0	2.08	0	0	0	0	0	0	0	0	0.5	0
POU2AF1		2	4	0	1	3	0	0	0	0	0	0	0	0	0	0	1	3	0	0	0	0	0	0	0	0	0	0	2.08	5.17	0	0	0	0	0	0	0	0	0
SOCS3		2	2	0	1	0	0	0	0	0	0	0	0	0	1	0	1	0	0	0	0	0	0	0	0	0	1	0	2.08	0	0	0	0	0	0	0	0	0	2.38
IRS4		2	6	0	0	4	0	0	0	0	0	2	0	0	0	0	0	4	0	0	0	0	0	2	0	0	0	0	0	6.9	0	0	0	0	0	0.4	0	0	0
ITPKB		2	8	0	0	5	0	0	0	0	0	0	3	0	0	0	0	5	0	0	0	0	0	0	3	0	0	0	0	8.62	0	0	0	0	0	0	1.88	0	0
LRRC4C		2	5	0	0	0	0	3	0	0	0	0	0	0	2	0	0	0	0	3	0	0	0	0	0	0	2	0	0	0	0	1.46	0	0	0	0	0	0	4.76
CTLA4		1	1	1	0	0	0	0	0	0	0	0	0	0	0	1	0	0	0	0	0	0	0	0	0	0	0	0.61	0	0	0	0	0	0	0	0	0	0	0
MYCN		1	1	1	0	0	0	0	0	0	0	0	0	0	0	1	0	0	0	0	0	0	0	0	0	0	0	0.61	0	0	0	0	0	0	0	0	0	0	0
STAT5A		1	1	1	0	0	0	0	0	0	0	0	0	0	0	1	0	0	0	0	0	0	0	0	0	0	0	0.61	0	0	0	0	0	0	0	0	0	0	0
AKT2		1	1	0	1	0	0	0	0	0	0	0	0	0	0	0	1	0	0	0	0	0	0	0	0	0	0	0	2.08	0	0	0	0	0	0	0	0	0	0
GPR20		1	2	0	2	0	0	0	0	0	0	0	0	0	0	0	2	0	0	0	0	0	0	0	0	0	0	0	4.17	0	0	0	0	0	0	0	0	0	0
ICOSLG		1	1	0	1	0	0	0	0	0	0	0	0	0	0	0	1	0	0	0	0	0	0	0	0	0	0	0	2.08	0	0	0	0	0	0	0	0	0	0
IL21R		1	1	0	1	0	0	0	0	0	0	0	0	0	0	0	1	0	0	0	0	0	0	0	0	0	0	0	2.08	0	0	0	0	0	0	0	0	0	0
OSGIN1		1	3	0	3	0	0	0	0	0	0	0	0	0	0	0	3	0	0	0	0	0	0	0	0	0	0	0	6.25	0	0	0	0	0	0	0	0	0	0
RRAS2		1	1	0	1	0	0	0	0	0	0	0	0	0	0	0	1	0	0	0	0	0	0	0	0	0	0	0	2.08	0	0	0	0	0	0	0	0	0	0
SMO		1	1	0	1	0	0	0	0	0	0	0	0	0	0	0	1	0	0	0	0	0	0	0	0	0	0	0	2.08	0	0	0	0	0	0	0	0	0	0
UBXN11		1	4	0	7	0	0	0	0	0	0	0	0	0	0	0	4	0	0	0	0	0	0	0	0	0	0	0	8.33	0	0	0	0	0	0	0	0	0	0
FOXO3		1	1	0	0	1	0	0	0	0	0	0	0	0	0	0	0	1	0	0	0	0	0	0	0	0	0	0	0	1.72	0	0	0	0	0	0	0	0	0
HACL1		1	2	0	0	2	0	0	0	0	0	0	0	0	0	0	0	2	0	0	0	0	0	0	0	0	0	0	0	3.45	0	0	0	0	0	0	0	0	0
IL6		1	2	0	0	2	0	0	0	0	0	0	0	0	0	0	0	2	0	0	0	0	0	0	0	0	0	0	0	3.45	0	0	0	0	0	0	0	0	0
LEF1		1	1	0	0	1	0	0	0	0	0	0	0	0	0	0	0	1	0	0	0	0	0	0	0	0	0	0	0	1.72	0	0	0	0	0	0	0	0	0
SOX4		1	1	0	0	1	0	0	0	0	0	0	0	0	0	0	0	1	0	0	0	0	0	0	0	0	0	0	0	1.72	0	0	0	0	0	0	0	0	0
WWP1		1	1	0	0	4	0	0	0	0	0	0	0	0	0	0	0	1	0	0	0	0	0	0	0	0	0	0	0	1.72	0	0	0	0	0	0	0	0	0
PIM2		1	2	0	0	0	2	0	0	0	0	0	0	0	0	0	0	0	2	0	0	0	0	0	0	0	0	0	0	0	20	0	0	0	0	0	0	0	0
CBX4		1	2	0	0	0	0	2	0	0	0	0	0	0	0	0	0	0	0	2	0	0	0	0	0	0	0	0	0	0	0	0.98	0	0	0	0	0	0	0
OTUD5		1	3	0	0	0	0	3	0	0	0	0	0	0	0	0	0	0	0	3	0	0	0	0	0	0	0	0	0	0	0	1.46	0	0	0	0	0	0	0
PARP1		1	2	0	0	0	0	2	0	0	0	0	0	0	0	0	0	0	0	2	0	0	0	0	0	0	0	0	0	0	0	0.98	0	0	0	0	0	0	0
RAB3GAP1		1	3	0	0	0	0	4	0	0	0	0	0	0	0	0	0	0	0	3	0	0	0	0	0	0	0	0	0	0	0	1.46	0	0	0	0	0	0	0
SUSD1		1	4	0	0	0	0	4	0	0	0	0	0	0	0	0	0	0	0	4	0	0	0	0	0	0	0	0	0	0	0	1.95	0	0	0	0	0	0	0
TOX2		1	2	0	0	0	0	2	0	0	0	0	0	0	0	0	0	0	0	2	0	0	0	0	0	0	0	0	0	0	0	0.98	0	0	0	0	0	0	0
TRIM8		1	1	0	0	0	0	3	0	0	0	0	0	0	0	0	0	0	0	1	0	0	0	0	0	0	0	0	0	0	0	0.49	0	0	0	0	0	0	0
TUBA1B		1	1	0	0	0	0	2	0	0	0	0	0	0	0	0	0	0	0	1	0	0	0	0	0	0	0	0	0	0	0	0.49	0	0	0	0	0	0	0
DDX6		1	1	0	0	0	0	0	0	1	0	0	0	0	0	0	0	0	0	0	0	1	0	0	0	0	0	0	0	0	0	0	0	4.17	0	0	0	0	0
SLC14A2		1	2	0	0	0	0	0	0	0	2	0	0	0	0	0	0	0	0	0	0	0	2	0	0	0	0	0	0	0	0	0	0	0	4.55	0	0	0	0
COPB1		1	3	0	0	0	0	0	0	0	0	3	0	0	0	0	0	0	0	0	0	0	0	3	0	0	0	0	0	0	0	0	0	0	0	0.59	0	0	0
IRF2		1	2	0	0	0	0	0	0	0	0	2	0	0	0	0	0	0	0	0	0	0	0	2	0	0	0	0	0	0	0	0	0	0	0	0.4	0	0	0
ITGAX		1	4	0	0	0	0	0	0	0	0	4	0	0	0	0	0	0	0	0	0	0	0	4	0	0	0	0	0	0	0	0	0	0	0	0.79	0	0	0
SLAMF6		1	2	0	0	0	0	0	0	0	0	3	0	0	0	0	0	0	0	0	0	0	0	2	0	0	0	0	0	0	0	0	0	0	0	0.4	0	0	0
ZNF438		1	2	0	0	0	0	0	0	0	0	2	0	0	0	0	0	0	0	0	0	0	0	2	0	0	0	0	0	0	0	0	0	0	0	0.4	0	0	0
ARHGEF10		1	2	0	0	0	0	0	0	0	0	0	2	0	0	0	0	0	0	0	0	0	0	0	2	0	0	0	0	0	0	0	0	0	0	0	1.25	0	0
BAZ1B		1	2	0	0	0	0	0	0	0	0	0	2	0	0	0	0	0	0	0	0	0	0	0	2	0	0	0	0	0	0	0	0	0	0	0	1.25	0	0
PGM5		1	2	0	0	0	0	0	0	0	0	0	2	0	0	0	0	0	0	0	0	0	0	0	2	0	0	0	0	0	0	0	0	0	0	0	1.25	0	0
P2RY2		1	2	0	0	0	0	0	0	0	0	0	0	2	0	0	0	0	0	0	0	0	0	0	0	2	0	0	0	0	0	0	0	0	0	0	0	1	0
NFATC2		1	1	0	0	0	0	0	0	0	0	0	0	0	2	0	0	0	0	0	0	0	0	0	0	0	1	0	0	0	0	0	0	0	0	0	0	0	2.38
NFIA		1	2	0	0	0	0	0	0	0	0	0	0	0	2	0	0	0	0	0	0	0	0	0	0	0	2	0	0	0	0	0	0	0	0	0	0	0	4.76
PIP5K1B		1	2	0	0	0	0	0	0	0	0	0	0	0	2	0	0	0	0	0	0	0	0	0	0	0	2	0	0	0	0	0	0	0	0	0	0	0	4.76
SLC8A1		1	4	0	0	0	0	0	0	0	0	0	0	0	4	0	0	0	0	0	0	0	0	0	0	0	4	0	0	0	0	0	0	0	0	0	0	0	9.52
UMODL1		1	2	0	0	0	0	0	0	0	0	0	0	0	2	0	0	0	0	0	0	0	0	0	0	0	2	0	0	0	0	0	0	0	0	0	0	0	4.76

## Sheet: Mutation Table horizontal
	Study Url	Samples	Genes	NF1	KDR	NOTCH1	PAX5	PIM1	WNK1	IRF4	RB1	EBF1	IKZF3	LRP5	MECOM	KIT	NRAS	BCL2	BCL6	FGFR3	NCOA3	NFKBIA	PIK3CD	STAT3	BCL11A	BCL11B	DUSP2	CCND3	IKZF1	MCL1	PTEN	SYK	ETS1	IRF8	JARID2	CD74	CCND1	CCND2	FOXO1	IGF1R	REL	MN1	STAT5B	ELF4	SUFU	BCL3	CRTC3	IL6ST	LPP
			Curated only
			Studies	10	7	7	7	7	7	6	6	6	6	6	6	6	6	5	5	5	5	5	5	5	5	5	5	4	4	4	4	4	4	4	4	4	3	3	3	3	3	3	3	3	2	2	2	2	2
			Samples	25	16	74	13	57	13	24	11	9	10	6	10	16	63	55	14	10	8	15	9	21	7	9	11	11	4	4	10	7	5	10	5	6	23	9	18	10	5	6	3	3	2	2	2	7	2
msk_impact_2017 (NHL cases only)	url	160	Mutations	2	2	6	2	78	0	7	2	0	0	0	0	0	0	83	10	2	2	9	4	11	0	0	0	6	1	1	5	3	0	0	0	0	7	1	16	5	3	0	0	0	1	0	0	0	0
dlbc_tcga	url	48		2	6	1	4	41	6	9	1	1	1	1	1	0	0	1	1	0	2	3	1	8	2	3	7	2	0	1	2	0	1	7	2	0	0	1	2	0	2	2	0	0	0	1	1	4	2
dlbc_broad_2012	url	58		2	2	7	3	19	5	1	1	4	2	1	2	1	0	29	6	1	0	3	2	5	2	1	4	2	0	1	3	2	3	2	2	2	0	0	0	2	0	0	1	0	0	0	1	0	0
pcnsl_mayo_2015	url	10		1	0	0	3	18	0	8	0	1	0	0	0	0	0	3	1	1	0	0	0	0	0	0	0	1	0	0	0	0	1	0	0	0	0	0	0	0	0	0	0	1	1	0	0	0	0
mm_broad	url	205		4	1	2	0	3	1	4	4	1	1	1	2	2	37	0	1	5	0	1	1	1	0	1	2	0	1	0	0	1	0	2	1	0	7	0	0	3	0	1	0	0	0	0	0	3	0
mcl_idibips_2013	url	29		0	0	0	0	1	0	0	0	0	0	0	0	0	0	0	0	0	1	0	0	0	0	0	0	0	0	0	0	0	0	0	0	0	12	0	0	0	0	0	0	0	0	0	0	0	0
all_stjude_2015	url	57		0	0	0	3	0	0	0	0	0	0	0	0	0	2	0	0	0	0	0	0	0	0	0	0	0	0	0	0	0	1	0	0	0	0	0	0	0	0	0	0	0	0	0	0	0	0
all_stjude_2013	url	40		12	0	0	1	0	0	0	2	0	1	0	0	0	4	0	0	0	0	0	0	0	0	0	0	0	0	0	0	0	0	0	0	0	0	0	0	0	0	0	0	0	0	0	0	0	0
cll_iuopa_2015	url	506		2	3	47	1	4	3	6	1	1	4	1	2	1	1	3	0	1	2	2	1	0	0	3	1	0	1	1	1	1	0	1	0	1	0	7	1	0	1	3	1	1	0	0	0	0	1
lcll_broad_2013	url	160		1	2	16	0	0	1	0	0	1	1	0	0	1	4	0	0	0	0	0	0	0	1	1	1	0	0	0	0	0	0	0	0	1	0	0	0	0	0	0	0	0	0	0	0	0	0
laml_tcga_pub	url	200		3	2	1	0	0	1	0	0	0	0	1	2	10	15	0	0	0	1	0	0	0	1	0	0	0	1	0	0	0	0	0	0	2	0	0	0	0	0	0	0	1	0	0	0	0	0
ctcl_columbia_2015	url	42		1	0	0	0	0	1	0	0	0	0	1	1	3	0	0	0	0	0	0	0	1	1	0	0	0	0	0	0	0	0	0	1	0	0	0	0	0	0	0	1	0	0	1	0	0	0
msk_impact_2017 (NHL cases only)	url	160	Samples	2	2	5	2	23	0	5	2	0	0	0	0	0	0	34	6	2	2	6	4	8	0	0	0	6	1	1	4	3	0	0	0	0	6	1	15	5	2	0	0	0	1	0	0	0	0
dlbc_tcga	url	48		2	4	1	4	10	3	6	1	1	1	1	1	0	0	1	1	0	2	3	1	7	2	3	5	2	0	1	2	0	1	5	2	0	0	1	2	0	2	2	0	0	0	1	1	4	1
dlbc_broad_2012	url	58		1	2	3	1	12	3	1	1	4	2	1	2	1	0	15	5	1	0	3	2	4	2	1	3	2	0	1	3	2	2	2	1	2	0	0	0	2	0	0	1	0	0	0	1	0	0
pcnsl_mayo_2015	url	10		1	0	0	1	4	0	2	0	1	0	0	0	0	0	2	1	1	0	0	0	0	0	0	0	1	0	0	0	0	1	0	0	0	0	0	0	0	0	0	0	1	1	0	0	0	0
mm_broad	url	205		3	1	2	0	3	1	4	4	1	1	1	2	2	37	0	1	5	0	1	1	1	0	1	1	0	1	0	0	1	0	2	1	0	7	0	0	3	0	1	0	0	0	0	0	3	0
mcl_idibips_2013	url	29		0	0	0	0	1	0	0	0	0	0	0	0	0	0	0	0	0	1	0	0	0	0	0	0	0	0	0	0	0	0	0	0	0	10	0	0	0	0	0	0	0	0	0	0	0	0
all_stjude_2015	url	57		0	0	0	3	0	0	0	0	0	0	0	0	0	2	0	0	0	0	0	0	0	0	0	0	0	0	0	0	0	1	0	0	0	0	0	0	0	0	0	0	0	0	0	0	0	0
all_stjude_2013	url	40		9	0	0	1	0	0	0	2	0	1	0	0	0	4	0	0	0	0	0	0	0	0	0	0	0	0	0	0	0	0	0	0	0	0	0	0	0	0	0	0	0	0	0	0	0	0
cll_iuopa_2015	url	506		2	3	47	1	4	3	6	1	1	4	1	2	1	1	3	0	1	2	2	1	0	0	3	1	0	1	1	1	1	0	1	0	1	0	7	1	0	1	3	1	1	0	0	0	0	1
lcll_broad_2013	url	160		1	2	15	0	0	1	0	0	1	1	0	0	1	4	0	0	0	0	0	0	0	1	1	1	0	0	0	0	0	0	0	0	1	0	0	0	0	0	0	0	0	0	0	0	0	0
laml_tcga_pub	url	200		3	2	1	0	0	1	0	0	0	0	1	2	8	15	0	0	0	1	0	0	0	1	0	0	0	1	0	0	0	0	0	0	2	0	0	0	0	0	0	0	1	0	0	0	0	0
ctcl_columbia_2015	url	42		1	0	0	0	0	1	0	0	0	0	1	1	3	0	0	0	0	0	0	0	1	1	0	0	0	0	0	0	0	0	0	1	0	0	0	0	0	0	0	1	0	0	1	0	0	0
msk_impact_2017 (NHL cases only)	url	160	Frequencies	1.21	1.21	3.03	1.21	13.94	0	3.03	1.21	0	0	0	0	0	0	2.08	3.64	1.21	1.21	3.64	2.42	4.85	0	0	0	3.64	0.61	0.61	2.42	1.82	0	0	0	0	3.64	0.61	9.09	3.03	1.21	0	0	0	0.61	0	0	0	0
dlbc_tcga	url	48		4.17	8.33	2.08	8.33	20.83	6.25	12.5	2.08	2.08	2.08	2.08	2.08	0	0	25.86	2.08	0	4.17	6.25	2.08	14.58	4.17	6.25	10.42	4.17	0	2.08	4.17	0	2.08	10.42	4.17	0	0	2.08	4.17	0	4.17	4.17	0	0	0	2.08	2.08	8.33	2.08
dlbc_broad_2012	url	58		1.72	3.45	5.17	1.72	20.69	5.17	1.72	1.72	6.9	3.45	1.72	3.45	1.72	0	20	8.62	1.72	0	5.17	3.45	6.9	3.45	1.72	5.17	3.45	0	1.72	5.17	3.45	3.45	3.45	1.72	3.45	0	0	0	3.45	0	0	1.72	0	0	0	1.72	0	0
pcnsl_mayo_2015	url	10		10	0	0	10	40	0	20	0	10	0	0	0	0	0	0	10	10	0	0	0	0	0	0	0	10	0	0	0	0	10	0	0	0	0	0	0	0	0	0	0	10	10	0	0	0	0
mm_broad	url	205		1.46	0.49	0.98	0	1.46	0.49	1.95	1.95	0.49	0.49	0.49	0.98	0.98	18.05	0	0.49	2.44	0	0.49	0.49	0.49	0	0.49	0.49	0	0.49	0	0	0.49	0	0.98	0.49	0	3.41	0	0	1.46	0	0.49	0	0	0	0	0	1.46	0
mcl_idibips_2013	url	29		0	0	0	0	3.45	0	0	0	0	0	0	0	0	0	0	0	0	3.45	0	0	0	0	0	0	0	0	0	0	0	0	0	0	0	34.48	0	0	0	0	0	0	0	0	0	0	0	0
all_stjude_2015	url	57		0	0	0	12.5	0	0	0	0	0	0	0	0	0	8.33	0	0	0	0	0	0	0	0	0	0	0	0	0	0	0	4.17	0	0	0	0	0	0	0	0	0	0	0	0	0	0	0	0
all_stjude_2013	url	40		20.45	0	0	2.27	0	0	0	4.55	0	2.27	0	0	0	9.09	0.59	0	0	0	0	0	0	0	0	0	0	0	0	0	0	0	0	0	0	0	0	0	0	0	0	0	0	0	0	0	0	0
cll_iuopa_2015	url	506		0.4	0.59	9.29	0.2	0.79	0.59	1.19	0.2	0.2	0.79	0.2	0.4	0.2	0.2	0	0	0.2	0.4	0.4	0.2	0	0	0.59	0.2	0	0.2	0.2	0.2	0.2	0	0.2	0	0.2	0	1.38	0.2	0	0.2	0.59	0.2	0.2	0	0	0	0	0.2
lcll_broad_2013	url	160		0.63	1.25	9.38	0	0	0.63	0	0	0.63	0.63	0	0	0.63	2.5	0	0	0	0	0	0	0	0.63	0.63	0.63	0	0	0	0	0	0	0	0	0.63	0	0	0	0	0	0	0	0	0	0	0	0	0
laml_tcga_pub	url	200		1.5	1	0.5	0	0	0.5	0	0	0	0	0.5	1	4	7.5	0	0	0	0.5	0	0	0	0.5	0	0	0	0.5	0	0	0	0	0	0	1	0	0	0	0	0	0	0	0.5	0	0	0	0	0
ctcl_columbia_2015	url	42		2.38	0	0	0	0	2.38	0	0	0	0	2.38	2.38	7.14	0	0	0	0	0	0	0	2.38	2.38	0	0	0	0	0	0	0	0	0	2.38	0	0	0	0	0	0	0	2.38	0	0	2.38	0	0	0
[truncated: 48 more columns]

## Sheet: KCRBM human orthologues
AASS
ABCG1
AC005697.1
AHCYL2
AHI1
AL691442.1
ANGEL1
ANP32E
APOM
ARHGEF10
ARMC2
ASAP1
ATP1A1
ATP1B3
BACH2
BATF
BAZ1B
BCAS2
BCL11A
BCL2
BCL2L1
BIRC5
C16orf58
CACNA1D
CAMK2A
CARD14
CBLC
CBX8
CCDC84
CCL15
CCL15-CCL14
CCL23
CCND1
CCND3
CCR7
CD48
CD74
CD86
CD8B
CDH23
CDK17
CDK19
CDYL2
CELSR1
CEP85
CEP95
CERK
CFC1
CFC1B
CHD9
CHRNA9
CHSY1
CIAO1
CIPC
CMAS
COPB1
COX4I2
CPLX2
CSRNP1
CTLA4
CUEDC1
CUTA
DDX6
DGKE
DPM3
DUSP2
DUSP22
DYRK2
EAF1
EBF1
EFNA3
ELF4
ELK3
EMP1
ENG
ENO2
ENSA
ENTPD7
ERAS
ERMARD
ERP27
ESD
ETS1
EVI5
EXOC2
FAM83F
FBXW2
FCHSD2
FGFR2
FGFR3
FLI1
FXYD5
GAPDH
GCNT2
GFRA1
GGA3
GIMAP1-GIMAP5
GIMAP5
GPC5
GPR20
GRAP2
GSDMA
GSG1
GSS
GUCY2C
H2AFY
HBS1L
HDAC5
HIRA
HIVEP2
HMGN2
HMGN4
HS1BP3
IGF1R
IGHA1
IGHA2
IKZF1
IKZF3
IL21R
IL2RA
IL31RA
IL4R
IL6
IL6ST
IQCB1
IQGAP1
IRF2
IRF4
IRF8
ITPKB
JAZF1
JDP2
KALRN
KATNAL1
KCND1
KCNG1
KCTD1
KCTD2
KIAA1211L
LBR
LDLRAD3
LGALS9
LGALS9B
LGALS9C
LMBR1L
LRMP
LRRC63
LRRC8C
LRRC8D
LRRK1
LSR
LYRM9
MAML3
MAP3K14
MC2R
MCFD2
MCL1
MCOLN3
MECOM
MEI1
MFSD2A
MGAT4A
MND1
MS4A6A
MS4A6E
MTCH1
MTPAP
MUC13
MYB
MYBL2
MYCN
MYL10
MYO1D
MYO1E
MYOM2
N4BP2
NCK2
NCOA3
NECAB2
NEMF
NINJ2
NOTCH1
NTN1
OR2V1
OR52H1
OSBPL3
P2RY2
PDE2A
PDE4D
PECAM1
PEX10
PFKFB3
PGM5
PHF6
PIK3AP1
PIK3CD
PIK3R5
PIM1
PIM2
PIP4K2A
PIP5K1B
PLEKHO1
POU2AF1
POU2F2
PPM1E
PPP1R16B
PPP6R3
PRKCB
PRKCZ
PSMA6
PSMD11
PSMD5
PTP4A2
QRSL1
RAB3GAP1
RAPGEF1
RASAL3
RASSF2
RCBTB2
REL
RFX8
RGS3
RMND5A
RN7SKP19
RNF145
RNU6-1176P
RREB1
RUNX2
RUNX3
RXRA
SAMD4A
SCARB2
SDAD1
SDC4
SH3BP1
SHCBP1L
SLAMF1
SLAMF6
SLBP
SLC12A3
SLC15A2
SLC22A16
SLC23A2
SLC25A33
SLC38A8
SLC39A11
SLC6A6
SLC7A13
SLC8A1
SMARCB1
SMG6
SMO
SNORA61
SNX29
SNX9
SOX4
SP140
SPINK13
SRR
ST6GAL1
ST8SIA1
STAT5A
STXBP4
SUPT3H
SUSD1
SYK
TAF8
TAP1
TAX1BP1
TBC1D16
TBC1D22A
TCF7L1
TCTN1
TFDP2
TFF2
TM9SF3
TMEM104
TMEM235
TMEM50A
TMPRSS3
TNFRSF14
TOX2
TRAF1
TRAPPC4
TRBV30
TRIM37
TRIM8
TRIT1
USPL1
WBP11
WDHD1
WWP1
XBP1
XPC
XXYLT1
ZCCHC7
ZMIZ1
ZMYND8
ZNF438
ZNHIT6
ZNRF3
ZPBP2

## Sheet: Curated list human orthologues
AASS
ABCG1
AC009119.2
AC018523.2
AHCYL2
AHI1
AKT2
ALKBH8
ANKRD1
ANKRD28
ANP32E
ARAP1
ARF6
ARHGAP27
ARHGEF10
ARMC2
ASAP1
ATP1A1
ATP1B3
ATP6V0D2
AUH
BACH2
BAK1
BATF
BAZ1B
BCAT1
BCL11A
BCL11B
BCL2
BCL2L1
BCL3
BCL6
BCL7B
BCL9L
BMI1
BTD
C17orf67
CAMK2A
CAP1
CARD10
CARD14
CBX4
CBX8
CCL18
CCL3
CCL3L1
CCL4
CCL4L2
CCND1
CCND2
CCND3
CCR7
CD244
CD28
CD4
CD48
CD74
CD84
CD86
CD8A
CD8B
CDH23
CDK17
CDK19
CDK5R1
CEACAM16
CERK
CFC1
CFC1B
CHCHD10
CHD9
CHDH
CHRNA9
CIPC
CMC2
COMMD3-BMI1
COPB1
CPLX2
CRTC3
CRYBG1
CRYBG2
CTLA4
CUEDC1
CX3CR1
CXCL10
CXCL11
CXCL9
CXXC5
DDX6
DENND2C
DGKE
DHX9
DPM3
DUSP2
DUSP22
DYRK2
EAF1
EBF1
EDEM2
EFNA1
ELF4
ELK3
EMP1
ERAS
ERMARD
ETS1
EVI5
EXOC2
FAM129B
FAM169B
FAM53B
FAM83F
FCHSD1
FGFR3
FKBP6
FLI1
FOXO1
FOXO3
FP565260.3
FXYD1
FXYD5
FXYD7
G6PC3
GCH1
GCNT2
GFI1
GFRA1
GIMAP1
GIMAP1-GIMAP5
GIMAP5
GPR20
GRAP2
GSDMC
GSDMC
GSDMC
GSDMC
GSG1
GUCY2C
H2AFY
HACL1
HDAC5
HIVEP2
HMG20A
HMGB1
HS1BP3
HVCN1
ICOSLG
IER5
IGF1R
IKZF1
IKZF3
IL17RB
IL21R
IL2RA
IL4R
IL6
IL6ST
IRF2
IRF2BPL
IRF4
IRF8
IRS4
ITGAD
ITGAM
ITGAM
ITGAX
ITPKB
JARID2
JAZF1
JDP2
KALRN
KATNAL1
KBTBD11
KCNG1
KCTD1
KCTD2
KDR
KIT
KLF3
KSR1
LAG3
LBR
LDLRAD3
LEF1
LHPP
LMBR1
LONP2
LPP
LRCH1
LRMP
LRP5
LRRC4C
LRRC63
LRRC8C
LRRC8D
LRRK1
LSM12
LY86
LY9
MAML3
MAP3K14
MAP3K19
MAP3K8
MC2R
MCFD2
MCL1
MCOLN2
MCOLN3
MECOM
MFNG
MFSD2A
MGAT4A
MILR1
MKLN1
MLYCD
MMP11
MN1
MND1
MORN1
MS4A4A
MS4A4E
MSRB3
MTA3
MYB
MYCL
MYCN
MYL10
MYO1D
MYO1E
MYOM2
NCK2
NCOA3
NECAB2
NEMF
NF1
NFATC2
NFIA
NFKBIA
NINJ2
NKX1-2
NKX2-3
NOTCH1
NPL
NRAS
NTN1
OR2V1
OR52H1
OSBPL3
OSGIN1
OSTC
OTUD5
P2RY2
PARP1
PARP11
PAX5
PCGF5
PDE2A
PDE4D
PEAK1
PECAM1
PEX10
PGLYRP2
PGM5
PGPEP1
PHF19
PIK3AP1
PIK3CD
PIK3R5
PIM1
PIM2
PIP4K2A
PIP5K1B
PLBD1
PLCH2
PLEKHO1
POLG2
POU2AF1
POU2F2
PPM1E
PPP1R16B
PRKCB
PROCR
PSMA1
PSMA6
PTEN
PTP4A3
QRSL1
RAB3GAP1
RAG1
RAG2
RAPGEF1
RAPGEF4
RASAL3
RASGRP1
RASSF2
RB1
RBL2
RBM17
RCBTB2
REL
RER1
RFX8
RGS3
RHOH
RNLS
RRAS2
RREB1
RTN4IP1
RUNX2
RUNX3
RXRA
SCD
SERP2
SH3BP1
SKAP2
SLAMF6
SLAMF7
SLBP
SLC12A3
SLC14A2
SLC16A5
SLC29A3
SLC39A11
SLC6A6
SLC8A1
SMG6
SMO
SNX10
SNX9
SOCS3
SOCS4
SOS2
SOX4
SPINK13
SREBF2
SSTR2
ST6GAL1
ST8SIA1
STAT3
STAT5A
STAT5B
STXBP1
STXBP4
SUFU
SUPT3H
SUSD1
SYK
TACC3
TAF8
TAX1BP1
TBC1D1
TBC1D22A
TCF7L1
TCOF1
TCTN1
TFDP2
THADA
TINAGL1
TLE3
TMEM173
TNFRSF17
TOX2
TRAF1
TREH
TRIB1
TRIM2
TRIM8
TRPV5
TRPV6
TTC7A
TUBA1B
UACA
UBE2D2
UBQLN3
UBQLNL
UBXN11
UGCG
UMODL1
VPREB3
VRK1
WDHD1
WNK1
WWP1
XXYLT1
ZBTB5
ZCCHC7
ZMIZ1
ZMYND8
ZNF438
