# Supplementary material for: Subclonal mutation selection in mouse lymphomagenesis identifies known cancer loci and suggests novel candidates
Source: Nat Commun. 2018 Jul 9;9:2649. doi: 10.1038/s41467-018-05069-9 (PMC6037733; doi:10.1038/s41467-018-05069-9)
Supplement: Supplementary file 11 — Supplementary Data 8 [file 41467_2018_5069_MOESM11_ESM.xlsx]

## Sheet: Legend
Supporting literature implicating a role for candidate genes in hematologic malignancies with an emphasis on lymphoid malignancies. Cancer genome census genes and Intogen cancer drivers are also listed.

## Sheet: Candidate Literature
Ensembl Gene ID	Chr	Gene Start (bp)	Gene End (bp)	Gene Symbol	Adjacent candidates	Bias	mm10 region	link	Evidence type	DOI	Explanation
ENSMUSG00000000184	6	127125162	127152193	Ccnd2	Parp11	Late stage, Strand bias, T cell	chr6:127075162-127202193	link	Cancer gene census
ENSMUSG00000000861	11	24078056	24174123	Bcl11a	Rel	Late stage	chr11:24028056-24224123	link	Cancer gene census
ENSMUSG00000001761	6	29735503	29761365	Smo	Ahcyl2	Late stage	chr6:29685503-29811365	link	Cancer gene census
ENSMUSG00000004040	11	100885098	100939540	Stat3	Stat5b, Stat5a	Late stage, Strand bias	chr11:100835098-100989540	link	Cancer gene census
ENSMUSG00000004056	7	27591552	27640826	Akt2		Late stage	chr7:27541552-27690826	link	Cancer gene census
ENSMUSG00000005672	5	75574916	75656722	Kit	Kdr	Late stage, Strand bias, B cell	chr5:75524916-75706722	link	Cancer gene census
ENSMUSG00000013663	19	32757497	32826160	Pten	Rnls	B cell	chr19:32707497-32876160	link	Cancer gene census
ENSMUSG00000014030	4	44524757	44710487	Pax5	Zcchc7, Zbtb5	BCL2	chr4:44474757-44760487	link	Cancer gene census
ENSMUSG00000016087	9	32422204	32542861	Fli1	Ets1	Late stage, B cell	chr9:32372204-32592861	link	Cancer gene census
ENSMUSG00000018654	11	11685003	11772926	Ikzf1		Late stage, Wild type	chr11:11635003-11822926	link	Cancer gene census
ENSMUSG00000019982	10	21124936	21160905	Myb	Ahi1	Late stage, Strand bias	chr10:21074936-21210905	link	Cancer gene census
ENSMUSG00000020275	11	23736847	23770970	Rel	Bcl11a	Late stage, Strand bias	chr11:23686847-23820970	link	Cancer gene census
ENSMUSG00000020716	11	79339693	79581612	Nf1	Ksr1	Late stage	chr11:79289693-79631612	link	Cancer gene census
ENSMUSG00000020919	11	100780731	100850724	Stat5b	Stat3, Stat5a	Late stage, Strand bias	chr11:100730731-100900724	link	Cancer gene census
ENSMUSG00000021115	12	106010263	106077410	Vrk1	Bcl11b, Papola	Late stage	chr12:105960263-106127410	link	Cancer gene census
ENSMUSG00000021356	13	30749226	30766927	Irf4	Exoc2, Dusp22	Late stage, Strand bias, BCL2	chr13:30699226-30816927	link	Cancer gene census
ENSMUSG00000021457	13	52583173	52648792	Syk	Auh, Sykb	Late stage	chr13:52533173-52698792	link	Cancer gene census
ENSMUSG00000022105	14	73183673	73325822	Rb1	Rcbtb2	Strand bias	chr14:73133673-73375822	link	Cancer gene census
ENSMUSG00000022346	15	61985341	61990374	Myc	Pvt1	Late stage, Strand bias	chr15:61935341-62040374	link	Cancer gene census
ENSMUSG00000022496	16	11313812	11320074	Tnfrsf17		B cell	chr16:11263812-11370074	link	Cancer gene census
ENSMUSG00000022508	16	23965052	23988852	Bcl6	Lpp	Late stage, BCL2	chr16:23915052-24038852	link	Cancer gene census
ENSMUSG00000024014	17	29490812	29496111	Pim1		Late stage, Strand bias	chr17:29440812-29546111	link	Cancer gene census
ENSMUSG00000024610	18	60803848	60812646	Cd74	Camk2a, Tcof1	Late stage	chr18:60753848-60862646	link	Cancer gene census
ENSMUSG00000025231	19	46396896	46488804	Sufu	Trim8	Late stage	chr19:46346896-46538804	link	Cancer gene census
ENSMUSG00000026923	2	26457903	26516663	Notch1		Late stage, Strand bias, Wild type	chr2:26407903-26566663	link	Cancer gene census
ENSMUSG00000027544	2	168476410	168601657	Nfatc2	Kcng1	Late stage	chr2:168426410-168651657	link	Cancer gene census
ENSMUSG00000027684	3	29951296	30548008	Mecom		Late stage, Strand bias, Wild type, T cell	chr3:29901296-30598008	link	Cancer gene census
ENSMUSG00000027852	3	103058285	103067914	Nras	Dennd2c	Strand bias	chr3:103008285-103117914	link	Cancer gene census
ENSMUSG00000027985	3	131110471	131224356	Lef1	Ostc	Late stage	chr3:131060471-131274356	link	Cancer gene census
ENSMUSG00000028654	4	122995652	123002485	Mycl	Mfsd2a, Cap1	Late stage	chr4:122945652-123052485	link	Cancer gene census
ENSMUSG00000029204	5	65861213	65896700	Rhoh	Chrna9	Late stage	chr5:65811213-65946700	link	Cancer gene census
ENSMUSG00000030527	7	80586627	80688877	Crtc3		Late stage	chr7:80536627-80738877	link	Cancer gene census
ENSMUSG00000031103	X	48411046	48463132	Elf4		Late stage	chrX:48361046-48513132	link	Cancer gene census
ENSMUSG00000032053	9	51213690	51240079	Pou2af1		Late stage	chr9:51163690-51290079	link	Cancer gene census
ENSMUSG00000033161	3	101576219	101604684	Atp1a1		Late stage	chr3:101526219-101654684	link	Cancer gene census
ENSMUSG00000033306	16	24393350	24992576	Lpp	Bcl6	Late stage, BCL2	chr16:24343350-25042576	link	Cancer gene census
ENSMUSG00000034165	17	47505051	47599691	Ccnd3	Taf8	Late stage, Strand bias, T cell	chr17:47455051-47649691	link	Cancer gene census
ENSMUSG00000037169	12	12936096	12941914	Mycn		Late stage, Strand bias	chr12:12886096-12991914	link	Cancer gene census
ENSMUSG00000044167	3	52268336	52353221	Foxo1	Maml3	Late stage	chr3:52218336-52403221	link	Cancer gene census
ENSMUSG00000053175	7	19808462	19822770	Bcl3	Ceacam16	Late stage	chr7:19758462-19872770	link	Cancer gene census
ENSMUSG00000054252	5	33721674	33737068	Fgfr3	Slbp, Tacc3	Strand bias	chr5:33671674-33787068	link	Cancer gene census
ENSMUSG00000057098	11	44617317	45008091	Ebf1		BCL2, B cell	chr11:44567317-45058091	link	Cancer gene census
ENSMUSG00000057329	1	106538178	106714274	Bcl2		Late stage	chr1:106488178-106764274	link	Cancer gene census
ENSMUSG00000062960	5	75932827	75978458	Kdr	Kit	Late stage, Strand bias, B cell	chr5:75882827-76028458	link	Cancer gene census
ENSMUSG00000063568	6	52768797	53068631	Jazf1	Tax1bp1	Late stage	chr6:52718797-53118631	link	Cancer gene census
ENSMUSG00000070348	7	144929931	144939925	Ccnd1		Late stage, Strand bias	chr7:144879931-144989925	link	Cancer gene census
ENSMUSG00000070576	5	111417362	111457033	Mn1	C130026L21Rik	Late stage	chr5:111367362-111507033	link	Cancer gene census
ENSMUSG00000000861	11	24078056	24174123	Bcl11a	Rel	Late stage, Strand bias	chr11:24028056-24224123	link	Copy number gain	http://dx.doi.org/10.1016/j.leukres.2009.03.042	Gains of REL/BCL11a locus in 10% of CLL patients.
ENSMUSG00000020275	11	23736847	23770970	Rel	Bcl11a	Late stage, Strand bias	chr11:23686847-23820970	link	Copy number gain	http://dx.doi.org/10.1016/j.leukres.2009.03.042	Gains of REL/BCL11a locus in 10% of CLL patients.
ENSMUSG00000020275	11	23736847	23770970	Rel	Bcl11a	Late stage, Strand bias	chr11:23686847-23820970	link	Copy number gain	http://dx.doi.org/10.1016/j.ccr.2012.07.014	Gains of REL/BCL11a locus in DLBCL.
ENSMUSG00000020941	11	103219762	103267472	Map3k14	Arhgap27	Late stage	chr11:103169762-103317472	link	Copy number gain	http://dx.doi.org/10.1182/blood-2011-06-359166	Copy number gains in splenic marginal zone lymphoma.
ENSMUSG00000020941	11	103219762	103267472	Map3k14	Arhgap27	Late stage	chr11:103169762-103317472	link	Copy number gain	http://dx.doi.org/10.1111/j.1365-2141.2012.09113.x	Copy number gains in classical Hodgkin lymphoma.
ENSMUSG00000022508	16	23965052	23988852	Bcl6	Lpp	Late stage, BCL2	chr16:23915052-24038852	link	Copy number gain	http://dx.doi.org/10.3324/haematol.2013.085118	Focal copy number gain in nodal marginal zone lymphoma.
ENSMUSG00000027678	2	165992636	166073242	Ncoa3	Zmynd8	BCL2	chr2:165942636-166123242	link	Copy number gain	http://dx.doi.org/10.3324/haematol.2013.085118	Focal copy numcer gain in tFL.
ENSMUSG00000027684	3	29951296	30548008	Mecom		Late stage, Strand bias, Wild type, T cell	chr3:29901296-30598008	link	Copy number gain	http://dx.doi.org/10.1182/blood-2015-05-646489	Amplification of 3q26.2 in CML & AML correlates with poorer survival.
ENSMUSG00000032053	9	51213690	51240079	Pou2af1		Late stage	chr9:51163690-51290079	link	Copy number gain	http://dx.doi.org/doi:10.1038/sj.onc.1210637	Amplified in multiple myeloma.
ENSMUSG00000033306	16	24393350	24992576	Lpp	Bcl6	Late stage, BCL2	chr16:24343350-25042576	link	Copy number gain	http://dx.doi.org/10.3324/haematol.2013.085118	Focal copy number gain in nodal marginal zone lymphoma.
ENSMUSG00000034165	17	47505051	47599691	Ccnd3	Taf8	Late stage, Strand bias, T cell	chr17:47455051-47649691	link	Copy number gain	http://dx.doi.org/10.1016/j.ccr.2012.07.014	CCND3 is amplified in DLBCL.
ENSMUSG00000035649	4	44755877	44932215	Zcchc7	Pax5, Zbtb5	BCL2	chr4:44705877-44982215	link	Copy number gain	http://dx.doi.org/10.3324/haematol.2013.085118	Focal abberration in nodal marginal zone lymphoma.
ENSMUSG00000038612	3	95658788	95663176	Mcl1		Late stage	chr3:95608788-95713176	link	Copy number gain	http://dx.doi.org/10.1038/leu.2012.367	Amplified in 26% of ABC subtype DLBCL and increased expression comparing ABC DLBCL to GCB DLBCL.
ENSMUSG00000057329	1	106538178	106714274	Bcl2		Late stage	chr1:106488178-106764274	link	Copy number gain	http://dx.doi.org/10.1038/ng.2666	BCL2 amplified in DLBCL.
ENSMUSG00000060586	17	34305877	34316199	H2-Ob/-Ab1/-Aa/-Eb1/-Eb2		BCL2	chr17:34255877-34366199	link	Copy number gain	http://dx.doi.org/10.1016/j.ccr.2012.07.014	Region 6p21.32 amplified in DLBCL.
ENSMUSG00000065508	14	115043671	115044506	Mir17, Mir18 Mir19a, Mir19b-1, Mir20a, Mir92-1, Mir92-2		Late stage	chr14:114993671-115094506	link	Copy number gain	http://dx.doi.org/10.1158/0008-5472.CAN-03-3773	Amplified in B lymphoma.
ENSMUSG00000016087	9	32422204	32542861	Fli1	Ets1	Late stage, B cell	chr9:32372204-32592861	link	Copy number gain/Expression	http://dx.doi.org/10.1182/blood-2013-01-475772	Amplified and up regulated in DLBCL.
ENSMUSG00000032035	9	32636221	32757820	Ets1	Fli1	Late stage, B cell	chr9:32586221-32807820	link	Copy number gain/Expression	http://dx.doi.org/10.1182/blood-2013-01-475772	Amplified and up regulated in DLBCL.
ENSMUSG00000037169	12	12936096	12941914	Mycn		Late stage, Strand bias	chr12:12886096-12991914	link	Copy number gain/Expression	http://dx.doi.org/10.1016/j.leukres.2009.03.042	CLL patients with a 2p gain including MYCN had significant increases in MYCN expression. Gains of MYCN were observed in 10% patients.
ENSMUSG00000055748	15	63891264	63912297	Gsdmc4	Gsdmc, Gsdmc2, Gsdmc3, Gsdmcl1	Late stage	chr15:63841264-63962297	link	Copy number gain/Function	http://dx.doi.org/10.1038/nature13311	The Gsdmc family locus and Myc are coamplified in a variety of tumours and both are required for oncogenic function in a mouse model.
ENSMUSG00000055827	15	63857724	63878558	Gsdmc3	Gsdmc, Gsdmc2, Gsdmc4, Gsdmcl1	Late stage	chr15:63807724-63928558	link	Copy number gain/Function	http://dx.doi.org/10.1038/nature13311	The Gsdmc family locus and Myc are coamplified in a variety of tumours and both are required for oncogenic function in a mouse model.
ENSMUSG00000056293	15	63824346	63845177	Gsdmc2	Gsdmc, Gsdmc3, Gsdmc4, Gsdmcl1	Late stage	chr15:63774346-63895177	link	Copy number gain/Function	http://dx.doi.org/10.1038/nature13311	The Gsdmc family locus and Myc are coamplified in a variety of tumours and both are required for oncogenic function in a mouse model.
ENSMUSG00000062543	15	63847309	63855155	Gsdmcl1	Gsdmc, Gsdmc2, Gsdmc3, Gsdmc4	Late stage	chr15:63797309-63905155	link	Copy number gain/Function	http://dx.doi.org/10.1038/nature13311	The Gsdmc family locus and Myc are coamplified in a variety of tumours and both are required for oncogenic function in a mouse model.
ENSMUSG00000079025	15	63775968	63808759	Gsdmc	Gsdmc2, Gsdmc3, Gsdmc4, Gsdmcl1	Late stage	chr15:63725968-63858759	link	Copy number gain/Function	http://dx.doi.org/10.1038/nature13311	The Gsdmc family locus and Myc are coamplified in a variety of tumours and both are required for oncogenic function in a mouse model.
ENSMUSG00000014030	4	44524757	44710487	Pax5	Zcchc7, Zbtb5	BCL2	chr4:44474757-44760487	link	Copy number loss	http://dx.doi.org/10.1080/10428194.2016.1193855	Copy number loss in B ALL
ENSMUSG00000014030	4	44524757	44710487	Pax5	Zcchc7, Zbtb5	BCL2	chr4:44474757-44760487	link	Copy number loss	http://dx.doi.org/10.1038/nature06866	Copy number loss in B ALL & T ALL.
ENSMUSG00000018654	11	11685003	11772926	Ikzf1		Late stage, Wild type	chr11:11635003-11822926	link	Copy number loss	http://dx.doi.org/10.1080/10428194.2016.1193855	Copy number loss in B ALL.
ENSMUSG00000018654	11	11685003	11772926	Ikzf1		Late stage, Wild type	chr11:11635003-11822926	link	Copy number loss	http://dx.doi.org/10.1038/nature06866	Copy number loss in B ALL & T ALL.
ENSMUSG00000025609	6	31398735	31516811	Mkln1	Mir29a, Mir29b-1	Late stage	chr6:31348735-31566811	link	Copy number loss	http://dx.doi.org/10.1182/blood-2013-09-525808	Recurrently deleted in Waldenstrom's Macroglobulinemia.
ENSMUSG00000027985	3	131110471	131224356	Lef1	Ostc	Late stage	chr3:131060471-131274356	link	Copy number loss	http://dx.doi.org/10.1182/blood-2009-07-234377	Deleted in T-ALL
ENSMUSG00000031666	8	91070057	91123844	Rbl2	Chd9	Strand bias	chr8:91020057-91173844	link	Copy number loss	http://dx.doi.org/10.1016/j.ccr.2012.07.014	Rbl2 is deleted in DLBCL.
ENSMUSG00000048756	10	42181841	42276755	Foxo3		Late stage, T cell	chr10:42131841-42326755	link	Copy number loss	http://dx.doi.org/10.3324/haematol.2009.011114	Region deleted in B ALL.
ENSMUSG00000057098	11	44617317	45008091	Ebf1		BCL2, B cell	chr11:44567317-45058091	link	Copy number loss	http://dx.doi.org/10.1080/10428194.2016.1193855	Copy number loss in B ALL
ENSMUSG00000057098	11	44617317	45008091	Ebf1		BCL2, B cell	chr11:44567317-45058091	link	Copy number loss	http://dx.doi.org/10.1038/nature06866	Copy number loss in B ALL & T ALL.
ENSMUSG00000057098	11	44617317	45008091	Ebf1		BCL2, B cell	chr11:44567317-45058091	link	Copy number loss	http://dx.doi.org/10.1182/blood-2013-05-500595	Copy number loss in FL.
ENSMUSG00000057098	11	44617317	45008091	Ebf1		BCL2, B cell	chr11:44567317-45058091	link	Copy number loss	http://dx.doi.org/10.1016/j.ccr.2012.07.014	Copy number loss in DLBCL.
ENSMUSG00000071324	10	41914990	42018442	Armc2		Late stage, T cell	chr10:41864990-42068442	link	Copy number loss	http://dx.doi.org/10.3324/haematol.2009.011114	Region deleted in B ALL.
ENSMUSG00000073411	17	35262730	35346762	H2-D1, H2-Q1, H2-Q2, H2-L		Late stage	chr17:35212730-35396762	link	Copy number loss	http://dx.doi.org/10.1016/j.ccr.2012.07.014	Region 6p21.33 deleted in DLBCL.
ENSMUSG00000046668	18	35829818	35861687	Cxxc5	Tmem173, Ube2d2a	Late stage	chr18:35779818-35911687	link	Copy number loss/Expression/Function	http://dx.doi.org/10.1182/blood-2014-12-613703	CXXC5 is recurrently deleted and epigentically silenced in AML Overexpression suggests a tumour suppressor function. Lower CXXC5 expression correlates with better prognosis perhaps suggesting it is assoicated with a less aggressive subtype.
ENSMUSG00000000184	6	127125162	127152193	Ccnd2	Parp11	Late stage, Strand bias, T cell	chr6:127075162-127202193	link	Expression	http://dx.doi.org/10.1056/NEJMoa032520	CCND2 is 1 of a 6 gene signature predicting overall survival in DLBCL.
ENSMUSG00000000903	10	75943057	75949657	Vpreb3	Mmp11, Chchd10	BCL2	chr10:75893057-75999657	link	Expression	http://dx.doi.org/10.1038/leu.2013.223	IGLL1, VPREB1 & VPREB3 are surface markers of B ALL.
ENSMUSG00000000903	10	75943057	75949657	Vpreb3	Mmp11, Chchd10	BCL2	chr10:75893057-75999657	link	Expression	http://dx.doi.org/10.1002/hon.2094	Coexpression of both ID3 and VPREB3 is indicative of Burkitt Lymphoma and less so of DLBCL.
ENSMUSG00000000903	10	75943057	75949657	Vpreb3	Mmp11, Chchd10	BCL2	chr10:75893057-75999657	link	Expression	http://dx.doi.org/10.3324/haematol.2010.025767	Expressed in Myc translocated Burkitt's lymphoma and DLBCL and to a lesser extent other DLBCL cases.
ENSMUSG00000000982	11	83647844	83649355	Ccl3	Ccl4	Late stage	chr11:83597844-83699355	link	Expression	http://dx.doi.org/10.1182/blood-2008-07-170415	Overepxressed in CLL.
ENSMUSG00000000982	11	83647844	83649355	Ccl3	Ccl4	Late stage	chr11:83597844-83699355	link	Expression	http://dx.doi.org/10.1158/0008-5472.CAN-08-4173	Overepxressed in CLL.
ENSMUSG00000013483	11	119307768	119345375	Card14	Cbx4, Cbx8	BCL2	chr11:119257768-119395375	link	Expression	http://www.ncbi.nlm.nih.gov/pubmed/17356384	Increased expression of CARD14 in primary central nervous system lymphoma compared to non malignant germinal center centroblasts.
ENSMUSG00000015749	3	95929246	95947390	Anp32e	Plekho1	B cell	chr3:95879246-95997390	link	Expression	http://dx.doi.org/10.1182/blood-2004-07-2721	Reduced expression associated with worse prognosis in follicular lymphoma.
ENSMUSG00000018930	11	83662584	83664683	Ccl4	Ccl3	Late stage	chr11:83612584-83714683	link	Expression	http://dx.doi.org/10.1111/j.1365-2141.2010.08152.x	Overexpressed in CLL.
ENSMUSG00000018930	11	83662584	83664683	Ccl4	Ccl3	Late stage	chr11:83612584-83714683	link	Expression	http://dx.doi.org/10.1182/blood-2008-07-170415	Overepxressed in CLL.
ENSMUSG00000019866	10	43950307	44148853	Aim1	Qrsl1, Rtn4ip1	BCL2	chr10:43900307-44198853	link	Expression	http://dx.doi.org/10.1182/blood-2011-12-396150	AIM1 is down regulated in hepatosplenic T cell lymphoma.
ENSMUSG00000019986	10	20952547	21080428	Ahi1	Myb	Late stage, Strand bias	chr10:20902547-21130428	link	Expression	http://dx.doi.org/10.1182/blood-2003-11-4026	Elevated expression of AHI1 in Philadephia positive CML.
ENSMUSG00000020717	11	106654217	106750628	Pecam1	Milr1, Polg2	Late stage, Wild type, T cell	chr11:106604217-106800628	link	Expression	https://www.ncbi.nlm.nih.gov/pubmed/?term=23537525	Increased expression of PECAM1 observed in mantle cell lymphoma xenografts displaying neovascularization.
ENSMUSG00000021024	12	55384222	55418454	Psma6	Nfkbia	BCL2	chr12:55334222-55468454	link	Expression	http://www.ncbi.nlm.nih.gov/pubmed/19840444	PSMA6 mRNA expression in AML-M5 leukemia cells was lower than that in non AML-M5 leukemia cells, non-leukemia cells and normal blood cells
ENSMUSG00000022346	15	61985341	61990374	Myc	Pvt1	Late stage, Strand bias	chr15:61935341-62040374	link	Expression	http://dx.doi.org/10.1200/JCO.2011.41.0985	R-CHOP treated DLBCL cases that express high levels of both MYC and BCL2 have a worse prognosis.
ENSMUSG00000022346	15	61985341	61990374	Myc	Pvt1	Late stage, Strand bias	chr15:61935341-62040374	link	Expression	http://dx.doi.org/10.1111/bjh.12763	Rituximab treated DLBCL cases with high MYC and BCL2 have a worse prognosis.
ENSMUSG00000026737	2	18842255	18998126	Pip4k2a	Bmi1	BCL2	chr2:18792255-19048126	link	Expression	http://dx.doi.org/10.1016/j.bcmd.2015.06.014	Pip4k2a expression is downregulated in RAEB-1/RAEB-2 MDS and ALL cells.
ENSMUSG00000027678	2	165992636	166073242	Ncoa3	Zmynd8	BCL2	chr2:165942636-166123242	link	Expression	http://dx.doi.org/10.3324/haematol.2012.066209	Up regulated in BCL2 translocation positive DLBCL.
ENSMUSG00000027985	3	131110471	131224356	Lef1	Ostc	Late stage	chr3:131060471-131274356	link	Expression	http://dx.doi.org/10.1136/jclinpath-2015-202862	LEF1 overexpression observed in 70% of CLL and 18% of DLBCL. Useful as a diagnostic marker for CLL.
ENSMUSG00000030096	6	91684053	91759066	Slc6a6		Late stage	chr6:91634053-91809066	link	Expression	http://dx.doi.org/10.1007/s00277-013-1884-0	Part of 17 gene prognostic expression signature for DLBCL.
ENSMUSG00000030208	6	135362545	135383173	Emp1	Gsg1	Late stage	chr6:135312545-135433173	link	Expression	http://dx.doi.org/10.1038/leu.2014.80	High expression correlates with poor prognosis in B-ALL.
ENSMUSG00000030263	6	145115653	145174934	Lrmp	Bcat1	BCL2	chr6:145065653-145224934	link	Expression	http://dx.doi.org/10.1002/path.2002	Marker for germinal center derived B lymphoma.
ENSMUSG00000030745	7	125603429	125633570	Il21r	Il4ra	Late stage	chr7:125553429-125683570	link	Expression	http://dx.doi.org/10.3109/10428194.2012.742522	High expression in follicular lymphoma assoicated with more aggressive disease.
ENSMUSG00000030956	7	132712082	132813886	Fam53b	Lhhp, Nkx1-2	BCL2	chr7:132662082-132863886	link	Expression	http://dx.doi.org/10.1158/1078-0432.CCR-11-0596	FAM53B is positively correlated with multiple myeloma survival.
ENSMUSG00000030956	7	132712082	132813886	Fam53b	Lhhp, Nkx1-2	BCL2	chr7:132662082-132863886	link	Expression	http://dx.doi.org/10.1016/j.virusres.2013.07.004	FAM53B is 2.8 fold up regulated in EBV positive Burkitt lymphoma compared with EBV negative Burkitt lymphoma.
ENSMUSG00000031627	8	46739732	46847458	Irf2		Late stage	chr8:46689732-46897458	link	Expression	http://dx.doi.org/10.2174/156652306778520683	Higher IRF1:IRF2 ratios observed in AML marrow cells compared with normal marrow cells.
ENSMUSG00000033170	15	78775138	78803042	Card10	Mfng, Sh3bp1	Late stage, Strand bias	chr15:78725138-78853042	link	Expression	http://www.ncbi.nlm.nih.gov/pubmed/17356384	Increased expression of CARD10 in primary central nervous system lymphoma compared to non malignant germinal center centroblasts.
ENSMUSG00000034266	12	85686669	85709087	Batf	Jdp2	Late stage, Strand bias, Wild type	chr12:85636669-85759087	link	Expression	http://dx.doi.org/10.1371/journal.pone.0055895	BATF expression increased in ABC-DLBCL compared with GCB-DLBCL.
ENSMUSG00000038147	1	171839697	171890718	Cd84	Slamf6	Late stage	chr1:171789697-171940718	link	Expression	http://dx.doi.org/10.1016/j.clml.2011.09.034	CD84 is over-expressed in CLL cells from the early stages of disease.
ENSMUSG00000038481	10	40349308	40483818	Cdk19		Late stage	chr10:40299308-40533818	link	Expression	http://dx.doi.org/10.1038/ncb3055	Downregulated in lymphoma and leukaemia and deleted in 7% of DLBCL.
ENSMUSG00000040270	4	32238804	32586108	Bach2		Late stage	chr4:32188804-32636108	link	Expression	http://www.bloodjournal.org/content/124/21/3037?sso-checked=true	High BACH2 expression is an indicator of poor overall survival and progression free survival.
ENSMUSG00000040270	4	32238804	32586108	Bach2		Late stage	chr4:32188804-32636108	link	Expression	https://dx.doi.org/10.1111/cas.12361	High BACH2 expression is an indicator of poor survival.
ENSMUSG00000043505	6	48746197	48754210	Gimap5	Gimap1	Late stage, BCL2	chr6:48696197-48804210	link	Expression	http://dx.doi.org/10.1182/blood-2013-07-509885	Recurrent hypomethylation in DLBCL correlates with increased expression.
ENSMUSG00000043505	6	48746197	48754210	Gimap5	Gimap1	Late stage, BCL2	chr6:48696197-48804210	link	Expression	http://dx.doi.org/10.1038/sj.gene.6364044	Overexpressed in B-CLL and mantle cell lymphoma samples.
ENSMUSG00000052336	9	119901616	120068283	Cx3cr1		Late stage	chr9:119851616-120118283	link	Expression	http://dx.doi.org/10.1016/j.canlet.2007.10.031	Expressed on follicular lymhoma cells but not normal B cells.
ENSMUSG00000055817	17	83706163	83821516	Mta3	Thada	Late stage	chr17:83656163-83871516	link	Expression	http://dx.doi.org/10.1002/path.2199	MTA3 protein expression was, in accord, highly predictive of the germinal centre B cell-like gene expression profile for diffuse large B cell lymphomas. Lastly, relative repression of a subset of
ENSMUSG00000059895	15	73723145	73758766	Ptp4a3	Gpr20	Late stage	chr15:73673145-73808766	link	Expression	http://dx.doi.org/10.1371/journal.pone.0026537	Prognostic indicator in human AML.
ENSMUSG00000065446	7	101475376	101475443	Mir139	Pde2a, Arap1	BCL2	chr7:101425376-101525443	link	Expression	http://dx.doi.org/10.1111/j.1365-2141.2010.08111.x	Down regulated in Burkitt lymphoma.
ENSMUSG00000065456	X	52742503	52742567	Mir106a		Late stage	chrX:52692503-52792567	link	Expression	http://dx.doi.org/10.3892/ijo_00000685	Expressed at higher levels in ABC-like DLBCL cell lines compared to the control samples and expressed at a higher level in FL than the CD19+ controls.
ENSMUSG00000065456	X	52742503	52742567	Mir106a		Late stage	chrX:52692503-52792567	link	Expression	http://dx.doi.org/0.1158/0008-5472.CAN-06-4478	Overexpression in 46% of human T-cell leukemias and oncogenic potential of those miRNAs in anchorage independence assays.
ENSMUSG00000066551	5	149046702	149184489	Hmgb1	Katnal1	BCL2, B cell	chr5:148996702-149234489	link	Expression	http://dx.doi.org/10.7314/APJCP.2012.13.11.5569	Expression of Hmgb1 increased in T cell lymphoma compared with reactive lymphoid hyperplasia.
ENSMUSG00000070348	7	144929931	144939925	Ccnd1		Late stage, Strand bias	chr7:144879931-144989925	link	Expression	http://dx.doi.org/10.1182/blood.V99.12.4554	Classifier differentiating B-CLL from mantle cell lymphoma.
ENSMUSG00000090019	6	48739054	48743795	Gimap1	Gimap5	Late stage, BCL2	chr6:48689054-48793795	link	Expression	http://dx.doi.org/10.1182/blood-2013-07-509885	Recurrent hypomethylation in DLBCL correlates with increased expression.
ENSMUSG00000028630	10	118859349	118868903	Dyrk2		B cell	chr10:118809349-118918903	link	Expression/Function	http://dx.doi.org/10.1016/j.ijbiomac.2015.08.067	mRNA and protein expression levels of DYRK2 are decreased in NHL tissues compared with reactive lymphoid hyperplasia tissues, low expression is associated with poor prognosis and knockdown promotes proliferation.
ENSMUSG00000037944	11	99144196	99155077	Ccr7		Late stage	chr11:99094196-99205077	link	Expression/Function	http://dx.doi.org/10.1038/nature08020	CCR7 is up regulated in NOTCH1 mutant T-ALL and silencing prevents CNS infiltration in a mouse model.
ENSMUSG00000038518	13	44729474	44921643	Jarid2		Late stage	chr13:44679474-44971643	link	Expression/Function	http://dx.doi.org/10.1007/s12185-015-1797-x	JARID2 is down-regulated in B-chronic lymphocytic leukemia (B-CLL) and acute monocytic leukemia (AMOL), and knockdown of JARID2 promotes leukemia cell proliferation via acceleration of the G1/S transition. Conversely, ectopic expressio
ENSMUSG00000044167	3	52268336	52353221	Foxo1	Maml3	Late stage	chr3:52218336-52403221	link	Expression/Function	http://dx.doi.org/10.18632/oncotarget.2107	Reduced expression of Foxo1 observed in PMBL and classical Hodgkin lymphoma, expression represses MYC & BCL2L1.
ENSMUSG00000064267	5	122206804	122242297	Hvcn1	Tctn1	Late stage	chr5:122156804-122292297	link	Expression/Function	http://dx.doi.org/10.1073/pnas.1411390111	Over expression in MCL activates B cell receptor.
ENSMUSG00000065610	6	31062660	31063093	Mir29a, Mir29b-1	Mkln1	Late stage	chr6:31012660-31113093	link	Expression/Function	http://dx.doi.org/10.1111/j.1365-2141.2011.08662.x	Mir29b down regulates oncogene MLLT11 and low expression of Mir29b results in worse overall survival.
ENSMUSG00000027347	2	117279993	117343001	Rasgrp1		Late stage, Strand bias, Wild type, T cell	chr2:117229993-117393001	link	Funciton	http://dx.doi.org/10.4049/jimmunol.1202892	Autoreactive B cells lacking Rasgrp1 break central and peripheral tolerance through both T cell-independent and -dependent mechanisms.
ENSMUSG00000000903	10	75943057	75949657	Vpreb3	Mmp11, Chchd10	BCL2	chr10:75893057-75999657	link	Function	http://dx.doi.org/10.3324/haematol.2010.025767	VpreB3 expression is characteristic of a subset of mature, germinal center B-cells.
ENSMUSG00000007817	14	25459185	25666743	Zmiz1		Strand bias, Wild type	chr14:25409185-25716743	link	Function	http://dx.doi.org/10.1158/0008-5472.CAN-12-1389	ZMIZ1 inhibition slowed growth and sensitized leukemic cells to corticosteroids and NOTCH inhibitors. ZMIZ1 functionally interacts with NOTCH1 to promote C-MYC transcription and activity.
ENSMUSG00000015501	10	13966075	14151374	Hivep2		Late stage	chr10:13916075-14201374	link	Function	http://dx.doi.org/10.3109/10428194.2011.625099	Hivep2 null mice have increased incidene of T cell lymphoma.
ENSMUSG00000015937	13	56073619	56136361	H2afy		Late stage	chr13:56023619-56186361	link	Function	http://dx.doi.org/10.1002/emmm.201202034	One of two nuclear factors that show unscheduled activation in a DLBCL cell line.
ENSMUSG00000019986	10	20952547	21080428	Ahi1	Myb	Late stage, Strand bias	chr10:20902547-21130428	link	Function	http://doi.wiley.com/10.1111/exd.12039	Knockdown of Ahi1 expression in CTCL inhibits transforming activity in vivo and in vitro.
ENSMUSG00000020275	11	23736847	23770970	Rel	Bcl11a	Late stage, Strand bias	chr11:23686847-23820970	link	Function	http://dx.doi.org/10.1084/jem.20132613	Rel is required for completion of the germinal center reaction.
ENSMUSG00000021460	13	52835119	52929681	Sykb	Auh, Syk	Late stage	chr13:52785119-52979681	link	Function	http://dx.doi.org/10.1016/j.ccr.2014.01.022	Sykb knockdown suppresses a mouse model of FLT3 driven myeloid malignancy.
ENSMUSG00000022885	16	23224740	23360350	St6gal1		Late stage, B cell	chr16:23174740-23410350	link	Function	http://dx.doi.org/10.3892/ijo.2014.2319	In anaplastic large cell lymphoma knockdown of ST6Gal1 enhanced cell adhesion to galectin-1.
ENSMUSG00000022901	16	36603869	36666081	Cd86		Late stage, Strand bias, BCL2	chr16:36553869-36716081	link	Function	https://www.ncbi.nlm.nih.gov/pubmed/11051236	Reduced CD86 expression in DLBCL correlates with reduced CD8+ T cell infiltration.
ENSMUSG00000025578	11	119036305	119040969	Cbx8	Cbx4, Card14	BCL2	chr11:118986305-119090969	link	Function	http://dx.doi.org/10.1016/j.ccell.2016.07.006	A PRC1-BCOR-CBX8 complex mediates EZH2 activity in B cell lymphoma.
ENSMUSG00000025746	5	30013114	30019981	Il6		BCL2	chr5:29963114-30069981	link	Function	http://dx.doi.org/10.1101/gad.197590.112	Transformed Emu-Myc B-cell lymphomas use paracrine IL-6 signaling as a survival signal.
ENSMUSG00000026496	1	180568924	180601254	Parp1	Itpkb	BCL2	chr1:180518924-180651254	link	Function	http://dx.doi.org/10.1158/0008-5472.CAN-11-4204	Mediates DNA repair and non apoptotic cell death in DLBCL.
ENSMUSG00000027347	2	117279993	117343001	Rasgrp1		Late stage, Strand bias, Wild type, T cell	chr2:117229993-117393001	link	Function	http://dx.doi.org/10.4049/jimmunol.175.11.7179	Contributes to B cell receptor induced Ras activation.
ENSMUSG00000027347	2	117279993	117343001	Rasgrp1		Late stage, Strand bias, Wild type, T cell	chr2:117229993-117393001	link	Function	http://dx.doi.org/10.1371/journal.pone.0072331	Ingenol-3-angelate binds Rasgrp1 C1 domain and recruits it to the cell membrane, inducing apoptosis of B lymphoma cells.
ENSMUSG00000027678	2	165992636	166073242	Ncoa3	Zmynd8	BCL2	chr2:165942636-166123242	link	Function	http://dx.doi.org/10.1038/jid.2015.27	Target of Mir20, Mir20b and Mir106a in primary cutaneous diffuse large B-cell lymphomas.
ENSMUSG00000027678	2	165992636	166073242	Ncoa3	Zmynd8	BCL2	chr2:165942636-166123242	link	Function	http://dx.doi.org/10.1128/MCB.22.10.3549-3561.2002	Interacts with Glucocorticoid receptor, Crebbp and activates NFkappaB signalling.
ENSMUSG00000027678	2	165992636	166073242	Ncoa3	Zmynd8	BCL2	chr2:165942636-166123242	link	Function	http://dx.doi.org/10.1038/sj.emboj.7601106	Deletion in mice induces B lymphoma.
ENSMUSG00000029275	5	107716657	107726036	Gfi1	Evi5	Late stage, Strand bias, T cell	chr5:107666657-107776036	link	Function	http://dx.doi.org/10.1016/j.ccr.2013.01.011	Inhibits p53, is required for leukaemia survival in mice and inhibition slows ALL growth in xenografts.
ENSMUSG00000029869	6	41605482	41620509	Ephb6	Trpv5, Trpv6	Late stage	chr6:41555482-41670509	link	Function	http://dx.doi.org/10.1172/JCI200215883	EphB6 on T cells enhances costimulation through association with the TCR.
ENSMUSG00000031154	X	7841364	7876626	Otud5	Pim2, Eraf	Late stage, Strand bias	chrX:7791364-7926626	link	Function	http://dx.doi.org/10.1371/journal.pone.0077682	OTUD5 is a deubiquitnase of p53 required for the stabilization and the activation of a p53 response.
ENSMUSG00000031627	8	46739732	46847458	Irf2		Late stage	chr8:46689732-46897458	link	Function	http://www.spandidos-publications.com/ijo/33/1/175	siRNA against IRF2 inhibits growth of erythroleukemia cell line.
ENSMUSG00000032053	9	51213690	51240079	Pou2af1		Late stage	chr9:51163690-51290079	link	Function	http://dx.doi.org/10.1016/j.immuni.2013.04.009	Up regulated by IRF4 during the generation of germinal center B cells.
ENSMUSG00000032220	9	70207350	70400067	Myo1e		Late stage	chr9:70157350-70450067	link	Function	http://dx.doi.org/10.1002/eji.201444698	Regulator of MHCII maturation.
ENSMUSG00000032501	15	59648350	59656550	Trib1	Gm19510	Late stage	chr15:59598350-59706550	link	Function	http://dx.doi.org/10.1182/blood-2009-10-246264	Trib1 accellerates the onset of a Hoxa9/Meis1 driven AML mouse model.
ENSMUSG00000032864	2	101624718	101632529	Rag2	Lrrc4c, Rag1, Gm10800	Late stage, Wild type	chr2:101574718-101682529	link	Function	http://dx.doi.org/10.1016/S0092-8674(00)81587-1	Mediator of double stranded DNA breaks that can give rise to oncogenic translocations and rearrangements.
ENSMUSG00000034271	12	85599105	85639878	Jdp2	Batf	Late stage, Strand bias, Wild type	chr12:85549105-85689878	link	Function	http://dx.doi.org/10.1038/onc.2012.56	Jdp2 negatively regulates Trp53 expression.
ENSMUSG00000037313	5	33658128	33678995	Tacc3	Fgfr3, Slbp	Strand bias	chr5:33608128-33728995	link	Function	http://dx.doi.org/10.1038/onc.2011.235	Loss of function leads to regression of mouse thymic lymphoma.
ENSMUSG00000037754	2	158665398	158766334	Ppp1r16b		Late stage	chr2:158615398-158816334	link	Function	http://dx.doi.org/10.1177/1947601910374875	Overexpression in Emu-Myc transgenic B cells promotes lymphomageneis.
ENSMUSG00000038147	1	171839697	171890718	Cd84	SlamF6	Late stage	chr1:171789697-171940718	link	Function	http://dx.doi.org/10.1038/onc.2013.31	CD84 is a survival receptor for CLL cells.
ENSMUSG00000039153	17	44495987	44814797	Runx2	Supt3	Late stage	chr17:44445987-44864797	link	Function	http://dx.doi.org/10.1038/sj.onc.1203202	A Runx2 transgene drives T cell lymphoma.
ENSMUSG00000039936	4	149649168	149702571	Pik3cd		Strand bias	chr4:149599168-149752571	link	Function	http://dx.doi.org/10.1371/journal.pone.0072331	Ingenol-3-angelate binds Rasgrp1 C1 domain and recruits it to the cell membrane, inducing apoptosis of B lymphoma cells.
ENSMUSG00000042638	6	136697284	136781765	Gucy2c	Plbd1	Strand bias	chr6:136647284-136831765	link	Function	http://dx.doi.org/10.1371/journal.pone.0031686	Loss of Gucy2C in mice increases systemic DNA oxidation in lymphocytes.
ENSMUSG00000043505	6	48746197	48754210	Gimap5	Gimap1	Late stage, BCL2	chr6:48696197-48804210	link	Function	http://dx.doi.org/10.1084/jem.20101192	Required for survival of B cells.
ENSMUSG00000048251	12	107910403	108003602	Bcl11b	Papola, Vrk1	Late stage	chr12:107860403-108053602	link	Function	http://dx.doi.org/10.4161/15384101.2014.949144	Haploinsufficient loss occurs during development of T-ALL in Atm null mice.
ENSMUSG00000060183	5	92359544	92365485	Cxcl11	Cxcl10, Cxcl9	Late stage	chr5:92309544-92415485	link	Function	http://dx.doi.org/00002371-200507000-00009	Over expression induces rejection of transplanted EL4 T lymphoma cells into mice.
ENSMUSG00000061311	2	101638282	101649501	Rag1	Lrrc4c, Rag2, Gm10800	Late stage, Wild type	chr2:101588282-101699501	link	Function	http://dx.doi.org/10.1016/S0092-8674(00)81587-1	Mediator of double stranded DNA breaks that can give rise to oncogenic translocations and rearrangements.
ENSMUSG00000065458	1	137966639	137966718	Mir181a-1, Mir181b-1		BCL2	chr1:137916639-138016718	link	Function	http://dx.doi.org/10.1002/ijc.25260	MIR-181a and MIR-181b target BCL2.
ENSMUSG00000065565	1	137966455	137966541	Mir181a-1, Mir181b-1		BCL2	chr1:137916455-138016541	link	Function	http://dx.doi.org/10.1182/blood-2010-03-275925	Follicular dendritic cells induce drug resistance in NHL cells by induction of MIR118a.
ENSMUSG00000066551	5	149046702	149184489	Hmgb1	Katnal1	BCL2, B cell	chr5:148996702-149234489	link	Function	http://dx.doi.org/10.18632/oncotarget.4816	Rituximab induces Hmgb1 dissociation from Stat3 in DLBCL.
ENSMUSG00000076431	13	28948919	28953713	Sox4		Late stage, Strand bias	chr13:28898919-29003713	link	Function	http://dx.doi.org/10.1182/blood-2012-05-428938	Required for proliferation of leukemic cells.
ENSMUSG00000090019	6	48739054	48743795	Gimap1	Gimap5	Late stage, BCL2	chr6:48689054-48793795	link	Function	http://dx.doi.org/10.1084/jem.20101192	Required for survival of B cells.
ENSMUSG00000018654	11	11685003	11772926	Ikzf1		Late stage, Wild type	chr11:11635003-11822926	link	GWAS	http://dx.doi.org/10.1093/jnci/djt042	Susceptibility locus in ALL.
ENSMUSG00000021356	13	30749226	30766927	Irf4	Exoc2, Dusp22	Late stage, Strand bias, BCL2	chr13:30699226-30816927	link	GWAS	http://dx.doi.org/10.1038/ng.3105	GWAS association with DLBCL.
ENSMUSG00000021357	13	30813919	30974047	Exoc2	Irf4, Dusp22	Late stage, Strand bias, BCL2	chr13:30763919-31024047	link	GWAS	http://dx.doi.org/10.1038/ng.3105	GWAS association with DLBCL.
ENSMUSG00000022508	16	23965052	23988852	Bcl6	Lpp	Late stage, BCL2	chr16:23915052-24038852	link	GWAS	http://dx.doi.org/10.1158/1538-7445.AM2014-5072	GWAS association with FL.
ENSMUSG00000022508	16	23965052	23988852	Bcl6	Lpp	Late stage, BCL2	chr16:23915052-24038852	link	GWAS	http://dx.doi.org/10.1038/ng.2666	GWAS assoication with DLBCL.
ENSMUSG00000022901	16	36603869	36666081	Cd86		Late stage, Strand bias, BCL2	chr16:36553869-36716081	link	GWAS	http://dx.doi.org/10.1158/1538-7445.AM2014-5072	GWAS association with FL.
ENSMUSG00000022901	16	36603869	36666081	Cd86		Late stage, Strand bias, BCL2	chr16:36553869-36716081	link	GWAS	http://dx.doi.org/10.1038/ng.3105	GWAS association with DLBCL.
ENSMUSG00000026739	2	18677018	18686629	Bmi1	Pip4k2a	BCL2	chr2:18627018-18736629	link	GWAS	http://dx.doi.org/10.1093/jnci/djt042	Susceptibility locus in ALL.
ENSMUSG00000027985	3	131110471	131224356	Lef1	Ostc	Late stage	chr3:131060471-131274356	link	GWAS	http://dx.doi.org/10.1038/ng.2652	GWAS association with CLL.
ENSMUSG00000030789	7	128129547	128150657	Itgax	Itgad, Itgam	Late stage	chr7:128079547-128200657	link	GWAS	http://dx.doi.org/10.1056/NEJMoa0707865	Associated with systemic lupus erythematosus.
ENSMUSG00000032860	7	100996568	101012866	P2ry2		Late stage	chr7:100946568-101062866	link	GWAS	http://dx.doi.org/10.1002/art.39548	Associated with systemic lupus erythematosus.
ENSMUSG00000033306	16	24393350	24992576	Lpp	Bcl6	Late stage, BCL2	chr16:24343350-25042576	link	GWAS	http://dx.doi.org/10.1158/1538-7445.AM2014-5072	GWAS association with FL.
ENSMUSG00000033306	16	24393350	24992576	Lpp	Bcl6	Late stage, BCL2	chr16:24343350-25042576	link	GWAS	http://dx.doi.org/10.1038/ng.2666	GWAS assoication with DLBCL.
ENSMUSG00000057329	1	106538178	106714274	Bcl2		Late stage	chr1:106488178-106764274	link	GWAS	http://dx.doi.org/10.1038/ng.2652	GWAS association with CLL.
ENSMUSG00000097039	15	62037986	62378096	Pvt1	Myc	Late stage, Strand bias	chr15:61987986-62428096	link	GWAS	http://dx.doi.org/http://dx.doi.org/10.1038/ng.696	GWAS assoication with classical Hodgkins lymphoma.
ENSMUSG00000097039	15	62037986	62378096	Pvt1	Gsdmcl1, Asap1	Late stage	chr15:61987986-62428096	link	GWAS	http://dx.doi.org/10.1038/ng.3105	GWAS association with DLBCL.
ENSMUSG00000000861	11	24078056	24174123	Bcl11a	Rel	Late stage, Strand bias	chr11:24028056-24224123	link	Intogen mutational cancer driver gene
ENSMUSG00000001761	6	29735503	29761365	Smo	Ahcyl2	Late stage	chr6:29685503-29811365	link	Intogen mutational cancer driver gene
ENSMUSG00000005672	5	75574916	75656722	Kit	Kdr	Late stage, Strand bias, B cell	chr5:75524916-75706722	link	Intogen mutational cancer driver gene
ENSMUSG00000013663	19	32757497	32826160	Pten	Rnls	B cell	chr19:32707497-32876160	link	Intogen mutational cancer driver gene
ENSMUSG00000014030	4	44524757	44710487	Pax5	Zcchc7, Zbtb5	BCL2	chr4:44474757-44760487	link	Intogen mutational cancer driver gene
ENSMUSG00000018169	15	78755882	78773475	Mfng	Card10, Sh3bp1	Late stage, Strand bias	chr15:78705882-78823475	link	Intogen mutational cancer driver gene
ENSMUSG00000019982	10	21124936	21160905	Myb	Ahi1	Late stage, Strand bias	chr10:21074936-21210905	link	Intogen mutational cancer driver gene
ENSMUSG00000020716	11	79339693	79581612	Nf1	Ksr1	Late stage	chr11:79289693-79631612	link	Intogen mutational cancer driver gene
ENSMUSG00000021024	12	55384222	55418454	Psma6	Nfkbia	BCL2	chr12:55334222-55468454	link	Intogen mutational cancer driver gene
ENSMUSG00000021457	13	52583173	52648792	Syk	Auh, Sykb	Late stage	chr13:52533173-52698792	link	Intogen mutational cancer driver gene
ENSMUSG00000022105	14	73183673	73325822	Rb1	Rcbtb2	Strand bias	chr14:73133673-73375822	link	Intogen mutational cancer driver gene
ENSMUSG00000022346	15	61985341	61990374	Myc	Pvt1	Late stage, Strand bias	chr15:61935341-62040374	link	Intogen mutational cancer driver gene
ENSMUSG00000026923	2	26457903	26516663	Notch1		Late stage, Strand bias, Wild type	chr2:26407903-26566663	link	Intogen mutational cancer driver gene
ENSMUSG00000027347	2	117279993	117343001	Rasgrp1		Late stage, Strand bias, Wild type, T cell	chr2:117229993-117393001	link	Intogen mutational cancer driver gene
ENSMUSG00000027684	3	29951296	30548008	Mecom		Late stage, Strand bias, Wild type, T cell	chr3:29901296-30598008	link	Intogen mutational cancer driver gene
ENSMUSG00000027852	3	103058285	103067914	Nras	Dennd2c	Strand bias	chr3:103008285-103117914	link	Intogen mutational cancer driver gene
ENSMUSG00000030527	7	80586627	80688877	Crtc3		Late stage	chr7:80536627-80738877	link	Intogen mutational cancer driver gene
ENSMUSG00000031103	X	48411046	48463132	Elf4		Late stage	chrX:48361046-48513132	link	Intogen mutational cancer driver gene
ENSMUSG00000031627	8	46739732	46847458	Irf2		Late stage	chr8:46689732-46897458	link	Intogen mutational cancer driver gene
ENSMUSG00000032411	9	96196275	96323646	Tfdp2	Atp1b3	BCL2	chr9:96146275-96373646	link	Intogen mutational cancer driver gene
ENSMUSG00000034801	12	69583762	69681852	Sos2	Arf6, Nemf	Late stage	chr12:69533762-69731852	link	Intogen mutational cancer driver gene
ENSMUSG00000037169	12	12936096	12941914	Mycn		Late stage, Strand bias	chr12:12886096-12991914	link	Intogen mutational cancer driver gene
ENSMUSG00000042699	1	153455758	153487660	Dhx9	Npl	Late stage	chr1:153405758-153537660	link	Intogen mutational cancer driver gene
ENSMUSG00000045962	6	119923969	120038672	Wnk1	Ninj2	Late stage	chr6:119873969-120088672	link	Intogen mutational cancer driver gene
ENSMUSG00000054252	5	33721674	33737068	Fgfr3	Slbp, Tacc3	Strand bias	chr5:33671674-33787068	link	Intogen mutational cancer driver gene
ENSMUSG00000056608	8	90828352	91054516	Chd9	Rbl2	Strand bias	chr8:90778352-91104516	link	Intogen mutational cancer driver gene
ENSMUSG00000059810	4	62559847	62704001	Rgs3		Late stage	chr4:62509847-62754001	link	Intogen mutational cancer driver gene
ENSMUSG00000061751	16	33974258	34573532	Kalrn		BCL2	chr16:33924258-34623532	link	Intogen mutational cancer driver gene
ENSMUSG00000062960	5	75932827	75978458	Kdr	Kit	Late stage, Strand bias, B cell	chr5:75882827-76028458	link	Intogen mutational cancer driver gene
ENSMUSG00000070348	7	144929931	144939925	Ccnd1		Late stage, Strand bias	chr7:144879931-144989925	link	Intogen mutational cancer driver gene
ENSMUSG00000000184	6	127125162	127152193	Ccnd2	Parp11	Late stage, Strand bias, T cell	chr6:127075162-127202193	link	Mutation	https://doi.org/10.1038/nature14666	Recurrently mutated in CLL
ENSMUSG00000000861	11	24078056	24174123	Bcl11a	Rel	Late stage, Strand bias	chr11:24028056-24224123	link	Mutation	https://doi.org/10.1073/pnas.1121343109	Recurrently mutated in DLBCL
ENSMUSG00000004040	11	100885098	100939540	Stat3	Stat5b, Stat5a	Late stage, Strand bias	chr11:100835098-100989540	link	Mutation	https://doi.org/10.1073/pnas.1121343109	Recurrently mutated in DLBCL
ENSMUSG00000005672	5	75574916	75656722	Kit	Kdr	Late stage, Strand bias, B cell	chr5:75524916-75706722	link	Mutation	http://dx.doi.org/10.1038/bcj.2014.61	Mutated in 12% of PMBCL.
ENSMUSG00000005672	5	75574916	75656722	Kit	Kdr	Late stage, Strand bias, B cell	chr5:75524916-75706722	link	Mutation	10.1056/NEJMoa1301689	Recurrently mutated in AML
ENSMUSG00000013663	19	32757497	32826160	Pten	Rnls	B cell	chr19:32707497-32876160	link	Mutation	https://doi.org/10.1073/pnas.1121343109	Recurrently mutated in DLBCL
ENSMUSG00000013663	19	32757497	32826160	Pten	Rnls	B cell	chr19:32707497-32876160	link	Mutation	https://doi.org/10.1038/nm.4333	Recurrently mutated in NHL
ENSMUSG00000014030	4	44524757	44710487	Pax5	Zcchc7, Zbtb5	BCL2	chr4:44474757-44760487	link	Mutation	http://dx.doi.org/10.1038/ng.3230	Recurrent mutation in ALL.
ENSMUSG00000014030	4	44524757	44710487	Pax5	Zcchc7, Zbtb5	BCL2	chr4:44474757-44760487	link	Mutation	TGCA DLBCL	Recurrently mutated in DLBCL
ENSMUSG00000015314	1	171917515	171953170	SlamF6	Cd84	Late stage	chr1:171867515-172003170	link	Mutation	https://doi.org/10.1038/nature14666	Recurrently mutated in CLL
ENSMUSG00000018654	11	11685003	11772926	Ikzf1		Late stage, Wild type	chr11:11635003-11822926	link	Mutation	http://dx.doi.org/10.1038/nature10725	Recurrent mutation in T-ALL.
ENSMUSG00000020275	11	23736847	23770970	Rel	Bcl11a	Late stage, Strand bias	chr11:23686847-23820970	link	Mutation	https://doi.org/10.1038/nm.4333	Recurrently mutated in NHL
ENSMUSG00000020716	11	79339693	79581612	Nf1	Ksr1	Late stage	chr11:79289693-79631612	link	Mutation	https://doi.org/10.1038/ng.2532	Recurrently mutated in ALL
ENSMUSG00000020941	11	103219762	103267472	Map3k14	Arhgap27	Late stage	chr11:103169762-103317472	link	Mutation	http://dx.doi.org/10.1182/blood-2011-06-359166	Mutations in splenic marginal zone lymphoma.
ENSMUSG00000021356	13	30749226	30766927	Irf4	Exoc2, Dusp22	Late stage, Strand bias, BCL2	chr13:30699226-30816927	link	Mutation	http://dx.doi.org/10.1182/blood-2013-02-483727	Mutated in DLBCL.
ENSMUSG00000021356	13	30749226	30766927	Irf4	Exoc2, Dusp22	Late stage, Strand bias, BCL2	chr13:30699226-30816927	link	Mutation	https://doi.org/10.1038/nature14666	Recurrently mutated in CLL
ENSMUSG00000021457	13	52583173	52648792	Syk	Auh, Sykb	Late stage	chr13:52533173-52698792	link	Mutation	https://doi.org/10.1038/nm.4333	Recurrently mutated in NHL
ENSMUSG00000022105	14	73183673	73325822	Rb1	Rcbtb2	Strand bias	chr14:73133673-73375822	link	Mutation	http://dx.doi.org/10.1182/blood-2013-02-483727	Mutated in DLBCL.
ENSMUSG00000022105	14	73183673	73325822	Rb1	Rcbtb2	Strand bias	chr14:73133673-73375822	link	Mutation	https://doi.org/10.1016/j.ccr.2013.12.015	Recurrently mutated in MM
ENSMUSG00000022508	16	23965052	23988852	Bcl6	Lpp	Late stage, BCL2	chr16:23915052-24038852	link	Mutation	http://dx.doi.org/10.1182/blood-2013-02-483727	Mutated in DLBCL.
ENSMUSG00000022508	16	23965052	23988852	Bcl6	Lpp	Late stage, BCL2	chr16:23915052-24038852	link	Mutation	https://doi.org/10.1038/nm.4333	Recurrently mutated in NHL
ENSMUSG00000024014	17	29490812	29496111	Pim1		Late stage, Strand bias	chr17:29440812-29546111	link	Mutation	http://dx.doi.org/10.1182/blood-2013-02-483727	Mutated in DLBCL.
ENSMUSG00000024014	17	29490812	29496111	Pim1		Late stage, Strand bias	chr17:29440812-29546111	link	Mutation	https://doi.org/10.1073/pnas.1121343109	Recurrently mutated in DLBCL
ENSMUSG00000024610	18	60803848	60812646	Cd74	Camk2a, Tcof1	Late stage	chr18:60753848-60862646	link	Mutation	10.1056/NEJMoa1301689	Recurrently mutated in AML
ENSMUSG00000024610	18	60803848	60812646	Cd74	Camk2a, Tcof1	Late stage	chr18:60753848-60862646	link	Mutation	https://doi.org/10.1073/pnas.1121343109	Recurrently mutated in DLBCL
ENSMUSG00000025746	5	30013114	30019981	Il6		BCL2	chr5:29963114-30069981	link	Mutation	https://doi.org/10.1073/pnas.1121343109	Recurrently mutated in DLBCL
ENSMUSG00000026496	1	180568924	180601254	Parp1	Itpkb	BCL2	chr1:180518924-180651254	link	Mutation	https://doi.org/10.1016/j.ccr.2013.12.015	Recurrently mutated in MM
ENSMUSG00000026923	2	26457903	26516663	Notch1		Late stage, Strand bias, Wild type	chr2:26407903-26566663	link	Mutation	https://doi.org/10.1038/nature14666	Recurrently mutated in CLL
ENSMUSG00000027678	2	165992636	166073242	Ncoa3	Zmynd8	BCL2	chr2:165942636-166123242	link	Mutation	https://doi.org/10.1038/nature14666	Recurrently mutated in CLL
ENSMUSG00000027678	2	165992636	166073242	Ncoa3	Zmynd8	BCL2	chr2:165942636-166123242	link	Mutation	https://doi.org/10.1038/nm.4333	Recurrently mutated in NHL and CLL
ENSMUSG00000027684	3	29951296	30548008	Mecom		Late stage, Strand bias, Wild type, T cell	chr3:29901296-30598008	link	Mutation	https://doi.org/10.1056/NEJMoa1301689	Recurrently mutated in AML
ENSMUSG00000027684	3	29951296	30548008	Mecom		Late stage, Strand bias, Wild type, T cell	chr3:29901296-30598008	link	Mutation	https://doi.org/10.1038/nature14666	Recurrently mutated in CLL
ENSMUSG00000027684	3	29951296	30548008	Mecom		Late stage, Strand bias, Wild type, T cell	chr3:29901296-30598008	link	Mutation	https://doi.org/10.1073/pnas.1121343109	Recurrently mutated in DLBCL
ENSMUSG00000027684	3	29951296	30548008	Mecom		Late stage, Strand bias, Wild type, T cell	chr3:29901296-30598008	link	Mutation	https://doi.org/10.1016/j.ccr.2013.12.015	Recurrently mutated in MM
ENSMUSG00000027852	3	103058285	103067914	Nras	Dennd2c	Strand bias	chr3:103008285-103117914	link	Mutation	http://dx.doi.org/10.1016/j.leukres.2006.02.004	Recurrent mutation in B-ALL.
ENSMUSG00000027852	3	103058285	103067914	Nras	Dennd2c	Strand bias	chr3:103008285-103117914	link	Mutation	http://dx.doi.org/10.1038/nature10725	Recurrent mutation in T-ALL.
ENSMUSG00000027852	3	103058285	103067914	Nras	Dennd2c	Strand bias	chr3:103008285-103117914	link	Mutation	https://doi.org/10.1038/ng.2532	Recurrently mutated in ALL
ENSMUSG00000027852	3	103058285	103067914	Nras	Dennd2c	Strand bias	chr3:103008285-103117914	link	Mutation	https://doi.org/10.1056/NEJMoa1301689	Recurrently mutated in AML
ENSMUSG00000027852	3	103058285	103067914	Nras	Dennd2c	Strand bias	chr3:103008285-103117914	link	Mutation	https://doi.org/10.1016/j.cell.2013.01.019	Recurrently mutated in CLL
ENSMUSG00000027852	3	103058285	103067914	Nras	Dennd2c	Strand bias	chr3:103008285-103117914	link	Mutation	https://doi.org/10.1016/j.ccr.2013.12.015	Recurrently mutated in MM
ENSMUSG00000027852	8	119434124	119446256	Osgin1	Mlycd, Necab2	Late stage	chr8:119384124-119496256	link	Mutation	TCGA DLBCL	Recurrently mutated in DLBCL
ENSMUSG00000027985	3	131110471	131224356	Lef1	Ostc	Late stage	chr3:131060471-131274356	link	Mutation	http://dx.doi.org/10.1182/blood-2009-07-234377	Loss of function mutations in T-ALL
ENSMUSG00000028565	4	97772734	98118874	Nfia		Late stage	chr4:97722734-98168874	link	Mutation	10.1038/ng.3442	Recurrently mutated in CTCL
ENSMUSG00000029204	5	65861213	65896700	Rhoh	Chrna9	Late stage	chr5:65811213-65946700	link	Mutation	http://dx.doi.org/10.1186/1478-811X-6-6	Recurrently mutated in mature B cell neoplasms.
ENSMUSG00000030789	7	128129547	128150657	Itgax	Itgad, Itgam	Late stage	chr7:128079547-128200657	link	Mutation	https://doi.org/10.1038/nature14666	Recurrently mutated in CLL
ENSMUSG00000031154	X	7841364	7876626	Otud5	Pim2, Eraf	Late stage, Strand bias	chrX:7791364-7926626	link	Mutation	https://doi.org/10.1016/j.ccr.2013.12.015	Recurrently mutated in MM
ENSMUSG00000031155	X	7878262	7883432	Pim2	Otud5, Eras	Late stage, Strand bias	chrX:7828262-7933432	link	Mutation	https://doi.org/10.1158/1078-0432.CCR-14-2116	Recurrently mutated in PCNSL
ENSMUSG00000031627	8	46739732	46847458	Irf2		Late stage	chr8:46689732-46897458	link	Mutation	https://doi.org/10.1038/nature14666	Recurrently mutated in CLL
ENSMUSG00000032035	9	32636221	32757820	Ets1	Fli1	Late stage, B cell	chr9:32586221-32807820	link	Mutation	http://dx.doi.org/10.1182/blood-2013-02-483727	Mutated in DLBCL.
ENSMUSG00000032053	9	51213690	51240079	Pou2af1		Late stage	chr9:51163690-51290079	link	Mutation	https://doi.org/10.1073/pnas.1121343109	Recurrently mutated in DLBCL
ENSMUSG00000032860	7	100996568	101012866	P2ry2		Late stage	chr7:100946568-101062866	link	Mutation	https://doi.org/10.1056/NEJMoa1301689	Recurrently mutated in AML
ENSMUSG00000034165	17	47505051	47599691	Ccnd3	Taf8	Late stage, Strand bias, T cell	chr17:47455051-47649691	link	Mutation	https://doi.org/10.1073/pnas.1121343109	Recurrently mutated in DLBCL
ENSMUSG00000038518	13	44729474	44921643	Jarid2		Late stage	chr13:44679474-44971643	link	Mutation	TCGA DLBCL	Recurrently mutated in DLBCL
ENSMUSG00000039936	4	149649168	149702571	Pik3cd		Strand bias	chr4:149599168-149752571	link	Mutation	https://doi.org/10.1038/nm.4333	Recurrently mutated in MM
ENSMUSG00000041515	8	120736358	120756694	Irf8		Strand bias	chr8:120686358-120806694	link	Mutation	https://doi.org/10.1073/pnas.1121343109	Recurrently mutated in DLBCL
ENSMUSG00000044167	3	52268336	52353221	Foxo1	Maml3	Late stage	chr3:52218336-52403221	link	Mutation	http://dx.doi.org/10.1182/blood-2013-01-479865	Foxo1 mutations occurr in 8.6% of cases of DLBCL.
ENSMUSG00000044167	3	52268336	52353221	Foxo1	Maml3	Late stage	chr3:52218336-52403221	link	Mutation	https://doi.org/10.1038/nm.4333	Recurrently mutated in NHL
ENSMUSG00000045962	6	119923969	120038672	Wnk1	Ninj2	Late stage	chr6:119873969-120088672	link	Mutation	https://doi.org/10.1038/nature14666	Recurrently mutated in CLL
ENSMUSG00000045962	6	119923969	120038672	Wnk1	Ninj2	Late stage	chr6:119873969-120088672	link	Mutation	https://doi.org/10.1073/pnas.1121343109,	Recurrently mutated in DLBCL
ENSMUSG00000048251	12	107910403	108003602	Bcl11b	Papola, Vrk1	Late stage	chr12:107860403-108053602	link	Mutation	http://dx.doi.org/10.1182/blood-2010-11-318873	Monoallelic BCL11B deletions or missense mutations in 9% of T-ALL cases.
ENSMUSG00000048251	12	107910403	108003602	Bcl11b	Papola, Vrk1	Late stage	chr12:107860403-108053602	link	Mutation	https://doi.org/10.1038/nature14666	Recurrently mutated in CLL
ENSMUSG00000048251	12	107910403	108003602	Bcl11b	Papola, Vrk1	Late stage	chr12:107860403-108053602	link	Mutation	https://doi.org/10.1038/nature14666	Recurrently mutated in DLBCL
ENSMUSG00000054252	5	33721674	33737068	Fgfr3	Slbp, Tacc3	Strand bias	chr5:33671674-33787068	link	Mutation	https://doi.org/10.1016/j.ccr.2013.12.015	Recurrently mutated in MM
ENSMUSG00000054667	X	141710998	141725263	Irs4		Strand bias	chrX:141660998-141775263	link	Mutation	https://doi.org/10.1038/nature14666	Recurrently mutated in CLL
ENSMUSG00000054667	X	141710998	141725263	Irs4		Strand bias	chrX:141660998-141775263	link	Mutation	https://doi.org/10.1073/pnas.1121343109	Recurrently mutated in DLBCL
ENSMUSG00000057098	11	44617317	45008091	Ebf1		BCL2, B cell	chr11:44567317-45058091	link	Mutation	http://dx.doi.org/10.1182/blood-2013-02-483727	Mutated in DLBCL.
ENSMUSG00000057098	11	44617317	45008091	Ebf1		BCL2, B cell	chr11:44567317-45058091	link	Mutation	https://doi.org/10.1073/pnas.1121343109	Recurrently mutated in DLBCL
ENSMUSG00000057329	1	106538178	106714274	Bcl2		Late stage	chr1:106488178-106764274	link	Mutation	http://dx.doi.org/10.1182/blood-2013-02-483727	Mutated in DLBCL.
ENSMUSG00000057329	1	106538178	106714274	Bcl2		Late stage	chr1:106488178-106764274	link	Mutation	https://doi.org/10.1038/nm.4333	Recurrently mutated in NHL
ENSMUSG00000062960	5	75932827	75978458	Kdr	Kit	Late stage, Strand bias, B cell	chr5:75882827-76028458	link	Mutation	https://doi.org/10.1038/nature14666	Recurrently mutated in CLL
ENSMUSG00000070348	7	144929931	144939925	Ccnd1		Late stage, Strand bias	chr7:144879931-144989925	link	Mutation	https://doi.org/10.1073/pnas.1314608110	Recurrently mutated in MCL
ENSMUSG00000070348	7	144929931	144939925	Ccnd1		Late stage, Strand bias	chr7:144879931-144989925	link	Mutation	https://doi.org/10.1016/j.ccr.2013.12.015	Recurrently mutated in MM
ENSMUSG00000070348	7	144929931	144939925	Ccnd1		Late stage, Strand bias	chr7:144879931-144989925	link	Mutation	https://doi.org/10.1038/nm.4333	Recurrently mutated in NHL
ENSMUSG00000070576	5	111417362	111457033	Mn1	C130026L21Rik	Late stage	chr5:111367362-111507033	link	Mutation	https://doi.org/10.1038/nature14666	Recurrently mutated in CLL
ENSMUSG00000071176	8	14911663	15001085	Arhgef10	Kbtbd11, Myom2	Late stage	chr8:14861663-15051085	link	Mutation	https://doi.org/10.1016/j.cell.2013.01.019	Recurrently mutated in CLL
ENSMUSG00000002748	5	135187264	135246129	Baz1b	Bcl7b, Fkbp6	Late stage	chr5:135137264-135296129	link	Mutation	https://doi.org/10.1016/j.cell.2013.01.019	Recurrently mutated in CLL
ENSMUSG00000039989	11	119077573	119086221	Cbx4	Cbx8, Card14	BCL2	chr11:119027573-119136221	link	Mutation	https://doi.org/10.1016/j.ccr.2013.12.015	Recurrently mutated in MM
ENSMUSG00000030754	7	114215559	114254711	Copb1	Rras2, Psma1	Late stage, Strand bias, BCL2	chr7:114165559-114304711	link	Mutation	https://doi.org/10.1038/nature14666	Recurrently mutated in CLL
ENSMUSG00000027368	2	127336159	127338376	Dusp2		B cell	chr2:127286159-127388376	link	Mutation	http://dx.doi.org/10.1038/leu.2015.328	Mutated in hodgkin lymphoma.
ENSMUSG00000027368	2	127336159	127338376	Dusp2		B cell	chr2:127286159-127388376	link	Mutation	http://dx.doi.org/10.1038/leu.2015.328	Mutated in Primary CNS Lymphoma.
ENSMUSG00000027368	2	127336159	127338376	Dusp2		B cell	chr2:127286159-127388376	link	Mutation	http://dx.doi.org/10.1182/blood-2013-02-483727	Mutated in DLBCL.
ENSMUSG00000027368	2	127336159	127338376	Dusp2		B cell	chr2:127286159-127388376	link	Mutation	TCGA DLBCL	Recurrently mutated in DLBCL
ENSMUSG00000045281	15	73694604	73707505	Gpr20	Ptp4a3	Late stage	chr15:73644604-73757505	link	Mutation	TCGA DLBCL	Recurrently mutated in DLBCL
ENSMUSG00000021884	14	31552905	31641286	Hacl1	Ankrd28, Btd	Late stage	chr14:31502905-31691286	link	Mutation	https://doi.org/10.1073/pnas.1121343109	Recurrently mutated in DLBCL
ENSMUSG00000005533	7	67952827	68233668	Igf1r	Fam169b, Pgpep1	Late stage	chr7:67902827-68283668	link	Mutation	https://doi.org/10.1038/nm.4333	Recurrently mutated in NHL
ENSMUSG00000018168	11	98464902	98546031	Ikzf3		BCL2, B cell	chr11:98414902-98596031	link	Mutation	http://dx.doi.org/10.1038/nature05690	Mutated in BALL
ENSMUSG00000018168	11	98464902	98546031	Ikzf3		BCL2, B cell	chr11:98414902-98596031	link	Mutation	http://www.bloodjournal.org/content/126/23/4136	Mutated in CLL
ENSMUSG00000018168	11	98464902	98546031	Ikzf3		BCL2, B cell	chr11:98414902-98596031	link	Mutation	http://dx.doi.org/10.1182/blood-2013-02-483727	Mutated in DLBCL.
ENSMUSG00000018168	11	98464902	98546031	Ikzf3		BCL2, B cell	chr11:98414902-98596031	link	Mutation	https://doi.org/10.1038/nature14666	Recurrently mutated in CLL
ENSMUSG00000021756	13	112464070	112510086	Il6st		Late stage	chr13:112414070-112560086	link	Mutation	TCGA DLBCL	Recurrently mutated in DLBCL
ENSMUSG00000021756	13	112464070	112510086	Il6st		Late stage	chr13:112414070-112560086	link	Mutation	https://doi.org/10.1038/nm.4333	Recurrently mutated in MM
ENSMUSG00000026496	1	180568924	180601254	Itpkb	Parp1	BCL2	chr1:180518924-180651254	link	Mutation	http://dx.doi.org/10.1182/blood-2013-12-546309	Mutated in DLBCL.
ENSMUSG00000026496	1	180568924	180601254	Itpkb	Parp1	BCL2	chr1:180518924-180651254	link	Mutation	https://doi.org/10.1016/j.cell.2013.01.019	Recurrently mutated in CLL
ENSMUSG00000026496	1	180568924	180601254	Itpkb	Parp1	BCL2	chr1:180518924-180651254	link	Mutation	https://doi.org/10.1073/pnas.1121343109	Recurrently mutated in DLBCL
ENSMUSG00000050587	2	96318169	97631666	Lrrc4c	Rag1, Rag2, Gm10800	Late stage, Wild type	chr2:96268169-97681666	link	Mutation	https://doi.org/10.1016/j.ccr.2013.12.015	Recurrently mutated in MM
ENSMUSG00000021025	12	55489411	55492647	Nfkbia	Psma6	BCL2	chr12:55439411-55542647	link	Mutation	http://dx.doi.org/10.1016/j.cancergencyto.2009.11.005	Recurrent mutations in Hodgkin lymphoma.
ENSMUSG00000021025	12	55489411	55492647	Nfkbia	Psma6	BCL2	chr12:55439411-55542647	link	Mutation	https://doi.org/10.1038/nm.4333	Recurrently mutated in MM
ENSMUSG00000041731	19	24683016	24861855	Pgm5	Pip5k1b	Late stage	chr19:24633016-24911855	link	Mutation	https://doi.org/10.1016/j.cell.2013.01.019	Recurrently mutated in CLL
ENSMUSG00000024867	19	24294794	24555872	Pip5k1b	Pgm5	Late stage	chr19:24244794-24605872	link	Mutation	10.1038/ng.3442	Recurrently mutated in CTCL
ENSMUSG00000008496	7	25087344	25179726	Pou2f2		Late stage, BCL2, B cell	chr7:25037344-25229726	link	Mutation	http://dx.doi.org/doi:10.1182/blood-2013-05-500264	Mutated in 8% of follicular lymphoma cases.
ENSMUSG00000052889	7	122288751	122634402	Prkcb		Late stage	chr7:122238751-122684402	link	Mutation	http://dx.doi.org/10.1038/ng.2856	Mutated in follicular lymphoma.
ENSMUSG00000052889	7	122288751	122634402	Prkcb		Late stage	chr7:122238751-122684402	link	Mutation	http://dx.doi.org/10.1182/blood-2013-02-483727	Mutated in DLBCL.
ENSMUSG00000036104	1	127868773	127943868	Rab3gap1	Map3k19	B cell	chr1:127818773-127993868	link	Mutation	https://doi.org/10.1016/j.ccr.2013.12.015	Recurrently mutated in MM
ENSMUSG00000024552	18	78146940	78209094	Slc14a2		Late stage	chr18:78096940-78259094	link	Mutation	https://doi.org/10.1038/ng.2532	Recurrently mutated in ALL
ENSMUSG00000054640	17	81388691	81649607	Slc8a1		T cell	chr17:81338691-81699607	link	Mutation	10.1038/ng.3442	Recurrently mutated in CTCL
ENSMUSG00000038578	4	59314683	59438633	Susd1	Ugcg	Wild type	chr4:59264683-59488633	link	Mutation	https://doi.org/10.1016/j.ccr.2013.12.015	Recurrently mutated in MM
ENSMUSG00000068105	15	82221744	82224339	Tnfrsf13c	Srebf2	Late stage	chr15:82171744-82274339	link	Mutation	http://dx.doi.org/10.1016/j.celrep.2013.12.027	Coding sequence mutated in follicular lymphoma.
ENSMUSG00000074607	2	163203125	163324170	Tox2		Wild type	chr2:163153125-163374170	link	Mutation	https://doi.org/10.1016/j.ccr.2013.12.015	Recurrently mutated in MM
ENSMUSG00000012126	4	134102570	134127593	Ubxn11	Cd52, Aim1l	BCL2	chr4:134052570-134177593	link	Mutation	TCGA DLBCL	Recurrently mutated in DLBCL
ENSMUSG00000054134	17	30954679	31010708	Umodl1	Abcg1	Late stage	chr17:30904679-31060708	link	Mutation	10.1038/ng.3442	Recurrently mutated in CTCL
ENSMUSG00000050945	18	5210031	5334439	Zfp438		Late stage, Strand bias	chr18:5160031-5384439	link	Mutation	https://doi.org/10.1038/nature14666	Recurrently mutated in CLL
ENSMUSG00000020716	11	79339693	79581612	Nf1	Ksr1	Late stage	chr11:79289693-79631612	link	Mutations	http://dx.doi.org/10.1182/blood-2007-06-095075	Inactivating mutations in pediatric T-ALL and AML.
ENSMUSG00000034165	17	47505051	47599691	Ccnd3	Taf8	Late stage, Strand bias, T cell	chr17:47455051-47649691	link	Mutations	http://dx.doi.org/10.1016/S1470-2045(15)00169-2	CCND3 mutations are observed in follicular lymphoma.
ENSMUSG00000034255	11	103331497	103363692	Arhgap27	Map3k14	Late stage	chr11:103281497-103413692	link	Paralog of cancer gene census gene ARHGAP26
ENSMUSG00000032412	9	96332655	96364442	Atp1b3	Tfdp2	BCL2	chr9:96282655-96414442	link	Paralog of cancer gene census gene ATP2B3
ENSMUSG00000063382	9	44499136	44510388	Bcl9l		Late stage	chr9:44449136-44560388	link	Paralog of cancer gene census gene BCL9		Deregulated in colon cancer. Paralog of BCL9 which is deregulated in CLL.
ENSMUSG00000028565	4	97772734	98118874	Nfia		Late stage	chr4:97722734-98168874	link	Paralog of cancer gene census gene NFIB
ENSMUSG00000044220	19	43612325	43615892	Nkx2-3		Late stage	chr19:43562325-43665892	link	Paralog of cancer gene census gene NKX2-1
ENSMUSG00000039936	4	149649168	149702571	Pik3cd		Strand bias	chr4:149599168-149752571	link	Paralog of cancer gene census gene PIK3CA
ENSMUSG00000031155	X	7878262	7883432	Pim2	Otud5, Eras	Late stage, Strand bias	chrX:7828262-7933432	link	Paralog of cancer gene census gene PIM1
ENSMUSG00000050195	19	44333092	44346743	Scd4		BCL2	chr19:44283092-44396743	link	Paralog of cancer gene census gene SCD1
ENSMUSG00000053113	11	117966079	117970047	Socs3	Tha1	Late stage	chr11:117916079-118020047	link	Paralog of cancer gene census gene SOCS1
ENSMUSG00000076431	13	28948919	28953713	Sox4		Late stage, Strand bias	chr13:28898919-29003713	link	Paralog of cancer gene census gene SOX2
ENSMUSG00000004043	11	100859351	100885169	Stat5a	Stat3, Stat5b	Late stage, Strand bias	chr11:100809351-100935169	link	Paralog of cancer gene census gene STAT3 and STAT5B
ENSMUSG00000000682	4	134082448	134095082	CD52	Ubxn11, Aim1l	BCL2	chr4:134032448-134145082	link	Target for therapy	http://dx.doi.org/doi:10.1182/blood.V99.10.3554	Target of alemtuzumab (campath) in the treatment of CLL.
ENSMUSG00000015314	1	171917515	171953170	SlamF6	Cd84	Late stage	chr1:171867515-172003170	link	Target for therapy	http://dx.doi.org/10.1111/j.1365-2141.2007.06569.x	mAbs against SLAMF6 demonstrated complement-dependent cytotoxicity in B cells isolated from CLL patients and B lymphoma cell lines and anti-tumour activity against CA46 human lymphoma xenografts in nude mice and against systemically disseminated Raji human lymphoma cells in severe combined immunodeficient mice.
ENSMUSG00000015355	1	171682009	171705258	Cd48	Cd244, Ly9, Slamf7	Late stage	chr1:171632009-171755258	link	Target for therapy	http://dx.doi.org/10.1111/j.1365-2141.2011.08941.x	Expressed highly in multiple myeloma and monoclonal antibodies against it
ENSMUSG00000024235	18	4331327	4353015	Map3k8		Late stage	chr18:4281327-4403015	link	Target for therapy	http://dx.doi.org/10.1111/bjh.12175	MAP3K8 inhibition results in dose-dependent, tumour cell-autonomous apoptosis of myeloma cells.
ENSMUSG00000024235	18	4331327	4353015	Map3k8		Late stage	chr18:4281327-4403015	link	Target for therapy	http://dx.doi.org/10.1016/j.bbrc.2011.06.157	MAP3K8 inhibition slows proliferation of an anaplastic large cell lymphoma cell line.
ENSMUSG00000026770	2	11642807	11693193	Il2ra	Rbm17	Late stage, Strand bias	chr2:11592807-11743193	link	Target for therapy	http://dx.doi.org/10.1016/j.clim.2014.09.012	Phase II trials of anti IL2RA antibody (Daclizumab) indicate efficacy in the treatment of adult T cell leukaemia/lymphoma.
ENSMUSG00000026770	2	11642807	11693193	Il2ra	Rbm17	Late stage, Strand bias	chr2:11592807-11743193	link	Target for therapy	http://dx.doi.org/10.1200/JCO.2009.26.2386	Denileukin diftitox (IL2 diptheria toxin fustion) is effective in the treatment of cutaneous T-cell lymphoma.
ENSMUSG00000026770	2	11642807	11693193	Il2ra	Rbm17	Late stage, Strand bias	chr2:11592807-11743193	link	Target for therapy	http://dx.doi.org/10.1002/pbc.22177	Il2ra antibody daclizumab induced remission in a case of ALCL.
ENSMUSG00000038179	1	171632403	171653035	Slamf7	Cd244, Ly9, Cd48	Late stage	chr1:171582403-171703035	link	Target for therapy	http://dx.doi.org/10.1158/1078-0432.CCR-07-4246	An anti SLAMF7 monoclonal eliminates multiple myeloma cells in vitro (by antibody-dependent cellular cytotoxicity) and in xenograft models in an NK dependent manner. Strong staining of multiple myeloma cells in all plasmacytomas and bone marrow biopsies.
ENSMUSG00000038179	1	171632403	171653035	Slamf7	Cd244, Ly9, Cd48	Late stage	chr1:171582403-171703035	link	Target for therapy	http://dx.doi.org/10.1200/JCO.2011.37.7069	A phase 1 clinical trial administering anti SLAMF7 monoclonal (Elotuzumab) demonstrated an objective response (a partial response or better) in 13 (48%) of 27 evaluable patients.
ENSMUSG00000026011	1	60887000	60915832	Ctla4	Icosl, Cd28	Late stage	chr1:60837000-60965832	link	Targeted SNP genotyping	http://dx.doi.org/10.1111/j.1365-2141.2005.05525.x	CTLA4 associated with B NHL.
ENSMUSG00000030748	7	125552120	125579474	Il4ra	Il21r	Late stage	chr7:125502120-125629474	link	Targeted SNP genotyping	http://dx.doi.org/10.1371/journal.pone.0139329	Polymorphism associated with DLBCL.
ENSMUSG00000030786	7	128062640	128118491	Itgam	Itgad, Itgax	Late stage	chr7:128012640-128168491	link	Targeted SNP genotyping	http://dx.doi.org/10.1016/j.autrev.2011.07.007	Non synonymous variant associated with systemic lupus erythematosus and systemic sclerosis.
ENSMUSG00000007659	2	152780668	152831728	Bcl2l1		Wild type	chr2:152730668-152881728	link	Translocation	http://dx.doi.org/10.1002/gcc.20863	Translocation between the Bcl2l1 and Bach2 loci observed in a Burkitt lymphoma cell line.
ENSMUSG00000007817	14	25459185	25666743	Zmiz1		Strand bias, Wild type	chr14:25409185-25716743	link	Translocation	http://dx.doi.org/10.1038/sj.leu.2405033	Fused to ABL1 in B-ALL.
ENSMUSG00000007817	14	25459185	25666743	Zmiz1		Strand bias, Wild type	chr14:25409185-25716743	link	Translocation	http://dx.doi.org/10.1016/j.blre.2012.01.001	Fused to ABL1 in B-ALL.
ENSMUSG00000014496	14	31700015	31830415	Ankrd28	Btd, Hacl1	Late stage	chr14:31650015-31880415	link	Translocation	http://dx.doi.org/10.1532/IJH97.07054	ANKRD28-NUP98 fusion observed in one AML patient.
ENSMUSG00000019982	10	21124936	21160905	Myb	Ahi1	Late stage, Strand bias	chr10:21074936-21210905	link	Translocation	http://dx.doi.org/10.1182/blood-2006-12-064683	Myb locus translocated to the TCRbeta locus in a subset of pediatric T-ALL.
ENSMUSG00000021356	13	30749226	30766927	Irf4	Exoc2, Dusp22	Late stage, Strand bias, BCL2	chr13:30699226-30816927	link	Translocation	http://dx.doi.org/doi:10.1182/blood-2011-01-330795	Nearby translocations in GC derived lymphoma that activate IRF4 expression also disrupt the coding region of EXOC2.
ENSMUSG00000021357	13	30813919	30974047	Exoc2	Irf4, Dusp22	Late stage, Strand bias, BCL2	chr13:30763919-31024047	link	Translocation	http://dx.doi.org/doi:10.1182/blood-2011-01-330795	Downstream of translocations disrupting EXOC2 and deregulates IRF4 expression.
ENSMUSG00000022346	15	61985341	61990374	Myc	Pvt1	Late stage, Strand bias	chr15:61935341-62040374	link	Translocation	https://www.ncbi.nlm.nih.gov/pubmed/6818551	Translocation in Burkitt's lymphoma.
ENSMUSG00000022508	16	23965052	23988852	Bcl6	Lpp	Late stage, BCL2	chr16:23915052-24038852	link	Translocation	http://dx.doi.org/10.1016/S0002-9440(10)63313-5	Translocations to the IgH locus in DLBCL.
ENSMUSG00000022508	16	23965052	23988852	Bcl6	Lpp	Late stage, BCL2	chr16:23915052-24038852	link	Translocation	http://dx.doi.org/10.1097/01.jnen.0000229988.48042.ae	Translocations to the IgH locus in PCNSL.
ENSMUSG00000022885	16	23224740	23360350	St6gal1		Late stage, B cell	chr16:23174740-23410350	link	Translocation	http://doi.org/10.3960/jslrt.46.43	Rare translocation to BCL6 locus.
ENSMUSG00000026875	2	34941750	34961772	Traf1	Phf19	Late stage	chr2:34891750-35011772	link	Translocation	http://dx.doi.org/10.1038/leu.2014.347	Rare translocations between TRAF1 and ALK in anaplastic large cell lymphoma.
ENSMUSG00000026875	2	34941750	34961772	Traf1	Phf19	Late stage	chr2:34891750-35011772	link	Translocation	http://dx.doi.org/10.1002/gcc.22104	Rare translocations between TRAF1 and ALK in anaplastic large cell lymphoma.
ENSMUSG00000026875	2	34941750	34961772	Traf1	Phf19	Late stage	chr2:34891750-35011772	link	Translocation	http://dx.doi.org/10.1186/s13104-015-1277-7	Rare translocations between TRAF1 and ALK in anaplastic large cell lymphoma.
ENSMUSG00000027678	2	165992636	166073242	Ncoa3	Zmynd8	BCL2	chr2:165942636-166123242	link	Translocation	http://dx.doi.org/10.1038/sj.leu.2404930	Fused to MOZ in 1 case of AML.
ENSMUSG00000027678	2	165992636	166073242	Ncoa3	Zmynd8	BCL2	chr2:165942636-166123242	link	Translocation	http://dx.doi.org/10.1158/2159-8290.CD-15-0370	Insertion of the PDCD1LG2 gene from chromosome 9 into the NCOA3 gene on chromosome 20.
ENSMUSG00000027684	3	29951296	30548008	Mecom		Late stage, Strand bias, Wild type, T cell	chr3:29901296-30598008	link	Translocation	http://dx.doi.org/10.1016/j.cancergencyto.2007.05.007	Increased expression of Mecom by the t(3;8)(q26;q24) translocations in AML.
ENSMUSG00000028565	4	97772734	98118874	Nfia		Late stage	chr4:97722734-98168874	link	Translocation	http://dx.doi.org/10.1038/leu.2012.266	Translocation fuses NFIA to CBFA2T3 in erythroid leukaemias.
ENSMUSG00000029204	5	65861213	65896700	Rhoh	Chrna9	Late stage	chr5:65811213-65946700	link	Translocation	http://dx.doi.org/10.1016/S0165-4608(98)00239-8	t(3;4)(q27;p13) observed in 4/138 cases of follicular lymphoma.
ENSMUSG00000029204	5	65861213	65896700	Rhoh	Chrna9	Late stage	chr5:65811213-65946700	link	Translocation	http://dx.doi.org/10.1038/sj.onc.1203521	t(3;4)(q27;p13) translocations between RHOH and the BCL6 locus in NHL and MM.
ENSMUSG00000032053	9	51213690	51240079	Pou2af1		Late stage	chr9:51163690-51290079	link	Translocation	http://www.ncbi.nlm.nih.gov/pubmed/8618432?dopt=Abstract	Translocation fuses POU2AF1 (OBF1) to BCL6.
ENSMUSG00000032097	9	44604892	44640731	Ddx6	Treh	BCL2	chr9:44554892-44690731	link	Translocation	http://dx.doi.org/10.1002/gcc.22004	DDX6 translocated to IGH locus in nodal marginal zone lymphoma.
ENSMUSG00000034165	17	47505051	47599691	Ccnd3	Taf8	Late stage, Strand bias, T cell	chr17:47455051-47649691	link	Translocation	http://dx.doi.org/10.1038/sj.onc.1204641	Translocation in multiple myeloma.
ENSMUSG00000035649	4	44755877	44932215	Zcchc7	Pax5, Zbtb5	BCL2	chr4:44705877-44982215	link	Translocation	http://dx.doi.org/doi:10.1038/sj.leu.2404529	Non Ig translocation breakpoint with MYC in B lymphoma.
ENSMUSG00000039671	2	165784152	165899016	Zmynd8	Ncoa3	BCL2	chr2:165734152-165949016	link	Translocation	http://dx.doi.org/10.1371/journal.pone.0063663	Fusion of Zmynd8 to Rela in a case of Acute Erythroid Leukemia.
ENSMUSG00000040270	4	32238804	32586108	Bach2		Late stage	chr4:32188804-32636108	link	Translocation	http://dx.doi.org/10.1002/gcc.20863	Translocation between the Bcl2l1 and Bach2 loci observed in a Burkitt lymphoma cell line.
ENSMUSG00000041515	8	120736358	120756694	Irf8		Strand bias	chr8:120686358-120806694	link	Translocation	http://dx.doi.org/10.1182/blood-2013-04-495804	IRF8 locus translocated to the IGH locus in DLBCL.
ENSMUSG00000049657	4	44991242	45012412	Zbtb5	Zcchc7, Pax5	BCL2	chr4:44941242-45062412	link	Translocation	http://dx.doi.org/doi:10.1038/sj.leu.2404529	Non Ig translocation breakpoint with MYC in B lymphoma.
ENSMUSG00000053175	7	19808462	19822770	Bcl3	Ceacam16	Late stage	chr7:19758462-19872770	link	Translocation	http://dx.doi.org/doi:10.1038/sj.leu.2404695	Translocated to the IgH locus in various B NHL.
ENSMUSG00000053175	7	19808462	19822770	Bcl3	Ceacam16	Late stage	chr7:19758462-19872770	link	Translocation	http://dx.doi.org/10.1016/j.cancergencyto.2008.06.007	Translocated to the IgH locus in B CLL.
ENSMUSG00000054252	5	33721674	33737068	Fgfr3	Slbp, Tacc3	Strand bias	chr5:33671674-33787068	link	Translocation	http://dx.doi.org/10.1038/sj.onc.1204641	Translocation in multiple myeloma.
ENSMUSG00000054667	X	141710998	141725263	Irs4		Strand bias	chrX:141660998-141775263	link	Translocation	http://dx.doi.org/10.1111/j.1365-2141.2008.07453.x	IRS4 is a deregulated by a t(X;7)(q22;q34) translocation in a case of pediatric T-ALL.
ENSMUSG00000057098	11	44617317	45008091	Ebf1		BCL2, B cell	chr11:44567317-45058091	link	Translocation	http://dx.doi.org/10.1182/blood-2013-04-495804	EBF1 translocated to the IGH locus in DLBCL.
ENSMUSG00000057329	1	106538178	106714274	Bcl2		Late stage	chr1:106488178-106764274	link	Translocation	http://dx.doi.org/10.1056/NEJM198711053171904	t(14;18) translocation observed in a high proportion of FL and DLBCL.
ENSMUSG00000069255	13	30659999	30711231	Dusp22	Irf4, Exoc2	Late stage, Strand bias, BCL2	chr13:30609999-30761231	link	Translocation	http://dx.doi.org/10.1182/blood-2010-08-303305	The t(6;7(p25.3;q32.3) translocation in ALK-negative anaplastic large cell lymphoma down regulates expression of DUSP22.
ENSMUSG00000070348	7	144929931	144939925	Ccnd1		Late stage, Strand bias	chr7:144879931-144989925	link	Translocation	https://www.ncbi.nlm.nih.gov/pubmed/2070085	Translocation to IgH locus observed in mantle cell lymphoma.
ENSMUSG00000070348	7	144929931	144939925	Ccnd1		Late stage, Strand bias	chr7:144879931-144989925	link	Translocation	http://dx.doi.org/10.1182/blood-2013-04-495804	CCND1 translocated to the IGH locus in DLBCL.
ENSMUSG00000097039	15	62037986	62378096	Pvt1	Myc	Late stage, Strand bias	chr15:61987986-62428096	link	Translocation	http://dx.doi.org/10.1158/0008-5472.CAN-12-0213	Translocations and rearrangements of Pvt1 observed in multiple myeloma.
ENSMUSG00000097039	15	62037986	62378096	Pvt1	Myc	Late stage, Strand bias	chr15:61987986-62428096	link	Translocation	http://dx.doi.org/10.3109/10428194.2013.790543	Translocations of PVT1 in Burkitt lymphoma and DLBCL.
ENSMUSG00000044220	19	43612325	43615892	Nkx2-3		Late stage	chr19:43562325-43665892	link	Translocation/Function/Expression	http://dx.doi.org/10.1038/ncomms11889	NKX2-3 is overexpressed in a subset of NHL (in one case by translocation) and overexpression drives marginal zone B cell lymphoma in mice.
