# Supplementary material for: Subclonal mutation selection in mouse lymphomagenesis identifies known cancer loci and suggests novel candidates
Source: Nat Commun. 2018 Jul 9;9:2649. doi: 10.1038/s41467-018-05069-9 (PMC6037733; doi:10.1038/s41467-018-05069-9)
Supplement: Supplementary file 12 — Supplementary Data 9 [file 41467_2018_5069_MOESM12_ESM.xlsx]

## Sheet: Virusfinder Integrations
	Chromosome 1	Position 1	Strand 1	MuLV position	Strand 2	Ori	#Support reads (pair+softclip)	Confid	Sample	Nearest gene/s
	chr2	26459753	-	MuLV	7550	+	0+48	high	3134	Notch1
	chr4	43482578	-	MuLV	7553	+	0+8	high	1250	Sit1
	chr7	127136623	-	MuLV	7553	+	4+6	high	5229	Spn
	chr7	127136623	-	MuLV	7553	+	4+6	high	5229	Spn
	chr9	44048195	+	MuLV	7544	+	0+11	high	2218	Sorl1
	chr9	42030877	-	MuLV	7553	+	0+6	high	5179	Sorl1
	chr12	12936969	-	MuLV	7553	+	0+5	high	5063	Mycn
	chr12	12936969	-	MuLV	7553	+	0+5	high	5063	Mycn
	chr12	12937011	-	MuLV	7549	+	0+35	high	5092	Mycn
	chr12	12936985	-	MuLV	7553	+	0+7	high	5107	Mycn
	chr12	12936985	-	MuLV	7553	+	0+9	high	5231	Mycn
	chr12	12936995	-	MuLV	7552	+	0+8	high	5234	Mycn
	chr12	12936991	-	MuLV	7553	+	37+49	high	5266	Mycn
	chr12	12936998	-	MuLV	7553	+	37+49	high	5266	Mycn
	MuLV	8210	+	chr8	123397312	+	0+4	high	1250	Tcf25
	MuLV	8211	+	chr2	28607249	+	0+6	high	1250	Notch1
	MuLV	8212	+	chr15	61983643	-	0+10	high	1250	Myc
	MuLV	8213	+	chr15	61983645	+	0+26	high	1250	Myc
	MuLV	8210	+	chr11	24080396	-	0+6	high	3134	Bcl11a
	MuLV	7550	-	chr2	26459753	+	0+48	high	3134	Notch1
	MuLV	7549	-	chr12	12937011	+	0+35	high	5092	Mycn
	MuLV	4057	+	chr15	84927369	+	0+14	high	5254	Nup50
	MuLV	7553	-	chr12	12936985	+	0+59	high	5266	Mycn
	MuLV	8210	+	chr12	12936989	-	0+8	high	5266	Mycn
	High confidence virus insertions identified from sequencing of 26 samples of RNA using the virusfinder package.
	Insertion clonality and fusion transcript read counts are tabulated for Mycn & Notch1 in the 26 samples sequenced.
	Selected RNAs (each estimated to have between 65% - 75% B cells by flow cytometry) were subject to RNA sequencing (stranded ribosomal RNA depleted).
	Chimeric genome/virus transcripts were identified using the Virusfinder package (55). Selected loci were then remapped and visually inspected in order to verify these sites correspond to true chimeric transcripts.
	Globally only a tiny fraction of read pairs were found to be chimeric, suggesting chimeric transcripts within MuLV lymphomas are only responsible for selection of retroviral integrations in a fraction of the clonal loci.
	Surprisingly, no chimeric reads were found within Ikzf1, a known tumor suppressor gene with frequent intragenic integrations in MuLV lymphomas, suggesting any fusion transcripts may be unstable and or these viruses result in silencing of the locus.

## Sheet: Mycn
	Inserts	ori	LTR start	LTR end	sample	mouse	Fragments	Reads	Best base	clonality fragments	clonality reads	normalized clonality fragements	normalized clonality reads	RNAseq chimeric transcript junction	# read pairs	# unpaired single reads			mouse	Rlog expression values	highest normalized clonality	NC sum if multiple Mycn inserts	read pairs total
	12	+	12936970	12936970	735	5063	2	25	12936970	0.00176991	0.00365925	0.133333	0.378788	12936970	8	1	5063		1235	4.68216	0	0	0
	-	-	-	-	-	-	-	-	-	-	-	-	-	12936970	8	-	5085		1250	5.26175	0	0	0
	12	+	12936976	12936976	614	3054	1	12	12936976	0.000412371	0.000436078	0.00869565	0.00528402	-	-	-	-		2208	10.6215	1	1	112
	12	+	12936978	12936978	784	5112	1	1	12936978	0.000303306	4.85013e-05	0.0227273	0.00215054	-	-	-	-		2218	5.41857	0	0	0
	-	-	-	-	-	-	-	-	-	-	-	-	-	12936978	3	-	5229		3054	9.78245	1	1	124
	12	+	12936978	12936983	908	5259	8	57	12936978, 12936981, 12936983	0.00419948	0.00344661	0.470588	0.112648	12936983	3	-	5259		3127	5.10434	0	0	0
	12	+	12936980	12936986	851	5179	10	69	12936980, 12936986	0.00236967	0.00249107	0.0621118	0.0297927	12936986	2	1	5179		3134	5.3467	0	0	0
	12	+	12936985	12936995	152	3134	3	18	12936995	0.000905797	0.000487633	0.0212766	0.00618557	-	-	-	-		5035	4.99988	0	0	0
	12	+	12936986	12936986	735	5063	1	12	12936986	0.000884956	0.00175644	0.0666667	0.181818	12936986	11	-	5063		5063	8.05389	0.133	0.2	19
	12	+	12936986	12936986	757	5085	1	8	12936986	0.00413223	0.00318852	0.0555556	0.0358744	-	-	-	-		5070	5.28472	0	0	0
	12	+	12936986	12936986	779	5107	58	517	12936986	0.0113038	0.015334	1	0.48093	12936986	12	-	5107		5085	6.75355	0	0	8
	12	+	12936986	12936987	881	5231	65	890	12936986, 12936987	0.0211245	0.031586	0.691489	0.793226	12936986	48	-	5231		5092	9.63269	0.248	0.248	37
	12	+	12936986	12936995	915	5266	72	1052	12936986, 12936995	0.0514286	0.0750464	1	1	12936986	152	1	5266		5104	5.10048	0	0	0
	12	-	12936990	12936991	779	5107	54	594	12936990, 12936991	0.0105243	0.0176178	0.931034	0.552558	-	-	-	-		5107	7.7691	1	1	12
	12	+	12936995	12936995	145	3127	1	3	12936995	0.000308547	6.4959e-05	0.0833333	0.0191083	-	-	-	-		5112	5.73932	0.0105263	0.0105263	0
	12	+	12936996	12936996	764	5092	5	48	12936996	0.00271444	0.00358718	0.0495049	0.0731707	-	-	-	-		5131	5.14753	0	0	0
	12	+	12936996	12936996	884	5234	20	222	12936996	0.0228833	0.0256796	0.3125	0.332335	12936996	103	-	5234		5179	7.36395	0.112	0.174	15
	12	+	12936998	12936998	779	5107	1	1	12936998	0.000194894	2.96595e-05	0.0172414	0.000930233	-	-	-	-		5229	6.3274	0	0	3
	12	+	12937001	12937001	924	5280	5	72	12937001	0.00653595	0.00565993	0.15625	0.259928	12937001	15	1	5280		5231	8.67768	0.691	0.691	48
	12	+	12937003	12937008	371	2208	169	6726	12937003	0.06505	0.13349	1	1	12937004	112	1	2208		5234	9.58104	0.313	0.313	103
	12	+	12937012	12937013	764	5092	25	257	12937012, 12937013	0.0135722	0.0192063	0.247525	0.391768	12937013	37	-	5092		5254	5.04905	0	0	0
	12	+	12937012	12937012	915	5266	1	2	12937012	0.000714286	0.000142674	0.0138889	0.00190114	-	-	-	-		5259	6.14465	0.471	0.471	3
	12	+	12937023	12937023	851	5179	18	154	12937023	0.0042654	0.00555977	0.111801	0.066494	12937023	13	1	5179		5266	9.12498	1	1	152
	12	+	12937026	12937026	145	3127	1	32	12937026	0.000308547	0.000692896	0.0833333	0.203822	-	-	-	-		5280	7.98638	0.156	0.156	15
	12	+	12937027	12937030	614	3054	115	1871	12937027	0.0474227	0.0679919	1	0.823866	12937028	124	1	3054		5300	5.1687	0	0	0
																			5332	5.45104	0	0	0
	Integration clonality of Mycn 3' UTR integrations corresponded to read number RNA sequencing
	yellow - inserts with coresponding fusion transcripts																		Correlation of Mycn expression with clonality and RNA fusion transcript counts.
	blue - inserts with no corresponding fusion transcript or fusion transcripts with no corresponding insert
	0.0837379	0.0365341	1	0.604278	518691
	0.00121359	0.000323311	0.0144928	0.00534759	518692
	0.00228624	0.000186485	0.769231	0.100917	535457
	0.000834028	0.00697951	0.025	0.147799	542610
	0.000834028	0.0049005	0.025	0.103774	542611
	0.000834028	0.004752	0.025	0.100629	542612
	0.00622407	0.054262	0.4	0.426073	543787
	0.00103734	0.00384693	0.0666667	0.0302067	543788
	0.00212314	0.000760174	0.233333	0.171103	549739
	0.000303306	0.00118249	0.0333333	0.26616	549740
	0.0017991	0.000381388	0.4	0.240506	270276
	0.0030303	0.0194257	0.214286	0.492857	271637
	0.00113443	0.000109677	0.0101523	0.000316289	229001
	0.000567215	3.65591e-05	0.00507614	0.00010543	229002
	0.0634027	0.165995	1	1	230394
	0.000734394	3.65273e-05	0.011583	0.000220051	230395
	0.000244798	2.19164e-05	0.003861	0.000132031	230396
	0.000244798	7.30546e-06	0.003861	4.40102e-05	230397
	0.000244798	7.30546e-06	0.003861	4.40102e-05	230398
	0.000244798	7.30546e-06	0.003861	4.40102e-05	230399
	0.000465658	2.24893e-05	0.00854701	0.000139795	232144
	0.000267094	0.000581962	0.0555556	0.184549	555312
	0.00125471	0.000420875	0.1	0.0232558	323927
	0.000703235	0.000409052	0.0833333	0.10687	564927
	0.00045208	0.000855178	0.0555556	0.304348	568356
	0.000299491	3.97788e-05	0.00518135	0.000296795	236549
	0.000299491	1.32596e-05	0.00518135	9.89315e-05	236550
	0.000412031	3.08043e-05	0.00540541	0.000151607	240920
	0.0134151	0.0313702	0.673077	0.870404	242290
	0.000383289	4.3449e-05	0.0192308	0.00120555	242291
	0.00496415	0.000628536	0.321429	0.0445545	824323
	0.0513141	0.0697887	0.710983	0.606406	695024
	0.000423729	2.39756e-05	0.00505051	8.66776e-05	251774
	0.000393856	1.54031e-05	0.00540541	0.00010381	254787
	0.000237135	6.37649e-06	0.00505051	6.52401e-05	256717
	0.0469528	0.0977389	1	1	256718
	0.000397931	1.13127e-05	0.0047619	5.6013e-05	257744
	0.00059988	1.48864e-05	0.00843882	9.0151e-05	258741
	0.00809121	0.0121046	0.628571	0.677563	264023
	0.000192049	2.74313e-05	0.00421941	0.000340517	272343
	0.000265957	1.35788e-05	0.030303	0.000892857	274394
	0.000475511	4.2584e-05	0.00483092	0.000173415	275764
	0.00109709	4.86642e-05	0.0645161	0.00367647	696257
	0.0704225	0.0511512	0.625	0.223856	698844
	0.000315259	3.56929e-05	0.0052356	0.000295661	276861
	0.0523329	0.0713591	0.86911	0.591101	276862
	0.000345781	1.79414e-05	0.00680272	0.000131961	277893
	0.000265252	8.36659e-06	0.00423729	6.28575e-05	280484
	0.00124378	0.00196994	0.015873	0.00887649	281535
	0.000224871	8.34523e-06	0.00446429	5.40921e-05	282691
	0.000839631	6.8555e-05	0.0373832	0.001853	288462
	0.00384347	0.000592492	0.0521327	0.00264895	289419
	0.102088	0.322218	1	1	291057
	0.000464037	1.5894e-05	0.00454545	4.93267e-05	291058
	0.000464037	1.5894e-05	0.00454545	4.93267e-05	291059
	0.000400641	2.84941e-05	0.0909091	0.00540541	296512
	0.0130019	0.0203262	0.68	0.551351	300330
	0.00067981	0.000412177	0.00854701	0.00336377	854113
	0.000353482	2.58047e-05	0.00485437	0.000157638	303141
	0.000277701	0.000112173	0.0175439	0.00404585	311428
	0.00756859	0.0139016	0.168067	0.0470061	314193
	0.000233863	5.86074e-06	0.00434783	6.4433e-05	317944
	0.035683	0.07501	0.75814	0.537743	328528
	0.000218914	7.39962e-06	0.00465116	5.30476e-05	328529
	0.000345185	1.43047e-05	0.00568182	7.69764e-05	331937
	0.00100503	0.000235446	0.0555556	0.00534045	333154
	0.00201005	0.0027665	0.111111	0.0627503	333155
	0.000615385	1.98803e-05	0.0097561	0.000102722	334309
	0.000318776	1.18286e-05	0.00537634	6.92473e-05	335741
	0.0278788	0.0431117	0.724409	0.540136	349017
	0.000310366	2.47396e-05	0.0434783	0.00192308	381976
	0.000310366	2.47396e-05	0.0434783	0.00192308	381977
	0.000729661	8.23384e-05	0.0833333	0.00461894	383976
	0.00036483	4.11692e-05	0.0416667	0.00230947	383977
	0.000290529	9.88465e-06	0.00310559	2.1938e-05	385366
	0.000433276	6.31856e-05	0.0285714	0.00242248	387240
	0.000328623	2.77316e-05	0.0294118	0.0015528	391164
	0.0722714	0.0932306	1	0.877667	830566
	0.000737463	0.000151103	0.0102041	0.00142248	830567
	0.272727	0.150685	1	0.5	8765
	0.0555556	0.0191083	0.333333	0.0857143	8779
	0.00107411	0.000404204	0.0588235	0.0185185	590020
	0.00966702	0.00808407	0.529412	0.37037	590021
	0.0133745	0.00749766	0.541667	0.237624	590394
	0.00102881	0.000624805	0.0416667	0.019802	590395
	0.00328407	0.000974026	0.666667	0.230769	42406
	0.00327869	0.000237791	0.555556	0.0851064	43704
	0.000576369	7.98658e-05	0.0555556	0.02	929674
	0.000576369	0.00143758	0.0555556	0.36	929675
	0.00329852	0.00039661	0.8	0.203008	593217
	0.000274876	1.46892e-05	0.0666667	0.0075188	593218
	0.000301296	2.14717e-05	0.0204082	0.010989	595769
	0.000374111	1.7088e-05	0.08	0.0116959	599223
	0.000497141	2.17825e-05	0.0769231	0.00884956	604929
	0.000347343	5.22812e-05	0.0909091	0.0243902	607441
	0.000203128	2.09317e-05	0.05	0.0113208	610708
	0.000203128	2.7909e-05	0.05	0.0150943	610709
	0.000210393	1.54777e-05	0.1	0.0147059	614594
	0.000869943	0.000167237	0.0145985	0.00111449	646
	0.0642787	0.0721272	0.757225	0.621217	1998
	0.000981354	0.000144907	0.0115607	0.00124805	1999
	0.1	0.0188679	0.5	0.0238095	44163
	0.0991609	0.111083	0.760234	0.563139	2420
	0.00152555	5.04236e-05	0.0116959	0.000255624	2421
	0.000762777	2.52118e-05	0.00584795	0.000127812	2422
	0.00165107	6.72303e-05	0.0172414	0.000450552	2820
	0.000367377	3.47693e-05	0.0625	0.015625	622041
	0.00146951	0.000208616	0.25	0.09375	622042
	0.000263505	5.14845e-05	0.0454545	0.025	627048
	0.000446229	0.000108834	0.0909091	0.0361446	631299
	0.000495786	0.000187512	0.0769231	0.0169492	634992
	0.00109529	0.00018859	0.00714286	0.000705343	3486
	0.0515464	0.0545294	0.524862	0.294697	3942
	0.00243013	0.000108968	0.01	0.000183999	4609
	0.00270636	0.000225248	0.0236686	0.00148295	5127
	0.00117233	9.58153e-05	0.0184049	0.000888593	5857
	0.0009168	0.000176422	0.333333	0.0743802	62564
	0.00155763	0.000514522	0.666667	0.245763	65585
	0.000953743	4.95017e-05	0.0128205	0.000226193	6454
	0.00132626	0.00012901	0.00995025	0.000621762	6975
	0.00204778	0.000110064	0.0241935	0.000830289	7443
	0.00105152	9.43822e-05	0.0101523	0.000556414	7966
	0.064143	0.060436	0.619289	0.356291	7967
	0.000525762	2.09738e-05	0.00507614	0.000123648	7968
	0.00302297	0.00157961	0.046729	0.0154766	8545
	0.00064082	3.45781e-05	0.0363636	0.00105263	10664
	0.0185185	0.012931	0.5	0.142857	66957
	0.036036	0.0461133	0.770642	0.516199	12297
	0.000429	2.14381e-05	0.00917431	0.000239981	12298
	0.189262	0.252034	0.952703	0.584351	12895
	0.00134228	7.9783e-05	0.00675676	0.00018498	12896
	0.00134228	7.9783e-05	0.00675676	0.00018498	12897
	0.00254323	0.00095818	0.0423729	0.0105622	13701
	0.0803004	0.13407	0.842424	1	14393
	0.000577701	1.35849e-05	0.00606061	0.000101327	14394
	0.00860092	0.00716076	0.11811	0.0371747	15204
	0.0826052	0.170912	0.990476	1	15865
	0.0015932	0.000301944	0.0164835	0.00169915	16425
	0.0738482	0.107716	0.900826	0.853308	16892
	0.000677507	2.1582e-05	0.00826446	0.000170969	16893
	0.0032113	0.000436296	0.0320513	0.00241546	17290
	0.00111982	0.000366351	0.0103627	0.00166044	17687
	0.0029661	0.000785356	0.0469799	0.00671835	18572
	0.0129184	0.00837919	0.138365	0.0523125	19286
	0.002936	0.00253533	0.0314465	0.0158285	19287
	0.000248324	1.98495e-05	0.0714286	0.0120482	654672
	0.000248324	0.000516088	0.0714286	0.313253	654673
	0.000746547	0.000504784	0.037037	0.113861	666665
	0.0623515	0.0689593	0.744681	0.408448	19940
	0.00217297	0.000145362	0.0284091	0.00106873	20584
	0.000433276	0.000138927	0.00671141	0.00115207	21994
	0.0848441	0.115189	0.860294	0.716612	22435
	0.000725163	2.61794e-05	0.00735294	0.000162866	22436
	0.0621904	0.0644275	0.738562	0.418666	22925
	0.00123305	4.80561e-05	0.0134228	0.000260349	23550
	0.000572738	2.22757e-05	0.0112994	0.000268853	24406
	0.00262467	6.91683e-05	0.0150376	0.000203666	24934
	0.000851426	1.1591e-05	0.0238095	0.000184655	25864
	0.076582	0.11247	1	0.840572	26994
	0.000403063	1.33908e-05	0.00526316	0.00010008	26995
	0.000403063	1.33908e-05	0.00526316	0.00010008	26996
	0.00161225	5.35633e-05	0.0210526	0.00040032	26997
	0.00207727	0.0001546	0.0273224	0.00120786	27762
	0.000415455	1.40545e-05	0.00546448	0.000109806	27763
	0.0387469	0.0552405	0.701493	0.596402	28664
	0.000412201	2.48719e-05	0.00746269	0.000268528	28665
	0.00254842	0.000237921	0.0581395	0.00345224	29889
	0.00101937	3.96534e-05	0.0232558	0.000575374	29890
	0.0794702	0.0733711	0.710526	0.450443	30530
	0.00147167	0.000105003	0.0131579	0.000644641	30531
	0.00139276	4.69645e-05	0.0125	0.000242876	30881
	0.000375657	7.59555e-06	0.00684932	8.6408e-05	31477
	0.00149626	0.000135694	0.024	0.00199104	32358
	0.000453515	1.17107e-05	0.00591716	0.000102849	32929
	0.000829876	0.000285687	0.00787402	0.00137615	33962
	0.0322953	0.0275028	0.554455	0.276211	34236
	0.00168776	0.000301497	0.0136054	0.00166574	34553
	0.0694548	0.0874407	0.611842	0.394314	34954
	0.000371058	0.000391504	0.00806452	0.00432834	36439
	0.00539568	0.000979432	0.0280374	0.00262271	37161
	0.059761	0.0561621	1	0.563747	37623
	0.00177069	0.000181966	0.0296296	0.00182655	37624
	0.000937793	0.000380735	0.0205479	0.00558789	38692
	0.000718907	7.21891e-05	0.00775194	0.000524934	40058
	0.00099108	6.6011e-05	0.00671141	0.00019992	44417
	0.00170358	0.000429692	0.0588235	0.00977199	45195
	0.00083612	6.38345e-05	0.00775194	0.000378931	45721
	0.000878735	0.000148502	0.00609756	0.000470256	46142
	0.000675219	0.00043573	0.00657895	0.0026206	46635
	0.000675219	0.00025821	0.00657895	0.00155295	46636
	0.000783699	3.65497e-05	0.0232558	0.000807754	47412
	0.00218818	9.05043e-05	0.0211268	0.000512663	47915
	0.00264085	0.000111988	0.0191083	0.00040044	48368
	0.000840336	0.000119644	0.00649351	0.000466282	48829
	0.000840336	1.49555e-05	0.00649351	5.82852e-05	48839
	0.000840336	1.49555e-05	0.00649351	5.82852e-05	48840
	0.00176757	0.000571898	0.0784314	0.0115357	50284
	0.00143369	6.14893e-05	0.0137931	0.000359454	51027
	0.000266951	8.15395e-06	0.00757576	0.000119232	52143
	0.00224888	0.000158276	0.0191083	0.00076995	52829
	0.00152827	0.000176775	0.0283019	0.00152602	53654
	0.000971817	0.000169041	0.015873	0.00116884	54620
	0.0442478	0.0687106	0.57377	0.515185	55616
	0.000421408	1.47828e-05	0.00546448	0.00011084	55617
	0.000361468	0.000108316	0.0150376	0.00226244	58546
	0.000750469	2.75535e-05	0.010989	0.000214156	67272
	0.111472	0.189371	0.911504	0.691388	67761
	0.00125786	0.000106373	0.0143885	0.000710155	68235
	0.000800641	2.6855e-05	0.00775194	0.000145096	68756
	0.00107239	0.000322911	0.0126582	0.00174852	69329
	0.075579	0.157564	0.812227	0.733433	434533
	0.000406339	1.39437e-05	0.00436681	6.49056e-05	434534
	0.000207771	3.07692e-05	0.0181818	0.00187266	437351
	0.000497265	4.698e-05	0.0166667	0.000978793	440005
	0.000309215	2.36429e-05	0.00574713	0.000188253	441574
	0.00036523	2.12671e-05	0.00497512	9.5648e-05	442993
	0.000320616	9.50029e-05	0.00735294	0.00107759	450860
	0.0582204	0.0504094	0.742991	0.346451	452084
	0.000416667	2.24239e-05	0.00796813	0.000219074	454223
	0.000213129	1.19083e-05	0.00505051	8.81368e-05	456463
	0.000458926	3.58629e-05	0.0526316	0.00242131	467005
	0.0689655	0.136169	0.941176	0.593635	474642
	0.000307882	1.08475e-05	0.00420168	4.72903e-05	474643
	0.000615764	4.33901e-05	0.00840336	0.000189161	474644
	0.0675638	0.145727	1	0.950577	478427
	0.000560695	3.54049e-05	0.00829876	0.000230947	478428
	0.000280348	1.18016e-05	0.00414938	7.69823e-05	478429
	0.06505	0.133489	1	1	486361
	0.000397141	1.54109e-05	0.00537634	0.000116279	487476
	0.00127924	0.00194995	0.205882	0.169154	495053
	0.000194932	1.98122e-05	0.025641	0.00129032	499291
	0.000451264	6.38651e-05	0.00729927	0.000459664	501487
	0.000404367	4.33708e-05	0.0322581	0.00331126	835731
	0.000319591	1.38267e-05	0.00558659	9.21999e-05	73827
	0.049217	0.0708617	0.860335	0.472524	73828
	0.00461894	0.00654613	0.307692	0.256098	72746
	0.00185874	0.00166251	0.111111	0.08	98111
	0.000823045	0.000365888	0.230769	0.271739	71610
	0.00116959	0.00033095	0.181818	0.0862069	97522
	0.000218245	1.15324e-05	0.0769231	0.0108696	680856
	0.0298507	0.0460337	0.685393	0.369813	75063
	0.00132802	0.000101685	0.333333	0.0606061	169705
	0.00116754	0.000223153	0.333333	0.1125	223387
	0.0527983	0.0747825	0.877193	0.570687	76305
	0.0131243	0.0176079	0.48	0.683041	77873
	0.0577428	0.05703	0.862745	0.432768	79161
	0.000561956	5.83925e-05	0.00961538	0.000375375	80376
	0.052344	0.0698119	0.858491	0.547455	81417
	0.000287604	1.70107e-05	0.00471698	0.000133396	81382
	0.000700525	0.00045974	0.0327869	0.0120275	83137
	0.00666054	0.00773238	0.644444	0.454183	85933
	0.000689022	0.00012209	0.0666667	0.00717131	85934
	0.0057995	0.00589295	0.518519	0.345666	803336
	0.00041425	1.80213e-05	0.037037	0.00105708	803337
	0.00153492	0.000648196	0.105263	0.0257256	805199
	0.00127011	0.00152133	0.0909091	0.116632	806926
	0.00480349	0.00625552	0.407407	0.504993	808621
	0.00557029	0.00520105	0.4375	0.250632	810888
	0.0120329	0.0122676	0.904762	0.595092	855203
	0.00358423	0.00363271	0.307692	0.809365	871184
	0.000896057	0.000570425	0.0769231	0.12709	871185
	0.0494873	0.0933689	0.810219	0.560157	87775
	0.0626674	0.0729401	0.8125	0.420651	856338
	0.126134	0.139537	0.81383	0.575739	871975
	0.000824402	3.71209e-05	0.00531915	0.000153163	871976
	0.0247141	0.028213	0.761364	0.5839	883386
	0.0356688	0.0401198	0.629213	0.332281	893635
	0.0609493	0.130673	0.807143	0.749739	906677
	0.000539374	4.67207e-06	0.00714286	2.68061e-05	906678
	0.000539374	4.67207e-06	0.00714286	2.68061e-05	906679
	0.0129156	0.0143739	0.701299	0.503825	89729
	0.00567644	0.00884431	0.235294	0.352802	812431
	0.000473037	8.46346e-06	0.0196078	0.00033761	812432
	0.0064257	0.00667785	0.410256	0.173392	813823
	0.00855066	0.00867099	0.512821	0.264417	815328
	0.00460829	0.00321301	0.266667	0.114198	816641
	0.00873587	0.0133826	0.515152	0.574547	817800
	0.000508906	0.00027756	0.0232558	0.0127845	818996
	0.00763359	0.0108519	0.348837	0.499844	818997
	0.00783197	0.00817215	0.536585	0.31823	820485
	0.0113475	0.0125301	0.463768	0.351036	857792
	0.021097	0.0282415	0.526316	0.528646	872970
	0.000421941	3.47802e-05	0.0105263	0.000651042	872971
	0.000421941	6.95604e-05	0.0105263	0.00130208	872972
	0.00123115	4.58222e-05	0.0167364	0.000234	91747
	0.000263366	0.000335769	0.00740741	0.00337249	93694
	0.00131683	0.000127361	0.037037	0.00127922	93695
	0.0355544	0.0528662	1	0.530992	93696
	0.000263366	1.15782e-05	0.00740741	0.000116293	93697
	0.000412371	0.000436078	0.00869565	0.00528402	860321
	0.0474227	0.0679919	1	0.823866	860322
	0.000412371	3.63399e-05	0.00869565	0.000440335	860323
	0.00109589	0.00032161	0.025641	0.00414432	874571
	0.0421918	0.0675003	0.987179	0.86982	874572
	0.000547945	3.78365e-05	0.0128205	0.000487567	874573
	0.000547945	1.89183e-05	0.0128205	0.000243784	874574
	0.0263158	0.0362002	0.75	0.64187	885444
	0.0359712	0.0511197	1	1	895612
	0.000513875	5.86235e-05	0.0142857	0.00114679	895613
	0.000431779	0.00038771	0.0144928	0.00719609	908330
	0.0272021	0.0538778	0.913043	1	908331
	0.00197433	0.000200565	0.0194175	0.000873235	94790
	0.0834156	0.108238	0.820388	0.471256	94791
	0.000455166	0.000744602	0.0178571	0.165323	733211
	0.000906002	0.000265648	0.0246914	0.00333778	96071
	0.00242915	0.00690148	0.0909091	0.386667	170848
	0.000809717	0.000475964	0.030303	0.0266667	170849
	0.00436681	0.00398633	0.3	0.225806	224486
	0.00049334	6.41437e-05	0.0147059	0.000967352	99316
	0.0424658	0.0538233	0.788136	0.485854	101051
	0.000456621	2.42338e-05	0.00847458	0.000218755	101052
	0.0244123	0.0510941	0.716814	0.624712	102702
	0.000442282	5.21703e-05	0.0185185	0.00146413	104410
	0.00141911	0.00124865	0.0384615	0.0205691	106380
	0.000766284	0.000107495	0.0104167	0.000643294	107773
	0.00150331	0.000278167	0.0219298	0.00138122	109221
	0.0153118	0.0191526	0.504587	0.377358	111021
	0.00110742	8.52579e-05	0.0187793	0.000387259	113007
	0.000730994	5.3998e-05	0.0102041	0.000402544	114198
	0.0333543	0.027744	0.557895	0.232564	115069
	0.00094399	6.15167e-05	0.0157895	0.000515663	115070
	0.0461629	0.0586977	0.751196	0.454467	116187
	0.000294031	7.92569e-06	0.00478469	6.13648e-05	116188
	0.0147862	0.0224641	0.741935	0.554814	118006
	0.0653383	0.121139	0.783333	0.658526	119320
	0.000328731	3.5392e-05	0.00537634	0.000241488	120443
	0.000289352	3.08211e-05	0.00662252	0.000308674	121895
	0.0324074	0.0526218	0.741722	0.527009	121896
	0.000289352	2.05474e-05	0.00662252	0.000205782	121897
	0.00112994	0.000122816	0.0186047	0.00105235	123079
	0.00147965	0.000557386	0.375	0.112957	125474
	0.00178635	0.0002619	0.0285714	0.00122193	127470
	0.00357143	0.00146702	0.0662651	0.0114293	128838
	0.000911993	0.00152537	0.0769231	0.454545	752866
	0.00102093	0.000240828	0.05	0.0535714	754532
	0.0129004	0.000817745	0.591837	0.164103	757917
	0.00043802	0.00111304	0.0277778	0.313869	761203
	0.000338753	2.67938e-05	0.00531915	0.000231803	130125
	0.000929368	0.000227879	0.166667	0.0245614	132267
	0.00087108	0.00010729	0.020202	0.00121433	134115
	0.0139154	0.0172314	0.927273	0.678722	136266
	0.000727273	7.61992e-05	0.0645161	0.0043573	138515
	0.000363636	3.80996e-05	0.0322581	0.00217865	138516
	0.000968992	0.000467814	0.0714286	0.0471698	140458
	0.0016129	0.0013157	0.037037	0.0173754	141959
	0.000403226	0.00076172	0.00925926	0.0100594	141960
	0.00379867	0.000380497	0.0560748	0.00296108	143283
	0.000633112	0.000543567	0.00934579	0.00423012	143284
	0.000316556	1.81189e-05	0.0046729	0.000141004	143285
	0.000308547	6.4959e-05	0.0833333	0.0191083	145356
	0.000308547	0.000692896	0.0833333	0.203822	145357
	0.00137969	0.000148315	0.0364964	0.00191414	147311
	0.00054615	0.00012913	0.133333	0.0277778	149772
	0.00956023	0.00226469	1	0.497674	152962
	0.000767067	0.000271609	0.0428571	0.00711939	155768
	0.001016	0.000283089	0.056338	0.0128505	158109
	0.000942063	3.6203e-05	0.00966184	0.000205486	159180
	0.000905797	0.000487633	0.0212766	0.00618557	160619
	0.000285714	0.000272752	0.0434783	0.028125	163037
	0.000571429	9.09174e-05	0.0869565	0.009375	163038
	0.0107378	0.0162801	1	1	165392
	0.00301205	0.000500334	0.0265957	0.00180832	166687
	0.0343357	0.0378342	0.731818	0.429215	167677
	0.00151	0.00128694	0.027027	0.00582226	172095
	0.0013245	5.12409e-05	0.0136364	0.000187641	173291
	0.000543478	3.25298e-05	0.00540541	0.000116158	174117
	0.0228647	0.0437439	1	1	176449
	0.000188964	1.77604e-05	0.00826446	0.000406009	176450
	0.000188964	1.77604e-05	0.00826446	0.000406009	176451
	0.0361357	0.0427183	0.633621	0.32768	178763
	0.000983284	0.000133541	0.0172414	0.00102436	178764
	0.000245821	1.48379e-05	0.00431034	0.000113817	178765
	0.00156189	0.000295817	0.0181818	0.00116081	180086
	0.0137687	0.0157368	0.686275	0.358791	181585
	0.0832927	0.190189	1	1	182676
	0.000487092	2.04307e-05	0.00584795	0.000107423	182677
	0.000892061	0.000187169	0.0114286	0.0011169	183512
	0.0412955	0.052637	0.792746	0.557937	184588
	0.000269906	1.1423e-05	0.00518135	0.00012108	184589
	0.000898473	4.04359e-05	0.00966184	0.000180603	185564
	0.000816104	5.16259e-05	0.0123457	0.000376134	186647
	0.000778816	0.000177475	0.00913242	0.000579173	187820
	0.00949173	0.00106689	0.775	0.167364	189852
	0.000470146	8.29187e-05	0.00584795	0.00029991	191067
	0.000202224	2.0633e-05	0.00444444	0.000137146	192827
	0.0008	0.000341573	0.0180723	0.00367292	195979
	0.000575705	0.000286779	0.142857	0.0967742	197607
	0.000283447	8.17054e-06	0.00471698	7.39098e-05	198664
	0.0142467	0.0187373	0.671429	0.508485	200588
	0.000573394	3.41328e-05	0.00917431	0.000250209	202369
	0.00105152	4.87132e-05	0.0138249	0.000285605	203353
	0.000257599	1.06573e-05	0.00483092	7.34322e-05	204733
	0.000179437	1.32303e-05	0.00606061	0.000154583	207688
	0.0254806	0.0547815	0.644068	0.474242	210895
	0.000873362	4.24838e-05	0.0159574	0.000434367	212654
	0.0722004	0.116155	0.844828	0.662881	776856
	0.0122387	0.0186838	0.436364	0.533409	777992
	0.000713267	0.000595282	0.0606061	0.0365297	783029
	0.0829545	0.126184	1	1	791477
	0.000568182	6.74423e-05	0.00684932	0.000534474	791478
	0.00227273	0.000370932	0.0273973	0.0029396	791479
	0.00113636	6.74423e-05	0.0136986	0.000534474	791480
	0.000568182	0.000438375	0.00684932	0.00347408	791481
	0.000516796	0.00074899	0.03125	0.172932	793019
	0.000472925	0.000128193	0.0118343	0.00133398	214559
	0.000416233	4.13217e-05	0.0097561	0.000546448	216829
	0.000692521	3.49858e-05	0.0097561	0.000286903	218156
	0.00454228	0.000223205	0.0634146	0.00155024	797271
	0.000380807	1.37914e-05	0.00490196	6.93241e-05	218961
	0.000284657	2.16086e-05	0.00465116	0.000114792	225368
	0.000685401	2.11399e-05	0.00796813	0.000103788	685854
	0.00101592	7.2982e-05	0.06	0.0020562	220660
	0.0169319	0.0354936	1	1	220661
	0.0134552	0.0253371	0.963636	1	227509
	0.000253872	6.62234e-05	0.0181818	0.0026137	227510
	0.0142074	0.0265477	0.972222	0.99793	395055
	0.000202963	3.67188e-05	0.0138889	0.00138026	395056
	0.0119852	0.0243176	0.886364	1	684524
	0.0209663	0.0314594	1	1	687227
	0.000911577	0.000173617	0.0434783	0.00551876	687228
	0.0196891	0.0249839	1	0.924603	822840
	0.000518135	0.000107227	0.0263158	0.00396825	822841
	0.000188679	3.62924e-05	0.00625	0.000731529	397589
	0.00962264	0.0105248	0.31875	0.212143	397590
	0.000549904	0.000483621	0.0740741	0.0477707	400067
	0.000549904	3.22414e-05	0.0740741	0.00318471	400068
	0.0182045	0.0333212	1	1	402833
	0.000498753	0.000499953	0.0273973	0.0150041	402834
	0.000249377	1.35122e-05	0.0136986	0.000405515	402835
	0.000440917	0.000716407	0.018018	0.00892729	406648
	0.00176367	0.00219544	0.0720721	0.0273578	406649
	0.0320173	0.0746793	1	1	411753
	0.000506586	6.90679e-05	0.00438596	0.000322737	839500
	0.000844595	3.74883e-05	0.0153061	0.000343318	425285
	0.00242784	0.000419937	0.0708661	0.00452279	426934
	0.00125786	4.83131e-05	0.0269058	0.000523926	846747
	0.000496032	7.49232e-05	0.0454545	0.00507614	848136
	0.000496032	0.00119877	0.0454545	0.0812183	848137
	0.000496032	0.000824155	0.0454545	0.0558376	848138
	0.00108578	0.00115263	0.0121951	0.00591554	849217

## Sheet: Notch1
	Inserts	Ori	LTR start	LTR end	Sample	Mouse	Fragments	Reads	Best base	clonality fragments	clonality reads	normalized clonality fragements	normalized clonality reads	RNAseq chimeric transcript junction	# read pairs	# unpaired single reads	read pairs total		mouse	Rlog expression values	highest normalized clonality	NC sum clonality (if multiple Notch1 inserts)	read pairs total
	2	+	26459433	26459434	145	3127	1	22	26459433, 26459434	0.000308547	0.000476366	0.0833333	0.140127						1235	8.74549	0	0	0
	2	+	26459753	26459756	152	3134	100	2073	26459753	0.0301932	0.0561591	0.70922	0.712371	26459756	58	-	3134		1250	8.44377	0.008	0.008	0
	2	+	26459786	26459786	152	3134	1	1	26459786	0.000301932	2.70907e-05	0.0070922	0.000343643						2208	8.1953	0.03	0.036	0
	2	+	26467556	26467556	152	3134	8	142	26467556	0.00241546	0.00384688	0.0567376	0.0487973	26467555	4	-	3134		2218	9.2513	0.1	0.3	0
	2	-	26481994	26481994	145	3127	1	5	26481994	0.000308547	0.000108265	0.0833333	0.0318471						3054	9.72246	0.009	0.009	0
	2	-	26501030	26501030	152	3134	16	19	26501030	0.00483092	0.000514724	0.113475	0.00652921						3127	9.0577	0.083	0.083	0
	2	+	26508915	26508915	371	2208	5	18	26508915	0.00192456	0.000357242	0.0295858	0.00267618						3134	11.6486	0.709	0.922	62
	2	-	26510733	26510733	152	3134	5	18	26510733	0.00150966	0.000487633	0.035461	0.00618557						5035	9.33944	0	0	0
	2	+	26510744	26510744	803	5131	4	14	26510744	0.00179372	0.00135909	0.333333	0.108527						5063	9.35942	0	0	0
	2	+	26510831	26510833	614	3054	1	13	26510831, 26510833	0.000412371	0.000472418	0.00869565	0.00572435						5070	9.43638	0	0	0
	2	+	26512246	26512246	381	2218	1	1	26512246	0.000195963	1.20649e-05	0.1	0.00512821						5085	10.0085	0	0	0
	2	+	26512739	26512739	881	5231	1	9	26512739	0.000324992	0.000319409	0.0106383	0.00802139						5092	9.73229	0	0	0
	2	+	26514384	26514384	381	2218	1	7	26514384	0.000195963	8.44544e-05	0.1	0.0358974						5104	9.00852	0	0	0
	2	-	26514836	26514837	307	1250	1	10	26514836, 26514837	0.000315756	0.000189887	0.00775194	0.00217202						5107	9.09992	0	0	0
	2	+	26514950	26514950	784	5112	1	31	26514950	0.000303306	0.00150354	0.0227273	0.0666667						5112	9.16828	0.023	0.023	0
	2	+	26516406	26516406	371	2208	1	25	26516406	0.000384911	0.00049617	0.00591716	0.00371692						5131	9.22396	0.333	0.333	0
	2	-	26517215	26517215	381	2218	1	2	26517215	0.000195963	2.41298e-05	0.1	0.0102564						5179	8.96014	0	0	0
																			5229	8.94241	0	0	0
																			5231	9.05015	0.011	0.011	0
																			5234	9.40301	0	0	0
																			5254	9.0896	0	0	0
																			5259	9.63625	0	0	0
																			5266	9.4839	0	0	0
																			5280	9.1145	0	0	0
																			5300	8.70681	0	0	0
																			5332	9.16254	0	0	0
	Integration clonality of Notch1 integrations from 26 samples within the region encompassing the promoter down til the 3'UTR (chr2:26,457,000-26,519,000).
	Two fusion transcripts in mouse 3134 found by RNA sequencing correspond to insertions isolated from DNA.																		Correlation of Notch1 expression with clonality and RNA fusion transcript counts.
	yellow - inserts with corresponding fusion transcripts
	blue - inserts with no fusion transcripts, many of these integrations would not be expected to form functional fusion transcripts.
