# Supplementary material for: Subclonal mutation selection in mouse lymphomagenesis identifies known cancer loci and suggests novel candidates
Source: Nat Commun. 2018 Jul 9;9:2649. doi: 10.1038/s41467-018-05069-9 (PMC6037733; doi:10.1038/s41467-018-05069-9)
Supplement: Supplementary file 13 — Supplementary Data 10 [file 41467_2018_5069_MOESM13_ESM.xlsx]

## Sheet: Combined analysis
ALL - 11 loci with suggested candidates		Nearest CIS		Distance to SNP/SNPs		SNPs	Coordinates	SNP region bp	best mouse coordinates
TP63	UCSC	16	24220000	-1503553	2 studies	rs17505102	3:189683987	1	chr16:25723553-25723553
IKZF1	UCSC	11	11740000	-29680	3 studies	rs4132601, rs11978267	7:50402906, 7:50398606	4300	chr11:11769680-11769680
INTS10	UCSC	8	86730000	17954800	1 study	rs920590	8:19793650	1	chr8:68775101-68775300
CDKN2A/CDKN2B	UCSC	4	97690000	8340605	2 studies	rs17756311, rs3731217, rs77728904	9:22053896, 9:21984662, 9:22057531, 9:22030439	72869	chr4:89349395-89349395
ARID5B	UCSC	10	60700000	7514870	4 studies	rs7089424, rs10821936, rs10994982	10:61992400, 10:61963818, 10:61950345	42055	chr10:68214870-68214870
BMI1-PIP4K2A	UCSC	2	18870000	13054	2 studies	rs7088318, rs10828317	10:22564019, 10:22550699	13320	chr2:18856946-18856946
BMI1-PIP4K2A	UCSC	2	18870000	-437897	1 study	rs4266962	10:22052645	1	chr2:18432103-18432103
GATA3	UCSC	2	98650000	88777914	3 studies	rs3824662, rs3781093	10:8062245, 10:8059964	2281	chr2:9872086-9872086
PTPRJ	UCSC	2	98620000	8128058	1 study	rs1945213	11:48093537	1	chr2:90491942-90491942
OR8U8	UCSC	2	98620000	12486224	1 study	rs3942852	11:56408195	1	chr2:86131208-86136344
CEBPE	UCSC	14	47270000	-7441026	3 studies	rs2239633, rs4982731	14:23119848, 14:23116124	3724	chr14:54711026-54711026
DLBCL - 6 loci with suggested candidates
NCOA1	UCSC	12	8370000	3.87662e+06	1 study	rs79480871	2:24471603	1	chr12:4492898-4493857
LPP (BCL6)	UCSC	16	24170000	7253	1 study	rs6773854	3:187931631	1	chr16:24162747-24162747
EXOC2	UCSC	13	30800000	-13318	2 studies	rs116446171	6:484453	1	chr13:30813318-30813318
HLA-B	UCSC	17	35360000	-82863	2 studies	rs2523607	6:31355013	1	chr17:35442863-35442863
TNF/LTA	UCSC	17	35360000	156424	1 study	rs1800629, rs909253	6:31575254, 6:31572536	2718	chr17:35203576-35203576
PVT1	UCSC	15	62140000	-173893	2 studies	rs13255292, rs4733601	8:128064327, 8:128257220	192893	chr15:62308426-62319360
CD86 (suggestive)	UCSC	16	36660000	35003.5	1 study	rs2681416	3:122098766	1	chr16:36624860-36625133
ARAP3 (suggestive)	UCSC	18	35780000	-2194347	1 study	rs79464052	5:141655607	1	chr18:37974347-37974347
FL - 9 loci with suggested candidates
LPP (BCL6)	UCSC	16	24220000	-515984	1 study	rs6444305	3:188582114	1	chr16:24735984-24735984
C6ORF15	UCSC	17	35360000	-209496	3 studies	rs6457327	6:31106253	1	chr17:35568918-35570074
HLA-DRA	UCSC	17	34310000	-88054	2 studies	rs12195582, rs9268853	6:32476767, 6:32461866	14901	chr17:34397248-34398861
HLA-DRB1	UCSC	17	34310000	13678	1 study	rs4530903	6:32614112	1	chr17:34295616-34297029
HLA-DQB1/HLA-DQB2	UCSC	17	34310000	43687	7 studies	rs7755224, rs2647012, rs10484561, rs2647046, rs2621416	6:32684540, 6:32696681, 6:32697643, 6:32700559, 6:32774091	89551	chr17:34,263,209-34,269,418
PVT1	UCSC	15	62140000	-98817	1 study	rs13254990	8:128064205	1	chr15:62238817-62238817
CXCR5	UCSC	9	44450000	-89716	1 study	rs4938573	11:118871133	1	chr9:44539609-44539824
ETS1	UCSC	9	32630000	29530	1 study	rs4937362	11:128622844	1	chr9:32594838-32606103
BCL2	UCSC	1	106560000	30493	1 study	rs17749561	18:63115978	1	chr1:106529507-106529507
CD86 (suggestive)	UCSC	16	36660000	35004	1 study	rs2681416	3:122098766	1	chr16:36624860-36625133
C17orf62 (suggestive) early specific	UCSC	11	119120000	-2107343	1 study	rs3751913	17:82447676	1	chr11:121227343-121227343
SLC14A2 (suggestive)	UCSC	18	78430000	-97927	1 study	rs11082438	18:45285245	1	chr18:78523560-78532294
Genome wide association studies of acute lymphoblastic leukemia (ALL), diffuse large B cell lymphoma (DLBCL) and follicular lymphoma (FL) were taken from the literature and all SNPs significantly associated with disease are listed.
Each single SNP or cluster of disease associated SNPs is mapped to the mouse genome mm10 using liftover (UCSC) and the nearest peaks are identified for the mapped mouse coordinates.
Of our non redundant list of 278 CIS peaks, any that were within 200kb of a mapped over SNP coordinate are highlighted yellow.
Some suggestive but non significant loci from GWAS are also found within 200kb of CIS loci (CD86 and SLC14A2) are highlighted green.
Of 26 significant loci identified in one or more of 18 studies, we find 14 loci within 200kb of CIS loci (one tailed p-value by Fisher's exact < 0.0001).
Enrichment for ALL loci (finding 2 of 11 loci p = 0.0472).
Enrichment for DLBCL studies (finding 5 of 6 loci p < 0.0001).
Enrichment for FL stuides (finding 7 of 9 loci p < 0.0001).

## Sheet: GWAS Studies
FL studies		Loci identified
Skibola et al 2014	https://doi.org/10.1016/j.ajhg.2014.09.004	CXCR5 rs4938573	ETS1 rs4937362	LPP rs6444305	BCL2 rs17749561	PVT1 rs13254990	HLA class I rs12195582	C17orf62 (suggestive) rs3751913	SLC14A2 (suggestive) rs11082438	CD86 (suggestive) rs2681416
Vijai et al 2013	https://doi.org/10.1371/journal.pgen.1003220	HLA region rs4530903, rs9268853, rs2647046, rs2621416
Smedley et al 2011	https://doi.org/10.1371/journal.pgen.1001378	HLA-II rs2647012, rs10484561
Wrench et al 2011	https://doi.org/10.1182/blood-2010-10-315382	HLA-DQB1 rs10484561	C6orf15 rs6457327
Conde et al 2010	https://doi.org/10.1038/ng.626	HLA rs10484561, rs7755224
Skibola et al 2009	https://doi.org/10.1038/ng.419	C6orf15 rs6457327
DLBCL studies		Loci identified
Bassig et al 2015	https://doi.org/10.1111/ejh.12513	EXOC2 rs116446171	PVT1 rs13255292	HLA-B rs2523607	CD86 (suggestive) rs2681416	ARAP3 (suggestive) rs79464052
Cerhan et al 2014	https://doi.org/10.1038/ng.3105	EXOC2 rs116446171	HLA-B rs2523607	PVT1 rs13255292, rs4733601	NCOA1 rs79480871
Tan et al 2013	https://doi.org/10.1038/ng.2666	BCL6/LPP rs6773854
Skibola et al 2010	https://doi.org/10.1093/aje/kwp383	TNF/LTA rs1800629 rs909253
ALL studies		Loci identified
Hungate et al 2016	https://doi.org/10.1038/ncomms10635	ARID5B rs7089424	IKZF1 rs4132601	CEBPE rs2239633	BMI1-PIP42KA rs4266962	CDKN2A rs3731217	TP63 rs17505102	GATA3 rs3824662	CDKN2A rs77728904, rs3731217
Xu et al 2013	https://doi.org/10.1093/jnci/djt042	BMI1-PIP4K2A, rs7088318	IKZF1 rs11978267	CDKN2A/B rs17756311	ARID5B rs10821936	CEBPE rs4982731
Migliorini et al 2013	https://doi.org/10.1182/blood-2013-03-491316	PIP4K2A rs10828317	GATA3 rs3824662
Perez-Andreu et al 2013	https://doi.org/10.1038/ng.2803	GATA3 rs3824662, rs3781093
Elinghaus et al 2012	https://doi.org/10.1038/leu.2011.302	TP63 rs17505102	PTPRJ rs1945213	INTS10 rs920590	PTPRJ rs3942852
Sherbourne et al 2010	https://doi.org/10.1038/ng.585	CDKN2A rs3731217
Papaemmanuil et al. 2009	https://doi.org/10.1038/ng.430	IKZF1 rs4132601	ARID5B rs7089424	CEBPE rs2239633
Trevino et al 2009	https://doi.org/10.1038/ng.432	ARID5B rs10821936, rs10994982
