# Supplementary material for: Subclonal mutation selection in mouse lymphomagenesis identifies known cancer loci and suggests novel candidates
Source: Nat Commun. 2018 Jul 9;9:2649. doi: 10.1038/s41467-018-05069-9 (PMC6037733; doi:10.1038/s41467-018-05069-9)
Supplement: Supplementary file 14 — Supplementary Data 11 [file 41467_2018_5069_MOESM14_ESM.xlsx]

## Sheet: Summary
	Clonal inserts analysis															All inserts analysis
	All			BCL2-22			All BCL2			VAV-BCL2			Wild type			All			BCL2-22			All BCL2			VAV-BCL2			Wild type
Tests	Clonal_2_tail	Clonal_co-mutation	Clonal_mutually_exclusive	Clonal_Bcl_22_2_tail	Clonal_Bcl_22_co-mutation	Clonal_Bcl_22_mutually_exclusive	Clonal_BCL2_2_tail	Clonal_BCL2_co-mutation	Clonal_BCL2_mutually_exclusive	Clonal_VAV_2_tail	Clonal_VAV_co-mutation	Clonal_VAV_mutually_exclusive	Clonal_WT_2_tail	Clonal_WT_co-mutation	Clonal_WT_mutually_exclusive	Late_2_tail	Late_co-mutation	Late_mutually_exclusive	Late_Bcl_22_2_tail	Late_Bcl_22_co-mutation	Late_Bcl_22_mutually_exclusive	Late_BCL2_2_tail	Late_BCL2_co-mutation	Late_BCL2_mutually_exclusive	Late_VAV_2_tail	Late_VAV_co-mutation	Late_VAV_mutually_exclusive	Late_WT_2_tail	Late_WT_co-mutation	Late_WT_mutually_exclusive
FDR <= 0.05
50 x 50	6	6	0	0	0	0	0	0	0	0	0	0	3	3	0	59	45	8	14	9	1	29	23	4	1	1	0	44	41	3
100 x 100	2	6	0	0	0	0	0	0	0	0	0	0	2	2	0	85	73	8	18	16	0	34	25	4	2	2	0	74	66	2
100 x 1155	2	2	0	0	0	0	0	0	0	0	0	0	1	1	0	99	91	4	15	15	0	32	29	3	2	2	0	65	64	1
FDR <= 0.1
50 x 50	7	7	0	0	0	0	0	0	0	0	0	0	3	3	0	95	72	11	31	22	2	37	26	4	2	1	1	71	65	4
100 x 100	7	7	0	0	0	0	0	0	0	0	0	0	3	3	0	121	99	12	31	26	1	49	38	7	2	2	0	103	100	2
100 x 1155	2	2	0	0	0	0	0	0	0	0	0	0	1	1	0	131	118	5	33	20	0	43	39	3	2	2	0	100	100	1
Contingency table tests were performed on the top 50 clonal GKC CIS loci, the top 100 GKC CIS loci or by comparing the top 100 loci to the top 1155 loci.
The number of tests that survive multiple testing correction (false discovery rate <0.05 or <0.1 calculated using the p.adjust function in R) is indicated for the entire cohort of late stage lymphomas and for each of the four genotypes individually.
The f.d.r. values were calculated for 100kb windows surrounding the top 50 vs top 50 clonal CIS loci, top 100 vs top 100, and top 100 vs all 1155 loci.
Limiting the analysis to clonal mutations substantially reduces the power of each test and hence reduces the number of tests that survive multiple testing correction.
Actual f.d.r. rates for each window pair are reported for the 100 x 1155 tests in the subsequent tab.

## Sheet: fdr values
WindowA	GeneA	WindowB	GeneB	Chr	Pos	Clonal_2_tail	Clonal_co-mutation	Clonal_mutually_exclusive	Clonal_Bcl_22_2_tail	Clonal_Bcl_22_co-mutation	Clonal_Bcl_22_mutually_exclusive	Clonal_BCL2_2_tail	Clonal_BCL2_co-mutation	Clonal_BCL2_mutually_exclusive	Clonal_VAV_2_tail	Clonal_VAV_co-mutation	Clonal_VAV_mutually_exclusive	Clonal_WT_2_tail	Clonal_WT_co-mutation	Clonal_WT_mutually_exclusive	Late_2_tail	Late_co-mutation	Late_mutually_exclusive	Late_Bcl_22_2_tail	Late_Bcl_22_co-mutation	Late_Bcl_22_mutually_exclusive	Late_BCL2_2_tail	Late_BCL2_co-mutation	Late_BCL2_mutually_exclusive	Late_VAV_2_tail	Late_VAV_co-mutation	Late_VAV_mutually_exclusive	Late_WT_2_tail	Late_WT_co-mutation	Late_WT_mutually_exclusive
5	Notch1	8	Ikzf1	11	11708051	2.84635e-08	2.84635e-08	1	1	1	1	1	1	1	1	1	1	0.000213038	0.000213038	1	1.73079e-34	1.73079e-34	1	1	1	1	1	1	1	1	1	1	8.20809e-32	8.20809e-32	1
26	Efna3	8	Ikzf1	11	11708051	1	1	1	1	1	1	1	1	1	1	1	1	1	1	1	2.48519e-17	2.48519e-17	1	1	1	1	1	1	1	1	1	1	1.32793e-18	1.32793e-18	1
42	Fli1	8	Ikzf1	11	11708051	1	1	1	1	1	1	1	1	1	1	1	1	1	1	1	3.04854e-14	3.04854e-14	1	1	1	1	1	1	1	1	1	1	1.29253e-11	1.29253e-11	1
71	Aagab	11	Jdpd2	12	85589454	1	1	1	1	1	1	1	1	1	1	1	1	1	1	1	1.2349e-09	1.2349e-09	1	1	1	1	1	1	1	1	1	1	6.72663e-08	6.72663e-08	1
8	Ikzf1	5	Notch1	2	26479854	0.00123751	0.00123751	1	1	1	1	1	1	1	1	1	1	0.171589	0.171589	1	3.64316e-09	3.64316e-09	1	1	1	1	1	1	1	1	1	1	8.20001e-07	8.20001e-07	1
89	Fam65b	185	Ttf1	2	29101903	1	1	1	1	1	1	1	1	1	1	1	1	1	1	1	7.06392e-08	6.28945e-08	1	1	1	1	1	1	1	1	1	1	8.07824e-09	8.07824e-09	1
4	Rasgrp1	8	Ikzf1	11	11708051	1	1	1	1	1	1	1	1	1	1	1	1	1	1	1	7.06392e-08	6.28945e-08	1	1	1	1	1	1	1	1	1	1	2.68246e-06	2.05491e-06	1
45	Zeb2	185	Ttf1	2	29101903	1	1	1	1	1	1	1	1	1	1	1	1	1	1	1	3.3383e-07	3.3383e-07	1	1	1	1	1	1	1	1	1	1	6.07297e-07	6.07297e-07	1
95	Gm13445	208	NA	11	44206871	1	1	1	1	1	1	1	1	1	1	1	1	1	1	1	4.85265e-07	4.85265e-07	1	1	1	1	1	1	1	1	1	1	1.22861e-05	1.22861e-05	1
26	Efna3	5	Notch1	2	26479854	1	1	1	1	1	1	1	1	1	1	1	1	1	1	1	6.22919e-06	5.87738e-06	1	1	1	1	1	1	1	1	1	1	1.55159e-05	1.55159e-05	1
9	Mir106a	3	Ccnd3	17	47534408	1	1	1	1	1	1	1	1	1	1	1	1	1	1	1	7.11053e-06	5.87738e-06	1	1	1	1	0.437399	0.433507	1	1	1	1	0.000942771	0.00080401	1
89	Fam65b	337	Ccdc109b	3	129952713	1	1	1	1	1	1	1	1	1	1	1	1	1	1	1	1.77538e-05	1.77538e-05	1	1	1	1	1	1	1	1	1	1	3.04163e-05	3.04163e-05	1
13	Lfng1	5	Notch1	2	26479854	0.257477	0.23407	1	1	1	1	1	1	1	1	1	1	1	1	1	1.77538e-05	1.77538e-05	1	1	1	1	1	1	1	1	1	1	8.43425e-05	8.43425e-05	1
46	Fbxw4, Dpcd	208	NA	11	44206871	1	1	1	1	1	1	1	1	1	1	1	1	1	1	1	1.85112e-05	1.85112e-05	1	1	1	1	1	1	1	1	1	1	0.000269894	0.000282746	1
62	Ptgds	185	Ttf1	2	29101903	1	1	1	1	1	1	1	1	1	1	1	1	1	1	1	3.22351e-05	3.03389e-05	1	1	1	1	1	1	1	1	1	1	4.24329e-10	4.24329e-10	1
23	Fgfr3, Tacc3	46	Fbxw4, Dpcd	19	45612792	0.268801	0.246401	1	1	1	1	1	1	1	1	1	1	1	1	1	3.22351e-05	3.03389e-05	1	1	1	1	1	1	1	1	1	1	9.95536e-05	9.4677e-05	1
1	Gfi1, Evi5	8	Ikzf1	11	11708051	1	1	1	1	1	1	1	1	1	1	1	1	1	1	1	3.43133e-05	1	0.000319267	1	1	1	1	1	1	1	1	1	0.000231469	1	0.00296346
1	Gfi1, Evi5	3	Ccnd3	17	47534408	0.333371	0.23407	1	1	1	1	1	1	1	1	1	1	1	1	1	3.88549e-05	2.84528e-05	1	1	1	1	1	0.949344	1	1	1	1	0.00131886	0.000763341	1
45	Zeb2	337	Ccdc109b	3	129952713	1	1	1	1	1	1	1	1	1	1	1	1	1	1	1	4.76503e-05	5.02975e-05	1	1	1	1	1	1	1	1	1	1	0.000748121	0.000763341	1
72	Chsy1	43	Cd86, Iqcb1, Ildr1	16	36670928	1	1	1	1	1	1	1	1	1	1	1	1	1	1	1	5.91551e-05	6.22686e-05	1	1	1	1	0.0162807	0.0187229	1	0.000136777	0.000136777	1	1	1	1
29	Pou2f2	1	Gfi1, Evi5	5	107734053	1	1	1	1	1	1	1	1	1	1	1	1	1	1	1	8.32647e-05	1	0.000380546	0.215776	1	1	0.000460364	1	0.00167336	1	1	1	1	1	1
52	NA	11	Jdpd2	12	85589454	1	1	1	1	1	1	1	1	1	1	1	1	1	1	1	0.000274199	0.000301619	1	1	1	1	1	1	1	1	1	1	0.00845675	0.00872102	1
17	Ccnd2	11	Jdpd2	12	85589454	1	1	1	1	1	1	1	1	1	1	1	1	1	1	1	0.000339873	0.000372242	1	1	1	1	1	1	1	1	1	1	0.0025797	0.00266865	1
70	Sema4d, Gadd45g	1	Gfi1, Evi5	5	107734053	1	1	1	1	1	1	1	1	1	1	1	1	1	1	1	0.000590514	1	0.00185254	1	1	1	0.0128516	1	0.0417423	1	1	1	1	1	1
90	2610307P16Rik	841	Gm11570	11	99986982	1	1	1	1	1	1	1	1	1	1	1	1	1	1	1	0.000928224	0.0010548	1	1	1	1	1	1	1	1	1	1	0.000917881	0.000883885	1
100	Supt3h	3	Ccnd3	17	47534408	1	1	1	1	1	1	1	1	1	1	1	1	1	1	1	0.000948844	0.00110555	1	1	1	1	1	1	1	1	1	1	0.000542726	0.000566322	1
43	Cd86, Iqcb1, Ildr1	1	Gfi1, Evi5	5	107734053	1	1	1	1	1	1	1	1	1	1	1	1	1	1	1	0.000948844	1	0.00298263	1	1	1	0.0045788	1	0.0116681	1	1	1	1	1	1
59	Cox4i2, Bcl2l1	208	NA	11	44206871	1	1	1	1	1	1	1	1	1	1	1	1	1	1	1	0.000956476	0.00111589	1	1	1	1	1	1	1	1	1	1	0.0139762	0.0143171	1
63	Tead3, Ppard	700	SNORA17	3	70246337	1	1	1	1	1	1	1	1	1	1	1	1	1	1	1	0.00106009	0.0012297	1	1	1	1	1	1	1	1	1	1	0.0108966	0.0111993	1
62	Ptgds	337	Ccdc109b	3	129952713	1	1	1	1	1	1	1	1	1	1	1	1	1	1	1	0.00149808	0.00172002	1	1	1	1	1	1	1	1	1	1	3.8167e-06	3.8167e-06	1
49	Ptp4a3	185	Ttf1	2	29101903	1	1	1	1	1	1	1	1	1	1	1	1	1	1	1	0.00149808	0.00172002	1	1	1	1	1	1	1	1	1	1	1.86948e-05	1.86948e-05	1
89	Fam65b	135	Tcf25	8	123375098	0.257477	0.23407	1	0.431022	0.431022	1	0.234997	0.234997	1	1	1	1	1	1	1	0.00160737	0.00183699	1	0.000117132	0.000117132	1	2.2678e-05	2.2678e-05	1	1	1	1	1	1	1
8	Ikzf1	185	Ttf1	2	29101903	1	1	1	1	1	1	1	1	1	1	1	1	1	1	1	0.00185455	0.00204	1	1	1	1	1	1	1	1	1	1	0.00434425	0.00448906	1
7	Pim1	3	Ccnd3	17	47534408	1	1	1	1	1	1	1	1	1	1	1	1	1	1	1	0.00233855	0.00194886	1	0.00137686	0.00137686	1	0.000460364	0.000475917	1	1	1	1	1	1	1
66	Jakmip1	76	Zpbp2, Gsdma	11	98484650	1	1	1	1	1	1	1	1	1	1	1	1	1	1	1	0.00251451	0.00283896	1	1	1	1	1	1	1	1	1	1	7.59744e-08	7.59744e-08	1
31	Irs4	230	Rpl17-ps1	1	61032439	1	1	1	1	1	1	1	1	1	1	1	1	1	1	1	0.00264381	0.00297428	1	0.358264	0.383494	1	0.164751	0.183761	1	1	1	1	0.861938	0.89487	1
54	Ccr7	11	Jdpd2	12	85589454	1	1	1	1	1	1	1	1	1	1	1	1	1	1	1	0.00313037	0.00340658	1	1	1	1	1	1	1	1	1	1	0.169012	0.172854	1
10	Eras	21	Dusp22, Irf4, Exoc2	13	30768570	1	1	1	1	1	1	1	1	1	1	1	1	1	1	1	0.0036869	0.00400292	1	0.000117132	0.000117132	1	1.39932e-05	1.39932e-05	1	1	1	1	1	1	1
1	Gfi1, Evi5	2	Myc, Pvt1	15	62029479	1	1	1	1	1	1	1	1	1	1	1	1	1	1	1	0.00379388	0.00314264	1	1	1	1	1	1	1	1	1	1	0.108664	0.084284	1
31	Irs4	97	Nr3c1	18	39476259	1	1	1	1	1	1	1	1	1	1	1	1	1	1	1	0.00504754	0.00560838	1	0.00699692	0.00699692	1	0.00563462	0.00650149	1	1	1	1	1	1	1
98	Dntt	76	Zpbp2, Gsdma	11	98484650	1	1	1	1	1	1	1	1	1	1	1	1	1	1	1	0.00574829	0.00636972	1	1	1	1	1	1	1	1	1	1	3.22024e-07	3.22024e-07	1
27	Runx1	163	Myom2	8	15007267	1	1	1	1	1	1	1	1	1	1	1	1	1	1	1	0.00621818	0.00685594	1	1	1	1	1	1	1	1	1	1	0.0299005	0.0304344	1
9	Mir106a	598	Otx2	14	48714074	1	1	1	1	1	1	1	1	1	1	1	1	1	1	1	0.00621818	0.00685594	1	0.211815	0.224783	1	0.0699647	0.0784453	1	1	1	1	1	1	1
56	Hivep3	135	Tcf25	8	123375098	0.251001	0.23407	1	0.431022	0.431022	1	0.371722	0.371722	1	1	1	1	1	1	1	0.00673234	0.00737351	1	0.000117132	0.000117132	1	0.000460364	0.000481804	1	1	1	1	1	1	1
80	Lrmp	135	Tcf25	8	123375098	0.257477	0.23407	1	1	1	1	1	1	1	1	1	1	1	1	1	0.00673234	0.00737351	1	0.0148417	0.0148417	1	0.0045788	0.0054113	1	1	1	1	1	1	1
68	Cd3g	97	Nr3c1	18	39476259	1	1	1	1	1	1	1	1	1	1	1	1	1	1	1	0.00673234	0.00737351	1	0.0188899	0.0188899	1	0.015022	0.0175257	1	1	1	1	1	1	1
93	NA	325	Heyl	4	123243067	1	1	1	1	1	1	1	1	1	1	1	1	1	1	1	0.00838902	0.00916939	1	1	1	1	1	1	1	1	1	1	0.0234638	0.0234638	1
10	Eras	11	Jdpd2	12	85589454	1	1	1	1	1	1	1	1	1	1	1	1	1	1	1	0.00903408	0.00985536	1	1	1	1	0.331601	0.369498	1	1	1	1	0.744416	0.681856	1
75	Them5	251	Mns1	9	72391013	1	1	1	1	1	1	1	1	1	1	1	1	1	1	1	0.00964713	0.0105047	1	0.002174	0.002174	1	0.00238012	0.00272014	1	1	1	1	1	1	1
27	Runx1	11	Jdpd2	12	85589454	1	1	1	1	1	1	1	1	1	1	1	1	1	1	1	0.0127153	0.013821	1	1	1	1	1	1	1	1	1	1	0.0523573	0.0538972	1
22	Gfi1b	135	Tcf25	8	123375098	0.257477	0.23407	1	1	1	1	1	1	1	1	1	1	1	1	1	0.0144499	0.0156797	1	0.153855	0.161181	1	0.0294776	0.0331622	1	1	1	1	1	1	1
28	Ccnd1	52	NA	16	93149460	1	1	1	1	1	1	1	1	1	1	1	1	1	1	1	0.0144593	0.0159348	1	1	1	1	1	1	1	1	1	1	0.000361834	0.000378281	1
26	Efna3	841	Gm11570	11	99986982	1	1	1	1	1	1	1	1	1	1	1	1	1	1	1	0.0144593	0.0159348	1	1	1	1	1	1	1	1	1	1	0.0299005	0.0304344	1
11	Jdpd2	29	Pou2f2	7	25129905	1	1	1	1	1	1	1	1	1	1	1	1	1	1	1	0.0144593	1	0.0920645	0.858509	1	1	0.218376	1	0.925222	1	1	1	1	1	1
23	Fgfr3, Tacc3	208	NA	11	44206871	1	1	1	1	1	1	1	1	1	1	1	1	1	1	1	0.0154012	0.0166092	1	1	1	1	1	1	1	1	1	1	0.0139265	0.0142747	1
7	Pim1	337	Ccdc109b	3	129952713	1	1	1	1	1	1	1	1	1	1	1	1	1	1	1	0.0158249	0.0170193	1	1	1	1	1	1	1	1	1	1	0.113028	0.114019	1
12	Ahi1, Myb	443	NA	19	14648137	1	1	1	1	1	1	1	1	1	1	1	1	1	1	1	0.0158249	0.0170193	1	1	1	1	1	1	1	1	1	1	0.351907	0.357819	1
6	Rras2	4	Rasgrp1	2	117403270	1	1	1	1	1	1	1	1	1	1	1	1	1	1	1	0.018468	0.0166092	1	0.00941721	0.00941721	1	0.00504294	0.00588343	1	1	1	1	1	1	1
1	Gfi1, Evi5	59	Cox4i2, Bcl2l1	2	152772016	1	1	1	1	1	1	1	1	1	1	1	1	1	1	1	0.0196364	1	0.121593	1	1	1	1	1	1	1	1	1	0.374987	1	1
5	Notch1	185	Ttf1	2	29101903	1	1	1	1	1	1	1	1	1	1	1	1	1	1	1	0.0198061	0.0212208	1	1	1	1	1	1	1	1	1	1	0.0136471	0.013997	1
4	Rasgrp1	21	Dusp22, Irf4, Exoc2	13	30768570	1	1	1	1	1	1	1	1	1	1	1	1	1	1	1	0.0212434	0.0192107	1	0.000117132	0.000117132	1	0.0045788	0.0054113	1	1	1	1	1	1	1
49	Ptp4a3	337	Ccdc109b	3	129952713	1	1	1	1	1	1	1	1	1	1	1	1	1	1	1	0.0217704	0.0233627	1	1	1	1	1	1	1	1	1	1	0.00961042	0.00988501	1
57	Cops7a	237	Rbpms2	9	65626415	1	1	1	1	1	1	1	1	1	1	1	1	1	1	1	0.0217704	0.0234442	1	1	1	1	1	1	1	1	1	1	0.0114203	0.0114203	1
71	Aagab	700	SNORA17	3	70246337	1	1	1	1	1	1	1	1	1	1	1	1	1	1	1	0.0217704	0.0233627	1	1	1	1	1	1	1	1	1	1	0.0803589	0.0803589	1
7	Pim1	8	Ikzf1	11	11708051	1	1	1	1	1	1	1	1	1	1	1	1	1	1	1	0.0217704	0.0200882	1	1	1	1	1	1	1	1	1	1	0.221174	0.167368	1
52	NA	8	Ikzf1	11	11708051	1	1	1	1	1	1	1	1	1	1	1	1	1	1	1	0.0253256	0.027368	1	1	1	1	1	1	1	1	1	1	0.36094	0.365528	1
75	Them5	801	Fnbp4	2	90662223	1	1	1	1	1	1	1	1	1	1	1	1	1	1	1	0.0253256	0.027368	1	0.0564877	0.0564877	1	0.00767299	0.00876913	1	1	1	1	1	1	1
2	Myc, Pvt1	1	Gfi1, Evi5	5	107734053	1	1	1	1	1	1	1	1	1	1	1	1	1	1	1	0.027317	0.021919	1	1	1	1	1	1	1	1	1	1	0.000148121	9.4677e-05	1
75	Them5	852	NA	13	102097983	1	1	1	1	1	1	1	1	1	1	1	1	1	1	1	0.027317	0.0298004	1	1	1	1	1	1	1	1	1	1	0.0223977	0.0223977	1
69	Fut1	93	NA	8	34615858	1	1	1	1	1	1	1	1	1	1	1	1	1	1	1	0.027317	0.0298004	1	1	1	1	1	1	1	1	1	1	0.044233	0.0449464	1
82	Malat1	56	Hivep3	4	120029137	1	1	1	1	1	1	1	1	1	1	1	1	1	1	1	0.027317	0.0298004	1	1	1	1	1	1	1	1	1	1	0.196753	0.199505	1
82	Malat1	135	Tcf25	8	123375098	0.257477	0.23407	1	0.431022	0.431022	1	0.234997	0.234997	1	1	1	1	1	1	1	0.027317	0.0298004	1	0.000117132	0.000117132	1	2.2678e-05	2.2678e-05	1	1	1	1	1	1	1
19	Pik3cd	443	NA	19	14648137	1	1	1	1	1	1	1	1	1	1	1	1	1	1	1	0.0282647	0.0307225	1	1	1	1	1	1	1	1	1	1	0.0792195	0.0792195	1
67	Exoc6	384	Frmd4a	2	4558750	1	1	1	1	1	1	1	1	1	1	1	1	1	1	1	0.0282647	0.0307225	1	1	1	1	1	1	1	1	1	1	0.108664	0.110658	1
44	Rreb1	135	Tcf25	8	123375098	0.257477	0.23407	1	0.431022	0.431022	1	0.544765	0.544765	1	1	1	1	1	1	1	0.0282647	0.0307225	1	0.000117132	0.000117132	1	0.0031258	0.00351652	1	1	1	1	1	1	1
1	Gfi1, Evi5	663	Larp6	9	60777038	1	1	1	1	1	1	1	1	1	1	1	1	1	1	1	0.0286479	1	0.197805	1	1	1	0.499343	1	1	1	1	1	1	1	1
48	Uaca, Tle3	1012	Sptlc3	2	139632850	1	1	1	1	1	1	1	1	1	1	1	1	1	1	1	0.0288542	0.0317396	1	1	1	1	1	1	1	1	1	1	0.00239681	0.00248241	1
52	NA	59	Cox4i2, Bcl2l1	2	152772016	1	1	1	1	1	1	1	1	1	1	1	1	1	1	1	0.0293234	0.0321546	1	1	1	1	1	1	1	1	1	1	0.0974838	0.0974838	1
3	Ccnd3	247	Ikzf2	1	69737796	1	1	1	1	1	1	1	1	1	1	1	1	1	1	1	0.0293752	0.0321546	1	0.0673631	0.0711572	1	0.113719	0.12509	1	1	1	1	1	1	1
26	Efna3	1017	Arhgef10l	4	140611967	1	1	1	1	1	1	1	1	1	1	1	1	1	1	1	0.0297741	0.0321546	1	1	1	1	1	1	1	1	1	1	0.0374167	0.0380618	1
45	Zeb2	222	Trav13-1	14	53532391	1	1	1	1	1	1	1	1	1	1	1	1	1	1	1	0.0297741	0.0321546	1	1	1	1	1	1	1	1	1	1	0.0400502	0.0407177	1
59	Cox4i2, Bcl2l1	322	Tmem56	3	121309813	1	1	1	1	1	1	1	1	1	1	1	1	1	1	1	0.0298302	0.0321546	1	1	1	1	1	1	1	1	1	1	0.0294018	0.0294018	1
15	Ntn1	75	Them5	3	94379694	1	1	1	1	1	1	1	1	1	1	1	1	1	1	1	0.0298302	0.0321546	1	0.887057	0.960978	1	0.0524033	0.0593905	1	1	1	1	1	1	1
71	Aagab	10	Eras	20	7876037	1	1	1	1	1	1	1	1	1	1	1	1	1	1	1	0.0300463	0.0323575	1	1	1	1	1	1	1	1	1	1	0.0471088	0.0478566	1
12	Ahi1, Myb	395	Sf1	19	6396440	1	1	1	1	1	1	1	1	1	1	1	1	1	1	1	0.0312727	0.0336479	1	1	1	1	1	1	1	1	1	1	0.0664662	0.0683653	1
27	Runx1	727	Kcnh5	12	75294093	1	1	1	1	1	1	1	1	1	1	1	1	1	1	1	0.033654	0.0361469	1	1	1	1	1	1	1	1	1	1	0.0743486	0.0743486	1
97	Nr3c1	247	Ikzf2	1	69737796	1	1	1	1	1	1	1	1	1	1	1	1	1	1	1	0.033654	0.0361469	1	0.153855	0.161181	1	0.140334	0.153091	1	1	1	1	1	1	1
17	Ccnd2	1	Gfi1, Evi5	5	107734053	1	1	1	1	1	1	1	1	1	1	1	1	1	1	1	0.035699	0.0321546	1	1	1	1	1	1	1	1	1	1	0.00650683	0.00568884	1
3	Ccnd3	8	Ikzf1	11	11708051	1	1	1	1	1	1	1	1	1	1	1	1	1	1	1	0.0358084	1	0.197805	1	1	1	1	1	1	1	1	1	0.0314307	1	0.471159
28	Ccnd1	657	Epha6	16	59835464	1	1	1	1	1	1	1	1	1	1	1	1	1	1	1	0.0364291	0.0399831	1	0.117027	0.12412	1	0.0717449	0.0797165	1	1	1	1	1	1	1
25	Wdr11	15	Ntn1	11	68428330	1	1	1	1	1	1	1	1	1	1	1	1	1	1	1	0.0374235	0.0410306	1	1	1	1	1	1	1	1	1	1	0.0976357	0.0976357	1
69	Fut1	1	Gfi1, Evi5	5	107734053	0.875171	0.875171	1	1	1	1	1	1	1	1	1	1	1	1	1	0.0397281	0.0435117	1	0.407161	0.432295	1	0.164751	0.183761	1	1	1	1	1	1	1
63	Tead3, Ppard	60	2210404J11Rik	17	15010140	0.257477	0.23407	1	1	1	1	1	1	1	1	1	1	0.97663	0.97663	1	0.0400708	0.0438421	1	1	1	1	1	1	1	1	1	1	0.180752	0.183391	1
52	NA	700	SNORA17	3	70246337	1	1	1	1	1	1	1	1	1	1	1	1	1	1	1	0.0414687	0.045282	1	1	1	1	1	1	1	1	1	1	0.187772	0.190436	1
79	Cbfa2t3	492	Ctnnd2	15	30953497	1	1	1	1	1	1	1	1	1	1	1	1	1	1	1	0.0414687	0.045282	1	0.52685	0.569858	1	0.168274	0.187256	1	1	1	1	1	1	1
65	Zdhhc12	322	Tmem56	3	121309813	0.875171	0.875171	1	1	1	1	1	1	1	1	1	1	1	1	1	0.0423097	0.0461561	1	1	1	1	1	1	1	1	1	1	0.0503004	0.0518247	1
13	Lfng1	841	Gm11570	11	99986982	1	1	1	1	1	1	1	1	1	1	1	1	1	1	1	0.0446111	0.0480427	1	1	1	1	1	1	1	1	1	1	0.174129	0.177128	1
55	Nat10	106	SNORA40	18	55059738	1	1	1	1	1	1	1	1	1	1	1	1	1	1	1	0.0446111	0.0480427	1	1	1	1	1	1	1	1	1	1	0.18618	0.188878	1
1	Gfi1, Evi5	5	Notch1	2	26479854	1	1	1	1	1	1	1	1	1	1	1	1	1	1	1	0.0460042	1	0.259999	1	1	1	1	1	1	1	1	1	0.168637	1	1
97	Nr3c1	230	Rpl17-ps1	1	61032439	1	1	1	1	1	1	1	1	1	1	1	1	1	1	1	0.0504299	0.0542257	1	0.297215	0.316705	1	0.140334	0.153091	1	1	1	1	1	1	1
59	Cox4i2, Bcl2l1	32	Zmiz1	14	25446913	1	1	1	1	1	1	1	1	1	1	1	1	1	1	1	0.0506557	0.0542652	1	1	1	1	1	1	1	1	1	1	0.258281	0.261119	1
67	Exoc6	289	Gm10800	2	98663329	1	1	1	1	1	1	1	1	1	1	1	1	1	1	1	0.053965	0.057269	1	1	1	1	1	1	1	1	1	1	0.279076	0.286459	1
8	Ikzf1	337	Ccdc109b	3	129952713	1	1	1	1	1	1	1	1	1	1	1	1	1	1	1	0.053965	0.057269	1	1	1	1	1	1	1	1	1	1	0.481236	0.493942	1
11	Jdpd2	598	Otx2	14	48714074	1	1	1	1	1	1	1	1	1	1	1	1	1	1	1	0.053965	0.057269	1	0.212295	0.225032	1	0.025423	0.0287391	1	1	1	1	1	1	1
89	Fam65b	4	Rasgrp1	2	117403270	1	1	1	1	1	1	1	1	1	1	1	1	1	1	1	0.0551871	0.0584983	1	1	1	1	1	1	1	1	1	1	0.187772	0.190436	1
58	Cdx2	941	Farp1	14	121135401	1	1	1	1	1	1	1	1	1	1	1	1	1	1	1	0.0551871	0.0584983	1	1	1	1	0.0374905	0.0418163	1	1	1	1	1	1	1
13	Lfng1	8	Ikzf1	11	11708051	1	1	1	1	1	1	1	1	1	1	1	1	1	1	1	0.0552096	0.0542652	1	1	1	1	1	1	1	1	1	1	0.277472	0.247876	1
81	Zfp217, Gm14270	11	Jdpd2	12	85589454	1	1	1	1	1	1	1	1	1	1	1	1	1	1	1	0.0565568	0.0610363	1	1	1	1	1	1	1	1	1	1	0.0485093	0.0492672	1
4	Rasgrp1	5	Notch1	2	26479854	1	1	1	1	1	1	1	1	1	1	1	1	1	1	1	0.0565568	0.0464636	1	1	1	1	1	1	1	1	1	1	0.113583	0.086619	1
35	Mir142, Bzrap, Supt4h1	270	7SK, Mrpl39	16	84696369	1	1	1	1	1	1	1	1	1	1	1	1	1	1	1	0.0567505	0.0612015	1	1	1	1	1	1	1	1	1	1	0.610304	0.622183	1
4	Rasgrp1	11	Jdpd2	12	85589454	1	1	1	1	1	1	1	1	1	1	1	1	1	1	1	0.0598557	0.0530896	1	1	1	1	1	1	1	1	1	1	0.752325	0.583715	1
41	Mecom	634	C330018D20Rik	18	56986525	1	1	1	1	1	1	1	1	1	1	1	1	1	1	1	0.0637601	0.0693314	1	1	1	1	1	1	1	1	1	1	0.102604	0.10361	1
1	Gfi1, Evi5	816	Slc12a3	8	94357468	1	1	1	1	1	1	1	1	1	1	1	1	1	1	1	0.0674635	1	0.410165	0.158759	1	1	0.153862	1	0.743629	1	1	1	1	1	1
9	Mir106a	293	Pik3r1	13	101720015	1	1	1	1	1	1	1	1	1	1	1	1	1	1	1	0.0674635	0.0736823	1	1	1	1	1	1	1	1	1	1	1	1	1
59	Cox4i2, Bcl2l1	47	Syk, Auh	13	52836107	1	1	1	1	1	1	1	1	1	1	1	1	1	1	1	0.0688006	0.075353	1	1	1	1	1	1	1	1	1	1	0.0427136	0.0434138	1
97	Nr3c1	374	Ppp2r5a, Ints7	1	191505444	1	1	1	1	1	1	1	1	1	1	1	1	1	1	1	0.0699133	0.0765089	1	0.153855	0.161181	1	0.269914	0.304741	1	1	1	1	1	1	1
54	Ccr7	1029	NA	1	143196567	1	1	1	1	1	1	1	1	1	1	1	1	1	1	1	0.0730314	0.0797936	1	1	1	1	1	1	1	1	1	1	0.0916259	0.0916259	1
77	Cacna2d2	661	4933412A08Rik	19	60231140	1	1	1	1	1	1	1	1	1	1	1	1	1	1	1	0.0730314	0.0797936	1	0.0952273	0.101371	1	0.043089	0.0475465	1	1	1	1	1	1	1
52	NA	322	Tmem56	3	121309813	1	1	1	1	1	1	1	1	1	1	1	1	1	1	1	0.073401	0.080135	1	1	1	1	1	1	1	1	1	1	0.0841156	0.0841156	1
37	Map3k8	10	Eras	20	7876037	1	1	1	1	1	1	1	1	1	1	1	1	1	1	1	0.0774708	0.0845136	1	1	1	1	0.198413	0.219299	1	1	1	1	1	1	1
94	H2-D1	261	Samsn1	16	76013262	1	1	1	1	1	1	1	1	1	1	1	1	1	1	1	0.0802248	0.0866715	1	1	1	1	1	1	1	1	1	1	0.327077	0.33162	1
81	Zfp217, Gm14270	1029	NA	1	143196567	1	1	1	1	1	1	1	1	1	1	1	1	1	1	1	0.0830195	0.0895737	1	1	1	1	1	1	1	1	1	1	0.0873074	0.086619	1
76	Zpbp2, Gsdma	941	Farp1	14	121135401	1	1	1	1	1	1	1	1	1	1	1	1	1	1	1	0.0830195	0.0895737	1	1	1	1	0.0699647	0.0784453	1	1	1	1	1	1	1
36	Il6st	364	Acap3	4	155792658	1	1	1	1	1	1	1	1	1	1	1	1	1	1	1	0.0857385	0.0924484	1	1	1	1	1	1	1	1	1	1	0.174896	0.177487	1
19	Pik3cd	4	Rasgrp1	2	117403270	1	1	1	1	1	1	1	1	1	1	1	1	1	1	1	0.0910986	0.0973276	1	0.0564877	0.0564877	1	0.0128518	0.015356	1	1	1	1	1	1	1
48	Uaca, Tle3	777	Psip1	4	83484112	1	1	1	1	1	1	1	1	1	1	1	1	1	1	1	0.092779	0.0990691	1	0.229172	0.246468	1	0.164751	0.183761	1	1	1	1	1	1	1
83	Celf2	425	Gm14513	20	11776933	1	1	1	1	1	1	1	1	1	1	1	1	1	1	1	0.0949628	0.101347	1	1	1	1	1	1	1	1	1	1	0.221174	0.227033	1
64	Ptprk	102	Obfc1	19	47497839	1	1	1	1	1	1	1	1	1	1	1	1	1	1	1	0.0959473	0.102344	1	1	1	1	1	1	1	1	1	1	0.610666	0.622524	1
64	Ptprk	331	Bcl7c	7	127787444	1	1	1	1	1	1	1	1	1	1	1	1	1	1	1	0.0973415	0.103725	1	1	1	1	1	1	1	1	1	1	0.103538	0.104543	1
64	Ptprk	277	Ssbp2	13	91505178	1	1	1	1	1	1	1	1	1	1	1	1	1	1	1	0.0973415	0.103725	1	1	1	1	1	1	1	1	1	1	0.766919	0.788624	1
28	Ccnd1	27	Runx1	16	92794852	1	1	1	1	1	1	1	1	1	1	1	1	1	1	1	0.0998241	0.106317	1	1	1	1	1	1	1	1	1	1	0.157052	0.160676	1
17	Ccnd2	700	SNORA17	3	70246337	1	1	1	1	1	1	1	1	1	1	1	1	1	1	1	0.101438	0.1088	1	1	1	1	1	1	1	1	1	1	0.258862	0.263082	1
7	Pim1	6	Rras2	7	114164367	1	1	1	1	1	1	1	1	1	1	1	1	1	1	1	0.101438	0.0860527	1	1	1	1	0.149453	0.162738	1	1	1	1	1	1	1
46	Fbxw4, Dpcd	51	Dhx40	11	86882775	1	1	1	1	1	1	1	1	1	1	1	1	1	1	1	0.101714	0.109038	1	1	1	1	1	1	1	1	1	1	0.245775	0.248649	1
99	Ccdc162	106	SNORA40	18	55059738	1	1	1	1	1	1	1	1	1	1	1	1	1	1	1	0.104057	0.11227	1	1	1	1	1	1	1	1	1	1	0.301756	0.307731	1
60	2210404J11Rik	1	Gfi1, Evi5	5	107734053	1	1	1	1	1	1	1	1	1	1	1	1	1	1	1	0.104057	1	0.565632	1	1	1	1	1	1	1	1	1	0.444131	1	1
7	Pim1	185	Ttf1	2	29101903	1	1	1	1	1	1	1	1	1	1	1	1	1	1	1	0.108114	0.116627	1	1	1	1	1	1	1	1	1	1	0.0876262	0.086619	1
5	Notch1	14	Cebpb	2	167800600	1	1	1	1	1	1	1	1	1	1	1	1	1	1	1	0.110344	0.0927537	1	1	1	1	1	1	1	1	1	1	1	1	1
78	Med13l	1014	Pax7	4	139762082	1	1	1	1	1	1	1	1	1	1	1	1	1	1	1	0.118038	0.127189	1	1	1	1	0.953386	1	1	1	1	1	1	1	1
89	Fam65b	648	NA	15	58728862	1	1	1	1	1	1	1	1	1	1	1	1	1	1	1	0.12011	0.129278	1	1	1	1	1	1	1	1	1	1	0.0974838	0.0974838	1
23	Fgfr3, Tacc3	1029	NA	1	143196567	1	1	1	1	1	1	1	1	1	1	1	1	1	1	1	0.12011	0.129278	1	1	1	1	1	1	1	1	1	1	0.432993	0.4376	1
8	Ikzf1	803	Aktip	8	91253257	1	1	1	1	1	1	1	1	1	1	1	1	1	1	1	0.122258	0.131451	1	1	1	1	1	1	1	1	1	1	0.308747	0.314772	1
21	Dusp22, Irf4, Exoc2	230	Rpl17-ps1	1	61032439	1	1	1	1	1	1	1	1	1	1	1	1	1	1	1	0.122258	0.131451	1	0.246842	0.264385	1	0.0885344	0.0976148	1	1	1	1	1	1	1
42	Fli1	373	Ptpn14	1	189817073	1	1	1	1	1	1	1	1	1	1	1	1	1	1	1	0.130226	0.139872	1	1	1	1	1	1	1	1	1	1	0.144451	0.147863	1
19	Pik3cd	11	Jdpd2	12	85589454	1	1	1	1	1	1	1	1	1	1	1	1	1	1	1	0.130226	0.139872	1	1	1	1	0.401564	0.433507	1	1	1	1	1	1	1
50	Elf1, Sugt1	1	Gfi1, Evi5	5	107734053	1	1	1	1	1	1	1	1	1	1	1	1	1	1	1	0.132063	0.121842	1	1	1	1	1	1	1	1	1	1	0.55659	0.506094	1
49	Ptp4a3	3	Ccnd3	17	47534408	1	1	1	1	1	1	1	1	1	1	1	1	1	1	1	0.132063	1	0.784991	1	1	1	1	1	1	1	1	1	0.766919	1	1
4	Rasgrp1	185	Ttf1	2	29101903	1	1	1	1	1	1	1	1	1	1	1	1	1	1	1	0.132192	0.142806	1	1	1	1	1	1	1	1	1	1	0.249234	0.252099	1
38	Zfp438	299	Dennd2d	3	106468927	1	1	1	1	1	1	1	1	1	1	1	1	1	1	1	0.136762	0.147663	1	0.00137686	0.00137686	1	0.0154807	0.017925	1	1	1	1	1	1	1
1	Gfi1, Evi5	472	Rel	11	23794549	1	1	1	1	1	1	1	1	1	1	1	1	1	1	1	0.137941	1	0.798638	1	1	1	1	1	1	1	1	1	0.807217	1	1
56	Hivep3	871	Phlpp1	1	106101205	1	1	1	1	1	1	1	1	1	1	1	1	1	1	1	0.138098	0.149768	1	1	1	1	1	1	1	1	1	1	0.0185146	0.0189451	1
99	Ccdc162	26	Efna3	3	89390630	1	1	1	1	1	1	1	1	1	1	1	1	1	1	1	0.138098	0.149768	1	1	1	1	1	1	1	1	1	1	0.245775	0.248649	1
99	Ccdc162	55	Nat10	2	103695350	1	1	1	1	1	1	1	1	1	1	1	1	1	1	1	0.138098	0.149768	1	1	1	1	1	1	1	1	1	1	0.301756	0.307731	1
5	Notch1	1076	1700016C15Rik	1	177676418	1	1	1	1	1	1	1	1	1	1	1	1	1	1	1	0.138098	0.149768	1	1	1	1	1	1	1	1	1	1	0.318105	0.322649	1
81	Zfp217, Gm14270	298	Ccdc59	10	105844700	1	1	1	1	1	1	1	1	1	1	1	1	1	1	1	0.140022	0.152506	1	1	1	1	1	1	1	1	1	1	0.238217	0.244063	1
31	Irs4	247	Ikzf2	1	69737796	1	1	1	1	1	1	1	1	1	1	1	1	1	1	1	0.140022	0.152506	1	0.195635	0.208394	1	0.164751	0.183761	1	1	1	1	1	1	1
83	Celf2	113	NA	5	75801445	1	1	1	1	1	1	1	1	1	1	1	1	1	1	1	0.140022	0.152506	1	0.399124	0.424385	1	0.394847	0.433507	1	1	1	1	1	1	1
74	2310044G17Rik	1	Gfi1, Evi5	5	107734053	1	1	1	1	1	1	1	1	1	1	1	1	1	1	1	0.140022	1	0.784991	1	1	1	0.629633	1	1	1	1	1	1	1	1
97	Nr3c1	561	NA	15	42100316	1	1	1	1	1	1	1	1	1	1	1	1	1	1	1	0.140037	0.152506	1	0.580886	0.62557	1	0.286716	0.323125	1	1	1	1	1	1	1
4	Rasgrp1	337	Ccdc109b	3	129952713	1	1	1	1	1	1	1	1	1	1	1	1	1	1	1	0.141206	0.153311	1	1	1	1	1	1	1	1	1	1	0.766919	0.788624	1
41	Mecom	1	Gfi1, Evi5	5	107734053	1	1	1	1	1	1	1	1	1	1	1	1	1	1	1	0.147545	1	0.821072	1	1	1	1	1	1	1	1	1	0.102128	1	1
3	Ccnd3	243	Arid5b	10	68243992	1	1	1	1	1	1	1	1	1	1	1	1	1	1	1	0.147545	1	0.784991	1	1	1	1	1	1	1	1	1	1	1	1
71	Aagab	298	Ccdc59	10	105844700	1	1	1	1	1	1	1	1	1	1	1	1	1	1	1	0.147919	0.161818	1	1	1	1	1	1	1	1	1	1	0.311206	0.317249	1
93	NA	1	Gfi1, Evi5	5	107734053	1	1	1	1	1	1	1	1	1	1	1	1	1	1	1	0.156491	0.171097	1	1	1	1	1	1	1	1	1	1	0.233841	0.239799	1
96	NA	1056	Ralgps2	1	156927999	1	1	1	1	1	1	1	1	1	1	1	1	1	1	1	0.163444	0.1801	1	1	1	1	1	1	1	1	1	1	0.0234638	0.0234638	1
19	Pik3cd	75	Them5	3	94379694	1	1	1	1	1	1	1	1	1	1	1	1	1	1	1	0.163444	0.1801	1	1	1	1	1	1	1	1	1	1	0.0876262	0.086619	1
4	Rasgrp1	59	Cox4i2, Bcl2l1	2	152772016	1	1	1	1	1	1	1	1	1	1	1	1	1	1	1	0.163444	0.142051	1	1	1	1	1	1	1	1	1	1	0.0891617	0.0715139	1
95	Gm13445	1106	Hemgn	4	46528799	1	1	1	1	1	1	1	1	1	1	1	1	1	1	1	0.163444	0.1801	1	1	1	1	1	1	1	1	1	1	0.149781	0.153292	1
47	Syk, Auh	1012	Sptlc3	2	139632850	1	1	1	1	1	1	1	1	1	1	1	1	1	1	1	0.163444	0.1801	1	1	1	1	1	1	1	1	1	1	0.227654	0.233605	1
31	Irs4	271	Ppm1e	11	87241396	1	1	1	1	1	1	1	1	1	1	1	1	1	1	1	0.163444	0.1801	1	0.167085	0.178224	1	0.129916	0.14259	1	1	1	1	1	1	1
81	Zfp217, Gm14270	538	NA	15	36724751	1	1	1	1	1	1	1	1	1	1	1	1	1	1	1	0.163444	0.1801	1	0.858509	0.923935	1	0.997457	1	1	1	1	1	1	1	1
97	Nr3c1	31	Irs4	20	141838485	1	1	1	1	1	1	1	1	1	1	1	1	1	1	1	0.163444	0.1801	1	0.964809	1	1	0.388005	0.428848	1	1	1	1	1	1	1
1	Gfi1, Evi5	497	Hacl1	14	31575153	1	1	1	1	1	1	1	1	1	1	1	1	1	1	1	0.163444	1	1	1	1	1	1	1	1	1	1	1	1	1	1
61	Commd1	298	Ccdc59	10	105844700	1	1	1	1	1	1	1	1	1	1	1	1	1	1	1	0.165806	0.182081	1	1	1	1	1	1	1	1	1	1	0.0234638	0.0234638	1
17	Ccnd2	966	Gm16237	8	125332100	1	1	1	1	1	1	1	1	1	1	1	1	1	1	1	0.165806	0.182081	1	1	1	1	1	1	1	1	1	1	0.386362	0.392447	1
68	Cd3g	247	Ikzf2	1	69737796	1	1	1	1	1	1	1	1	1	1	1	1	1	1	1	0.165806	0.182081	1	0.326521	0.346015	1	0.304705	0.341088	1	1	1	1	1	1	1
53	Rpap3	48	Uaca, Tle3	9	61144987	1	1	1	1	1	1	1	1	1	1	1	1	1	1	1	0.165806	0.182081	1	0.399124	0.424385	1	0.538715	0.599183	1	1	1	1	1	1	1
32	Zmiz1	623	Abhd4	14	54182772	1	1	1	1	1	1	1	1	1	1	1	1	1	1	1	0.165806	0.182081	1	1	1	1	1	1	1	1	1	1	1	1	1
87	Trim28	715	Mctp2	7	72277766	1	1	1	1	1	1	1	1	1	1	1	1	1	1	1	0.165806	0.182081	1	1	1	1	1	1	1	1	1	1	1	1	1
10	Eras	289	Gm10800	2	98663329	1	1	1	1	1	1	1	1	1	1	1	1	1	1	1	0.165999	0.153311	1	1	1	1	1	1	1	1	1	1	0.39405	0.400113	1
21	Dusp22, Irf4, Exoc2	103	Gm15518	16	49810596	1	1	1	1	1	1	1	1	1	1	1	1	1	1	1	0.165999	1	0.821072	1	1	1	1	1	1	1	1	1	1	1	1
100	Supt3h	182	Ccnf	17	24255813	0.669665	0.669665	1	1	1	1	1	1	1	1	1	1	1	1	1	0.167005	0.185224	1	1	1	1	1	1	1	1	1	1	0.221174	0.227033	1
94	H2-D1	372	Lbr	1	181853428	1	1	1	1	1	1	1	1	1	1	1	1	1	1	1	0.167005	0.185224	1	1	1	1	0.664873	0.740032	1	1	1	1	1	1	1
8	Ikzf1	328	Rabep2, Gm10155	7	126334057	1	1	1	1	1	1	1	1	1	1	1	1	1	1	1	0.17187	0.190507	1	1	1	1	1	1	1	1	1	1	0.490188	0.501292	1
26	Efna3	13	Lfng1	5	140593644	1	1	1	1	1	1	1	1	1	1	1	1	1	1	1	0.172598	0.191202	1	1	1	1	1	1	1	1	1	1	0.442935	0.449174	1
32	Zmiz1	65	Zdhhc12	2	30104451	1	1	1	1	1	1	1	1	1	1	1	1	1	1	1	0.177034	0.196002	1	1	1	1	1	1	1	1	1	1	0.253743	0.256626	1
17	Ccnd2	93	NA	8	34615858	1	1	1	1	1	1	1	1	1	1	1	1	1	1	1	0.183951	0.203202	1	1	1	1	1	1	1	1	1	1	0.238217	0.244063	1
55	Nat10	13	Lfng1	5	140593644	1	1	1	1	1	1	1	1	1	1	1	1	1	1	1	0.183951	0.203202	1	1	1	1	1	1	1	1	1	1	0.30083	0.307731	1
63	Tead3, Ppard	11	Jdpd2	12	85589454	1	1	1	1	1	1	1	1	1	1	1	1	1	1	1	0.183951	0.203202	1	1	1	1	1	1	1	1	1	1	0.766919	0.788624	1
88	Atg4d	621	Gm5507	18	53866070	1	1	1	1	1	1	1	1	1	1	1	1	1	1	1	0.183951	0.203202	1	0.432048	0.457463	1	0.312379	0.348597	1	1	1	1	1	1	1
46	Fbxw4, Dpcd	25	Wdr11	7	129783428	1	1	1	1	1	1	1	1	1	1	1	1	1	1	1	0.200066	0.219613	1	1	1	1	1	1	1	1	1	1	0.369288	0.373904	1
48	Uaca, Tle3	6	Rras2	7	114164367	1	1	1	1	1	1	1	1	1	1	1	1	1	1	1	0.2013	0.220519	1	1	1	1	1	1	1	1	1	1	0.86241	0.895304	1
97	Nr3c1	271	Ppm1e	11	87241396	1	1	1	1	1	1	1	1	1	1	1	1	1	1	1	0.202256	0.220519	1	0.661678	0.70579	1	0.552683	0.614092	1	1	1	1	1	1	1
69	Fut1	1069	Mid1	20	169982016	1	1	1	1	1	1	1	1	1	1	1	1	1	1	1	0.202332	0.220519	1	1	1	1	1	1	1	1	1	1	0.351907	0.357819	1
76	Zpbp2, Gsdma	816	Slc12a3	8	94357468	1	1	1	1	1	1	1	1	1	1	1	1	1	1	1	0.204543	0.222822	1	1	1	1	1	1	1	1	1	1	0.464835	0.474419	1
86	Clec16a	1056	Ralgps2	1	156927999	1	1	1	1	1	1	1	1	1	1	1	1	1	1	1	0.204632	0.222822	1	1	1	1	1	1	1	1	1	1	0.0214189	0.0218949	1
92	Adamts10	10	Eras	20	7876037	1	1	1	1	1	1	1	1	1	1	1	1	1	1	1	0.211658	0.230063	1	1	1	1	1	1	1	1	1	1	0.0281083	0.0281083	1
89	Fam65b	52	NA	16	93149460	1	1	1	1	1	1	1	1	1	1	1	1	1	1	1	0.211658	0.230063	1	1	1	1	1	1	1	1	1	1	0.0862568	0.085852	1
50	Elf1, Sugt1	808	Yaf2	15	93346735	1	1	1	1	1	1	1	1	1	1	1	1	1	1	1	0.211658	0.230063	1	1	1	1	1	1	1	1	1	1	0.249234	0.252099	1
81	Zfp217, Gm14270	1079	NA	2	178703312	1	1	1	1	1	1	1	1	1	1	1	1	1	1	1	0.211658	0.230063	1	1	1	1	1	1	1	1	1	1	1	1	1
76	Zpbp2, Gsdma	536	Sorcs2	5	36375729	1	1	1	1	1	1	1	1	1	1	1	1	1	1	1	0.216624	0.235359	1	1	1	1	0.401564	0.433507	1	1	1	1	1	1	1
13	Lfng1	904	Cd300a	11	114874601	1	1	1	1	1	1	1	1	1	1	1	1	1	1	1	0.218368	0.237725	1	1	1	1	1	1	1	1	1	1	0.642114	0.652715	1
1	Gfi1, Evi5	1074	NA	2	173459214	1	1	1	1	1	1	1	1	1	1	1	1	1	1	1	0.218368	1	1	1	1	1	1	1	1	1	1	1	1	1	1
46	Fbxw4, Dpcd	32	Zmiz1	14	25446913	1	1	1	1	1	1	1	1	1	1	1	1	1	1	1	0.223951	0.243005	1	1	1	1	1	1	1	1	1	1	0.536726	0.545772	1
99	Ccdc162	772	Sipa1l1	12	82154450	1	1	1	1	1	1	1	1	1	1	1	1	1	1	1	0.224039	0.243005	1	1	1	1	1	1	1	1	1	1	0.374987	0.380962	1
72	Chsy1	825	Gm7982	5	95750876	1	1	1	1	1	1	1	1	1	1	1	1	1	1	1	0.231162	0.250628	1	1	1	1	1	1	1	1	1	1	1	1	1
32	Zmiz1	8	Ikzf1	11	11708051	1	1	1	1	1	1	1	1	1	1	1	1	1	1	1	0.231847	0.251269	1	1	1	1	1	1	1	1	1	1	0.0182413	0.0186756	1
68	Cd3g	230	Rpl17-ps1	1	61032439	1	1	1	1	1	1	1	1	1	1	1	1	1	1	1	0.240556	0.260603	1	0.580886	0.62557	1	0.304705	0.341088	1	1	1	1	1	1	1
94	H2-D1	241	NA	10	67778108	1	1	1	1	1	1	1	1	1	1	1	1	1	1	1	0.245654	0.265707	1	0.229172	0.246468	1	0.401564	0.433507	1	1	1	1	1	1	1
10	Eras	563	Hpse2	19	42960791	1	1	1	1	1	1	1	1	1	1	1	1	1	1	1	0.245654	0.265707	1	0.354453	0.379771	1	0.0717449	0.0797165	1	1	1	1	1	1	1
74	2310044G17Rik	689	Ube2k	5	65498423	1	1	1	1	1	1	1	1	1	1	1	1	1	1	1	0.245654	0.265707	1	1	1	1	1	1	1	1	1	1	1	1	1
43	Cd86, Iqcb1, Ildr1	897	U6	12	113243158	1	1	1	1	1	1	1	1	1	1	1	1	1	1	1	0.245654	0.265707	1	1	1	1	1	1	1	1	1	1	1	1	1
27	Runx1	3	Ccnd3	17	47534408	1	1	1	1	1	1	1	1	1	1	1	1	1	1	1	0.246728	0.268019	1	1	1	1	1	1	1	1	1	1	0.0992209	0.0992209	1
7	Pim1	5	Notch1	2	26479854	1	1	1	1	1	1	1	1	1	1	1	1	1	1	1	0.246728	0.219076	1	1	1	1	1	1	1	1	1	1	0.220432	0.177128	1
80	Lrmp	621	Gm5507	18	53866070	1	1	1	1	1	1	1	1	1	1	1	1	1	1	1	0.248839	0.270204	1	0.251619	0.268972	1	0.455095	0.499136	1	1	1	1	1	1	1
6	Rras2	9	Mir106a	20	52755360	1	1	1	1	1	1	1	1	1	1	1	1	1	1	1	0.249595	0.220519	1	0.153855	0.161181	1	0.187817	0.208306	1	1	1	1	1	1	1
56	Hivep3	816	Slc12a3	8	94357468	1	1	1	1	1	1	1	1	1	1	1	1	1	1	1	0.256049	0.277387	1	1	1	1	1	1	1	1	1	1	0.247362	0.250239	1
48	Uaca, Tle3	121	Sema4a	3	88452361	1	1	1	1	1	1	1	1	1	1	1	1	1	1	1	0.256049	0.277387	1	0.093812	0.101371	1	0.0198691	0.0227075	1	1	1	1	1	1	1
90	2610307P16Rik	116	Sh3bp1	15	78851044	1	1	1	1	1	1	1	1	1	1	1	1	1	1	1	0.256049	0.277387	1	0.0952273	0.101371	1	0.0699647	0.0784453	1	1	1	1	1	1	1
56	Hivep3	91	Ahcyl2	6	29880548	1	1	1	1	1	1	1	1	1	1	1	1	1	1	1	0.256049	0.277387	1	1	1	1	0.2982	0.335475	1	1	1	1	1	1	1
80	Lrmp	91	Ahcyl2	6	29880548	1	1	1	1	1	1	1	1	1	1	1	1	1	1	1	0.256049	0.277387	1	1	1	1	0.713745	0.7898	1	1	1	1	1	1	1
9	Mir106a	10	Eras	20	7876037	1	1	1	1	1	1	1	1	1	1	1	1	1	1	1	0.256463	0.237954	1	1	1	1	1	1	1	1	1	1	0.0294018	0.0294018	1
65	Zdhhc12	931	Gm14089	2	118974571	1	1	1	1	1	1	1	1	1	1	1	1	1	1	1	0.261873	0.286026	1	1	1	1	1	1	1	1	1	1	0.269501	0.273848	1
93	NA	864	Nln	13	104230113	1	1	1	1	1	1	1	1	1	1	1	1	1	1	1	0.261873	0.286026	1	1	1	1	1	1	1	1	1	1	0.472974	0.48266	1
1	Gfi1, Evi5	371	Slamf6	1	171908631	1	1	1	1	1	1	1	1	1	1	1	1	1	1	1	0.261873	1	1	1	1	1	1	1	1	1	1	1	1	1	1
21	Dusp22, Irf4, Exoc2	247	Ikzf2	1	69737796	1	1	1	1	1	1	1	1	1	1	1	1	1	1	1	0.262014	0.286064	1	0.093812	0.101371	1	0.0885344	0.0976148	1	1	1	1	1	1	1
8	Ikzf1	14	Cebpb	2	167800600	1	1	1	1	1	1	1	1	1	1	1	1	1	1	1	0.263224	0.287154	1	1	1	1	1	1	1	1	1	1	0.859402	0.773637	1
20	Mycn	657	Epha6	16	59835464	1	1	1	1	1	1	1	1	1	1	1	1	1	1	1	0.263224	0.287154	1	0.020063	0.020063	1	0.59907	0.668193	1	1	1	1	1	1	1
6	Rras2	255	Chd2, U6	7	73605192	1	1	1	1	1	1	1	1	1	1	1	1	1	1	1	0.263476	1	1	1	1	1	1	1	1	1	1	1	1	1	1
25	Wdr11	1012	Sptlc3	2	139632850	1	1	1	1	1	1	1	1	1	1	1	1	1	1	1	0.266308	0.292709	1	1	1	1	1	1	1	1	1	1	0.509326	0.518615	1
1	Gfi1, Evi5	48	Uaca, Tle3	9	61144987	1	1	1	1	1	1	1	1	1	1	1	1	1	1	1	0.266308	1	1	1	1	1	1	1	1	1	1	1	1	1	1
35	Mir142, Bzrap, Supt4h1	649	Fam183b	11	58794024	1	1	1	1	1	1	1	1	1	1	1	1	1	1	1	0.268841	0.295598	1	1	1	1	1	1	1	1	1	1	1	1	1
19	Pik3cd	648	NA	15	58728862	1	1	1	1	1	1	1	1	1	1	1	1	1	1	1	0.269174	0.295837	1	1	1	1	1	1	1	1	1	1	0.301756	0.307731	1
10	Eras	657	Epha6	16	59835464	1	1	1	1	1	1	1	1	1	1	1	1	1	1	1	0.27449	0.301553	1	0.594609	0.639065	1	0.194974	0.215865	1	1	1	1	1	1	1
65	Zdhhc12	8	Ikzf1	11	11708051	1	1	1	1	1	1	1	1	1	1	1	1	1	1	1	0.27818	0.304851	1	1	1	1	1	1	1	1	1	1	0.881989	0.914394	1
76	Zpbp2, Gsdma	506	Rnf168	16	32176030	1	1	1	1	1	1	1	1	1	1	1	1	1	1	1	0.27818	0.304851	1	1	1	1	1	1	1	1	1	1	1	1	1
54	Ccr7	661	4933412A08Rik	19	60231140	1	1	1	1	1	1	1	1	1	1	1	1	1	1	1	0.279233	0.304851	1	0.0952273	0.101371	1	0.043089	0.0475465	1	1	1	1	1	1	1
73	Btbd2	825	Gm7982	5	95750876	1	1	1	1	1	1	1	1	1	1	1	1	1	1	1	0.279233	0.304851	1	1	1	1	0.968484	1	1	1	1	1	1	1	1
47	Syk, Auh	727	Kcnh5	12	75294093	1	1	1	1	1	1	1	1	1	1	1	1	1	1	1	0.280704	0.306222	1	1	1	1	1	1	1	1	1	1	0.318105	0.322649	1
99	Ccdc162	13	Lfng1	5	140593644	1	1	1	1	1	1	1	1	1	1	1	1	1	1	1	0.280704	0.306222	1	1	1	1	1	1	1	1	1	1	0.400447	0.405935	1
5	Notch1	574	NA	13	44511112	1	1	1	1	1	1	1	1	1	1	1	1	1	1	1	0.281515	1	1	1	1	1	1	1	1	1	1	1	0.768564	1	1
88	Atg4d	894	Gm11677	11	111802091	1	1	1	1	1	1	1	1	1	1	1	1	1	1	1	0.290413	0.316576	1	0.432048	0.457463	1	0.312379	0.348597	1	1	1	1	1	1	1
25	Wdr11	222	Trav13-1	14	53532391	1	1	1	1	1	1	1	1	1	1	1	1	1	1	1	0.290977	0.316957	1	1	1	1	1	1	1	1	1	1	0.432993	0.4376	1
15	Ntn1	852	NA	13	102097983	1	1	1	1	1	1	1	1	1	1	1	1	1	1	1	0.290977	0.316957	1	1	1	1	1	1	1	1	1	1	0.496836	0.506094	1
39	Bmi1	1001	Bank1	3	136249940	1	1	1	1	1	1	1	1	1	1	1	1	1	1	1	0.291212	0.316983	1	1	1	1	1	1	1	1	1	1	0.547606	0.555087	1
16	Mir18	120	Sp100	1	85684605	1	1	1	1	1	1	1	1	1	1	1	1	1	1	1	0.291212	0.316983	1	1	1	1	1	1	1	1	1	1	0.881479	0.914394	1
80	Lrmp	645	Nptn	9	58512737	1	1	1	1	1	1	1	1	1	1	1	1	1	1	1	0.295989	0.322067	1	0.661678	0.70579	1	0.464247	0.508696	1	1	1	1	1	1	1
48	Uaca, Tle3	561	NA	15	42100316	1	1	1	1	1	1	1	1	1	1	1	1	1	1	1	0.299668	0.325954	1	0.720523	0.773527	1	0.388005	0.428848	1	1	1	1	1	1	1
6	Rras2	185	Ttf1	2	29101903	1	1	1	1	1	1	1	1	1	1	1	1	1	1	1	0.303064	0.329078	1	1	1	1	1	1	1	1	1	1	0.120249	0.12323	1
52	NA	1127	Mcl1	3	95597639	1	1	1	1	1	1	1	1	1	1	1	1	1	1	1	0.303064	0.329078	1	1	1	1	1	1	1	1	1	1	0.19757	0.200314	1
46	Fbxw4, Dpcd	31	Irs4	20	141838485	1	1	1	1	1	1	1	1	1	1	1	1	1	1	1	0.303064	0.329078	1	1	1	1	1	1	1	1	1	1	0.245775	0.248649	1
41	Mecom	384	Frmd4a	2	4558750	1	1	1	1	1	1	1	1	1	1	1	1	1	1	1	0.303064	0.329078	1	1	1	1	1	1	1	1	1	1	0.77998	0.803742	1
37	Map3k8	825	Gm7982	5	95750876	1	1	1	1	1	1	1	1	1	1	1	1	1	1	1	0.303064	0.329078	1	1	1	1	1	1	1	1	1	1	1	1	1
29	Pou2f2	11	Jdpd2	12	85589454	1	1	1	1	1	1	1	1	1	1	1	1	1	1	1	0.309491	1	1	1	1	1	1	1	1	1	1	1	1	1	1
78	Med13l	18	Runx3	4	135082834	1	1	1	1	1	1	1	1	1	1	1	1	1	1	1	0.313239	0.34135	1	1	1	1	0.507347	0.560196	1	1	1	1	1	1	1
29	Pou2f2	76	Zpbp2, Gsdma	11	98484650	1	1	1	1	1	1	1	1	1	1	1	1	1	1	1	0.314662	0.304851	1	1	1	1	1	1	1	1	1	1	1	1	1
33	Cstad	882	Rbm6	9	107949968	1	1	1	1	1	1	1	1	1	1	1	1	1	1	1	0.321415	0.351378	1	1	1	1	1	1	1	1	1	1	0.0974838	0.0974838	1
5	Notch1	328	Rabep2, Gm10155	7	126334057	1	1	1	1	1	1	1	1	1	1	1	1	1	1	1	0.321415	0.277387	1	1	1	1	1	1	1	1	1	1	0.102604	0.10361	1
90	2610307P16Rik	896	Skiv2l2	13	113049374	1	1	1	1	1	1	1	1	1	1	1	1	1	1	1	0.324702	0.35595	1	1	1	1	1	1	1	1	1	1	0.233841	0.239799	1
1	Gfi1, Evi5	10	Eras	20	7876037	1	1	1	1	1	1	1	1	1	1	1	1	1	1	1	0.324702	1	1	0.809863	1	1	1	1	1	1	1	1	0.710256	1	1
75	Them5	4	Rasgrp1	2	117403270	1	1	1	1	1	1	1	1	1	1	1	1	1	1	1	0.324702	0.35595	1	0.0952273	0.101371	1	0.0374905	0.0418163	1	1	1	1	1	1	1
29	Pou2f2	500	NA	7	31854241	1	1	1	1	1	1	1	1	1	1	1	1	1	1	1	0.324702	0.35595	1	1	1	1	1	1	1	1	1	1	1	1	1
76	Zpbp2, Gsdma	270	7SK, Mrpl39	16	84696369	1	1	1	1	1	1	1	1	1	1	1	1	1	1	1	0.33402	0.366142	1	1	1	1	0.629633	0.701711	1	1	1	1	1	1	1
5	Notch1	343	U4, Hmgn2	4	133900811	1	1	1	1	1	1	1	1	1	1	1	1	1	1	1	0.33402	1	1	1	1	1	1	1	1	1	1	1	1	1	1
36	Il6st	966	Gm16237	8	125332100	1	1	1	1	1	1	1	1	1	1	1	1	1	1	1	0.337935	0.371588	1	1	1	1	1	1	1	1	1	1	0.369288	0.373904	1
66	Jakmip1	19	Pik3cd	4	149706705	1	1	1	1	1	1	1	1	1	1	1	1	1	1	1	0.348902	0.383504	1	0.748434	0.802279	1	0.401564	0.433507	1	1	1	1	1	1	1
61	Commd1	621	Gm5507	18	53866070	1	1	1	1	1	1	1	1	1	1	1	1	1	1	1	0.350953	0.385615	1	0.941155	1	1	0.735737	0.812254	1	1	1	1	1	1	1
76	Zpbp2, Gsdma	972	Tspan31	10	127139474	1	1	1	1	1	1	1	1	1	1	1	1	1	1	1	0.351714	0.386308	1	1	1	1	1	1	1	1	1	1	1	1	1
65	Zdhhc12	991	Paqr7	4	134516245	1	1	1	1	1	1	1	1	1	1	1	1	1	1	1	0.351924	0.386398	1	1	1	1	1	1	1	1	1	1	0.477615	0.487296	1
13	Lfng1	714	Ap1m1	8	72271293	1	1	1	1	1	1	1	1	1	1	1	1	1	1	1	0.355398	0.390071	1	1	1	1	1	1	1	1	1	1	0.91899	0.94966	1
21	Dusp22, Irf4, Exoc2	5	Notch1	2	26479854	1	1	1	1	1	1	1	1	1	1	1	1	1	1	1	0.357245	1	1	1	1	1	1	1	1	1	1	1	0.881479	1	1
6	Rras2	75	Them5	3	94379694	1	1	1	1	1	1	1	1	1	1	1	1	1	1	1	0.359367	0.394144	1	0.714456	0.767195	1	0.904516	0.972665	1	1	1	1	1	1	1
27	Runx1	315	Birc5	11	117821109	1	1	1	1	1	1	1	1	1	1	1	1	1	1	1	0.362461	0.397257	1	1	1	1	1	1	1	1	1	1	0.515315	0.525987	1
47	Syk, Auh	442	NA	20	14555131	1	1	1	1	1	1	1	1	1	1	1	1	1	1	1	0.362461	0.397257	1	1	1	1	1	1	1	1	1	1	1	1	1
68	Cd3g	661	4933412A08Rik	19	60231140	1	1	1	1	1	1	1	1	1	1	1	1	1	1	1	0.366218	0.400923	1	0.941155	1	1	0.644615	0.718774	1	1	1	1	1	1	1
74	2310044G17Rik	29	Pou2f2	7	25129905	1	1	1	1	1	1	1	1	1	1	1	1	1	1	1	0.366218	0.400923	1	1	1	1	1	1	1	1	1	1	1	1	1
5	Notch1	337	Ccdc109b	3	129952713	1	1	1	1	1	1	1	1	1	1	1	1	1	1	1	0.366218	0.400923	1	1	1	1	1	1	1	1	1	1	1	1	1
46	Fbxw4, Dpcd	119	Mfsd12, Pias4	10	81172268	1	1	1	1	1	1	1	1	1	1	1	1	1	1	1	0.366311	0.400923	1	1	1	1	1	1	1	1	1	1	0.393616	0.399719	1
7	Pim1	328	Rabep2, Gm10155	7	126334057	1	1	1	1	1	1	1	1	1	1	1	1	1	1	1	0.36774	0.403512	1	1	1	1	1	1	1	1	1	1	0.302781	0.308718	1
65	Zdhhc12	59	Cox4i2, Bcl2l1	2	152772016	1	1	1	1	1	1	1	1	1	1	1	1	1	1	1	0.36774	0.403512	1	1	1	1	1	1	1	1	1	1	0.581905	0.595438	1
9	Mir106a	4	Rasgrp1	2	117403270	1	1	1	1	1	1	1	1	1	1	1	1	1	1	1	0.36774	0.344034	1	1	1	1	1	1	1	1	1	1	1	1	1
76	Zpbp2, Gsdma	29	Pou2f2	7	25129905	1	1	1	1	1	1	1	1	1	1	1	1	1	1	1	0.36774	0.403491	1	1	1	1	1	1	1	1	1	1	1	1	1
27	Runx1	52	NA	16	93149460	1	1	1	1	1	1	1	1	1	1	1	1	1	1	1	0.371841	0.407733	1	1	1	1	1	1	1	1	1	1	0.432993	0.4376	1
46	Fbxw4, Dpcd	467	Hist1h1b, Zfp184	13	21852393	1	1	1	1	1	1	1	1	1	1	1	1	1	1	1	0.371841	0.407733	1	1	1	1	1	1	1	1	1	1	0.481478	0.494025	1
69	Fut1	218	Hectd1	12	51856951	1	1	1	1	1	1	1	1	1	1	1	1	1	1	1	0.382316	0.418271	1	1	1	1	1	1	1	1	1	1	0.351907	0.357819	1
2	Myc, Pvt1	3	Ccnd3	17	47534408	1	1	1	1	1	1	1	1	1	1	1	1	1	1	1	0.382468	0.308894	1	1	1	1	1	1	1	1	1	1	0.0299005	0.0219195	1
89	Fam65b	328	Rabep2, Gm10155	7	126334057	1	1	1	1	1	1	1	1	1	1	1	1	1	1	1	0.382583	0.418271	1	1	1	1	1	1	1	1	1	1	0.204201	0.207017	1
64	Ptprk	569	2610015P09Rik	16	43887682	1	1	1	1	1	1	1	1	1	1	1	1	1	1	1	0.382583	0.418271	1	1	1	1	1	1	1	1	1	1	0.245775	0.248649	1
54	Ccr7	5	Notch1	2	26479854	1	1	1	1	1	1	1	1	1	1	1	1	1	1	1	0.382583	0.418271	1	1	1	1	1	1	1	1	1	1	0.3584	0.364108	1
93	NA	1100	Tfrc	16	32597726	1	1	1	1	1	1	1	1	1	1	1	1	1	1	1	0.382583	0.418271	1	1	1	1	1	1	1	1	1	1	0.424249	0.428945	1
52	NA	27	Runx1	16	92794852	1	1	1	1	1	1	1	1	1	1	1	1	1	1	1	0.382583	0.418271	1	1	1	1	1	1	1	1	1	1	0.746748	0.767186	1
45	Zeb2	547	Arhgap26	18	39043907	1	1	1	1	1	1	1	1	1	1	1	1	1	1	1	0.382583	0.418271	1	1	1	1	1	1	1	1	1	1	0.758717	0.77689	1
2	Myc, Pvt1	472	Rel	11	23794549	1	1	1	1	1	1	1	1	1	1	1	1	1	1	1	0.382583	1	1	1	1	1	1	1	1	1	1	1	1	1	1
11	Jdpd2	1029	NA	1	143196567	1	1	1	1	1	1	1	1	1	1	1	1	1	1	1	0.386167	0.42024	1	1	1	1	1	1	1	1	1	1	0.21992	0.222892	1
60	2210404J11Rik	376	Tiam2	17	3491732	1	1	1	1	1	1	1	1	1	1	1	1	1	1	1	0.386167	0.42024	1	1	1	1	1	1	1	1	1	1	0.453514	0.462995	1
61	Commd1	116	Sh3bp1	15	78851044	1	1	1	1	1	1	1	1	1	1	1	1	1	1	1	0.386167	0.42024	1	1	1	1	1	1	1	1	1	1	1	1	1
75	Them5	691	NA	12	66359226	1	1	1	1	1	1	1	1	1	1	1	1	1	1	1	0.387879	0.42327	1	1	1	1	1	1	1	1	1	1	0.0876262	0.086619	1
79	Cbfa2t3	1	Gfi1, Evi5	5	107734053	1	1	1	1	1	1	1	1	1	1	1	1	1	1	1	0.387879	1	1	0.327576	1	1	1	1	1	1	1	1	1	1	1
86	Clec16a	642	Gm16277	19	58170526	1	1	1	1	1	1	1	1	1	1	1	1	1	1	1	0.387879	0.42327	1	1	1	1	1	1	1	1	1	1	1	1	1
29	Pou2f2	518	Kalrn	16	34111999	1	1	1	1	1	1	1	1	1	1	1	1	1	1	1	0.388401	0.423711	1	1	1	1	1	1	1	1	1	1	1	1	1
51	Dhx40	2	Myc, Pvt1	15	62029479	1	1	1	1	1	1	1	1	1	1	1	1	1	1	1	0.39272	0.428292	1	1	1	1	1	1	1	1	1	1	1	1	1
41	Mecom	648	NA	15	58728862	1	1	1	1	1	1	1	1	1	1	1	1	1	1	1	0.398583	0.434232	1	1	1	1	1	1	1	1	1	1	0.974308	1	1
53	Rpap3	43	Cd86, Iqcb1, Ildr1	16	36670928	1	1	1	1	1	1	1	1	1	1	1	1	1	1	1	0.398583	0.434232	1	1	1	1	1	1	1	1	1	1	1	1	1
7	Pim1	119	Mfsd12, Pias4	10	81172268	1	1	1	1	1	1	1	1	1	1	1	1	1	1	1	0.40221	0.436685	1	1	1	1	1	1	1	1	1	1	0.286077	0.293489	1
81	Zfp217, Gm14270	393	Snx9	17	5899863	1	1	1	1	1	1	1	1	1	1	1	1	1	1	1	0.404446	0.438989	1	1	1	1	1	1	1	1	1	1	0.108664	0.110658	1
25	Wdr11	32	Zmiz1	14	25446913	1	1	1	1	1	1	1	1	1	1	1	1	1	1	1	0.405037	0.439509	1	1	1	1	1	1	1	1	1	1	1	1	1
65	Zdhhc12	47	Syk, Auh	13	52836107	1	1	1	1	1	1	1	1	1	1	1	1	1	1	1	0.411086	0.445826	1	1	1	1	1	1	1	1	1	1	0.351907	0.357974	1
100	Supt3h	214	Tgfbr1	4	47290764	1	1	1	1	1	1	1	1	1	1	1	1	1	1	1	0.411086	0.445826	1	1	1	1	1	1	1	1	1	1	0.481236	0.493942	1
19	Pik3cd	115	Aire, Pwp2	10	78134317	1	1	1	1	1	1	1	1	1	1	1	1	1	1	1	0.418323	0.450931	1	1	1	1	1	1	1	1	1	1	0.110904	0.112903	1
1	Gfi1, Evi5	88	Atg4d	9	21321599	1	1	1	1	1	1	1	1	1	1	1	1	1	1	1	0.418323	1	1	1	1	1	1	1	1	1	1	1	0.757809	1	1
16	Mir18	982	Tespa1	10	130323014	1	1	1	1	1	1	1	1	1	1	1	1	1	1	1	0.418323	0.451721	1	1	1	1	1	1	1	1	1	1	1	1	1
71	Aagab	100	Supt3h	17	44807127	1	1	1	1	1	1	1	1	1	1	1	1	1	1	1	0.418527	0.451721	1	1	1	1	1	1	1	1	1	1	0.534421	0.543504	1
45	Zeb2	864	Nln	13	104230113	1	1	1	1	1	1	1	1	1	1	1	1	1	1	1	0.418527	0.451721	1	1	1	1	1	1	1	1	1	1	0.598902	0.614025	1
83	Celf2	864	Nln	13	104230113	1	1	1	1	1	1	1	1	1	1	1	1	1	1	1	0.41896	0.451847	1	1	1	1	1	1	1	1	1	1	0.0500271	0.0507967	1
13	Lfng1	32	Zmiz1	14	25446913	1	1	1	1	1	1	1	1	1	1	1	1	1	1	1	0.41896	0.451847	1	1	1	1	1	1	1	1	1	1	0.560387	0.572342	1
90	2610307P16Rik	481	Fnta	8	26026254	1	1	1	1	1	1	1	1	1	1	1	1	1	1	1	0.41896	0.451847	1	1	1	1	1	1	1	1	1	1	1	1	1
10	Eras	100	Supt3h	17	44807127	1	1	1	1	1	1	1	1	1	1	1	1	1	1	1	0.421239	0.454194	1	1	1	1	1	1	1	1	1	1	0.144451	0.147863	1
99	Ccdc162	1073	Ccdc19	1	172474674	1	1	1	1	1	1	1	1	1	1	1	1	1	1	1	0.422021	0.454703	1	1	1	1	1	1	1	1	1	1	0.55659	0.56571	1
48	Uaca, Tle3	476	Mapk8ip3	17	25010167	1	1	1	1	1	1	1	1	1	1	1	1	1	1	1	0.422021	0.454703	1	0.720523	0.773527	1	0.914468	0.982897	1	1	1	1	1	1	1
43	Cd86, Iqcb1, Ildr1	1137	Acads, Dynll1	5	115217504	1	1	1	1	1	1	1	1	1	1	1	1	1	1	1	0.422021	0.454703	1	1	1	1	1	1	1	1	1	1	1	1	1
14	Cebpb	289	Gm10800	2	98663329	1	1	1	1	1	1	1	1	1	1	1	1	1	1	1	0.433695	0.42024	1	1	1	1	1	1	1	1	1	1	0.0223977	0.0223977	1
93	NA	888	Wdr25	12	108910809	1	1	1	1	1	1	1	1	1	1	1	1	1	1	1	0.433838	0.468661	1	1	1	1	1	1	1	1	1	1	0.665027	0.677342	1
97	Nr3c1	568	AC153536.1, Qrsl1	10	43794796	1	1	1	1	1	1	1	1	1	1	1	1	1	1	1	0.433838	0.468661	1	1	1	1	1	1	1	1	1	1	1	1	1
88	Atg4d	166	Lnpep	17	17631037	1	1	1	1	1	1	1	1	1	1	1	1	1	1	1	0.435724	0.470582	1	1	1	1	1	1	1	1	1	1	1	1	1
59	Cox4i2, Bcl2l1	299	Dennd2d	3	106468927	1	1	1	1	1	1	1	1	1	1	1	1	1	1	1	0.439713	0.474773	1	1	1	1	1	1	1	1	1	1	0.592167	0.607273	1
56	Hivep3	9	Mir106a	20	52755360	1	1	1	1	1	1	1	1	1	1	1	1	1	1	1	0.440677	0.475467	1	1	1	1	1	1	1	1	1	1	0.11968	0.121708	1
17	Ccnd2	412	Il7r	15	9586346	1	1	1	1	1	1	1	1	1	1	1	1	1	1	1	0.440677	0.475467	1	1	1	1	1	1	1	1	1	1	0.301756	0.307731	1
45	Zeb2	350	Atp6v1g3	1	138160732	1	1	1	1	1	1	1	1	1	1	1	1	1	1	1	0.440677	0.475467	1	1	1	1	1	1	1	1	1	1	1	1	1
9	Mir106a	202	Tm9sf3	19	41371439	1	1	1	1	1	1	1	1	1	1	1	1	1	1	1	0.443717	0.450931	1	1	1	1	1	1	1	1	1	1	0.0964779	0.0964779	1
30	Pvt1	655	Zkscan17	11	59627576	1	1	1	1	1	1	1	1	1	1	1	1	1	1	1	0.443717	0.479386	1	1	1	1	1	1	1	1	1	1	0.258281	0.261119	1
55	Nat10	772	Sipa1l1	12	82154450	1	1	1	1	1	1	1	1	1	1	1	1	1	1	1	0.443717	0.479386	1	1	1	1	1	1	1	1	1	1	0.665689	0.67796	1
62	Ptgds	661	4933412A08Rik	19	60231140	1	1	1	1	1	1	1	1	1	1	1	1	1	1	1	0.443717	0.479386	1	0.545585	0.588799	1	0.968484	1	1	1	1	1	1	1	1
97	Nr3c1	650	Als2	1	59178159	1	1	1	1	1	1	1	1	1	1	1	1	1	1	1	0.443717	0.479386	1	0.964809	1	1	1	1	1	1	1	1	1	1	1
8	Ikzf1	4	Rasgrp1	2	117403270	1	1	1	1	1	1	1	1	1	1	1	1	1	1	1	0.443717	0.418271	1	1	1	1	1	1	1	1	1	1	1	0.979113	1
29	Pou2f2	8	Ikzf1	11	11708051	1	1	1	1	1	1	1	1	1	1	1	1	1	1	1	0.443717	1	1	1	1	1	1	1	1	1	1	1	1	1	1
48	Uaca, Tle3	568	AC153536.1, Qrsl1	10	43794796	1	1	1	1	1	1	1	1	1	1	1	1	1	1	1	0.443717	0.479386	1	1	1	1	1	1	1	1	1	1	1	1	1
23	Fgfr3, Tacc3	32	Zmiz1	14	25446913	1	1	1	1	1	1	1	1	1	1	1	1	1	1	1	0.44506	0.480159	1	1	1	1	1	1	1	1	1	1	0.0976357	0.0976357	1
13	Lfng1	781	Rfx4	10	84646985	1	1	1	1	1	1	1	1	1	1	1	1	1	1	1	0.44506	0.480159	1	1	1	1	1	1	1	1	1	1	0.237959	0.243871	1
54	Ccr7	526	Tirap	9	35303656	1	1	1	1	1	1	1	1	1	1	1	1	1	1	1	0.44506	0.480159	1	1	1	1	1	1	1	1	1	1	0.432993	0.4376	1
40	Sox4	929	Dyrk2	10	118870036	1	1	1	1	1	1	1	1	1	1	1	1	1	1	1	0.44506	0.480159	1	1	1	1	1	1	1	1	1	1	0.478542	0.489763	1
54	Ccr7	904	Cd300a	11	114874601	1	1	1	1	1	1	1	1	1	1	1	1	1	1	1	0.44506	0.480159	1	1	1	1	1	1	1	1	1	1	0.522511	0.531572	1
32	Zmiz1	777	Psip1	4	83484112	1	1	1	1	1	1	1	1	1	1	1	1	1	1	1	0.44506	0.480159	1	0.117027	0.12412	1	0.401564	0.433507	1	1	1	1	1	1	1
8	Ikzf1	48	Uaca, Tle3	9	61144987	1	1	1	1	1	1	1	1	1	1	1	1	1	1	1	0.448194	0.483429	1	0.157363	0.164516	1	0.231718	0.262614	1	1	1	1	1	1	1
46	Fbxw4, Dpcd	7	Pim1	17	29487936	1	1	1	1	1	1	1	1	1	1	1	1	1	1	1	0.448586	0.483741	1	1	1	1	1	1	1	1	1	1	0.610304	0.622183	1
84	Ahnak	57	Cops7a	6	125077865	1	1	1	1	1	1	1	1	1	1	1	1	1	1	1	0.44892	0.483992	1	1	1	1	1	1	1	1	1	1	1	1	1
6	Rras2	60	2210404J11Rik	17	15010140	1	1	1	1	1	1	1	1	1	1	1	1	1	1	1	0.453396	0.390987	1	1	1	1	1	1	1	1	1	1	0.270016	0.244099	1
68	Cd3g	31	Irs4	20	141838485	1	1	1	1	1	1	1	1	1	1	1	1	1	1	1	0.453396	0.490006	1	1	1	1	0.644615	0.718774	1	1	1	1	1	1	1
24	Bcl11b, 4933406K04Rik	482	Ergic1	17	26596245	1	1	1	1	1	1	1	1	1	1	1	1	1	1	1	0.453396	0.490006	1	1	1	1	1	1	1	1	1	1	1	1	1
26	Efna3	1076	1700016C15Rik	1	177676418	1	1	1	1	1	1	1	1	1	1	1	1	1	1	1	0.461826	0.500242	1	1	1	1	1	1	1	1	1	1	0.30083	0.307731	1
15	Ntn1	912	Recql5	11	115902002	1	1	1	1	1	1	1	1	1	1	1	1	1	1	1	0.461826	1	1	1	1	1	1	1	1	1	1	1	1	1	1
14	Cebpb	871	Phlpp1	1	106101205	1	1	1	1	1	1	1	1	1	1	1	1	1	1	1	0.46198	0.500242	1	1	1	1	1	1	1	1	1	1	0.766919	0.788624	1
37	Map3k8	145	F5	1	164091376	1	1	1	1	1	1	1	1	1	1	1	1	1	1	1	0.46198	0.500242	1	0.493321	0.520727	1	0.808497	0.883032	1	1	1	1	1	1	1
52	NA	32	Zmiz1	14	25446913	1	1	1	1	1	1	1	1	1	1	1	1	1	1	1	0.46198	0.500242	1	1	1	1	1	1	1	1	1	1	1	1	1
35	Mir142, Bzrap, Supt4h1	677	Hs3st3b1	11	63901951	1	1	1	1	1	1	1	1	1	1	1	1	1	1	1	0.462864	0.501082	1	1	1	1	1	1	1	1	1	1	0.766919	0.788624	1
70	Sema4d, Gadd45g	29	Pou2f2	7	25129905	1	1	1	1	1	1	1	1	1	1	1	1	1	1	1	0.463543	0.5017	1	1	1	1	1	1	1	1	1	1	1	1	1
60	2210404J11Rik	634	C330018D20Rik	18	56986525	1	1	1	1	1	1	1	1	1	1	1	1	1	1	1	0.466106	0.503769	1	1	1	1	1	1	1	1	1	1	0.796533	0.82182	1
33	Cstad	10	Eras	20	7876037	1	1	1	1	1	1	1	1	1	1	1	1	1	1	1	0.466106	0.503769	1	0.149069	0.15735	1	0.0137817	0.0162138	1	1	1	1	1	1	1
35	Mir142, Bzrap, Supt4h1	197	Tmem131	1	36858482	1	1	1	1	1	1	1	1	1	1	1	1	1	1	1	0.466713	0.503769	1	1	1	1	1	1	1	1	1	1	0.0508352	0.0523526	1
60	2210404J11Rik	495	Gtf3c2	5	31180766	1	1	1	1	1	1	1	1	1	1	1	1	1	1	1	0.466713	0.503769	1	1	1	1	1	1	1	1	1	1	0.258281	0.261119	1
49	Ptp4a3	932	Itgb8	12	119157925	1	1	1	1	1	1	1	1	1	1	1	1	1	1	1	0.466713	0.503769	1	1	1	1	1	1	1	1	1	1	0.279076	0.286459	1
16	Mir18	298	Ccdc59	10	105844700	1	1	1	1	1	1	1	1	1	1	1	1	1	1	1	0.466713	0.503769	1	1	1	1	1	1	1	1	1	1	0.343372	0.348012	1
86	Clec16a	864	Nln	13	104230113	1	1	1	1	1	1	1	1	1	1	1	1	1	1	1	0.466713	0.503769	1	1	1	1	1	1	1	1	1	1	0.393616	0.399719	1
95	Gm13445	56	Hivep3	4	120029137	1	1	1	1	1	1	1	1	1	1	1	1	1	1	1	0.466713	0.504373	1	1	1	1	1	1	1	1	1	1	0.40139	0.405935	1
17	Ccnd2	589	Samd4	14	46927815	1	1	1	1	1	1	1	1	1	1	1	1	1	1	1	0.466713	0.503769	1	1	1	1	1	1	1	1	1	1	0.424354	0.429034	1
11	Jdpd2	115	Aire, Pwp2	10	78134317	1	1	1	1	1	1	1	1	1	1	1	1	1	1	1	0.466713	0.503769	1	1	1	1	1	1	1	1	1	1	0.523088	0.532081	1
95	Gm13445	223	Creb5	6	53578463	1	1	1	1	1	1	1	1	1	1	1	1	1	1	1	0.466713	0.503769	1	1	1	1	1	1	1	1	1	1	0.537878	0.545978	1
46	Fbxw4, Dpcd	23	Fgfr3, Tacc3	5	33691343	1	1	1	1	1	1	1	1	1	1	1	1	1	1	1	0.466713	0.504373	1	1	1	1	1	1	1	1	1	1	0.564391	0.577829	1
4	Rasgrp1	250	Tcf12	9	72136279	1	1	1	1	1	1	1	1	1	1	1	1	1	1	1	0.466713	0.504373	1	1	1	1	1	1	1	1	1	1	0.709487	0.720426	1
95	Gm13445	59	Cox4i2, Bcl2l1	2	152772016	1	1	1	1	1	1	1	1	1	1	1	1	1	1	1	0.466713	0.504373	1	1	1	1	1	1	1	1	1	1	0.766919	0.788624	1
78	Med13l	405	Gm1604A	17	8017857	1	1	1	1	1	1	1	1	1	1	1	1	1	1	1	0.466713	0.503769	1	1	1	1	1	1	1	1	1	1	0.94118	0.974301	1
33	Cstad	720	Slco3a1	7	74341575	1	1	1	1	1	1	1	1	1	1	1	1	1	1	1	0.466713	0.503769	1	0.858509	0.923935	1	0.445211	0.489243	1	1	1	1	1	1	1
62	Ptgds	1	Gfi1, Evi5	5	107734053	1	1	1	1	1	1	1	1	1	1	1	1	1	1	1	0.466713	1	1	1	1	1	1	1	1	1	1	1	1	1	1
82	Malat1	79	Cbfa2t3	8	122690629	1	1	1	1	1	1	1	1	1	1	1	1	1	1	1	0.466713	0.503769	1	1	1	1	1	1	1	1	1	1	1	1	1
88	Atg4d	597	Gimap5	6	48710579	1	1	1	1	1	1	1	1	1	1	1	1	1	1	1	0.466713	0.503769	1	1	1	1	1	1	1	1	1	1	1	1	1
1	Gfi1, Evi5	909	Ighv1-73	12	115800113	1	1	1	1	1	1	1	1	1	1	1	1	1	1	1	0.466713	1	1	1	1	1	1	1	1	1	1	1	1	1	1
5	Notch1	136	Fyco1	9	123762334	1	1	1	1	1	1	1	1	1	1	1	1	1	1	1	0.46693	0.504391	1	1	1	1	1	1	1	1	1	1	0.391003	0.397112	1
30	Pvt1	825	Gm7982	5	95750876	1	1	1	1	1	1	1	1	1	1	1	1	1	1	1	0.46693	0.504391	1	1	1	1	0.904516	0.972665	1	1	1	1	1	1	1
25	Wdr11	715	Mctp2	7	72277766	1	1	1	1	1	1	1	1	1	1	1	1	1	1	1	0.467305	0.505507	1	1	1	1	1	1	1	1	1	1	0.112749	0.114019	1
43	Cd86, Iqcb1, Ildr1	1082	Gpatch2	1	187347952	1	1	1	1	1	1	1	1	1	1	1	1	1	1	1	0.467305	0.505805	1	0.23862	0.256295	1	1	1	1	1	1	1	1	1	1
2	Myc, Pvt1	176	Mep1b	18	20960305	1	1	1	1	1	1	1	1	1	1	1	1	1	1	1	0.467305	0.505136	1	1	1	1	0.791187	0.869702	1	1	1	1	1	1	1
5	Notch1	4	Rasgrp1	2	117403270	1	1	1	1	1	1	1	1	1	1	1	1	1	1	1	0.467305	0.418271	1	1	1	1	1	1	1	1	1	1	1	1	1
80	Lrmp	372	Lbr	1	181853428	1	1	1	1	1	1	1	1	1	1	1	1	1	1	1	0.467951	0.510029	1	1	1	1	1	1	1	1	1	1	0.0876262	0.086619	1
33	Cstad	31	Irs4	20	141838485	1	1	1	1	1	1	1	1	1	1	1	1	1	1	1	0.467951	0.510029	1	1	1	1	1	1	1	1	1	1	0.207001	0.209836	1
4	Rasgrp1	89	Fam65b	13	24595086	1	1	1	1	1	1	1	1	1	1	1	1	1	1	1	0.467951	0.449882	1	1	1	1	1	1	1	1	1	1	0.481236	0.364108	1
41	Mecom	211	Vegfa	17	46045042	1	1	1	1	1	1	1	1	1	1	1	1	1	1	1	0.467951	0.506884	1	1	1	1	1	1	1	1	1	1	0.523088	0.532081	1
27	Runx1	51	Dhx40	11	86882775	1	1	1	1	1	1	1	1	1	1	1	1	1	1	1	0.467951	0.508207	1	1	1	1	1	1	1	1	1	1	0.695253	0.706339	1
42	Fli1	65	Zdhhc12	2	30104451	1	1	1	1	1	1	1	1	1	1	1	1	1	1	1	0.467951	0.506884	1	1	1	1	1	1	1	1	1	1	0.699715	0.710721	1
4	Rasgrp1	1025	Actb	5	142920756	1	1	1	1	1	1	1	1	1	1	1	1	1	1	1	0.467951	0.434232	1	1	1	1	1	1	1	1	1	1	0.742433	0.633246	1
17	Ccnd2	359	Dennd5b	6	149190871	1	1	1	1	1	1	1	1	1	1	1	1	1	1	1	0.467951	0.508207	1	1	1	1	1	1	1	1	1	1	0.881479	0.914394	1
27	Runx1	153	Mrpl49	19	6082266	1	1	1	1	1	1	1	1	1	1	1	1	1	1	1	0.467951	0.510029	1	1	1	1	1	1	1	1	1	1	0.893228	0.925633	1
6	Rras2	367	Gm826	2	160329687	1	1	1	1	1	1	1	1	1	1	1	1	1	1	1	0.467951	0.506772	1	1	1	1	1	1	1	1	1	1	0.902312	0.934739	1
31	Irs4	978	SNORA70	1	128450160	1	1	1	1	1	1	1	1	1	1	1	1	1	1	1	0.467951	0.510029	1	0.858509	0.924477	1	0.335206	0.372975	1	1	1	1	1	1	1
61	Commd1	916	n-R5s157	7	116712638	1	1	1	1	1	1	1	1	1	1	1	1	1	1	1	0.467951	0.510029	1	0.941155	1	1	1	1	1	1	1	1	1	1	1
83	Celf2	421	Fbxo30	10	11318810	1	1	1	1	1	1	1	1	1	1	1	1	1	1	1	0.467951	0.508635	1	1	1	1	0.71336	0.7898	1	1	1	1	1	1	1
54	Ccr7	156	Zbtb10, NA	3	9150602	1	1	1	1	1	1	1	1	1	1	1	1	1	1	1	0.467951	0.506884	1	1	1	1	0.997457	1	1	1	1	1	1	1	1
49	Ptp4a3	23	Fgfr3, Tacc3	5	33691343	1	1	1	1	1	1	1	1	1	1	1	1	1	1	1	0.467951	0.508115	1	1	1	1	1	1	1	1	1	1	1	1	1
41	Mecom	40	Sox4	13	28965951	1	1	1	1	1	1	1	1	1	1	1	1	1	1	1	0.467951	0.510029	1	1	1	1	1	1	1	1	1	1	1	1	1
5	Notch1	265	Iqgap1	7	80823679	1	1	1	1	1	1	1	1	1	1	1	1	1	1	1	0.467951	0.478233	1	1	1	1	1	1	1	1	1	1	1	1	1
16	Mir18	610	NA	17	51886451	1	1	1	1	1	1	1	1	1	1	1	1	1	1	1	0.467951	0.510029	1	1	1	1	1	1	1	1	1	1	1	1	1
6	Rras2	982	Tespa1	10	130323014	1	1	1	1	1	1	1	1	1	1	1	1	1	1	1	0.467951	1	1	1	1	1	1	1	1	1	1	1	1	1	1
10	Eras	15	Ntn1	11	68428330	1	1	1	1	1	1	1	1	1	1	1	1	1	1	1	0.472208	0.514553	1	1	1	1	1	1	1	1	1	1	1	1	1
68	Cd3g	374	Ppp2r5a, Ints7	1	191505444	1	1	1	1	1	1	1	1	1	1	1	1	1	1	1	0.475742	0.518288	1	0.426931	0.452963	1	0.735596	0.812254	1	1	1	1	1	1	1
18	Runx3	540	Strbp	2	37739242	1	1	1	1	1	1	1	1	1	1	1	1	1	1	1	0.476368	0.518855	1	1	1	1	0.65931	0.734495	1	1	1	1	1	1	1
3	Ccnd3	594	Gm13472	2	48314198	1	1	1	1	1	1	1	1	1	1	1	1	1	1	1	0.476526	0.518913	1	1	1	1	1	1	1	1	1	1	1	1	1
53	Rpap3	193	Stra8	6	34899374	1	1	1	1	1	1	1	1	1	1	1	1	1	1	1	0.479094	0.521595	1	1	1	1	1	1	1	1	1	1	1	1	1
41	Mecom	352	Fblim1	4	141559539	1	1	1	1	1	1	1	1	1	1	1	1	1	1	1	0.479729	0.522171	1	1	1	1	1	1	1	1	1	1	0.324096	0.328683	1
59	Cox4i2, Bcl2l1	65	Zdhhc12	2	30104451	1	1	1	1	1	1	1	1	1	1	1	1	1	1	1	0.480878	0.523308	1	1	1	1	1	1	1	1	1	1	0.602602	0.617781	1
99	Ccdc162	636	Tbc1d23	16	57247783	1	1	1	1	1	1	1	1	1	1	1	1	1	1	1	0.4837	0.524432	1	1	1	1	1	1	1	1	1	1	0.555387	0.564467	1
93	NA	41	Mecom	3	30054149	1	1	1	1	1	1	1	1	1	1	1	1	1	1	1	0.4837	0.524432	1	1	1	1	1	1	1	1	1	1	0.77998	0.803742	1
21	Dusp22, Irf4, Exoc2	367	Gm826	2	160329687	1	1	1	1	1	1	1	1	1	1	1	1	1	1	1	0.4837	0.524432	1	1	1	1	1	1	1	1	1	1	0.910776	0.941413	1
21	Dusp22, Irf4, Exoc2	79	Cbfa2t3	8	122690629	1	1	1	1	1	1	1	1	1	1	1	1	1	1	1	0.4837	1	1	1	1	1	1	1	1	1	1	1	1	1	1
58	Cdx2	551	Slc16a10	10	40067725	1	1	1	1	1	1	1	1	1	1	1	1	1	1	1	0.4837	0.524432	1	1	1	1	1	1	1	1	1	1	1	1	1
7	Pim1	598	Otx2	14	48714074	1	1	1	1	1	1	1	1	1	1	1	1	1	1	1	0.484176	0.524735	1	0.247049	0.264385	1	0.16853	0.187256	1	1	1	1	1	1	1
88	Atg4d	1082	Gpatch2	1	187347952	1	1	1	1	1	1	1	1	1	1	1	1	1	1	1	0.484176	0.524735	1	0.720523	0.773527	1	0.974033	1	1	1	1	1	1	1	1
77	Cacna2d2	355	Tnfrsf8	4	145330290	1	1	1	1	1	1	1	1	1	1	1	1	1	1	1	0.499438	0.541166	1	1	1	1	1	1	1	1	1	1	1	1	1
94	H2-D1	569	2610015P09Rik	16	43887682	1	1	1	1	1	1	1	1	1	1	1	1	1	1	1	0.502609	0.544493	1	1	1	1	1	1	1	1	1	1	0.117662	0.119674	1
43	Cd86, Iqcb1, Ildr1	362	Pdrg1, Hck	2	153070852	1	1	1	1	1	1	1	1	1	1	1	1	1	1	1	0.505378	0.548472	1	0.629463	0.675243	1	0.974033	1	1	1	1	1	1	1	1
4	Rasgrp1	45	Zeb2	2	44949877	1	1	1	1	1	1	1	1	1	1	1	1	1	1	1	0.505378	0.524432	1	1	1	1	1	1	1	1	1	1	1	1	1
82	Malat1	816	Slc12a3	8	94357468	1	1	1	1	1	1	1	1	1	1	1	1	1	1	1	0.505378	0.548472	1	1	1	1	1	1	1	1	1	1	1	1	1
17	Ccnd2	859	NA	6	103342198	1	1	1	1	1	1	1	1	1	1	1	1	1	1	1	0.505378	0.548472	1	1	1	1	1	1	1	1	1	1	1	1	1
55	Nat10	930	2310008H09Rik	7	118941164	1	1	1	1	1	1	1	1	1	1	1	1	1	1	1	0.507668	0.550624	1	1	1	1	1	1	1	1	1	1	0.351907	0.356872	1
44	Rreb1	394	Usp6nl	2	6380689	1	1	1	1	1	1	1	1	1	1	1	1	1	1	1	0.507668	0.550624	1	1	1	1	1	1	1	1	1	1	0.461863	0.471452	1
11	Jdpd2	589	Samd4	14	46927815	1	1	1	1	1	1	1	1	1	1	1	1	1	1	1	0.507668	0.550624	1	1	1	1	1	1	1	1	1	1	1	1	1
52	NA	160	Nid1, Lyst	13	13546780	1	1	1	1	1	1	1	1	1	1	1	1	1	1	1	0.508743	0.55168	1	1	1	1	1	1	1	1	1	1	0.323264	0.32786	1
79	Cbfa2t3	533	Fars2	13	36118276	1	1	1	1	1	1	1	1	1	1	1	1	1	1	1	0.509599	0.552499	1	1	1	1	1	1	1	1	1	1	1	1	1
45	Zeb2	425	Gm14513	20	11776933	1	1	1	1	1	1	1	1	1	1	1	1	1	1	1	0.512544	0.554067	1	1	1	1	1	1	1	1	1	1	0.481236	0.493009	1
97	Nr3c1	287	Atp1b3	9	96383165	1	1	1	1	1	1	1	1	1	1	1	1	1	1	1	0.512544	0.554067	1	1	1	1	1	1	1	1	1	1	1	1	1
80	Lrmp	931	Gm14089	2	118974571	1	1	1	1	1	1	1	1	1	1	1	1	1	1	1	0.513821	0.555342	1	1	1	1	1	1	1	1	1	1	1	1	1
95	Gm13445	865	Hipk3	2	104534020	1	1	1	1	1	1	1	1	1	1	1	1	1	1	1	0.519318	0.557977	1	1	1	1	1	1	1	1	1	1	0.351907	0.357819	1
95	Gm13445	521	Lipa	19	34515045	1	1	1	1	1	1	1	1	1	1	1	1	1	1	1	0.519318	0.557977	1	1	1	1	1	1	1	1	1	1	0.430775	0.435458	1
91	Ahcyl2	51	Dhx40	11	86882775	1	1	1	1	1	1	1	1	1	1	1	1	1	1	1	0.519318	0.557977	1	0.247049	0.264385	1	1	1	1	1	1	1	1	1	1
48	Uaca, Tle3	8	Ikzf1	11	11708051	1	1	1	1	1	1	1	1	1	1	1	1	1	1	1	0.519318	0.557977	1	0.688823	0.738818	1	0.749376	0.826693	1	1	1	1	1	1	1
81	Zfp217, Gm14270	536	Sorcs2	5	36375729	1	1	1	1	1	1	1	1	1	1	1	1	1	1	1	0.519318	0.557977	1	1	1	1	1	1	1	1	1	1	1	1	1
8	Ikzf1	1012	Sptlc3	2	139632850	1	1	1	1	1	1	1	1	1	1	1	1	1	1	1	0.520528	0.559181	1	1	1	1	1	1	1	1	1	1	0.77998	0.803742	1
74	2310044G17Rik	62	Ptgds	2	25467665	1	1	1	1	1	1	1	1	1	1	1	1	1	1	1	0.522244	0.560929	1	1	1	1	0.475632	0.520692	1	1	1	1	1	1	1
44	Rreb1	3	Ccnd3	17	47534408	1	1	1	1	1	1	1	1	1	1	1	1	1	1	1	0.528131	1	1	1	1	1	1	1	1	1	1	1	1	1	1
71	Aagab	456	U6	20	19359892	1	1	1	1	1	1	1	1	1	1	1	1	1	1	1	0.53474	0.57547	1	1	1	1	1	1	1	1	1	1	0.535974	0.545058	1
64	Ptprk	1129	Fbxo47	11	97912795	1	1	1	1	1	1	1	1	1	1	1	1	1	1	1	0.53474	0.57547	1	1	1	1	1	1	1	1	1	1	0.5665	0.579917	1
40	Sox4	524	Vars	17	34961839	1	1	1	1	1	1	1	1	1	1	1	1	1	1	1	0.537135	0.577847	1	1	1	1	1	1	1	1	1	1	0.57074	0.583715	1
39	Bmi1	936	Aatk, Bahcc1	11	120176377	1	1	1	1	1	1	1	1	1	1	1	1	1	1	1	0.537135	0.577847	1	1	1	1	0.997457	1	1	1	1	1	1	1	1
52	NA	5	Notch1	2	26479854	1	1	1	1	1	1	1	1	1	1	1	1	1	1	1	0.538054	0.578637	1	1	1	1	1	1	1	1	1	1	1	1	1
94	H2-D1	257	Pdzd4, Irak1	20	73972424	1	1	1	1	1	1	1	1	1	1	1	1	1	1	1	0.538054	0.578637	1	1	1	1	1	1	1	1	1	1	1	1	1
78	Med13l	53	Rpap3	15	97766859	1	1	1	1	1	1	1	1	1	1	1	1	1	1	1	0.542884	0.583732	1	1	1	1	1	1	1	1	1	1	1	1	1
98	Dntt	424	Pfkfb3	2	11576588	1	1	1	1	1	1	1	1	1	1	1	1	1	1	1	0.543063	0.583825	1	1	1	1	1	1	1	1	1	1	0.329525	0.33408	1
3	Ccnd3	371	Slamf6	1	171908631	1	1	1	1	1	1	1	1	1	1	1	1	1	1	1	0.546156	1	1	1	1	1	1	1	1	1	1	1	1	1	1
57	Cops7a	626	Spcs3	8	54532942	1	1	1	1	1	1	1	1	1	1	1	1	1	1	1	0.548229	0.590502	1	1	1	1	1	1	1	1	1	1	0.269486	0.273848	1
69	Fut1	888	Wdr25	12	108910809	1	1	1	1	1	1	1	1	1	1	1	1	1	1	1	0.548229	0.590502	1	1	1	1	1	1	1	1	1	1	0.755326	0.773637	1
21	Dusp22, Irf4, Exoc2	97	Nr3c1	18	39476259	1	1	1	1	1	1	1	1	1	1	1	1	1	1	1	0.552921	0.595454	1	0.362825	0.386695	1	0.388005	0.428848	1	1	1	1	1	1	1
35	Mir142, Bzrap, Supt4h1	741	Itgb2	10	77522845	1	1	1	1	1	1	1	1	1	1	1	1	1	1	1	0.554077	0.59782	1	1	1	1	0.625623	0.697122	1	1	1	1	1	1	1
6	Rras2	99	Ccdc162	10	41620671	1	1	1	1	1	1	1	1	1	1	1	1	1	1	1	0.554077	1	1	1	1	1	1	1	1	1	1	1	1	1	1
92	Adamts10	146	Nvl	1	181228828	1	1	1	1	1	1	1	1	1	1	1	1	1	1	1	0.554077	0.596946	1	1	1	1	1	1	1	1	1	1	1	1	1
58	Cdx2	980	Elovl6	3	129528687	1	1	1	1	1	1	1	1	1	1	1	1	1	1	1	0.555907	0.601606	1	1	1	1	1	1	1	1	1	1	0.434824	0.439434	1
69	Fut1	1100	Tfrc	16	32597726	1	1	1	1	1	1	1	1	1	1	1	1	1	1	1	0.555907	0.601606	1	1	1	1	1	1	1	1	1	1	0.509326	0.518615	1
15	Ntn1	1012	Sptlc3	2	139632850	1	1	1	1	1	1	1	1	1	1	1	1	1	1	1	0.555907	0.601606	1	1	1	1	1	1	1	1	1	1	0.560387	0.572342	1
6	Rras2	11	Jdpd2	12	85589454	1	1	1	1	1	1	1	1	1	1	1	1	1	1	1	0.555907	0.478233	1	0.489562	0.517066	1	0.0129314	0.015356	1	1	1	1	1	1	1
98	Dntt	18	Runx3	4	135082834	1	1	1	1	1	1	1	1	1	1	1	1	1	1	1	0.555907	0.601606	1	1	1	1	0.78332	0.861652	1	1	1	1	1	1	1
2	Myc, Pvt1	658	Ascc1	10	59877494	1	1	1	1	1	1	1	1	1	1	1	1	1	1	1	0.555907	1	1	1	1	1	1	1	1	1	1	1	1	1	1
60	2210404J11Rik	63	Tead3, Ppard	17	28279035	1	1	1	1	1	1	1	1	1	1	1	1	1	1	1	0.556312	0.602234	1	1	1	1	1	1	1	1	1	1	1	1	1
35	Mir142, Bzrap, Supt4h1	440	NA	19	14398646	1	1	1	1	1	1	1	1	1	1	1	1	1	1	1	0.556312	0.602234	1	1	1	1	1	1	1	1	1	1	1	1	1
45	Zeb2	328	Rabep2, Gm10155	7	126334057	1	1	1	1	1	1	1	1	1	1	1	1	1	1	1	0.556709	0.602341	1	1	1	1	1	1	1	1	1	1	0.667989	0.680274	1
15	Ntn1	622	Pdcd4	19	53892211	1	1	1	1	1	1	1	1	1	1	1	1	1	1	1	0.556709	0.602341	1	1	1	1	1	1	1	1	1	1	1	1	1
70	Sema4d, Gadd45g	908	NA	3	115644113	1	1	1	1	1	1	1	1	1	1	1	1	1	1	1	0.556709	0.602341	1	1	1	1	1	1	1	1	1	1	1	1	1
30	Pvt1	31	Irs4	20	141838485	1	1	1	1	1	1	1	1	1	1	1	1	1	1	1	0.559069	0.604787	1	1	1	1	1	1	1	1	1	1	0.108664	0.110658	1
13	Lfng1	11	Jdpd2	12	85589454	1	1	1	1	1	1	1	1	1	1	1	1	1	1	1	0.563654	0.524432	1	1	1	1	0.904516	0.972665	1	1	1	1	1	1	1
41	Mecom	60	2210404J11Rik	17	15010140	0.875171	0.875171	1	1	1	1	1	1	1	1	1	1	1	1	1	0.563654	0.608659	1	1	1	1	1	1	1	1	1	1	1	1	1
47	Syk, Auh	29	Pou2f2	7	25129905	1	1	1	1	1	1	1	1	1	1	1	1	1	1	1	0.570699	1	1	1	1	1	1	1	1	1	1	1	1	1	1
47	Syk, Auh	54	Ccr7	11	99153430	1	1	1	1	1	1	1	1	1	1	1	1	1	1	1	0.573307	1	1	1	1	1	1	1	1	1	1	1	1	1	1
51	Dhx40	154	H2afv	11	6425660	1	1	1	1	1	1	1	1	1	1	1	1	1	1	1	0.573307	0.620862	1	1	1	1	1	1	1	1	1	1	1	1	1
34	Rpl24, Cep97, Zbtb11	472	Rel	11	23794549	1	1	1	1	1	1	1	1	1	1	1	1	1	1	1	0.573307	0.620862	1	1	1	1	1	1	1	1	1	1	1	1	1
16	Mir18	909	Ighv1-73	12	115800113	1	1	1	1	1	1	1	1	1	1	1	1	1	1	1	0.573307	0.620862	1	1	1	1	1	1	1	1	1	1	1	1	1
10	Eras	54	Ccr7	11	99153430	1	1	1	1	1	1	1	1	1	1	1	1	1	1	1	0.580045	0.553726	1	1	1	1	1	1	1	1	1	1	0.376496	0.38105	1
6	Rras2	365	Ppp1r16b	2	158700547	1	1	1	1	1	1	1	1	1	1	1	1	1	1	1	0.580045	1	1	1	1	1	1	1	1	1	1	1	1	1	1
70	Sema4d, Gadd45g	372	Lbr	1	181853428	1	1	1	1	1	1	1	1	1	1	1	1	1	1	1	0.580045	0.630715	1	1	1	1	1	1	1	1	1	1	1	1	1
57	Cops7a	579	Irf3	7	45002544	1	1	1	1	1	1	1	1	1	1	1	1	1	1	1	0.580849	0.631379	1	1	1	1	1	1	1	1	1	1	0.120249	0.123176	1
84	Ahnak	372	Lbr	1	181853428	1	1	1	1	1	1	1	1	1	1	1	1	1	1	1	0.580975	0.631379	1	1	1	1	1	1	1	1	1	1	1	1	1
70	Sema4d, Gadd45g	506	Rnf168	16	32176030	1	1	1	1	1	1	1	1	1	1	1	1	1	1	1	0.580975	0.631379	1	1	1	1	1	1	1	1	1	1	1	1	1
46	Fbxw4, Dpcd	417	Tmem138	19	10647035	1	1	1	1	1	1	1	1	1	1	1	1	1	1	1	0.583398	0.633631	1	1	1	1	1	1	1	1	1	1	0.39405	0.400113	1
27	Runx1	10	Eras	20	7876037	1	1	1	1	1	1	1	1	1	1	1	1	1	1	1	0.583398	0.633631	1	1	1	1	1	1	1	1	1	1	0.410547	0.415142	1
27	Runx1	864	Nln	13	104230113	1	1	1	1	1	1	1	1	1	1	1	1	1	1	1	0.583398	0.633631	1	1	1	1	1	1	1	1	1	1	0.87435	0.908695	1
2	Myc, Pvt1	33	Cstad	2	30605725	1	1	1	1	1	1	1	1	1	1	1	1	1	1	1	0.583398	1	1	1	1	1	1	1	1	1	1	1	1	1	1
77	Cacna2d2	359	Dennd5b	6	149190871	1	1	1	1	1	1	1	1	1	1	1	1	1	1	1	0.583398	0.633631	1	1	1	1	1	1	1	1	1	1	1	1	1
6	Rras2	821	Gpr56	8	95051578	1	1	1	1	1	1	1	1	1	1	1	1	1	1	1	0.583398	1	1	1	1	1	1	1	1	1	1	1	1	1	1
1	Gfi1, Evi5	596	Elf4	20	48435832	1	1	1	1	1	1	1	1	1	1	1	1	1	1	1	0.584641	1	1	1	1	1	1	1	1	1	1	1	0.510792	1	1
4	Rasgrp1	948	Ubac2	14	121904866	1	1	1	1	1	1	1	1	1	1	1	1	1	1	1	0.586099	0.503769	1	1	1	1	1	1	1	1	1	1	0.013596	0.0114138	1
56	Hivep3	79	Cbfa2t3	8	122690629	1	1	1	1	1	1	1	1	1	1	1	1	1	1	1	0.586099	0.639298	1	1	1	1	1	1	1	1	1	1	1	1	1
50	Elf1, Sugt1	9	Mir106a	20	52755360	1	1	1	1	1	1	1	1	1	1	1	1	1	1	1	0.588137	0.642083	1	1	1	1	1	1	1	1	1	1	1	1	1
35	Mir142, Bzrap, Supt4h1	19	Pik3cd	4	149706705	1	1	1	1	1	1	1	1	1	1	1	1	1	1	1	0.588137	0.642083	1	1	1	1	1	1	1	1	1	1	1	1	1
61	Commd1	691	NA	12	66359226	1	1	1	1	1	1	1	1	1	1	1	1	1	1	1	0.588137	0.642083	1	1	1	1	1	1	1	1	1	1	1	1	1
75	Them5	267	Cd97	8	83743379	1	1	1	1	1	1	1	1	1	1	1	1	1	1	1	0.588718	0.643665	1	1	1	1	1	1	1	1	1	1	0.974308	1	1
24	Bcl11b, 4933406K04Rik	1	Gfi1, Evi5	5	107734053	1	1	1	1	1	1	1	1	1	1	1	1	1	1	1	0.588718	1	1	1	1	1	1	1	1	1	1	1	1	1	1
76	Zpbp2, Gsdma	58	Cdx2	5	147362546	1	1	1	1	1	1	1	1	1	1	1	1	1	1	1	0.588718	0.643665	1	1	1	1	1	1	1	1	1	1	1	1	1
40	Sox4	648	NA	15	58728862	1	1	1	1	1	1	1	1	1	1	1	1	1	1	1	0.588718	0.643665	1	1	1	1	1	1	1	1	1	1	1	1	1
50	Elf1, Sugt1	53	Rpap3	15	97766859	1	1	1	1	1	1	1	1	1	1	1	1	1	1	1	0.588925	0.64377	1	1	1	1	1	1	1	1	1	1	1	1	1
12	Ahi1, Myb	733	Slc25a30	14	75764438	1	1	1	1	1	1	1	1	1	1	1	1	1	1	1	0.590144	0.644739	1	1	1	1	1	1	1	1	1	1	0.0873074	0.086619	1
8	Ikzf1	121	Sema4a	3	88452361	1	1	1	1	1	1	1	1	1	1	1	1	1	1	1	0.590144	0.644739	1	0.0169173	0.0169173	1	0.00437145	0.00485716	1	1	1	1	1	1	1
74	2310044G17Rik	440	NA	19	14398646	1	1	1	1	1	1	1	1	1	1	1	1	1	1	1	0.590144	0.644739	1	1	1	1	1	1	1	1	1	1	1	1	1
8	Ikzf1	1052	8430427H17Rik	2	153495007	1	1	1	1	1	1	1	1	1	1	1	1	1	1	1	0.593415	0.648192	1	1	1	1	1	1	1	1	1	1	0.432993	0.4376	1
73	Btbd2	621	Gm5507	18	53866070	1	1	1	1	1	1	1	1	1	1	1	1	1	1	1	0.598681	0.653823	1	1	1	1	1	1	1	1	1	1	1	1	1
54	Ccr7	289	Gm10800	2	98663329	1	1	1	1	1	1	1	1	1	1	1	1	1	1	1	0.603418	0.658875	1	1	1	1	1	1	1	1	1	1	0.755326	0.773637	1
51	Dhx40	852	NA	13	102097983	1	1	1	1	1	1	1	1	1	1	1	1	1	1	1	0.606677	0.66219	1	1	1	1	1	1	1	1	1	1	0.522511	0.531572	1
31	Irs4	1127	Mcl1	3	95597639	1	1	1	1	1	1	1	1	1	1	1	1	1	1	1	0.606677	0.66219	1	0.661678	0.70579	1	0.807458	0.883032	1	1	1	1	1	1	1
1	Gfi1, Evi5	292	Stat5a	11	100839918	1	1	1	1	1	1	1	1	1	1	1	1	1	1	1	0.611387	1	1	1	1	1	1	1	1	1	1	1	1	1	1
11	Jdpd2	1017	Arhgef10l	4	140611967	1	1	1	1	1	1	1	1	1	1	1	1	1	1	1	0.616515	0.671993	1	1	1	1	1	1	1	1	1	1	0.131216	0.134416	1
18	Runx3	851	B230118H07Rik	2	101545655	1	1	1	1	1	1	1	1	1	1	1	1	1	1	1	0.616515	0.671993	1	1	1	1	1	1	1	1	1	1	0.280285	0.287623	1
65	Zdhhc12	1052	8430427H17Rik	2	153495007	1	1	1	1	1	1	1	1	1	1	1	1	1	1	1	0.616515	0.671993	1	1	1	1	1	1	1	1	1	1	0.738608	0.75439	1
21	Dusp22, Irf4, Exoc2	1106	Hemgn	4	46528799	1	1	1	1	1	1	1	1	1	1	1	1	1	1	1	0.616515	0.671993	1	0.948964	1	1	1	1	1	1	1	1	1	1	1
20	Mycn	1	Gfi1, Evi5	5	107734053	1	1	1	1	1	1	1	1	1	1	1	1	1	1	1	0.616515	1	1	1	1	1	0.569506	1	1	1	1	1	1	1	1
48	Uaca, Tle3	42	Fli1	9	32614799	1	1	1	1	1	1	1	1	1	1	1	1	1	1	1	0.616515	0.671993	1	1	1	1	1	1	1	1	1	1	1	1	1
87	Trim28	236	Tnip3	6	65578363	1	1	1	1	1	1	1	1	1	1	1	1	1	1	1	0.616515	0.671993	1	1	1	1	1	1	1	1	1	1	1	1	1
28	Ccnd1	289	Gm10800	2	98663329	1	1	1	1	1	1	1	1	1	1	1	1	1	1	1	0.616515	0.671993	1	1	1	1	1	1	1	1	1	1	1	1	1
42	Fli1	912	Recql5	11	115902002	1	1	1	1	1	1	1	1	1	1	1	1	1	1	1	0.616515	0.671993	1	1	1	1	1	1	1	1	1	1	1	1	1
83	Celf2	961	Macf1	4	123633818	1	1	1	1	1	1	1	1	1	1	1	1	1	1	1	0.616515	0.671993	1	1	1	1	1	1	1	1	1	1	1	1	1
1	Gfi1, Evi5	974	Slc15a4	5	127596580	1	1	1	1	1	1	1	1	1	1	1	1	1	1	1	0.616515	1	1	1	1	1	1	1	1	1	1	1	1	1	1
91	Ahcyl2	241	NA	10	67778108	1	1	1	1	1	1	1	1	1	1	1	1	1	1	1	0.61809	0.672399	1	1	1	1	1	1	1	1	1	1	0.768564	0.791421	1
41	Mecom	142	Rasa4, Dtx2	5	135978045	1	1	1	1	1	1	1	1	1	1	1	1	1	1	1	0.61809	0.672399	1	1	1	1	1	1	1	1	1	1	0.911787	0.942365	1
16	Mir18	111	Cdk5rap2	4	70335328	1	1	1	1	1	1	1	1	1	1	1	1	1	1	1	0.61809	0.672399	1	1	1	1	1	1	1	1	1	1	0.98808	1	1
20	Mycn	472	Rel	11	23794549	1	1	1	1	1	1	1	1	1	1	1	1	1	1	1	0.61809	0.672399	1	1	1	1	0.904516	0.972665	1	1	1	1	1	1	1
78	Med13l	361	Fam110a	2	151981545	1	1	1	1	1	1	1	1	1	1	1	1	1	1	1	0.61809	0.672399	1	1	1	1	1	1	1	1	1	1	1	1	1
40	Sox4	622	Pdcd4	19	53892211	1	1	1	1	1	1	1	1	1	1	1	1	1	1	1	0.61809	0.672399	1	1	1	1	1	1	1	1	1	1	1	1	1
16	Mir18	954	Slc28a2	2	122473850	1	1	1	1	1	1	1	1	1	1	1	1	1	1	1	0.61809	0.672399	1	1	1	1	1	1	1	1	1	1	1	1	1
68	Cd3g	471	Hfe	13	23713160	1	1	1	1	1	1	1	1	1	1	1	1	1	1	1	0.618607	0.672848	1	1	1	1	1	1	1	1	1	1	1	1	1
86	Clec16a	425	Gm14513	20	11776933	1	1	1	1	1	1	1	1	1	1	1	1	1	1	1	0.618674	0.673799	1	1	1	1	1	1	1	1	1	1	0.245775	0.248649	1
46	Fbxw4, Dpcd	625	Prmt5	14	54530864	1	1	1	1	1	1	1	1	1	1	1	1	1	1	1	0.618674	0.67409	1	1	1	1	1	1	1	1	1	1	0.55659	0.568527	1
88	Atg4d	118	Actn1	12	80253620	1	1	1	1	1	1	1	1	1	1	1	1	1	1	1	0.618674	0.67409	1	1	1	1	0.64315	0.718774	1	1	1	1	1	1	1
13	Lfng1	298	Ccdc59	10	105844700	1	1	1	1	1	1	1	1	1	1	1	1	1	1	1	0.618674	0.673799	1	1	1	1	1	1	1	1	1	1	1	1	1
1	Gfi1, Evi5	375	Diexf, Irf6	1	193174296	1	1	1	1	1	1	1	1	1	1	1	1	1	1	1	0.618674	1	1	1	1	1	1	1	1	1	1	1	1	1	1
49	Ptp4a3	492	Ctnnd2	15	30953497	1	1	1	1	1	1	1	1	1	1	1	1	1	1	1	0.618674	0.673799	1	1	1	1	1	1	1	1	1	1	1	1	1
18	Runx3	597	Gimap5	6	48710579	1	1	1	1	1	1	1	1	1	1	1	1	1	1	1	0.618674	0.556765	1	1	1	1	1	1	1	1	1	1	1	1	1
20	Mycn	897	U6	12	113243158	1	1	1	1	1	1	1	1	1	1	1	1	1	1	1	0.618674	0.67409	1	1	1	1	1	1	1	1	1	1	1	1	1
11	Jdpd2	831	Srcin1	11	97515404	1	1	1	1	1	1	1	1	1	1	1	1	1	1	1	0.619358	0.67409	1	1	1	1	1	1	1	1	1	1	0.113583	0.114917	1
11	Jdpd2	75	Them5	3	94379694	1	1	1	1	1	1	1	1	1	1	1	1	1	1	1	0.619358	0.67409	1	1	1	1	1	1	1	1	1	1	0.376496	0.38105	1
1	Gfi1, Evi5	701	Ppp3cc	14	70286579	1	1	1	1	1	1	1	1	1	1	1	1	1	1	1	0.619358	1	1	1	1	1	1	1	1	1	1	1	1	1	1
24	Bcl11b, 4933406K04Rik	825	Gm7982	5	95750876	1	1	1	1	1	1	1	1	1	1	1	1	1	1	1	0.619358	0.67409	1	1	1	1	1	1	1	1	1	1	1	1	1
3	Ccnd3	5	Notch1	2	26479854	1	1	1	1	1	1	1	1	1	1	1	1	1	1	1	0.620157	1	1	1	1	1	1	1	1	1	1	1	1	1	1
30	Pvt1	808	Yaf2	15	93346735	1	1	1	1	1	1	1	1	1	1	1	1	1	1	1	0.620157	0.675731	1	1	1	1	1	1	1	1	1	1	1	1	1
1	Gfi1, Evi5	1110	Ppp2r3c, Nfkbia	12	55427039	1	1	1	1	1	1	1	1	1	1	1	1	1	1	1	0.621893	1	1	1	1	1	1	1	1	1	1	1	1	1	1
36	Il6st	770	Adam21	12	81536922	1	1	1	1	1	1	1	1	1	1	1	1	1	1	1	0.624715	0.681853	1	1	1	1	0.965802	1	1	1	1	1	1	1	1
66	Jakmip1	424	Pfkfb3	2	11576588	1	1	1	1	1	1	1	1	1	1	1	1	1	1	1	0.6261	0.683249	1	1	1	1	1	1	1	1	1	1	0.233841	0.239799	1
76	Zpbp2, Gsdma	741	Itgb2	10	77522845	1	1	1	1	1	1	1	1	1	1	1	1	1	1	1	0.626729	0.68382	1	1	1	1	0.71336	0.7898	1	1	1	1	1	1	1
67	Exoc6	953	Pptc7	5	122208495	1	1	1	1	1	1	1	1	1	1	1	1	1	1	1	0.631459	0.688864	1	1	1	1	1	1	1	1	1	1	0.491991	0.502924	1
94	H2-D1	60	2210404J11Rik	17	15010140	1	1	1	1	1	1	1	1	1	1	1	1	1	1	1	0.637531	0.695371	1	1	1	1	1	1	1	1	1	1	0.477433	0.487143	1
65	Zdhhc12	23	Fgfr3, Tacc3	5	33691343	1	1	1	1	1	1	1	1	1	1	1	1	1	1	1	0.641833	0.699947	1	1	1	1	1	1	1	1	1	1	0.768564	0.791421	1
51	Dhx40	233	Klf13	7	63954705	1	1	1	1	1	1	1	1	1	1	1	1	1	1	1	0.642603	0.70196	1	1	1	1	1	1	1	1	1	1	0.98808	1	1
4	Rasgrp1	328	Rabep2, Gm10155	7	126334057	1	1	1	1	1	1	1	1	1	1	1	1	1	1	1	0.642603	0.557977	1	1	1	1	1	1	1	1	1	1	1	0.914394	1
67	Exoc6	134	Prkcb	7	122351778	1	1	1	1	1	1	1	1	1	1	1	1	1	1	1	0.642719	0.701968	1	1	1	1	1	1	1	1	1	1	0.720773	0.734937	1
27	Runx1	122	Dgke	11	89073271	1	1	1	1	1	1	1	1	1	1	1	1	1	1	1	0.646656	0.705192	1	1	1	1	1	1	1	1	1	1	0.369288	0.373904	1
63	Tead3, Ppard	378	Plag1	4	3956434	1	1	1	1	1	1	1	1	1	1	1	1	1	1	1	0.646656	0.705192	1	1	1	1	1	1	1	1	1	1	0.910776	0.941413	1
62	Ptgds	1110	Ppp2r3c, Nfkbia	12	55427039	1	1	1	1	1	1	1	1	1	1	1	1	1	1	1	0.646656	0.705192	1	0.852873	0.916263	1	1	1	1	1	1	1	1	1	1
68	Cd3g	271	Ppm1e	11	87241396	1	1	1	1	1	1	1	1	1	1	1	1	1	1	1	0.646656	0.705192	1	1	1	1	1	1	1	1	1	1	1	1	1
48	Uaca, Tle3	437	Hivep2	10	14084995	1	1	1	1	1	1	1	1	1	1	1	1	1	1	1	0.646656	0.705192	1	1	1	1	1	1	1	1	1	1	1	1	1
59	Cox4i2, Bcl2l1	223	Creb5	6	53578463	1	1	1	1	1	1	1	1	1	1	1	1	1	1	1	0.647415	0.705192	1	1	1	1	1	1	1	1	1	1	0.768564	0.791421	1
7	Pim1	1129	Fbxo47	11	97912795	1	1	1	1	1	1	1	1	1	1	1	1	1	1	1	0.647415	0.705192	1	1	1	1	1	1	1	1	1	1	0.891143	0.923625	1
75	Them5	1046	Huwe1	20	151800039	1	1	1	1	1	1	1	1	1	1	1	1	1	1	1	0.647415	0.705192	1	0.842097	0.905981	1	0.870883	0.946612	1	1	1	1	1	1	1
94	H2-D1	897	U6	12	113243158	1	1	1	1	1	1	1	1	1	1	1	1	1	1	1	0.647415	0.705192	1	1	1	1	1	1	1	1	1	1	1	1	1
20	Mycn	905	Rab35	5	115516842	1	1	1	1	1	1	1	1	1	1	1	1	1	1	1	0.647415	0.705192	1	1	1	1	1	1	1	1	1	1	1	1	1
85	NA	133	2009-09-01	11	117307409	1	1	1	1	1	1	1	1	1	1	1	1	1	1	1	0.648081	0.705192	1	1	1	1	1	1	1	1	1	1	0.195247	0.197997	1
8	Ikzf1	46	Fbxw4, Dpcd	19	45612792	1	1	1	1	1	1	1	1	1	1	1	1	1	1	1	0.648081	0.705192	1	1	1	1	1	1	1	1	1	1	0.496836	0.506094	1
53	Rpap3	14	Cebpb	2	167800600	1	1	1	1	1	1	1	1	1	1	1	1	1	1	1	0.648081	0.705192	1	1	1	1	1	1	1	1	1	1	0.578804	0.59237	1
74	2310044G17Rik	1106	Hemgn	4	46528799	1	1	1	1	1	1	1	1	1	1	1	1	1	1	1	0.648081	0.705192	1	1	1	1	1	1	1	1	1	1	0.765245	0.783465	1
81	Zfp217, Gm14270	489	NA	5	29896510	1	1	1	1	1	1	1	1	1	1	1	1	1	1	1	0.648081	0.705192	1	1	1	1	1	1	1	1	1	1	0.766919	0.788624	1
90	2610307P16Rik	414	Itih5	2	10149885	1	1	1	1	1	1	1	1	1	1	1	1	1	1	1	0.648081	0.705192	1	1	1	1	1	1	1	1	1	1	0.915018	0.945472	1
23	Fgfr3, Tacc3	44	Rreb1	13	37843362	1	1	1	1	1	1	1	1	1	1	1	1	1	1	1	0.648081	1	1	1	1	1	1	1	1	1	1	1	1	1	1
53	Rpap3	236	Tnip3	6	65578363	1	1	1	1	1	1	1	1	1	1	1	1	1	1	1	0.648081	0.705192	1	1	1	1	1	1	1	1	1	1	1	1	1
57	Cops7a	412	Il7r	15	9586346	1	1	1	1	1	1	1	1	1	1	1	1	1	1	1	0.648081	0.705192	1	1	1	1	1	1	1	1	1	1	1	1	1
5	Notch1	746	Akap11	14	78540009	1	1	1	1	1	1	1	1	1	1	1	1	1	1	1	0.648081	0.705192	1	1	1	1	1	1	1	1	1	1	1	1	1
60	2210404J11Rik	775	Mbp	18	82532903	1	1	1	1	1	1	1	1	1	1	1	1	1	1	1	0.648081	0.705192	1	1	1	1	1	1	1	1	1	1	1	1	1
5	Notch1	787	Srbd1	17	86151536	1	1	1	1	1	1	1	1	1	1	1	1	1	1	1	0.648081	0.705192	1	1	1	1	1	1	1	1	1	1	1	1	1
48	Uaca, Tle3	800	Gm9991	1	90652124	1	1	1	1	1	1	1	1	1	1	1	1	1	1	1	0.648081	0.705192	1	1	1	1	1	1	1	1	1	1	1	1	1
51	Dhx40	691	NA	12	66359226	1	1	1	1	1	1	1	1	1	1	1	1	1	1	1	0.648433	0.705357	1	1	1	1	1	1	1	1	1	1	0.410547	0.415142	1
95	Gm13445	1036	Itpr2	6	146304102	1	1	1	1	1	1	1	1	1	1	1	1	1	1	1	0.648433	0.705357	1	1	1	1	1	1	1	1	1	1	0.537878	0.545978	1
8	Ikzf1	23	Fgfr3, Tacc3	5	33691343	1	1	1	1	1	1	1	1	1	1	1	1	1	1	1	0.650028	0.70652	1	1	1	1	1	1	1	1	1	1	1	1	1
38	Zfp438	271	Ppm1e	11	87241396	1	1	1	1	1	1	1	1	1	1	1	1	1	1	1	0.650938	0.70652	1	1	1	1	1	1	1	1	1	1	1	1	1
12	Ahi1, Myb	1127	Mcl1	3	95597639	1	1	1	1	1	1	1	1	1	1	1	1	1	1	1	0.651792	0.707342	1	0.150541	0.158679	1	0.959064	1	1	1	1	1	1	1	1
53	Rpap3	701	Ppp3cc	14	70286579	1	1	1	1	1	1	1	1	1	1	1	1	1	1	1	0.653151	0.708712	1	1	1	1	1	1	1	1	1	1	1	1	1
29	Pou2f2	23	Fgfr3, Tacc3	5	33691343	1	1	1	1	1	1	1	1	1	1	1	1	1	1	1	0.654161	0.709703	1	1	1	1	0.917546	0.985742	1	1	1	1	1	1	1
15	Ntn1	76	Zpbp2, Gsdma	11	98484650	1	1	1	1	1	1	1	1	1	1	1	1	1	1	1	0.656268	0.615761	1	1	1	1	1	1	1	1	1	1	0.0948659	0.0948659	1
6	Rras2	516	Prim2	1	33579334	1	1	1	1	1	1	1	1	1	1	1	1	1	1	1	0.658953	1	1	1	1	1	1	1	1	1	1	1	1	1	1
93	NA	892	Mrvi1	7	110966916	1	1	1	1	1	1	1	1	1	1	1	1	1	1	1	0.659608	0.716006	1	1	1	1	1	1	1	1	1	1	0.481478	0.494025	1
17	Ccnd2	75	Them5	3	94379694	1	1	1	1	1	1	1	1	1	1	1	1	1	1	1	0.659608	0.716006	1	1	1	1	1	1	1	1	1	1	0.531378	0.540488	1
45	Zeb2	1001	Bank1	3	136249940	1	1	1	1	1	1	1	1	1	1	1	1	1	1	1	0.659608	0.716006	1	1	1	1	1	1	1	1	1	1	0.610304	0.622183	1
66	Jakmip1	71	Aagab	9	63484764	1	1	1	1	1	1	1	1	1	1	1	1	1	1	1	0.659608	0.716006	1	0.305764	0.324874	1	0.140334	0.153091	1	1	1	1	1	1	1
4	Rasgrp1	515	Rngtt	4	33233483	1	1	1	1	1	1	1	1	1	1	1	1	1	1	1	0.659608	0.716006	1	0.698926	0.749248	1	1	1	1	1	1	1	1	1	1
66	Jakmip1	109	Wisp1, St3gal1	15	66970753	1	1	1	1	1	1	1	1	1	1	1	1	1	1	1	0.659608	0.716006	1	1	1	1	1	1	1	1	1	1	1	1	1
62	Ptgds	416	Fhit	14	10442343	1	1	1	1	1	1	1	1	1	1	1	1	1	1	1	0.659608	0.716006	1	1	1	1	1	1	1	1	1	1	1	1	1
68	Cd3g	846	Rad17	13	100741174	1	1	1	1	1	1	1	1	1	1	1	1	1	1	1	0.660403	0.716246	1	1	1	1	1	1	1	1	1	1	0.448597	0.458008	1
99	Ccdc162	6	Rras2	7	114164367	1	1	1	1	1	1	1	1	1	1	1	1	1	1	1	0.660403	0.716246	1	1	1	1	1	1	1	1	1	1	1	1	1
76	Zpbp2, Gsdma	292	Stat5a	11	100839918	1	1	1	1	1	1	1	1	1	1	1	1	1	1	1	0.660403	0.716246	1	1	1	1	1	1	1	1	1	1	1	1	1
53	Rpap3	328	Rabep2, Gm10155	7	126334057	1	1	1	1	1	1	1	1	1	1	1	1	1	1	1	0.660403	0.716246	1	1	1	1	1	1	1	1	1	1	1	1	1
84	Ahnak	412	Il7r	15	9586346	1	1	1	1	1	1	1	1	1	1	1	1	1	1	1	0.660403	0.716246	1	1	1	1	1	1	1	1	1	1	1	1	1
38	Zfp438	797	Nt5e	9	88297725	1	1	1	1	1	1	1	1	1	1	1	1	1	1	1	0.660403	0.716246	1	1	1	1	1	1	1	1	1	1	1	1	1
35	Mir142, Bzrap, Supt4h1	1130	Stard10	7	101393943	1	1	1	1	1	1	1	1	1	1	1	1	1	1	1	0.661418	0.717244	1	1	1	1	1	1	1	1	1	1	1	1	1
48	Uaca, Tle3	990	Etv6	6	134190996	1	1	1	1	1	1	1	1	1	1	1	1	1	1	1	0.661865	0.717627	1	1	1	1	1	1	1	1	1	1	1	1	1
52	NA	23	Fgfr3, Tacc3	5	33691343	1	1	1	1	1	1	1	1	1	1	1	1	1	1	1	0.664311	0.719972	1	1	1	1	1	1	1	1	1	1	0.840469	0.871176	1
62	Ptgds	156	Zbtb10, NA	3	9150602	1	1	1	1	1	1	1	1	1	1	1	1	1	1	1	0.664311	0.719972	1	0.716187	0.771278	1	1	1	1	1	1	1	1	1	1
98	Dntt	972	Tspan31	10	127139474	1	1	1	1	1	1	1	1	1	1	1	1	1	1	1	0.664311	0.719972	1	1	1	1	1	1	1	1	1	1	1	1	1
59	Cox4i2, Bcl2l1	27	Runx1	16	92794852	1	1	1	1	1	1	1	1	1	1	1	1	1	1	1	0.664566	0.720148	1	1	1	1	1	1	1	1	1	1	1	1	1
29	Pou2f2	199	2010300C02Rik	1	37609953	1	1	1	1	1	1	1	1	1	1	1	1	1	1	1	0.665605	0.721173	1	1	1	1	1	1	1	1	1	1	1	1	1
64	Ptprk	1148	Itgax, Rgs10	7	128281595	1	1	1	1	1	1	1	1	1	1	1	1	1	1	1	0.666825	0.722394	1	1	1	1	1	1	1	1	1	1	0.781312	0.80503	1
31	Irs4	3	Ccnd3	17	47534408	1	1	1	1	1	1	1	1	1	1	1	1	1	1	1	0.668863	0.671993	1	1	1	1	1	1	1	1	1	1	1	1	1
47	Syk, Auh	367	Gm826	2	160329687	1	1	1	1	1	1	1	1	1	1	1	1	1	1	1	0.669639	0.725548	1	1	1	1	1	1	1	1	1	1	0.778567	0.801299	1
62	Ptgds	115	Aire, Pwp2	10	78134317	1	1	1	1	1	1	1	1	1	1	1	1	1	1	1	0.670356	0.725548	1	1	1	1	1	1	1	1	1	1	1	1	1
53	Rpap3	136	Fyco1	9	123762334	1	1	1	1	1	1	1	1	1	1	1	1	1	1	1	0.670382	0.725548	1	1	1	1	1	1	1	1	1	1	0.3329	0.337481	1
14	Cebpb	825	Gm7982	5	95750876	1	1	1	1	1	1	1	1	1	1	1	1	1	1	1	0.670382	0.725548	1	1	1	1	1	1	1	1	1	1	1	1	1
67	Exoc6	983	Ubox5	2	130735234	1	1	1	1	1	1	1	1	1	1	1	1	1	1	1	0.670382	0.725548	1	1	1	1	1	1	1	1	1	1	1	1	1
80	Lrmp	1036	Itpr2	6	146304102	1	1	1	1	1	1	1	1	1	1	1	1	1	1	1	0.670382	0.725548	1	1	1	1	1	1	1	1	1	1	1	1	1
67	Exoc6	560	Gm9855	10	42057437	1	1	1	1	1	1	1	1	1	1	1	1	1	1	1	0.671141	0.725986	1	1	1	1	1	1	1	1	1	1	1	1	1
16	Mir18	956	Sqrdl	2	122724487	1	1	1	1	1	1	1	1	1	1	1	1	1	1	1	0.671141	0.725986	1	1	1	1	1	1	1	1	1	1	1	1	1
3	Ccnd3	226	2410066E13Rik	6	54748265	1	1	1	1	1	1	1	1	1	1	1	1	1	1	1	0.67115	0.725986	1	1	1	1	1	1	1	1	1	1	1	1	1
63	Tead3, Ppard	376	Tiam2	17	3491732	1	1	1	1	1	1	1	1	1	1	1	1	1	1	1	0.67115	0.725986	1	1	1	1	1	1	1	1	1	1	1	1	1
94	H2-D1	293	Pik3r1	13	101720015	1	1	1	1	1	1	1	1	1	1	1	1	1	1	1	0.671805	0.726598	1	1	1	1	1	1	1	1	1	1	0.766919	0.788624	1
82	Malat1	530	Cxxc5, NA	18	35829462	1	1	1	1	1	1	1	1	1	1	1	1	1	1	1	0.681058	0.736507	1	1	1	1	1	1	1	1	1	1	0.258281	0.261119	1
32	Zmiz1	650	Als2	1	59178159	1	1	1	1	1	1	1	1	1	1	1	1	1	1	1	0.682085	0.73752	1	1	1	1	1	1	1	1	1	1	1	1	1
20	Mycn	234	Mettl21a	1	64575090	1	1	1	1	1	1	1	1	1	1	1	1	1	1	1	0.68279	0.738184	1	1	1	1	1	1	1	1	1	1	1	1	1
77	Cacna2d2	370	Slamf1	1	171664646	1	1	1	1	1	1	1	1	1	1	1	1	1	1	1	0.68615	0.74383	1	1	1	1	1	1	1	1	1	1	0.637509	0.64971	1
65	Zdhhc12	139	Mfsd4, Slc45a3	1	132031849	1	1	1	1	1	1	1	1	1	1	1	1	1	1	1	0.68615	0.74383	1	1	1	1	1	1	1	1	1	1	0.657478	0.668665	1
5	Notch1	32	Zmiz1	14	25446913	1	1	1	1	1	1	1	1	1	1	1	1	1	1	1	0.68615	0.608659	1	1	1	1	1	1	1	1	1	1	0.766919	0.712539	1
3	Ccnd3	194	Tubb5	17	35764549	1	1	1	1	1	1	1	1	1	1	1	1	1	1	1	0.68615	0.714136	1	1	1	1	1	1	1	1	1	1	1	1	1
62	Ptgds	355	Tnfrsf8	4	145330290	1	1	1	1	1	1	1	1	1	1	1	1	1	1	1	0.68615	0.74383	1	1	1	1	1	1	1	1	1	1	1	1	1
13	Lfng1	795	Bach1	16	87724914	1	1	1	1	1	1	1	1	1	1	1	1	1	1	1	0.68615	0.74383	1	1	1	1	1	1	1	1	1	1	1	1	1
89	Fam65b	6	Rras2	7	114164367	1	1	1	1	1	1	1	1	1	1	1	1	1	1	1	0.689003	0.74662	1	1	1	1	1	1	1	1	1	1	0.756246	0.774468	1
66	Jakmip1	951	Sord	2	122126814	1	1	1	1	1	1	1	1	1	1	1	1	1	1	1	0.689003	0.74662	1	0.52685	0.569858	1	0.349023	0.387803	1	1	1	1	1	1	1
78	Med13l	275	AC151712.2	21	90786101	1	1	1	1	1	1	1	1	1	1	1	1	1	1	1	0.689003	0.74662	1	1	1	1	1	1	1	1	1	1	1	1	1
11	Jdpd2	5	Notch1	2	26479854	1	1	1	1	1	1	1	1	1	1	1	1	1	1	1	0.689745	0.67409	1	1	1	1	1	1	1	1	1	1	0.339659	0.307731	1
68	Cd3g	219	NA	17	52205600	1	1	1	1	1	1	1	1	1	1	1	1	1	1	1	0.689745	0.748421	1	0.406822	0.432249	1	0.808497	0.883032	1	1	1	1	1	1	1
22	Gfi1b	997	Tnni1	1	135711131	1	1	1	1	1	1	1	1	1	1	1	1	1	1	1	0.689745	0.748135	1	1	1	1	1	1	1	1	1	1	1	1	1
97	Nr3c1	42	Fli1	9	32614799	1	1	1	1	1	1	1	1	1	1	1	1	1	1	1	0.691887	0.7501	1	1	1	1	1	1	1	1	1	1	1	1	1
75	Them5	718	Prkch	12	73634485	1	1	1	1	1	1	1	1	1	1	1	1	1	1	1	0.692676	0.7501	1	1	1	1	1	1	1	1	1	1	1	1	1
5	Notch1	26	Efna3	3	89390630	1	1	1	1	1	1	1	1	1	1	1	1	1	1	1	0.69646	0.70652	1	1	1	1	1	1	1	1	1	1	0.859402	0.77689	1
47	Syk, Auh	65	Zdhhc12	2	30104451	1	1	1	1	1	1	1	1	1	1	1	1	1	1	1	0.69646	0.755299	1	1	1	1	1	1	1	1	1	1	1	1	1
48	Uaca, Tle3	273	Ilf2	3	90292811	1	1	1	1	1	1	1	1	1	1	1	1	1	1	1	0.699264	0.760435	1	1	1	1	1	1	1	1	1	1	0.180501	0.183156	1
9	Mir106a	766	Psmd11	11	80505136	1	1	1	1	1	1	1	1	1	1	1	1	1	1	1	0.699264	0.758357	1	1	1	1	1	1	1	1	1	1	0.496836	0.506094	1
1	Gfi1, Evi5	230	Rpl17-ps1	1	61032439	1	1	1	1	1	1	1	1	1	1	1	1	1	1	1	0.699264	0.705192	1	1	1	1	1	1	1	1	1	1	1	1	1
43	Cd86, Iqcb1, Ildr1	597	Gimap5	6	48710579	1	1	1	1	1	1	1	1	1	1	1	1	1	1	1	0.699264	0.633631	1	1	1	1	1	1	1	1	1	1	1	1	1
37	Map3k8	1045	Ifi44	3	151749419	1	1	1	1	1	1	1	1	1	1	1	1	1	1	1	0.699264	0.760435	1	1	1	1	1	1	1	1	1	1	1	1	1
65	Zdhhc12	42	Fli1	9	32614799	1	1	1	1	1	1	1	1	1	1	1	1	1	1	1	0.699339	0.761198	1	1	1	1	1	1	1	1	1	1	0.768564	0.791421	1
1	Gfi1, Evi5	42	Fli1	9	32614799	1	1	1	1	1	1	1	1	1	1	1	1	1	1	1	0.699339	1	1	1	1	1	1	1	1	1	1	1	1	1	1
91	Ahcyl2	145	F5	1	164091376	1	1	1	1	1	1	1	1	1	1	1	1	1	1	1	0.699572	0.761757	1	1	1	1	1	1	1	1	1	1	0.793859	0.81915	1
15	Ntn1	411	9330182L06Rik	5	9377370	1	1	1	1	1	1	1	1	1	1	1	1	1	1	1	0.701964	0.762952	1	1	1	1	1	1	1	1	1	1	1	1	1
31	Irs4	927	Ebna1bp2	4	118622432	1	1	1	1	1	1	1	1	1	1	1	1	1	1	1	0.705127	0.767832	1	1	1	1	1	1	1	1	1	1	0.55659	0.56761	1
71	Aagab	496	AB041803	6	31220160	1	1	1	1	1	1	1	1	1	1	1	1	1	1	1	0.705127	0.767832	1	1	1	1	1	1	1	1	1	1	0.580792	0.594333	1
31	Irs4	238	Usp3	9	66579308	1	1	1	1	1	1	1	1	1	1	1	1	1	1	1	0.705127	0.767832	1	1	1	1	1	1	1	1	1	1	0.744416	0.764919	1
31	Irs4	180	Srpk2	5	23649035	1	1	1	1	1	1	1	1	1	1	1	1	1	1	1	0.705127	0.767832	1	0.858509	0.924477	1	1	1	1	1	1	1	1	1	1
76	Zpbp2, Gsdma	1	Gfi1, Evi5	5	107734053	1	1	1	1	1	1	1	1	1	1	1	1	1	1	1	0.705127	1	1	1	1	1	0.402023	1	1	1	1	1	1	1	1
53	Rpap3	1	Gfi1, Evi5	5	107734053	1	1	1	1	1	1	1	1	1	1	1	1	1	1	1	0.705127	1	1	1	1	1	1	1	1	1	1	1	1	1	1
33	Cstad	150	Tbc1d10c	19	4187979	1	1	1	1	1	1	1	1	1	1	1	1	1	1	1	0.705127	0.766266	1	1	1	1	1	1	1	1	1	1	1	1	1
16	Mir18	292	Stat5a	11	100839918	1	1	1	1	1	1	1	1	1	1	1	1	1	1	1	0.705127	0.672399	1	1	1	1	1	1	1	1	1	1	1	1	1
39	Bmi1	494	Abcg1	17	31074014	1	1	1	1	1	1	1	1	1	1	1	1	1	1	1	0.705127	0.767832	1	1	1	1	1	1	1	1	1	1	1	1	1
39	Bmi1	880	Psmd12	11	107479254	1	1	1	1	1	1	1	1	1	1	1	1	1	1	1	0.705127	0.767832	1	1	1	1	1	1	1	1	1	1	1	1	1
71	Aagab	957	Trit1	4	122940235	1	1	1	1	1	1	1	1	1	1	1	1	1	1	1	0.705127	0.767832	1	1	1	1	1	1	1	1	1	1	1	1	1
25	Wdr11	152	Znrf3	11	5456414	1	1	1	1	1	1	1	1	1	1	1	1	1	1	1	0.70694	0.7697	1	1	1	1	1	1	1	1	1	1	1	1	1
63	Tead3, Ppard	1	Gfi1, Evi5	5	107734053	1	1	1	1	1	1	1	1	1	1	1	1	1	1	1	0.707038	1	1	1	1	1	1	1	1	1	1	1	0.708	1	1
28	Ccnd1	978	SNORA70	1	128450160	1	1	1	1	1	1	1	1	1	1	1	1	1	1	1	0.707038	0.772067	1	0.836697	0.901059	1	0.694785	0.771329	1	1	1	1	1	1	1
8	Ikzf1	7	Pim1	17	29487936	1	1	1	1	1	1	1	1	1	1	1	1	1	1	1	0.707038	0.67409	1	1	1	1	1	1	1	1	1	1	1	1	1
51	Dhx40	337	Ccdc109b	3	129952713	1	1	1	1	1	1	1	1	1	1	1	1	1	1	1	0.707038	0.773392	1	1	1	1	1	1	1	1	1	1	1	1	1
16	Mir18	590	Nt5c2	19	46980375	1	1	1	1	1	1	1	1	1	1	1	1	1	1	1	0.707038	0.774207	1	1	1	1	1	1	1	1	1	1	1	1	1
4	Rasgrp1	802	Chd9	8	90829079	1	1	1	1	1	1	1	1	1	1	1	1	1	1	1	0.707038	1	1	1	1	1	1	1	1	1	1	1	1	1	1
1	Gfi1, Evi5	861	Hipk1	3	103870644	1	1	1	1	1	1	1	1	1	1	1	1	1	1	1	0.707038	1	1	1	1	1	1	1	1	1	1	1	1	1	1
56	Hivep3	1018	Syce1	7	140877612	1	1	1	1	1	1	1	1	1	1	1	1	1	1	1	0.707993	0.774927	1	1	1	1	1	1	1	1	1	1	1	1	1
85	NA	714	Ap1m1	8	72271293	1	1	1	1	1	1	1	1	1	1	1	1	1	1	1	0.709076	0.774927	1	1	1	1	1	1	1	1	1	1	1	1	1
5	Notch1	7	Pim1	17	29487936	1	1	1	1	1	1	1	1	1	1	1	1	1	1	1	0.71009	0.671993	1	1	1	1	1	1	1	1	1	1	0.631697	0.506094	1
3	Ccnd3	115	Aire, Pwp2	10	78134317	1	1	1	1	1	1	1	1	1	1	1	1	1	1	1	0.712611	1	1	1	1	1	1	1	1	1	1	1	1	1	1
58	Cdx2	680	Asap1	15	64326400	1	1	1	1	1	1	1	1	1	1	1	1	1	1	1	0.713498	0.778659	1	1	1	1	1	1	1	1	1	1	1	1	1
96	NA	957	Trit1	4	122940235	1	1	1	1	1	1	1	1	1	1	1	1	1	1	1	0.713498	0.778659	1	1	1	1	1	1	1	1	1	1	1	1	1
48	Uaca, Tle3	312	Frs2	10	117113266	1	1	1	1	1	1	1	1	1	1	1	1	1	1	1	0.713723	0.778659	1	1	1	1	1	1	1	1	1	1	1	1	1
36	Il6st	1080	NA, Trp53bp2	1	182321877	1	1	1	1	1	1	1	1	1	1	1	1	1	1	1	0.713723	0.778659	1	1	1	1	1	1	1	1	1	1	1	1	1
73	Btbd2	1034	Lhfpl1	20	145349290	1	1	1	1	1	1	1	1	1	1	1	1	1	1	1	0.714452	0.778659	1	1	1	1	1	1	1	1	1	1	0.481478	0.494025	1
74	2310044G17Rik	1147	Ncaph, Dusp2	2	127255234	1	1	1	1	1	1	1	1	1	1	1	1	1	1	1	0.714452	0.778659	1	1	1	1	1	1	1	1	1	1	1	1	1
9	Mir106a	100	Supt3h	17	44807127	1	1	1	1	1	1	1	1	1	1	1	1	1	1	1	0.718098	0.78211	1	1	1	1	1	1	1	1	1	1	0.21992	0.222892	1
13	Lfng1	885	Itpr1	6	108568569	1	1	1	1	1	1	1	1	1	1	1	1	1	1	1	0.718098	0.78211	1	1	1	1	1	1	1	1	1	1	0.543043	0.550503	1
34	Rpl24, Cep97, Zbtb11	116	Sh3bp1	15	78851044	1	1	1	1	1	1	1	1	1	1	1	1	1	1	1	0.718098	0.78211	1	1	1	1	1	1	1	1	1	1	1	1	1
76	Zpbp2, Gsdma	642	Gm16277	19	58170526	1	1	1	1	1	1	1	1	1	1	1	1	1	1	1	0.718098	0.78211	1	1	1	1	1	1	1	1	1	1	1	1	1
13	Lfng1	1035	Rin2	2	145840937	1	1	1	1	1	1	1	1	1	1	1	1	1	1	1	0.718098	0.78211	1	1	1	1	1	1	1	1	1	1	1	1	1
65	Zdhhc12	373	Ptpn14	1	189817073	1	1	1	1	1	1	1	1	1	1	1	1	1	1	1	0.724146	0.789348	1	1	1	1	1	1	1	1	1	1	1	1	1
2	Myc, Pvt1	424	Pfkfb3	2	11576588	1	1	1	1	1	1	1	1	1	1	1	1	1	1	1	0.724146	1	1	1	1	1	1	1	1	1	1	1	1	1	1
59	Cox4i2, Bcl2l1	174	Mtap7	10	20092955	1	1	1	1	1	1	1	1	1	1	1	1	1	1	1	0.7261	0.792855	1	1	1	1	1	1	1	1	1	1	0.859402	0.891595	1
99	Ccdc162	23	Fgfr3, Tacc3	5	33691343	1	1	1	1	1	1	1	1	1	1	1	1	1	1	1	0.7261	0.792855	1	1	1	1	1	1	1	1	1	1	0.902312	0.934739	1
3	Ccnd3	80	Lrmp	6	145124867	1	1	1	1	1	1	1	1	1	1	1	1	1	1	1	0.7261	1	1	0.52685	1	1	1	1	1	1	1	1	1	1	1
44	Rreb1	524	Vars	17	34961839	1	1	1	1	1	1	1	1	1	1	1	1	1	1	1	0.728469	0.795333	1	1	1	1	1	1	1	1	1	1	1	1	1
18	Runx3	10	Eras	20	7876037	1	1	1	1	1	1	1	1	1	1	1	1	1	1	1	0.730217	0.797026	1	1	1	1	1	1	1	1	1	1	0.0999314	0.0999314	1
18	Runx3	909	Ighv1-73	12	115800113	1	1	1	1	1	1	1	1	1	1	1	1	1	1	1	0.730217	0.797026	1	1	1	1	1	1	1	1	1	1	1	1	1
36	Il6st	868	2010-03-01	11	105472914	1	1	1	1	1	1	1	1	1	1	1	1	1	1	1	0.730418	0.797139	1	1	1	1	1	1	1	1	1	1	0.607357	0.620491	1
62	Ptgds	328	Rabep2, Gm10155	7	126334057	1	1	1	1	1	1	1	1	1	1	1	1	1	1	1	0.730922	0.797475	1	1	1	1	1	1	1	1	1	1	0.084257	0.084257	1
19	Pik3cd	988	NA	5	132868792	1	1	1	1	1	1	1	1	1	1	1	1	1	1	1	0.730922	0.797475	1	1	1	1	1	1	1	1	1	1	1	1	1
28	Ccnd1	360	6330406I15Rik	5	149419288	1	1	1	1	1	1	1	1	1	1	1	1	1	1	1	0.731645	0.798158	1	1	1	1	1	1	1	1	1	1	1	1	1
55	Nat10	99	Ccdc162	10	41620671	1	1	1	1	1	1	1	1	1	1	1	1	1	1	1	0.732609	0.799104	1	1	1	1	1	1	1	1	1	1	0.853986	0.884641	1
9	Mir106a	626	Spcs3	8	54532942	1	1	1	1	1	1	1	1	1	1	1	1	1	1	1	0.73726	0.801217	1	1	1	1	1	1	1	1	1	1	0.367486	0.372138	1
32	Zmiz1	816	Slc12a3	8	94357468	1	1	1	1	1	1	1	1	1	1	1	1	1	1	1	0.73726	0.801217	1	1	1	1	0.59907	0.668193	1	1	1	1	1	1	1
7	Pim1	34	Rpl24, Cep97, Zbtb11	16	55963527	1	1	1	1	1	1	1	1	1	1	1	1	1	1	1	0.73726	0.801217	1	1	1	1	1	1	1	1	1	1	1	1	1
43	Cd86, Iqcb1, Ildr1	58	Cdx2	5	147362546	1	1	1	1	1	1	1	1	1	1	1	1	1	1	1	0.73726	0.801217	1	1	1	1	1	1	1	1	1	1	1	1	1
75	Them5	462	Vps54	11	21177585	1	1	1	1	1	1	1	1	1	1	1	1	1	1	1	0.74111	0.803737	1	1	1	1	1	1	1	1	1	1	0.130494	0.133703	1
93	NA	611	Hoxa10	6	52229418	1	1	1	1	1	1	1	1	1	1	1	1	1	1	1	0.74111	0.803737	1	1	1	1	1	1	1	1	1	1	0.640826	0.651796	1
35	Mir142, Bzrap, Supt4h1	174	Mtap7	10	20092955	1	1	1	1	1	1	1	1	1	1	1	1	1	1	1	0.74111	0.803737	1	1	1	1	1	1	1	1	1	1	0.65584	0.666542	1
95	Gm13445	243	Arid5b	10	68243992	1	1	1	1	1	1	1	1	1	1	1	1	1	1	1	0.74111	0.803737	1	1	1	1	1	1	1	1	1	1	0.773783	0.796625	1
93	NA	910	BC060267	6	115832659	1	1	1	1	1	1	1	1	1	1	1	1	1	1	1	0.74111	0.803737	1	1	1	1	1	1	1	1	1	1	0.807217	0.834077	1
90	2610307P16Rik	377	Dnmt3a	12	3853748	1	1	1	1	1	1	1	1	1	1	1	1	1	1	1	0.74111	0.803737	1	1	1	1	1	1	1	1	1	1	0.817324	0.844473	1
52	NA	818	Dyrk1a	16	94558309	1	1	1	1	1	1	1	1	1	1	1	1	1	1	1	0.74111	0.803737	1	1	1	1	1	1	1	1	1	1	0.976847	1	1
22	Gfi1b	20	Mycn	12	12933349	1	1	1	1	1	1	1	1	1	1	1	1	1	1	1	0.74111	0.804569	1	1	1	1	0.968484	1	1	1	1	1	1	1	1
87	Trim28	1	Gfi1, Evi5	5	107734053	1	1	1	1	1	1	1	1	1	1	1	1	1	1	1	0.74111	1	1	1	1	1	1	1	1	1	1	1	1	1	1
81	Zfp217, Gm14270	19	Pik3cd	4	149706705	1	1	1	1	1	1	1	1	1	1	1	1	1	1	1	0.74111	0.804569	1	1	1	1	1	1	1	1	1	1	1	1	1
35	Mir142, Bzrap, Supt4h1	29	Pou2f2	7	25129905	1	1	1	1	1	1	1	1	1	1	1	1	1	1	1	0.74111	0.803737	1	1	1	1	1	1	1	1	1	1	1	1	1
21	Dusp22, Irf4, Exoc2	73	Btbd2	10	80667561	1	1	1	1	1	1	1	1	1	1	1	1	1	1	1	0.74111	1	1	1	1	1	1	1	1	1	1	1	1	1	1
77	Cacna2d2	107	Arid3b	9	57946662	1	1	1	1	1	1	1	1	1	1	1	1	1	1	1	0.74111	0.803737	1	1	1	1	1	1	1	1	1	1	1	1	1
74	2310044G17Rik	167	Thrb	14	18008750	1	1	1	1	1	1	1	1	1	1	1	1	1	1	1	0.74111	0.803737	1	1	1	1	1	1	1	1	1	1	1	1	1
33	Cstad	179	NA, Bmper	9	23095301	1	1	1	1	1	1	1	1	1	1	1	1	1	1	1	0.74111	0.803737	1	1	1	1	1	1	1	1	1	1	1	1	1
68	Cd3g	628	Ggct	6	55021847	1	1	1	1	1	1	1	1	1	1	1	1	1	1	1	0.74111	0.804569	1	1	1	1	1	1	1	1	1	1	1	1	1
54	Ccr7	665	Prf1	10	61275146	1	1	1	1	1	1	1	1	1	1	1	1	1	1	1	0.74111	0.803737	1	1	1	1	1	1	1	1	1	1	1	1	1
54	Ccr7	848	Krt7	15	101434211	1	1	1	1	1	1	1	1	1	1	1	1	1	1	1	0.74111	0.803737	1	1	1	1	1	1	1	1	1	1	1	1	1
70	Sema4d, Gadd45g	987	Fgfr2	7	132690201	1	1	1	1	1	1	1	1	1	1	1	1	1	1	1	0.74111	0.803737	1	1	1	1	1	1	1	1	1	1	1	1	1
97	Nr3c1	990	Etv6	6	134190996	1	1	1	1	1	1	1	1	1	1	1	1	1	1	1	0.74111	0.803737	1	1	1	1	1	1	1	1	1	1	1	1	1
97	Nr3c1	1132	Irg1	14	102943046	1	1	1	1	1	1	1	1	1	1	1	1	1	1	1	0.74111	0.803737	1	1	1	1	1	1	1	1	1	1	1	1	1
20	Mycn	1056	Ralgps2	1	156927999	1	1	1	1	1	1	1	1	1	1	1	1	1	1	1	0.743003	0.80643	1	1	1	1	1	1	1	1	1	1	0.105819	0.106837	1
48	Uaca, Tle3	937	Mbnl2	14	120274333	1	1	1	1	1	1	1	1	1	1	1	1	1	1	1	0.743003	0.80643	1	1	1	1	1	1	1	1	1	1	1	1	1
53	Rpap3	250	Tcf12	9	72136279	1	1	1	1	1	1	1	1	1	1	1	1	1	1	1	0.746319	0.809932	1	1	1	1	0.953386	1	1	1	1	1	1	1	1
51	Dhx40	315	Birc5	11	117821109	1	1	1	1	1	1	1	1	1	1	1	1	1	1	1	0.75054	0.813838	1	1	1	1	1	1	1	1	1	1	0.430089	0.434781	1
46	Fbxw4, Dpcd	835	Tnpo1	13	98899789	1	1	1	1	1	1	1	1	1	1	1	1	1	1	1	0.75054	0.813838	1	1	1	1	1	1	1	1	1	1	0.807217	0.834077	1
14	Cebpb	21	Dusp22, Irf4, Exoc2	13	30768570	1	1	1	1	1	1	1	1	1	1	1	1	1	1	1	0.75054	1	1	1	1	1	1	1	1	1	1	1	1	1	1
46	Fbxw4, Dpcd	410	Sdc1	12	8784329	1	1	1	1	1	1	1	1	1	1	1	1	1	1	1	0.75054	0.813838	1	1	1	1	1	1	1	1	1	1	1	1	1
38	Zfp438	636	Tbc1d23	16	57247783	1	1	1	1	1	1	1	1	1	1	1	1	1	1	1	0.75054	0.813838	1	1	1	1	1	1	1	1	1	1	1	1	1
46	Fbxw4, Dpcd	768	Gria2	3	80801861	1	1	1	1	1	1	1	1	1	1	1	1	1	1	1	0.75054	0.813838	1	1	1	1	1	1	1	1	1	1	1	1	1
32	Zmiz1	1124	Thada	17	84226966	1	1	1	1	1	1	1	1	1	1	1	1	1	1	1	0.75054	0.813838	1	1	1	1	1	1	1	1	1	1	1	1	1
71	Aagab	858	Map3k14	11	103311496	1	1	1	1	1	1	1	1	1	1	1	1	1	1	1	0.753603	0.817064	1	1	1	1	1	1	1	1	1	1	1	1	1
59	Cox4i2, Bcl2l1	8	Ikzf1	11	11708051	1	1	1	1	1	1	1	1	1	1	1	1	1	1	1	0.754292	0.817716	1	1	1	1	1	1	1	1	1	1	1	1	1
60	2210404J11Rik	211	Vegfa	17	46045042	1	1	1	1	1	1	1	1	1	1	1	1	1	1	1	0.754428	0.819094	1	1	1	1	1	1	1	1	1	1	0.376479	0.38105	1
51	Dhx40	861	Hipk1	3	103870644	1	1	1	1	1	1	1	1	1	1	1	1	1	1	1	0.754428	0.819094	1	1	1	1	1	1	1	1	1	1	0.515315	0.525987	1
4	Rasgrp1	374	Ppp2r5a, Ints7	1	191505444	1	1	1	1	1	1	1	1	1	1	1	1	1	1	1	0.754428	0.7501	1	1	1	1	1	1	1	1	1	1	0.933027	0.914394	1
81	Zfp217, Gm14270	58	Cdx2	5	147362546	1	1	1	1	1	1	1	1	1	1	1	1	1	1	1	0.754428	0.819094	1	1	1	1	1	1	1	1	1	1	1	1	1
35	Mir142, Bzrap, Supt4h1	224	Irf1	11	53753945	1	1	1	1	1	1	1	1	1	1	1	1	1	1	1	0.754428	0.819094	1	1	1	1	1	1	1	1	1	1	1	1	1
14	Cebpb	261	Samsn1	16	76013262	1	1	1	1	1	1	1	1	1	1	1	1	1	1	1	0.754428	1	1	1	1	1	1	1	1	1	1	1	1	1	1
20	Mycn	578	Ebf1	11	44895036	1	1	1	1	1	1	1	1	1	1	1	1	1	1	1	0.754428	0.819094	1	1	1	1	1	1	1	1	1	1	1	1	1
1	Gfi1, Evi5	580	4930431P03Rik	14	45049954	1	1	1	1	1	1	1	1	1	1	1	1	1	1	1	0.754428	1	1	1	1	1	1	1	1	1	1	1	1	1	1
88	Atg4d	645	Nptn	9	58512737	1	1	1	1	1	1	1	1	1	1	1	1	1	1	1	0.754428	0.819094	1	1	1	1	1	1	1	1	1	1	1	1	1
24	Bcl11b, 4933406K04Rik	1115	Il12rb1	8	70748108	1	1	1	1	1	1	1	1	1	1	1	1	1	1	1	0.754428	0.819094	1	1	1	1	1	1	1	1	1	1	1	1	1
42	Fli1	561	NA	15	42100316	1	1	1	1	1	1	1	1	1	1	1	1	1	1	1	0.756583	0.820283	1	0.208959	0.222019	1	0.0816462	0.0904728	1	1	1	1	1	1	1
35	Mir142, Bzrap, Supt4h1	70	Sema4d, Gadd45g	13	51760351	1	1	1	1	1	1	1	1	1	1	1	1	1	1	1	0.756583	0.820283	1	1	1	1	0.629633	0.701711	1	1	1	1	1	1	1
55	Nat10	860	Aff1	5	103775066	1	1	1	1	1	1	1	1	1	1	1	1	1	1	1	0.757845	0.82137	1	1	1	1	1	1	1	1	1	1	0.98808	1	1
65	Zdhhc12	32	Zmiz1	14	25446913	1	1	1	1	1	1	1	1	1	1	1	1	1	1	1	0.757845	0.82137	1	1	1	1	1	1	1	1	1	1	1	1	1
35	Mir142, Bzrap, Supt4h1	291	Man1a2	3	100694965	1	1	1	1	1	1	1	1	1	1	1	1	1	1	1	0.757845	0.82137	1	1	1	1	1	1	1	1	1	1	1	1	1
81	Zfp217, Gm14270	121	Sema4a	3	88452361	1	1	1	1	1	1	1	1	1	1	1	1	1	1	1	0.760322	0.823961	1	1	1	1	1	1	1	1	1	1	0.807217	0.834077	1
15	Ntn1	289	Gm10800	2	98663329	1	1	1	1	1	1	1	1	1	1	1	1	1	1	1	0.761714	0.774927	1	1	1	1	1	1	1	1	1	1	1	1	1
7	Pim1	226	2410066E13Rik	6	54748265	1	1	1	1	1	1	1	1	1	1	1	1	1	1	1	0.769439	0.834875	1	1	1	1	1	1	1	1	1	1	1	1	1
5	Notch1	307	Slc39a11	11	113362577	1	1	1	1	1	1	1	1	1	1	1	1	1	1	1	0.770939	0.83509	1	1	1	1	1	1	1	1	1	1	0.464835	0.474419	1
80	Lrmp	370	Slamf1	1	171664646	1	1	1	1	1	1	1	1	1	1	1	1	1	1	1	0.770939	0.83509	1	1	1	1	1	1	1	1	1	1	1	1	1
59	Cox4i2, Bcl2l1	292	Stat5a	11	100839918	1	1	1	1	1	1	1	1	1	1	1	1	1	1	1	0.771623	0.835644	1	1	1	1	1	1	1	1	1	1	0.97503	1	1
80	Lrmp	578	Ebf1	11	44895036	1	1	1	1	1	1	1	1	1	1	1	1	1	1	1	0.771623	0.835644	1	1	1	1	1	1	1	1	1	1	1	1	1
43	Cd86, Iqcb1, Ildr1	372	Lbr	1	181853428	1	1	1	1	1	1	1	1	1	1	1	1	1	1	1	0.7742	0.838342	1	1	1	1	1	1	1	1	1	1	1	1	1
32	Zmiz1	322	Tmem56	3	121309813	1	1	1	1	1	1	1	1	1	1	1	1	1	1	1	0.775381	0.842672	1	1	1	1	1	1	1	1	1	1	0.120249	0.12323	1
23	Fgfr3, Tacc3	59	Cox4i2, Bcl2l1	2	152772016	1	1	1	1	1	1	1	1	1	1	1	1	1	1	1	0.775381	0.725548	1	1	1	1	1	1	1	1	1	1	0.144451	0.147863	1
18	Runx3	665	Prf1	10	61275146	1	1	1	1	1	1	1	1	1	1	1	1	1	1	1	0.775381	0.842672	1	1	1	1	1	1	1	1	1	1	0.277472	0.283812	1
28	Ccnd1	886	Evl	12	108640640	1	1	1	1	1	1	1	1	1	1	1	1	1	1	1	0.775381	0.842672	1	1	1	1	1	1	1	1	1	1	0.359518	0.364108	1
31	Irs4	983	Ubox5	2	130735234	1	1	1	1	1	1	1	1	1	1	1	1	1	1	1	0.775381	0.842672	1	1	1	1	1	1	1	1	1	1	0.481478	0.494025	1
82	Malat1	73	Btbd2	10	80667561	1	1	1	1	1	1	1	1	1	1	1	1	1	1	1	0.775381	0.842672	1	1	1	1	1	1	1	1	1	1	0.49872	0.507984	1
82	Malat1	350	Atp6v1g3	1	138160732	1	1	1	1	1	1	1	1	1	1	1	1	1	1	1	0.775381	0.842672	1	1	1	1	1	1	1	1	1	1	0.512077	0.522842	1
27	Runx1	47	Syk, Auh	13	52836107	1	1	1	1	1	1	1	1	1	1	1	1	1	1	1	0.775381	0.842672	1	1	1	1	1	1	1	1	1	1	0.665689	0.67796	1
25	Wdr11	944	2310003F16Rik	2	121452022	1	1	1	1	1	1	1	1	1	1	1	1	1	1	1	0.775381	0.842672	1	1	1	1	1	1	1	1	1	1	0.688098	0.699095	1
55	Nat10	968	Il21r, Nsmce1	7	125500782	1	1	1	1	1	1	1	1	1	1	1	1	1	1	1	0.775381	0.842672	1	1	1	1	1	1	1	1	1	1	0.738608	0.75439	1
81	Zfp217, Gm14270	111	Cdk5rap2	4	70335328	1	1	1	1	1	1	1	1	1	1	1	1	1	1	1	0.775381	0.842672	1	1	1	1	1	1	1	1	1	1	0.755326	0.773637	1
93	NA	1069	Mid1	20	169982016	1	1	1	1	1	1	1	1	1	1	1	1	1	1	1	0.775381	0.842672	1	1	1	1	1	1	1	1	1	1	0.761123	0.779317	1
63	Tead3, Ppard	495	Gtf3c2	5	31180766	1	1	1	1	1	1	1	1	1	1	1	1	1	1	1	0.775381	0.842672	1	1	1	1	1	1	1	1	1	1	0.77998	0.803742	1
9	Mir106a	57	Cops7a	6	125077865	1	1	1	1	1	1	1	1	1	1	1	1	1	1	1	0.775381	0.81265	1	1	1	1	1	1	1	1	1	1	0.910776	0.941413	1
63	Tead3, Ppard	211	Vegfa	17	46045042	1	1	1	1	1	1	1	1	1	1	1	1	1	1	1	0.775381	0.842672	1	1	1	1	1	1	1	1	1	1	0.91899	0.950107	1
40	Sox4	609	Phf15, Cdkl3	11	51873608	1	1	1	1	1	1	1	1	1	1	1	1	1	1	1	0.775381	0.842672	1	1	1	1	1	1	1	1	1	1	0.957717	0.988209	1
46	Fbxw4, Dpcd	277	Ssbp2	13	91505178	1	1	1	1	1	1	1	1	1	1	1	1	1	1	1	0.775381	0.842672	1	1	1	1	1	1	1	1	1	1	0.970752	0.998252	1
7	Pim1	641	Sap30l	11	57689084	1	1	1	1	1	1	1	1	1	1	1	1	1	1	1	0.775381	0.842672	1	1	1	1	1	1	1	1	1	1	0.998491	1	1
3	Ccnd3	72	Chsy1	7	66202610	1	1	1	1	1	1	1	1	1	1	1	1	1	1	1	0.775381	1	1	0.688823	1	1	0.210462	1	1	1	1	1	1	1	1
9	Mir106a	75	Them5	3	94379694	1	1	1	1	1	1	1	1	1	1	1	1	1	1	1	0.775381	0.842672	1	1	1	1	0.569506	0.63717	1	1	1	1	1	1	1
29	Pou2f2	4	Rasgrp1	2	117403270	1	1	1	1	1	1	1	1	1	1	1	1	1	1	1	0.775381	1	1	1	1	1	1	1	1	1	1	1	1	1	1
45	Zeb2	4	Rasgrp1	2	117403270	1	1	1	1	1	1	1	1	1	1	1	1	1	1	1	0.775381	0.842672	1	1	1	1	1	1	1	1	1	1	1	1	1
41	Mecom	52	NA	16	93149460	1	1	1	1	1	1	1	1	1	1	1	1	1	1	1	0.775381	0.842672	1	1	1	1	1	1	1	1	1	1	1	1	1
46	Fbxw4, Dpcd	173	Ifngr1	10	19539718	1	1	1	1	1	1	1	1	1	1	1	1	1	1	1	0.775381	0.839581	1	1	1	1	1	1	1	1	1	1	1	1	1
22	Gfi1b	237	Rbpms2	9	65626415	1	1	1	1	1	1	1	1	1	1	1	1	1	1	1	0.775381	0.842672	1	1	1	1	1	1	1	1	1	1	1	1	1
2	Myc, Pvt1	273	Ilf2	3	90292811	1	1	1	1	1	1	1	1	1	1	1	1	1	1	1	0.775381	1	1	1	1	1	1	1	1	1	1	1	1	1	1
21	Dusp22, Irf4, Exoc2	316	Cbx8, Card14	11	119139284	1	1	1	1	1	1	1	1	1	1	1	1	1	1	1	0.775381	1	1	1	1	1	1	1	1	1	1	1	1	1	1
30	Pvt1	316	Cbx8, Card14	11	119139284	1	1	1	1	1	1	1	1	1	1	1	1	1	1	1	0.775381	1	1	1	1	1	1	1	1	1	1	1	1	1	1
4	Rasgrp1	326	NA, Abcb10	8	124069207	1	1	1	1	1	1	1	1	1	1	1	1	1	1	1	0.775381	0.763489	1	1	1	1	1	1	1	1	1	1	1	1	1
86	Clec16a	488	Eml6	11	29794183	1	1	1	1	1	1	1	1	1	1	1	1	1	1	1	0.775381	0.842672	1	1	1	1	1	1	1	1	1	1	1	1	1
15	Ntn1	489	NA	5	29896510	1	1	1	1	1	1	1	1	1	1	1	1	1	1	1	0.775381	0.843138	1	1	1	1	1	1	1	1	1	1	1	1	1
29	Pou2f2	492	Ctnnd2	15	30953497	1	1	1	1	1	1	1	1	1	1	1	1	1	1	1	0.775381	0.843571	1	1	1	1	1	1	1	1	1	1	1	1	1
24	Bcl11b, 4933406K04Rik	561	NA	15	42100316	1	1	1	1	1	1	1	1	1	1	1	1	1	1	1	0.775381	0.842672	1	1	1	1	1	1	1	1	1	1	1	1	1
18	Runx3	562	Scml4	10	42882440	1	1	1	1	1	1	1	1	1	1	1	1	1	1	1	0.775381	0.842672	1	1	1	1	1	1	1	1	1	1	1	1	1
63	Tead3, Ppard	566	Etfb	7	43442576	1	1	1	1	1	1	1	1	1	1	1	1	1	1	1	0.775381	0.842672	1	1	1	1	1	1	1	1	1	1	1	1	1
43	Cd86, Iqcb1, Ildr1	580	4930431P03Rik	14	45049954	1	1	1	1	1	1	1	1	1	1	1	1	1	1	1	0.775381	0.842672	1	1	1	1	1	1	1	1	1	1	1	1	1
7	Pim1	597	Gimap5	6	48710579	1	1	1	1	1	1	1	1	1	1	1	1	1	1	1	0.775381	1	1	1	1	1	1	1	1	1	1	1	1	1	1
65	Zdhhc12	631	Rnf17	14	56289641	1	1	1	1	1	1	1	1	1	1	1	1	1	1	1	0.775381	0.842672	1	1	1	1	1	1	1	1	1	1	1	1	1
14	Cebpb	633	Zmym2	14	56811778	1	1	1	1	1	1	1	1	1	1	1	1	1	1	1	0.775381	0.843571	1	1	1	1	1	1	1	1	1	1	1	1	1
48	Uaca, Tle3	643	Gfra1	19	58355335	1	1	1	1	1	1	1	1	1	1	1	1	1	1	1	0.775381	0.842672	1	1	1	1	1	1	1	1	1	1	1	1	1
28	Ccnd1	647	Casp8	1	58719468	1	1	1	1	1	1	1	1	1	1	1	1	1	1	1	0.775381	0.842672	1	1	1	1	1	1	1	1	1	1	1	1	1
1	Gfi1, Evi5	662	Cd28	1	60759176	1	1	1	1	1	1	1	1	1	1	1	1	1	1	1	0.775381	1	1	1	1	1	1	1	1	1	1	1	1	1	1
43	Cd86, Iqcb1, Ildr1	824	4732465J04Rik	10	95711727	1	1	1	1	1	1	1	1	1	1	1	1	1	1	1	0.775381	0.842672	1	1	1	1	1	1	1	1	1	1	1	1	1
81	Zfp217, Gm14270	848	Krt7	15	101434211	1	1	1	1	1	1	1	1	1	1	1	1	1	1	1	0.775381	0.842672	1	1	1	1	1	1	1	1	1	1	1	1	1
24	Bcl11b, 4933406K04Rik	871	Phlpp1	1	106101205	1	1	1	1	1	1	1	1	1	1	1	1	1	1	1	0.775381	0.844233	1	1	1	1	1	1	1	1	1	1	1	1	1
84	Ahnak	886	Evl	12	108640640	1	1	1	1	1	1	1	1	1	1	1	1	1	1	1	0.775381	0.842672	1	1	1	1	1	1	1	1	1	1	1	1	1
26	Efna3	904	Cd300a	11	114874601	1	1	1	1	1	1	1	1	1	1	1	1	1	1	1	0.775381	0.842672	1	1	1	1	1	1	1	1	1	1	1	1	1
53	Rpap3	922	NA	10	117986798	1	1	1	1	1	1	1	1	1	1	1	1	1	1	1	0.775381	0.842672	1	1	1	1	1	1	1	1	1	1	1	1	1
18	Runx3	954	Slc28a2	2	122473850	1	1	1	1	1	1	1	1	1	1	1	1	1	1	1	0.775381	0.842672	1	1	1	1	1	1	1	1	1	1	1	1	1
66	Jakmip1	986	Fgfr2	7	132283253	1	1	1	1	1	1	1	1	1	1	1	1	1	1	1	0.775381	0.842672	1	1	1	1	1	1	1	1	1	1	1	1	1
61	Commd1	1036	Itpr2	6	146304102	1	1	1	1	1	1	1	1	1	1	1	1	1	1	1	0.775381	0.842672	1	1	1	1	1	1	1	1	1	1	1	1	1
18	Runx3	1037	Itpr2	6	146464478	1	1	1	1	1	1	1	1	1	1	1	1	1	1	1	0.775381	0.842672	1	1	1	1	1	1	1	1	1	1	1	1	1
38	Zfp438	84	Ahnak	19	9029961	1	1	1	1	1	1	1	1	1	1	1	1	1	1	1	0.776475	0.845331	1	1	1	1	1	1	1	1	1	1	1	1	1
87	Trim28	881	Gm15208	12	107859080	1	1	1	1	1	1	1	1	1	1	1	1	1	1	1	0.777024	0.845461	1	1	1	1	1	1	1	1	1	1	0.455014	0.464493	1
16	Mir18	229	Flii	11	60790671	1	1	1	1	1	1	1	1	1	1	1	1	1	1	1	0.777024	0.845461	1	1	1	1	1	1	1	1	1	1	1	1	1
7	Pim1	669	Supv3l1	10	62439855	1	1	1	1	1	1	1	1	1	1	1	1	1	1	1	0.777024	0.845461	1	1	1	1	1	1	1	1	1	1	1	1	1
87	Trim28	669	Supv3l1	10	62439855	1	1	1	1	1	1	1	1	1	1	1	1	1	1	1	0.777024	0.845461	1	1	1	1	1	1	1	1	1	1	1	1	1
28	Ccnd1	761	Vps33b	7	80232635	1	1	1	1	1	1	1	1	1	1	1	1	1	1	1	0.777024	0.845461	1	1	1	1	1	1	1	1	1	1	1	1	1
32	Zmiz1	1046	Huwe1	20	151800039	1	1	1	1	1	1	1	1	1	1	1	1	1	1	1	0.777824	0.846239	1	1	1	1	1	1	1	1	1	1	1	1	1
52	NA	373	Ptpn14	1	189817073	1	1	1	1	1	1	1	1	1	1	1	1	1	1	1	0.779602	0.848081	1	1	1	1	1	1	1	1	1	1	1	1	1
97	Nr3c1	398	Oprm1	10	6980266	1	1	1	1	1	1	1	1	1	1	1	1	1	1	1	0.783437	0.852159	1	1	1	1	1	1	1	1	1	1	1	1	1
71	Aagab	111	Cdk5rap2	4	70335328	1	1	1	1	1	1	1	1	1	1	1	1	1	1	1	0.785607	0.854058	1	1	1	1	1	1	1	1	1	1	0.915018	0.945472	1
71	Aagab	589	Samd4	14	46927815	1	1	1	1	1	1	1	1	1	1	1	1	1	1	1	0.785607	0.854058	1	1	1	1	1	1	1	1	1	1	0.915018	0.945472	1
12	Ahi1, Myb	1	Gfi1, Evi5	5	107734053	1	1	1	1	1	1	1	1	1	1	1	1	1	1	1	0.785607	1	1	1	1	1	1	1	1	1	1	1	1	1	1
43	Cd86, Iqcb1, Ildr1	72	Chsy1	7	66202610	0.805546	0.805546	1	1	1	1	1	1	1	1	1	1	1	1	1	0.785607	0.854058	1	1	1	1	1	1	1	1	1	1	1	1	1
43	Cd86, Iqcb1, Ildr1	371	Slamf6	1	171908631	1	1	1	1	1	1	1	1	1	1	1	1	1	1	1	0.785607	0.854058	1	1	1	1	1	1	1	1	1	1	1	1	1
68	Cd3g	719	Slc12a7	13	73701899	1	1	1	1	1	1	1	1	1	1	1	1	1	1	1	0.785872	0.854255	1	0.437008	0.461838	1	1	1	1	1	1	1	1	1	1
51	Dhx40	1122	Utp6, Rhot1	11	80059283	1	1	1	1	1	1	1	1	1	1	1	1	1	1	1	0.786092	0.854402	1	1	1	1	1	1	1	1	1	1	0.430089	0.434781	1
41	Mecom	1106	Hemgn	4	46528799	1	1	1	1	1	1	1	1	1	1	1	1	1	1	1	0.786433	0.854669	1	1	1	1	1	1	1	1	1	1	0.77998	0.803742	1
84	Ahnak	518	Kalrn	16	34111999	1	1	1	1	1	1	1	1	1	1	1	1	1	1	1	0.786672	0.854669	1	1	1	1	1	1	1	1	1	1	1	1	1
60	2210404J11Rik	601	Lypd6b	2	49885500	1	1	1	1	1	1	1	1	1	1	1	1	1	1	1	0.786672	0.854669	1	1	1	1	1	1	1	1	1	1	1	1	1
84	Ahnak	680	Asap1	15	64326400	1	1	1	1	1	1	1	1	1	1	1	1	1	1	1	0.786672	0.854669	1	1	1	1	1	1	1	1	1	1	1	1	1
27	Runx1	16	Mir18	14	115034642	1	1	1	1	1	1	1	1	1	1	1	1	1	1	1	0.788203	0.856151	1	1	1	1	1	1	1	1	1	1	1	1	1
53	Rpap3	756	Tomm22	15	79565212	1	1	1	1	1	1	1	1	1	1	1	1	1	1	1	0.788203	0.856151	1	1	1	1	1	1	1	1	1	1	1	1	1
75	Them5	6	Rras2	7	114164367	1	1	1	1	1	1	1	1	1	1	1	1	1	1	1	0.790615	0.858681	1	0.305764	0.324874	1	0.164751	0.183761	1	1	1	1	1	1	1
1	Gfi1, Evi5	729	Mapk6	9	75410081	1	1	1	1	1	1	1	1	1	1	1	1	1	1	1	0.791706	1	1	1	1	1	1	1	1	1	1	1	0.55659	1	1
78	Med13l	374	Ppp2r5a, Ints7	1	191505444	1	1	1	1	1	1	1	1	1	1	1	1	1	1	1	0.791706	0.861685	1	1	1	1	1	1	1	1	1	1	1	1	1
31	Irs4	650	Als2	1	59178159	1	1	1	1	1	1	1	1	1	1	1	1	1	1	1	0.791706	0.860211	1	1	1	1	1	1	1	1	1	1	1	1	1
31	Irs4	805	Atp5o	16	92037716	1	1	1	1	1	1	1	1	1	1	1	1	1	1	1	0.791706	0.860211	1	1	1	1	1	1	1	1	1	1	1	1	1
2	Myc, Pvt1	909	Ighv1-73	12	115800113	1	1	1	1	1	1	1	1	1	1	1	1	1	1	1	0.791706	1	1	1	1	1	1	1	1	1	1	1	1	1	1
27	Runx1	644	Hnrnpk	13	58399026	1	1	1	1	1	1	1	1	1	1	1	1	1	1	1	0.79341	0.863356	1	1	1	1	1	1	1	1	1	1	0.510792	0.52013	1
2	Myc, Pvt1	296	Slc35d1	4	103168214	1	1	1	1	1	1	1	1	1	1	1	1	1	1	1	0.79341	0.863356	1	1	1	1	1	1	1	1	1	1	1	1	1
31	Irs4	46	Fbxw4, Dpcd	19	45612792	1	1	1	1	1	1	1	1	1	1	1	1	1	1	1	0.796492	0.866923	1	1	1	1	1	1	1	1	1	1	0.0891617	0.0886032	1
16	Mir18	11	Jdpd2	12	85589454	1	1	1	1	1	1	1	1	1	1	1	1	1	1	1	0.796492	0.83509	1	1	1	1	1	1	1	1	1	1	0.286077	0.293489	1
95	Gm13445	796	Sag	1	87831666	1	1	1	1	1	1	1	1	1	1	1	1	1	1	1	0.796492	0.866923	1	1	1	1	1	1	1	1	1	1	0.37636	0.38105	1
7	Pim1	1054	Isg15	4	156232254	1	1	1	1	1	1	1	1	1	1	1	1	1	1	1	0.796492	0.866923	1	1	1	1	1	1	1	1	1	1	0.699715	0.710721	1
47	Syk, Auh	702	Sltm	9	70589007	1	1	1	1	1	1	1	1	1	1	1	1	1	1	1	0.796492	0.866923	1	1	1	1	1	1	1	1	1	1	0.778567	0.801299	1
2	Myc, Pvt1	5	Notch1	2	26479854	1	1	1	1	1	1	1	1	1	1	1	1	1	1	1	0.796492	1	1	1	1	1	1	1	1	1	1	1	1	1	1
33	Cstad	21	Dusp22, Irf4, Exoc2	13	30768570	1	1	1	1	1	1	1	1	1	1	1	1	1	1	1	0.796492	0.866503	1	1	1	1	1	1	1	1	1	1	1	1	1
74	2310044G17Rik	506	Rnf168	16	32176030	1	1	1	1	1	1	1	1	1	1	1	1	1	1	1	0.796492	0.866923	1	1	1	1	1	1	1	1	1	1	1	1	1
75	Them5	994	Baz1b	5	135166935	1	1	1	1	1	1	1	1	1	1	1	1	1	1	1	0.796492	0.866923	1	1	1	1	1	1	1	1	1	1	1	1	1
5	Notch1	1052	8430427H17Rik	2	153495007	1	1	1	1	1	1	1	1	1	1	1	1	1	1	1	0.796492	0.819094	1	1	1	1	1	1	1	1	1	1	1	1	1
46	Fbxw4, Dpcd	1152	Srsf6, Tox2	2	163028856	1	1	1	1	1	1	1	1	1	1	1	1	1	1	1	0.799652	0.870271	1	1	1	1	1	1	1	1	1	1	1	1	1
59	Cox4i2, Bcl2l1	715	Mctp2	7	72277766	1	1	1	1	1	1	1	1	1	1	1	1	1	1	1	0.799672	0.870323	1	1	1	1	1	1	1	1	1	1	0.432993	0.4376	1
8	Ikzf1	424	Pfkfb3	2	11576588	1	1	1	1	1	1	1	1	1	1	1	1	1	1	1	0.799672	0.801217	1	1	1	1	1	1	1	1	1	1	0.91899	0.881222	1
74	2310044G17Rik	291	Man1a2	3	100694965	1	1	1	1	1	1	1	1	1	1	1	1	1	1	1	0.799878	0.871093	1	1	1	1	1	1	1	1	1	1	1	1	1
11	Jdpd2	298	Ccdc59	10	105844700	1	1	1	1	1	1	1	1	1	1	1	1	1	1	1	0.799878	0.871093	1	1	1	1	1	1	1	1	1	1	1	1	1
34	Rpl24, Cep97, Zbtb11	492	Ctnnd2	15	30953497	1	1	1	1	1	1	1	1	1	1	1	1	1	1	1	0.799878	0.871093	1	1	1	1	1	1	1	1	1	1	1	1	1
11	Jdpd2	825	Gm7982	5	95750876	1	1	1	1	1	1	1	1	1	1	1	1	1	1	1	0.799878	0.871093	1	1	1	1	1	1	1	1	1	1	1	1	1
76	Zpbp2, Gsdma	291	Man1a2	3	100694965	1	1	1	1	1	1	1	1	1	1	1	1	1	1	1	0.800719	0.871917	1	1	1	1	1	1	1	1	1	1	1	1	1
30	Pvt1	431	Osbpl1a	18	12792607	1	1	1	1	1	1	1	1	1	1	1	1	1	1	1	0.805201	0.875579	1	1	1	1	1	1	1	1	1	1	1	1	1
19	Pik3cd	555	Nudcd2	11	40698201	1	1	1	1	1	1	1	1	1	1	1	1	1	1	1	0.807898	0.87833	1	1	1	1	1	1	1	1	1	1	0.752325	0.773637	1
19	Pik3cd	784	Nup50	15	84921476	1	1	1	1	1	1	1	1	1	1	1	1	1	1	1	0.807898	0.87833	1	1	1	1	1	1	1	1	1	1	1	1	1
68	Cd3g	417	Tmem138	19	10647035	1	1	1	1	1	1	1	1	1	1	1	1	1	1	1	0.80933	0.880688	1	1	1	1	1	1	1	1	1	1	1	1	1
3	Ccnd3	1131	Ldlrad3	2	102046929	1	1	1	1	1	1	1	1	1	1	1	1	1	1	1	0.80933	1	1	1	1	1	1	1	1	1	1	1	1	1	1
82	Malat1	510	Bin1	18	32398841	1	1	1	1	1	1	1	1	1	1	1	1	1	1	1	0.809698	0.880688	1	1	1	1	1	1	1	1	1	1	0.481236	0.493942	1
40	Sox4	691	NA	12	66359226	1	1	1	1	1	1	1	1	1	1	1	1	1	1	1	0.809698	0.880688	1	1	1	1	1	1	1	1	1	1	0.622453	0.633246	1
77	Cacna2d2	156	Zbtb10, NA	3	9150602	1	1	1	1	1	1	1	1	1	1	1	1	1	1	1	0.809698	0.880688	1	1	1	1	0.997457	1	1	1	1	1	1	1	1
40	Sox4	52	NA	16	93149460	1	1	1	1	1	1	1	1	1	1	1	1	1	1	1	0.809698	0.880688	1	1	1	1	1	1	1	1	1	1	1	1	1
64	Ptprk	60	2210404J11Rik	17	15010140	1	1	1	1	1	1	1	1	1	1	1	1	1	1	1	0.809698	0.880688	1	1	1	1	1	1	1	1	1	1	1	1	1
78	Med13l	530	Cxxc5, NA	18	35829462	1	1	1	1	1	1	1	1	1	1	1	1	1	1	1	0.809698	0.880688	1	1	1	1	1	1	1	1	1	1	1	1	1
28	Ccnd1	648	NA	15	58728862	1	1	1	1	1	1	1	1	1	1	1	1	1	1	1	0.812601	0.884704	1	1	1	1	1	1	1	1	1	1	0.187772	0.190436	1
18	Runx3	672	Pbld2	10	62944563	1	1	1	1	1	1	1	1	1	1	1	1	1	1	1	0.812601	0.884704	1	1	1	1	1	1	1	1	1	1	0.515315	0.525987	1
42	Fli1	322	Tmem56	3	121309813	1	1	1	1	1	1	1	1	1	1	1	1	1	1	1	0.812601	0.883258	1	1	1	1	1	1	1	1	1	1	0.522511	0.531572	1
6	Rras2	707	Lpin2	17	71180508	1	1	1	1	1	1	1	1	1	1	1	1	1	1	1	0.812601	0.803737	1	1	1	1	1	1	1	1	1	1	0.893228	0.925633	1
6	Rras2	72	Chsy1	7	66202610	1	1	1	1	1	1	1	1	1	1	1	1	1	1	1	0.812601	1	1	1	1	1	1	1	1	1	1	1	1	1	1
10	Eras	109	Wisp1, St3gal1	15	66970753	1	1	1	1	1	1	1	1	1	1	1	1	1	1	1	0.812601	0.884704	1	1	1	1	1	1	1	1	1	1	1	1	1
41	Mecom	560	Gm9855	10	42057437	1	1	1	1	1	1	1	1	1	1	1	1	1	1	1	0.812601	0.884704	1	1	1	1	1	1	1	1	1	1	1	1	1
10	Eras	763	Pcsk4	10	80327854	1	1	1	1	1	1	1	1	1	1	1	1	1	1	1	0.812601	0.884704	1	1	1	1	1	1	1	1	1	1	1	1	1
28	Ccnd1	766	Psmd11	11	80505136	1	1	1	1	1	1	1	1	1	1	1	1	1	1	1	0.812601	0.884704	1	1	1	1	1	1	1	1	1	1	1	1	1
2	Myc, Pvt1	1120	NA	14	76845353	1	1	1	1	1	1	1	1	1	1	1	1	1	1	1	0.812601	0.778659	1	1	1	1	1	1	1	1	1	1	1	1	1
1	Gfi1, Evi5	205	Hivep1	13	42059163	1	1	1	1	1	1	1	1	1	1	1	1	1	1	1	0.816083	0.762145	1	1	1	1	1	1	1	1	1	1	1	1	1
1	Gfi1, Evi5	424	Pfkfb3	2	11576588	1	1	1	1	1	1	1	1	1	1	1	1	1	1	1	0.816083	1	1	1	1	1	1	1	1	1	1	1	1	1	1
37	Map3k8	654	Fgf13	20	59586684	1	1	1	1	1	1	1	1	1	1	1	1	1	1	1	0.816149	0.890996	1	1	1	1	1	1	1	1	1	1	1	1	1
34	Rpl24, Cep97, Zbtb11	888	Wdr25	12	108910809	1	1	1	1	1	1	1	1	1	1	1	1	1	1	1	0.816886	0.89152	1	1	1	1	1	1	1	1	1	1	0.280285	0.287623	1
99	Ccdc162	722	Erap1	13	74525676	1	1	1	1	1	1	1	1	1	1	1	1	1	1	1	0.816886	0.89152	1	1	1	1	1	1	1	1	1	1	0.970752	0.998252	1
59	Cox4i2, Bcl2l1	424	Pfkfb3	2	11576588	1	1	1	1	1	1	1	1	1	1	1	1	1	1	1	0.816886	0.89152	1	1	1	1	1	1	1	1	1	1	1	1	1
59	Cox4i2, Bcl2l1	835	Tnpo1	13	98899789	1	1	1	1	1	1	1	1	1	1	1	1	1	1	1	0.818104	0.892756	1	1	1	1	1	1	1	1	1	1	0.891143	0.923625	1
43	Cd86, Iqcb1, Ildr1	639	2610528E23Rik	16	57449047	1	1	1	1	1	1	1	1	1	1	1	1	1	1	1	0.819039	0.89362	1	1	1	1	1	1	1	1	1	1	1	1	1
36	Il6st	368	Ncoa3	2	165920822	1	1	1	1	1	1	1	1	1	1	1	1	1	1	1	0.819278	0.89362	1	1	1	1	1	1	1	1	1	1	1	1	1
96	NA	46	Fbxw4, Dpcd	19	45612792	1	1	1	1	1	1	1	1	1	1	1	1	1	1	1	0.819766	0.89362	1	0.131154	0.138869	1	0.269914	0.304741	1	1	1	1	1	1	1
35	Mir142, Bzrap, Supt4h1	869	Lrrc8d	5	105590407	1	1	1	1	1	1	1	1	1	1	1	1	1	1	1	0.82102	0.89362	1	1	1	1	1	1	1	1	1	1	1	1	1
65	Zdhhc12	1082	Gpatch2	1	187347952	1	1	1	1	1	1	1	1	1	1	1	1	1	1	1	0.821408	0.89362	1	1	1	1	1	1	1	1	1	1	0.699715	0.710721	1
8	Ikzf1	751	U6	8	79038860	1	1	1	1	1	1	1	1	1	1	1	1	1	1	1	0.821408	0.89362	1	1	1	1	1	1	1	1	1	1	0.77998	0.803742	1
9	Mir106a	605	Pou2af1	9	51276410	1	1	1	1	1	1	1	1	1	1	1	1	1	1	1	0.821408	0.89362	1	1	1	1	1	1	1	1	1	1	0.859402	0.891595	1
54	Ccr7	77	Cacna2d2	9	107308416	1	1	1	1	1	1	1	1	1	1	1	1	1	1	1	0.821408	0.89362	1	1	1	1	1	1	1	1	1	1	1	1	1
7	Pim1	93	NA	8	34615858	1	1	1	1	1	1	1	1	1	1	1	1	1	1	1	0.821408	0.89362	1	1	1	1	1	1	1	1	1	1	1	1	1
76	Zpbp2, Gsdma	233	Klf13	7	63954705	1	1	1	1	1	1	1	1	1	1	1	1	1	1	1	0.821408	0.89362	1	1	1	1	1	1	1	1	1	1	1	1	1
9	Mir106a	272	Mgll	6	88766848	1	1	1	1	1	1	1	1	1	1	1	1	1	1	1	0.821408	0.89362	1	1	1	1	1	1	1	1	1	1	1	1	1
75	Them5	296	Slc35d1	4	103168214	1	1	1	1	1	1	1	1	1	1	1	1	1	1	1	0.821408	0.89362	1	1	1	1	1	1	1	1	1	1	1	1	1
23	Fgfr3, Tacc3	492	Ctnnd2	15	30953497	1	1	1	1	1	1	1	1	1	1	1	1	1	1	1	0.821408	0.89362	1	1	1	1	1	1	1	1	1	1	1	1	1
65	Zdhhc12	641	Sap30l	11	57689084	1	1	1	1	1	1	1	1	1	1	1	1	1	1	1	0.821408	0.89362	1	1	1	1	1	1	1	1	1	1	1	1	1
78	Med13l	644	Hnrnpk	13	58399026	1	1	1	1	1	1	1	1	1	1	1	1	1	1	1	0.821408	0.89362	1	1	1	1	1	1	1	1	1	1	1	1	1
37	Map3k8	930	2310008H09Rik	7	118941164	1	1	1	1	1	1	1	1	1	1	1	1	1	1	1	0.821408	0.89362	1	1	1	1	1	1	1	1	1	1	1	1	1
43	Cd86, Iqcb1, Ildr1	955	P2rx4	5	122720267	1	1	1	1	1	1	1	1	1	1	1	1	1	1	1	0.821408	0.89362	1	1	1	1	1	1	1	1	1	1	1	1	1
51	Dhx40	1035	Rin2	2	145840937	1	1	1	1	1	1	1	1	1	1	1	1	1	1	1	0.821408	0.89362	1	1	1	1	1	1	1	1	1	1	1	1	1
31	Irs4	658	Ascc1	10	59877494	1	1	1	1	1	1	1	1	1	1	1	1	1	1	1	0.821988	0.894162	1	1	1	1	1	1	1	1	1	1	1	1	1
3	Ccnd3	169	Pip4k2a	2	18941462	1	1	1	1	1	1	1	1	1	1	1	1	1	1	1	0.824117	0.778659	1	1	1	1	1	1	1	1	1	1	0.00961042	0.00988501	1
4	Rasgrp1	1061	Fasl	1	161797924	1	1	1	1	1	1	1	1	1	1	1	1	1	1	1	0.824117	0.778659	1	1	1	1	1	1	1	1	1	1	0.108664	0.110658	1
3	Ccnd3	208	NA	11	44206871	1	1	1	1	1	1	1	1	1	1	1	1	1	1	1	0.824117	0.896892	1	1	1	1	1	1	1	1	1	1	0.708	0.717787	1
81	Zfp217, Gm14270	530	Cxxc5, NA	18	35829462	1	1	1	1	1	1	1	1	1	1	1	1	1	1	1	0.824117	0.896892	1	1	1	1	1	1	1	1	1	1	0.754069	0.773637	1
59	Cox4i2, Bcl2l1	61	Commd1	11	22834996	1	1	1	1	1	1	1	1	1	1	1	1	1	1	1	0.824117	0.896892	1	1	1	1	1	1	1	1	1	1	0.970752	0.998252	1
28	Ccnd1	1127	Mcl1	3	95597639	1	1	1	1	1	1	1	1	1	1	1	1	1	1	1	0.824117	0.896892	1	0.634236	0.679947	1	1	1	1	1	1	1	1	1	1
31	Irs4	374	Ppp2r5a, Ints7	1	191505444	1	1	1	1	1	1	1	1	1	1	1	1	1	1	1	0.824117	0.896697	1	0.720546	0.773527	1	1	1	1	1	1	1	1	1	1
3	Ccnd3	141	Fam76a	4	132953239	1	1	1	1	1	1	1	1	1	1	1	1	1	1	1	0.824117	1	1	0.887033	1	1	1	1	1	1	1	1	1	1	1
31	Irs4	419	Gm11828	4	10921578	1	1	1	1	1	1	1	1	1	1	1	1	1	1	1	0.824117	0.896697	1	0.911834	0.993144	1	1	1	1	1	1	1	1	1	1
11	Jdpd2	90	2610307P16Rik	13	28578291	1	1	1	1	1	1	1	1	1	1	1	1	1	1	1	0.824117	0.896892	1	1	1	1	1	1	1	1	1	1	1	1	1
51	Dhx40	188	Glo1	17	30629138	1	1	1	1	1	1	1	1	1	1	1	1	1	1	1	0.824117	0.896892	1	1	1	1	1	1	1	1	1	1	1	1	1
92	Adamts10	207	Tesk1	4	43480938	1	1	1	1	1	1	1	1	1	1	1	1	1	1	1	0.824117	0.896892	1	1	1	1	1	1	1	1	1	1	1	1	1
90	2610307P16Rik	239	Kansl1l	1	66819745	1	1	1	1	1	1	1	1	1	1	1	1	1	1	1	0.824117	0.896892	1	1	1	1	1	1	1	1	1	1	1	1	1
86	Clec16a	349	Dapp1	3	137982129	1	1	1	1	1	1	1	1	1	1	1	1	1	1	1	0.824117	0.896892	1	1	1	1	1	1	1	1	1	1	1	1	1
88	Atg4d	357	NA, Gpr12	5	146686621	1	1	1	1	1	1	1	1	1	1	1	1	1	1	1	0.824117	0.896892	1	1	1	1	1	1	1	1	1	1	1	1	1
3	Ccnd3	499	Lamc3	2	31849271	1	1	1	1	1	1	1	1	1	1	1	1	1	1	1	0.824117	0.896892	1	1	1	1	1	1	1	1	1	1	1	1	1
77	Cacna2d2	602	NA	15	49994774	1	1	1	1	1	1	1	1	1	1	1	1	1	1	1	0.824117	0.896892	1	1	1	1	1	1	1	1	1	1	1	1	1
90	2610307P16Rik	862	Ednrb	14	103950679	1	1	1	1	1	1	1	1	1	1	1	1	1	1	1	0.824117	0.896892	1	1	1	1	1	1	1	1	1	1	1	1	1
71	Aagab	1114	Tnk1, Ctdnep1	11	69930662	1	1	1	1	1	1	1	1	1	1	1	1	1	1	1	0.824117	0.896892	1	1	1	1	1	1	1	1	1	1	1	1	1
90	2610307P16Rik	1149	Cd93, Napb	2	148617225	1	1	1	1	1	1	1	1	1	1	1	1	1	1	1	0.824117	0.896892	1	1	1	1	1	1	1	1	1	1	1	1	1
28	Ccnd1	375	Diexf, Irf6	1	193174296	1	1	1	1	1	1	1	1	1	1	1	1	1	1	1	0.824882	0.897637	1	1	1	1	1	1	1	1	1	1	0.252802	0.255691	1
64	Ptprk	293	Pik3r1	13	101720015	1	1	1	1	1	1	1	1	1	1	1	1	1	1	1	0.825504	0.898227	1	1	1	1	1	1	1	1	1	1	1	1	1
90	2610307P16Rik	13	Lfng1	5	140593644	1	1	1	1	1	1	1	1	1	1	1	1	1	1	1	0.825726	0.898382	1	1	1	1	1	1	1	1	1	1	1	1	1
31	Irs4	165	Dhx34	7	16196423	1	1	1	1	1	1	1	1	1	1	1	1	1	1	1	0.827423	0.900218	1	1	1	1	1	1	1	1	1	1	0.598108	0.613288	1
14	Cebpb	189	Ffar3	7	30856248	1	1	1	1	1	1	1	1	1	1	1	1	1	1	1	0.827423	1	1	1	1	1	1	1	1	1	1	1	1	1	1
12	Ahi1, Myb	231	Sh3rf1	8	61387272	1	1	1	1	1	1	1	1	1	1	1	1	1	1	1	0.827423	0.900218	1	1	1	1	1	1	1	1	1	1	1	1	1
39	Bmi1	556	Gcnt2	13	40905875	1	1	1	1	1	1	1	1	1	1	1	1	1	1	1	0.827423	0.900218	1	1	1	1	1	1	1	1	1	1	1	1	1
83	Celf2	923	Dnahc11	12	118212334	1	1	1	1	1	1	1	1	1	1	1	1	1	1	1	0.827809	0.900218	1	1	1	1	1	1	1	1	1	1	1	1	1
61	Commd1	111	Cdk5rap2	4	70335328	1	1	1	1	1	1	1	1	1	1	1	1	1	1	1	0.831174	0.903923	1	1	1	1	1	1	1	1	1	1	0.108664	0.110658	1
19	Pik3cd	22	Gfi1b	2	28600629	1	1	1	1	1	1	1	1	1	1	1	1	1	1	1	0.831174	0.902512	1	1	1	1	1	1	1	1	1	1	0.444131	0.453252	1
82	Malat1	53	Rpap3	15	97766859	1	1	1	1	1	1	1	1	1	1	1	1	1	1	1	0.831174	0.903923	1	1	1	1	1	1	1	1	1	1	0.491991	0.502924	1
41	Mecom	406	Nipbl	15	8447537	1	1	1	1	1	1	1	1	1	1	1	1	1	1	1	0.831174	0.903923	1	1	1	1	1	1	1	1	1	1	0.766919	0.788624	1
35	Mir142, Bzrap, Supt4h1	52	NA	16	93149460	1	1	1	1	1	1	1	1	1	1	1	1	1	1	1	0.831174	0.903923	1	1	1	1	1	1	1	1	1	1	0.881989	0.914394	1
12	Ahi1, Myb	932	Itgb8	12	119157925	1	1	1	1	1	1	1	1	1	1	1	1	1	1	1	0.831174	0.903923	1	1	1	1	1	1	1	1	1	1	0.915018	0.945472	1
55	Nat10	425	Gm14513	20	11776933	1	1	1	1	1	1	1	1	1	1	1	1	1	1	1	0.831174	0.902512	1	1	1	1	1	1	1	1	1	1	0.996194	1	1
38	Zfp438	1096	Grm4, Nudt3	17	27524681	1	1	1	1	1	1	1	1	1	1	1	1	1	1	1	0.831174	0.902512	1	0.714456	0.767195	1	1	1	1	1	1	1	1	1	1
39	Bmi1	18	Runx3	4	135082834	1	1	1	1	1	1	1	1	1	1	1	1	1	1	1	0.831174	0.903923	1	1	1	1	1	1	1	1	1	1	1	1	1
26	Efna3	43	Cd86, Iqcb1, Ildr1	16	36670928	1	1	1	1	1	1	1	1	1	1	1	1	1	1	1	0.831174	0.903923	1	1	1	1	1	1	1	1	1	1	1	1	1
59	Cox4i2, Bcl2l1	52	NA	16	93149460	1	1	1	1	1	1	1	1	1	1	1	1	1	1	1	0.831174	0.903923	1	1	1	1	1	1	1	1	1	1	1	1	1
82	Malat1	142	Rasa4, Dtx2	5	135978045	1	1	1	1	1	1	1	1	1	1	1	1	1	1	1	0.831174	0.903923	1	1	1	1	1	1	1	1	1	1	1	1	1
32	Zmiz1	196	NA	19	36243004	1	1	1	1	1	1	1	1	1	1	1	1	1	1	1	0.831174	0.902512	1	1	1	1	1	1	1	1	1	1	1	1	1
94	H2-D1	218	Hectd1	12	51856951	1	1	1	1	1	1	1	1	1	1	1	1	1	1	1	0.831174	0.903923	1	1	1	1	1	1	1	1	1	1	1	1	1
12	Ahi1, Myb	266	Slfn8	11	83063946	1	1	1	1	1	1	1	1	1	1	1	1	1	1	1	0.831174	0.854058	1	1	1	1	1	1	1	1	1	1	1	1	1
6	Rras2	337	Ccdc109b	3	129952713	1	1	1	1	1	1	1	1	1	1	1	1	1	1	1	0.831174	0.903923	1	1	1	1	1	1	1	1	1	1	1	1	1
1	Gfi1, Evi5	352	Fblim1	4	141559539	1	1	1	1	1	1	1	1	1	1	1	1	1	1	1	0.831174	1	1	1	1	1	1	1	1	1	1	1	1	1	1
13	Lfng1	357	NA, Gpr12	5	146686621	1	1	1	1	1	1	1	1	1	1	1	1	1	1	1	0.831174	1	1	1	1	1	1	1	1	1	1	1	1	1	1
8	Ikzf1	373	Ptpn14	1	189817073	1	1	1	1	1	1	1	1	1	1	1	1	1	1	1	0.831174	0.902512	1	1	1	1	1	1	1	1	1	1	1	1	1
49	Ptp4a3	684	Plekhm3	1	64867871	1	1	1	1	1	1	1	1	1	1	1	1	1	1	1	0.831174	0.903923	1	1	1	1	1	1	1	1	1	1	1	1	1
1	Gfi1, Evi5	778	Il16	7	83652938	1	1	1	1	1	1	1	1	1	1	1	1	1	1	1	0.831174	1	1	1	1	1	1	1	1	1	1	1	1	1	1
21	Dusp22, Irf4, Exoc2	909	Ighv1-73	12	115800113	1	1	1	1	1	1	1	1	1	1	1	1	1	1	1	0.831174	1	1	1	1	1	1	1	1	1	1	1	1	1	1
90	2610307P16Rik	984	Auts2	5	131854905	1	1	1	1	1	1	1	1	1	1	1	1	1	1	1	0.831174	0.903923	1	1	1	1	1	1	1	1	1	1	1	1	1
65	Zdhhc12	1041	Slc7a1	5	148395745	1	1	1	1	1	1	1	1	1	1	1	1	1	1	1	0.831174	0.903923	1	1	1	1	1	1	1	1	1	1	1	1	1
96	NA	20	Mycn	12	12933349	1	1	1	1	1	1	1	1	1	1	1	1	1	1	1	0.831303	0.903923	1	1	1	1	1	1	1	1	1	1	0.334516	0.339098	1
30	Pvt1	777	Psip1	4	83484112	1	1	1	1	1	1	1	1	1	1	1	1	1	1	1	0.831303	0.903923	1	1	1	1	1	1	1	1	1	1	1	1	1
13	Lfng1	111	Cdk5rap2	4	70335328	1	1	1	1	1	1	1	1	1	1	1	1	1	1	1	0.83214	0.904749	1	1	1	1	1	1	1	1	1	1	0.87134	0.904356	1
9	Mir106a	1018	Syce1	7	140877612	1	1	1	1	1	1	1	1	1	1	1	1	1	1	1	0.833092	0.872499	1	1	1	1	1	1	1	1	1	1	0.778567	0.801299	1
48	Uaca, Tle3	861	Hipk1	3	103870644	1	1	1	1	1	1	1	1	1	1	1	1	1	1	1	0.834402	0.908082	1	1	1	1	1	1	1	1	1	1	1	1	1
28	Ccnd1	16	Mir18	14	115034642	1	1	1	1	1	1	1	1	1	1	1	1	1	1	1	0.836064	0.910339	1	1	1	1	1	1	1	1	1	1	0.512077	0.522842	1
11	Jdpd2	289	Gm10800	2	98663329	1	1	1	1	1	1	1	1	1	1	1	1	1	1	1	0.836064	0.842672	1	1	1	1	1	1	1	1	1	1	0.627204	0.529101	1
54	Ccr7	162	St8sia6	2	13755202	1	1	1	1	1	1	1	1	1	1	1	1	1	1	1	0.836064	0.910339	1	1	1	1	1	1	1	1	1	1	0.758717	0.77689	1
60	2210404J11Rik	378	Plag1	4	3956434	1	1	1	1	1	1	1	1	1	1	1	1	1	1	1	0.836064	0.910339	1	1	1	1	1	1	1	1	1	1	0.840469	0.871176	1
10	Eras	282	NA	12	92855064	1	1	1	1	1	1	1	1	1	1	1	1	1	1	1	0.836064	0.910339	1	1	1	1	1	1	1	1	1	1	1	1	1
68	Cd3g	650	Als2	1	59178159	1	1	1	1	1	1	1	1	1	1	1	1	1	1	1	0.836064	0.910339	1	1	1	1	1	1	1	1	1	1	1	1	1
60	2210404J11Rik	801	Fnbp4	2	90662223	1	1	1	1	1	1	1	1	1	1	1	1	1	1	1	0.836064	0.910339	1	1	1	1	1	1	1	1	1	1	1	1	1
4	Rasgrp1	120	Sp100	1	85684605	1	1	1	1	1	1	1	1	1	1	1	1	1	1	1	0.836517	0.866503	1	1	1	1	1	1	1	1	1	1	1	1	1
14	Cebpb	143	Myl10	5	136644313	1	1	1	1	1	1	1	1	1	1	1	1	1	1	1	0.837306	1	1	1	1	1	1	1	1	1	1	1	1	1	1
82	Malat1	1054	Isg15	4	156232254	1	1	1	1	1	1	1	1	1	1	1	1	1	1	1	0.838481	0.914534	1	1	1	1	1	1	1	1	1	1	0.752325	0.773637	1
76	Zpbp2, Gsdma	70	Sema4d, Gadd45g	13	51760351	1	1	1	1	1	1	1	1	1	1	1	1	1	1	1	0.838481	0.914534	1	1	1	1	1	1	1	1	1	1	1	1	1
60	2210404J11Rik	395	Sf1	19	6396440	1	1	1	1	1	1	1	1	1	1	1	1	1	1	1	0.838481	0.914534	1	1	1	1	1	1	1	1	1	1	1	1	1
24	Bcl11b, 4933406K04Rik	608	U7	16	51765733	1	1	1	1	1	1	1	1	1	1	1	1	1	1	1	0.838481	0.914534	1	1	1	1	1	1	1	1	1	1	1	1	1
36	Il6st	157	Txndc11	16	11110390	1	1	1	1	1	1	1	1	1	1	1	1	1	1	1	0.841426	0.918311	1	1	1	1	1	1	1	1	1	1	1	1	1
46	Fbxw4, Dpcd	513	AC135961.1	18	32896986	1	1	1	1	1	1	1	1	1	1	1	1	1	1	1	0.841426	0.918311	1	1	1	1	1	1	1	1	1	1	1	1	1
1	Gfi1, Evi5	960	Ndst3	3	123511136	1	1	1	1	1	1	1	1	1	1	1	1	1	1	1	0.841426	0.819094	1	1	1	1	1	1	1	1	1	1	1	1	1
79	Cbfa2t3	1106	Hemgn	4	46528799	1	1	1	1	1	1	1	1	1	1	1	1	1	1	1	0.841426	0.918311	1	1	1	1	1	1	1	1	1	1	1	1	1
73	Btbd2	72	Chsy1	7	66202610	1	1	1	1	1	1	1	1	1	1	1	1	1	1	1	0.843396	0.920502	1	1	1	1	1	1	1	1	1	1	0.412856	0.417461	1
53	Rpap3	787	Srbd1	17	86151536	1	1	1	1	1	1	1	1	1	1	1	1	1	1	1	0.846667	0.923983	1	1	1	1	1	1	1	1	1	1	0.755326	0.773637	1
58	Cdx2	180	Srpk2	5	23649035	1	1	1	1	1	1	1	1	1	1	1	1	1	1	1	0.846801	0.924043	1	1	1	1	1	1	1	1	1	1	1	1	1
5	Notch1	13	Lfng1	5	140593644	0.765747	0.765747	1	1	1	1	1	1	1	1	1	1	1	1	1	0.848615	0.842672	1	1	1	1	1	1	1	1	1	1	1	1	1
66	Jakmip1	579	Irf3	7	45002544	1	1	1	1	1	1	1	1	1	1	1	1	1	1	1	0.848615	0.926053	1	1	1	1	1	1	1	1	1	1	1	1	1
26	Efna3	1115	Il12rb1	8	70748108	1	1	1	1	1	1	1	1	1	1	1	1	1	1	1	0.848615	0.926053	1	1	1	1	1	1	1	1	1	1	1	1	1
56	Hivep3	645	Nptn	9	58512737	1	1	1	1	1	1	1	1	1	1	1	1	1	1	1	0.850821	0.929123	1	1	1	1	1	1	1	1	1	1	1	1	1
1	Gfi1, Evi5	14	Cebpb	2	167800600	1	1	1	1	1	1	1	1	1	1	1	1	1	1	1	0.851006	1	1	1	1	1	1	1	1	1	1	1	0.478542	1	1
65	Zdhhc12	95	Gm13445	2	35493148	1	1	1	1	1	1	1	1	1	1	1	1	1	1	1	0.851473	0.930524	1	1	1	1	1	1	1	1	1	1	0.974308	1	1
38	Zfp438	747	D16Ertd472e	16	78562607	1	1	1	1	1	1	1	1	1	1	1	1	1	1	1	0.851473	0.930524	1	1	1	1	0.78332	0.861652	1	1	1	1	1	1	1
43	Cd86, Iqcb1, Ildr1	294	Hdac5	11	102196863	1	1	1	1	1	1	1	1	1	1	1	1	1	1	1	0.851473	0.930524	1	1	1	1	1	1	1	1	1	1	1	1	1
9	Mir106a	237	Rbpms2	9	65626415	1	1	1	1	1	1	1	1	1	1	1	1	1	1	1	0.852724	0.931804	1	1	1	1	1	1	1	1	1	1	0.157052	0.160676	1
84	Ahnak	89	Fam65b	13	24595086	1	1	1	1	1	1	1	1	1	1	1	1	1	1	1	0.855929	0.933539	1	1	1	1	1	1	1	1	1	1	1	1	1
19	Pik3cd	911	Mknk1	4	115838328	1	1	1	1	1	1	1	1	1	1	1	1	1	1	1	0.856212	0.933539	1	1	1	1	1	1	1	1	1	1	1	1	1
26	Efna3	90	2610307P16Rik	13	28578291	1	1	1	1	1	1	1	1	1	1	1	1	1	1	1	0.858819	0.936113	1	1	1	1	1	1	1	1	1	1	1	1	1
7	Pim1	152	Znrf3	11	5456414	1	1	1	1	1	1	1	1	1	1	1	1	1	1	1	0.859767	0.936974	1	1	1	1	1	1	1	1	1	1	0.598902	0.614025	1
13	Lfng1	47	Syk, Auh	13	52836107	1	1	1	1	1	1	1	1	1	1	1	1	1	1	1	0.859767	0.936974	1	0.437008	0.461838	1	0.401564	0.433507	1	1	1	1	1	1	1
48	Uaca, Tle3	53	Rpap3	15	97766859	1	1	1	1	1	1	1	1	1	1	1	1	1	1	1	0.860104	0.937256	1	0.969804	1	1	1	1	1	1	1	1	1	1	1
81	Zfp217, Gm14270	795	Bach1	16	87724914	1	1	1	1	1	1	1	1	1	1	1	1	1	1	1	0.861966	0.937827	1	1	1	1	1	1	1	1	1	1	0.730484	0.74633	1
85	NA	420	Gm5861	5	11183055	1	1	1	1	1	1	1	1	1	1	1	1	1	1	1	0.861966	0.937827	1	1	1	1	1	1	1	1	1	1	1	1	1
59	Cox4i2, Bcl2l1	842	Psmc1	12	100111026	1	1	1	1	1	1	1	1	1	1	1	1	1	1	1	0.861966	0.937827	1	1	1	1	1	1	1	1	1	1	0.766919	0.788624	1
59	Cox4i2, Bcl2l1	212	Myod1, Sergef	7	46407485	1	1	1	1	1	1	1	1	1	1	1	1	1	1	1	0.861966	0.937827	1	1	1	1	1	1	1	1	1	1	1	1	1
43	Cd86, Iqcb1, Ildr1	1019	Drd4	7	141187668	1	1	1	1	1	1	1	1	1	1	1	1	1	1	1	0.861966	0.937827	1	1	1	1	1	1	1	1	1	1	1	1	1
94	H2-D1	783	Mrm1	11	84857051	1	1	1	1	1	1	1	1	1	1	1	1	1	1	1	0.862376	0.938189	1	1	1	1	1	1	1	1	1	1	1	1	1
62	Ptgds	1082	Gpatch2	1	187347952	1	1	1	1	1	1	1	1	1	1	1	1	1	1	1	0.863098	0.938396	1	0.629463	0.675243	1	1	1	1	1	1	1	1	1	1
60	2210404J11Rik	538	NA	15	36724751	1	1	1	1	1	1	1	1	1	1	1	1	1	1	1	0.863098	0.938396	1	0.858509	0.923935	1	0.997457	1	1	1	1	1	1	1	1
62	Ptgds	78	Med13l	5	118461942	1	1	1	1	1	1	1	1	1	1	1	1	1	1	1	0.863098	0.938396	1	1	1	1	1	1	1	1	1	1	1	1	1
95	Gm13445	142	Rasa4, Dtx2	5	135978045	1	1	1	1	1	1	1	1	1	1	1	1	1	1	1	0.863098	0.938396	1	1	1	1	1	1	1	1	1	1	1	1	1
12	Ahi1, Myb	670	Pigl	11	62496544	1	1	1	1	1	1	1	1	1	1	1	1	1	1	1	0.863098	0.938396	1	1	1	1	1	1	1	1	1	1	1	1	1
62	Ptgds	715	Mctp2	7	72277766	1	1	1	1	1	1	1	1	1	1	1	1	1	1	1	0.863098	0.938396	1	1	1	1	1	1	1	1	1	1	1	1	1
35	Mir142, Bzrap, Supt4h1	854	NA	10	102709690	1	1	1	1	1	1	1	1	1	1	1	1	1	1	1	0.863098	0.938396	1	1	1	1	1	1	1	1	1	1	1	1	1
73	Btbd2	25	Wdr11	7	129783428	1	1	1	1	1	1	1	1	1	1	1	1	1	1	1	0.864314	0.939153	1	1	1	1	1	1	1	1	1	1	0.061503	0.0632857	1
42	Fli1	129	Pou6f1	15	100720043	1	1	1	1	1	1	1	1	1	1	1	1	1	1	1	0.865431	0.939153	1	1	1	1	1	1	1	1	1	1	1	1	1
19	Pik3cd	1068	Arhgap6	20	169097179	1	1	1	1	1	1	1	1	1	1	1	1	1	1	1	0.865899	0.939153	1	0.661678	0.70579	1	0.698747	0.775081	1	1	1	1	1	1	1
45	Zeb2	288	NA	12	98364577	1	1	1	1	1	1	1	1	1	1	1	1	1	1	1	0.867487	0.940528	1	1	1	1	1	1	1	1	1	1	0.939034	0.972176	1
35	Mir142, Bzrap, Supt4h1	181	Bcl6	16	24020043	1	1	1	1	1	1	1	1	1	1	1	1	1	1	1	0.867487	0.940528	1	1	1	1	1	1	1	1	1	1	1	1	1
2	Myc, Pvt1	952	Ano10	9	122205627	1	1	1	1	1	1	1	1	1	1	1	1	1	1	1	0.867487	1	1	1	1	1	1	1	1	1	1	1	1	1	1
81	Zfp217, Gm14270	721	Aamp	1	74393015	1	1	1	1	1	1	1	1	1	1	1	1	1	1	1	0.868482	0.941638	1	1	1	1	1	1	1	1	1	1	0.610304	0.622183	1
47	Syk, Auh	760	Pdgfb	15	80086362	1	1	1	1	1	1	1	1	1	1	1	1	1	1	1	0.869223	0.942362	1	1	1	1	1	1	1	1	1	1	1	1	1
16	Mir18	351	Sdhb	4	140924568	1	1	1	1	1	1	1	1	1	1	1	1	1	1	1	0.871402	0.943319	1	1	1	1	1	1	1	1	1	1	0.512077	0.522842	1
18	Runx3	384	Frmd4a	2	4558750	1	1	1	1	1	1	1	1	1	1	1	1	1	1	1	0.871402	0.943319	1	1	1	1	1	1	1	1	1	1	0.515315	0.525987	1
19	Pik3cd	127	Dbx2, Gm8849	15	95759467	1	1	1	1	1	1	1	1	1	1	1	1	1	1	1	0.871402	0.943319	1	1	1	1	1	1	1	1	1	1	0.783604	0.807349	1
20	Mycn	194	Tubb5	17	35764549	1	1	1	1	1	1	1	1	1	1	1	1	1	1	1	0.871402	0.943319	1	0.801231	0.858055	1	1	1	1	1	1	1	1	1	1
72	Chsy1	7	Pim1	17	29487936	1	1	1	1	1	1	1	1	1	1	1	1	1	1	1	0.871402	1	1	1	1	1	1	1	1	1	1	1	1	1	1
7	Pim1	31	Irs4	20	141838485	1	1	1	1	1	1	1	1	1	1	1	1	1	1	1	0.871402	0.943319	1	1	1	1	1	1	1	1	1	1	1	1	1
82	Malat1	125	Phf21a	2	92194965	1	1	1	1	1	1	1	1	1	1	1	1	1	1	1	0.871402	0.943319	1	1	1	1	1	1	1	1	1	1	1	1	1
14	Cebpb	307	Slc39a11	11	113362577	1	1	1	1	1	1	1	1	1	1	1	1	1	1	1	0.871402	0.943319	1	1	1	1	1	1	1	1	1	1	1	1	1
56	Hivep3	471	Hfe	13	23713160	1	1	1	1	1	1	1	1	1	1	1	1	1	1	1	0.871402	0.943319	1	1	1	1	1	1	1	1	1	1	1	1	1
21	Dusp22, Irf4, Exoc2	492	Ctnnd2	15	30953497	1	1	1	1	1	1	1	1	1	1	1	1	1	1	1	0.871402	0.943319	1	1	1	1	1	1	1	1	1	1	1	1	1
99	Ccdc162	558	Ubash3b	9	41115361	1	1	1	1	1	1	1	1	1	1	1	1	1	1	1	0.871402	0.943319	1	1	1	1	1	1	1	1	1	1	1	1	1
31	Irs4	567	Zbtb20	16	43686418	1	1	1	1	1	1	1	1	1	1	1	1	1	1	1	0.871402	0.943319	1	1	1	1	1	1	1	1	1	1	1	1	1
82	Malat1	614	Srfbp1	18	52484423	1	1	1	1	1	1	1	1	1	1	1	1	1	1	1	0.871402	0.943319	1	1	1	1	1	1	1	1	1	1	1	1	1
79	Cbfa2t3	684	Plekhm3	1	64867871	1	1	1	1	1	1	1	1	1	1	1	1	1	1	1	0.871402	0.943319	1	1	1	1	1	1	1	1	1	1	1	1	1
20	Mycn	794	Etv3	3	87532136	1	1	1	1	1	1	1	1	1	1	1	1	1	1	1	0.871402	0.943319	1	1	1	1	1	1	1	1	1	1	1	1	1
5	Notch1	970	Cops2	2	125944210	1	1	1	1	1	1	1	1	1	1	1	1	1	1	1	0.871402	0.943319	1	1	1	1	1	1	1	1	1	1	1	1	1
19	Pik3cd	1099	Jak2	19	29331168	1	1	1	1	1	1	1	1	1	1	1	1	1	1	1	0.871402	0.943319	1	1	1	1	1	1	1	1	1	1	1	1	1
86	Clec16a	863	Hsd17b11	5	104016468	1	1	1	1	1	1	1	1	1	1	1	1	1	1	1	0.871675	0.943319	1	1	1	1	1	1	1	1	1	1	0.537878	0.545978	1
71	Aagab	4	Rasgrp1	2	117403270	1	1	1	1	1	1	1	1	1	1	1	1	1	1	1	0.871675	0.943319	1	1	1	1	1	1	1	1	1	1	1	1	1
63	Tead3, Ppard	27	Runx1	16	92794852	1	1	1	1	1	1	1	1	1	1	1	1	1	1	1	0.871675	0.943319	1	1	1	1	1	1	1	1	1	1	1	1	1
62	Ptgds	468	CT030661.1	17	22311901	1	1	1	1	1	1	1	1	1	1	1	1	1	1	1	0.871675	0.943319	1	1	1	1	1	1	1	1	1	1	1	1	1
89	Fam65b	637	Megf10	18	57268494	1	1	1	1	1	1	1	1	1	1	1	1	1	1	1	0.871675	0.943319	1	1	1	1	1	1	1	1	1	1	1	1	1
45	Zeb2	252	B230120H23Rik	2	72413916	1	1	1	1	1	1	1	1	1	1	1	1	1	1	1	0.87385	0.944381	1	1	1	1	0.904516	0.972665	1	1	1	1	1	1	1
74	2310044G17Rik	143	Myl10	5	136644313	1	1	1	1	1	1	1	1	1	1	1	1	1	1	1	0.87385	0.944381	1	1	1	1	1	1	1	1	1	1	1	1	1
78	Med13l	551	Slc16a10	10	40067725	1	1	1	1	1	1	1	1	1	1	1	1	1	1	1	0.87385	0.944381	1	1	1	1	1	1	1	1	1	1	1	1	1
92	Adamts10	783	Mrm1	11	84857051	1	1	1	1	1	1	1	1	1	1	1	1	1	1	1	0.87385	0.944381	1	1	1	1	1	1	1	1	1	1	1	1	1
16	Mir18	851	B230118H07Rik	2	101545655	1	1	1	1	1	1	1	1	1	1	1	1	1	1	1	0.876172	0.945695	1	1	1	1	1	1	1	1	1	1	0.648505	0.659111	1
38	Zfp438	485	Arhgef3	14	27288133	1	1	1	1	1	1	1	1	1	1	1	1	1	1	1	0.876172	0.945695	1	1	1	1	1	1	1	1	1	1	1	1	1
83	Celf2	497	Hacl1	14	31575153	1	1	1	1	1	1	1	1	1	1	1	1	1	1	1	0.876172	0.945695	1	1	1	1	1	1	1	1	1	1	1	1	1
36	Il6st	468	CT030661.1	17	22311901	1	1	1	1	1	1	1	1	1	1	1	1	1	1	1	0.87632	0.945695	1	0.661678	0.70579	1	1	1	1	1	1	1	1	1	1
33	Cstad	435	Gas6	8	13590127	1	1	1	1	1	1	1	1	1	1	1	1	1	1	1	0.87632	0.945695	1	1	1	1	1	1	1	1	1	1	1	1	1
4	Rasgrp1	943	Tbc1d30	10	121286808	1	1	1	1	1	1	1	1	1	1	1	1	1	1	1	0.877535	0.946934	1	1	1	1	1	1	1	1	1	1	1	1	1
65	Zdhhc12	948	Ubac2	14	121904866	1	1	1	1	1	1	1	1	1	1	1	1	1	1	1	0.878046	0.947413	1	1	1	1	1	1	1	1	1	1	0.949347	0.980578	1
68	Cd3g	682	AC122043.1	5	64687313	1	1	1	1	1	1	1	1	1	1	1	1	1	1	1	0.878475	0.947915	1	1	1	1	1	1	1	1	1	1	0.0385867	0.0392407	1
32	Zmiz1	476	Mapk8ip3	17	25010167	1	1	1	1	1	1	1	1	1	1	1	1	1	1	1	0.878475	0.948571	1	0.0673631	0.0740994	1	1	1	1	1	1	1	1	1	1
6	Rras2	29	Pou2f2	7	25129905	1	1	1	1	1	1	1	1	1	1	1	1	1	1	1	0.878475	1	1	1	1	1	1	1	1	1	1	1	1	1	1
78	Med13l	996	Nfkb1	3	135645478	1	1	1	1	1	1	1	1	1	1	1	1	1	1	1	0.878475	0.948571	1	1	1	1	1	1	1	1	1	1	1	1	1
90	2610307P16Rik	795	Bach1	16	87724914	1	1	1	1	1	1	1	1	1	1	1	1	1	1	1	0.879292	0.94938	1	1	1	1	1	1	1	1	1	1	1	1	1
46	Fbxw4, Dpcd	942	Rpl6	5	121233233	1	1	1	1	1	1	1	1	1	1	1	1	1	1	1	0.880149	0.950234	1	1	1	1	1	1	1	1	1	1	0.886238	0.918644	1
44	Rreb1	112	Dcaf17	2	71045052	1	1	1	1	1	1	1	1	1	1	1	1	1	1	1	0.883667	0.953959	1	1	1	1	1	1	1	1	1	1	0.611704	0.623553	1
10	Eras	4	Rasgrp1	2	117403270	1	1	1	1	1	1	1	1	1	1	1	1	1	1	1	0.891119	0.902512	1	1	1	1	1	1	1	1	1	1	1	1	1
70	Sema4d, Gadd45g	143	Myl10	5	136644313	1	1	1	1	1	1	1	1	1	1	1	1	1	1	1	0.891119	0.962702	1	1	1	1	1	1	1	1	1	1	1	1	1
9	Mir106a	250	Tcf12	9	72136279	1	1	1	1	1	1	1	1	1	1	1	1	1	1	1	0.891119	0.962702	1	1	1	1	1	1	1	1	1	1	1	1	1
73	Btbd2	1103	Rfx8	1	39835089	1	1	1	1	1	1	1	1	1	1	1	1	1	1	1	0.891119	0.962702	1	1	1	1	1	1	1	1	1	1	1	1	1
95	Gm13445	432	Nyx	20	13432434	1	1	1	1	1	1	1	1	1	1	1	1	1	1	1	0.891526	0.963068	1	1	1	1	1	1	1	1	1	1	1	1	1
6	Rras2	996	Nfkb1	3	135645478	1	1	1	1	1	1	1	1	1	1	1	1	1	1	1	0.892632	1	1	1	1	1	1	1	1	1	1	1	1	1	1
17	Ccnd2	94	H2-D1	17	35280989	1	1	1	1	1	1	1	1	1	1	1	1	1	1	1	0.893252	0.965777	1	1	1	1	1	1	1	1	1	1	1	1	1
9	Mir106a	556	Gcnt2	13	40905875	1	1	1	1	1	1	1	1	1	1	1	1	1	1	1	0.893471	0.937827	1	1	1	1	1	1	1	1	1	1	0.522511	0.531572	1
73	Btbd2	4	Rasgrp1	2	117403270	1	1	1	1	1	1	1	1	1	1	1	1	1	1	1	0.893471	1	1	1	1	1	1	1	1	1	1	1	1	1	1
3	Ccnd3	316	Cbx8, Card14	11	119139284	1	1	1	1	1	1	1	1	1	1	1	1	1	1	1	0.893471	1	1	1	1	1	1	1	1	1	1	1	1	1	1
8	Ikzf1	45	Zeb2	2	44949877	1	1	1	1	1	1	1	1	1	1	1	1	1	1	1	0.894256	0.968244	1	1	1	1	0.904516	0.972665	1	1	1	1	1	1	1
99	Ccdc162	549	Dpys	15	39909556	1	1	1	1	1	1	1	1	1	1	1	1	1	1	1	0.894256	0.968244	1	1	1	1	1	1	1	1	1	1	1	1	1
100	Supt3h	606	Col23a1	11	51563449	1	1	1	1	1	1	1	1	1	1	1	1	1	1	1	0.894256	0.968244	1	1	1	1	1	1	1	1	1	1	1	1	1
100	Supt3h	685	Hmbox1	14	64872842	1	1	1	1	1	1	1	1	1	1	1	1	1	1	1	0.894256	0.968244	1	1	1	1	1	1	1	1	1	1	1	1	1
50	Elf1, Sugt1	977	Acoxl	2	128064985	1	1	1	1	1	1	1	1	1	1	1	1	1	1	1	0.894256	0.968244	1	1	1	1	1	1	1	1	1	1	1	1	1
59	Cox4i2, Bcl2l1	796	Sag	1	87831666	1	1	1	1	1	1	1	1	1	1	1	1	1	1	1	0.896222	0.970398	1	1	1	1	1	1	1	1	1	1	0.327077	0.33162	1
94	H2-D1	1148	Itgax, Rgs10	7	128281595	1	1	1	1	1	1	1	1	1	1	1	1	1	1	1	0.896222	0.970398	1	1	1	1	1	1	1	1	1	1	0.376479	0.38105	1
26	Efna3	515	Rngtt	4	33233483	1	1	1	1	1	1	1	1	1	1	1	1	1	1	1	0.896222	0.970398	1	1	1	1	1	1	1	1	1	1	0.714186	0.726743	1
46	Fbxw4, Dpcd	296	Slc35d1	4	103168214	1	1	1	1	1	1	1	1	1	1	1	1	1	1	1	0.896222	0.970398	1	1	1	1	1	1	1	1	1	1	0.717753	0.731888	1
91	Ahcyl2	55	Nat10	2	103695350	1	1	1	1	1	1	1	1	1	1	1	1	1	1	1	0.896222	0.970398	1	1	1	1	1	1	1	1	1	1	0.746748	0.767186	1
51	Dhx40	830	NA	10	97313202	1	1	1	1	1	1	1	1	1	1	1	1	1	1	1	0.896222	0.970398	1	1	1	1	1	1	1	1	1	1	0.923115	0.954946	1
53	Rpap3	312	Frs2	10	117113266	1	1	1	1	1	1	1	1	1	1	1	1	1	1	1	0.896222	0.970398	1	0.501836	0.533201	1	0.585673	0.654576	1	1	1	1	1	1	1
39	Bmi1	28	Ccnd1	7	145034297	1	1	1	1	1	1	1	1	1	1	1	1	1	1	1	0.896222	0.970398	1	0.594609	0.639065	1	1	1	1	1	1	1	1	1	1
91	Ahcyl2	154	H2afv	11	6425660	1	1	1	1	1	1	1	1	1	1	1	1	1	1	1	0.896222	0.970398	1	1	1	1	0.807458	0.883032	1	1	1	1	1	1	1
30	Pvt1	3	Ccnd3	17	47534408	1	1	1	1	1	1	1	1	1	1	1	1	1	1	1	0.896222	1	1	1	1	1	1	1	1	1	1	1	1	1	1
24	Bcl11b, 4933406K04Rik	4	Rasgrp1	2	117403270	1	1	1	1	1	1	1	1	1	1	1	1	1	1	1	0.896222	1	1	1	1	1	1	1	1	1	1	1	1	1	1
54	Ccr7	8	Ikzf1	11	11708051	1	1	1	1	1	1	1	1	1	1	1	1	1	1	1	0.896222	0.970398	1	1	1	1	1	1	1	1	1	1	1	1	1
1	Gfi1, Evi5	17	Ccnd2	6	127181621	1	1	1	1	1	1	1	1	1	1	1	1	1	1	1	0.896222	0.801217	1	1	1	1	1	1	1	1	1	1	1	1	1
10	Eras	28	Ccnd1	7	145034297	1	1	1	1	1	1	1	1	1	1	1	1	1	1	1	0.896222	0.882355	1	1	1	1	1	1	1	1	1	1	1	1	1
1	Gfi1, Evi5	29	Pou2f2	7	25129905	1	1	1	1	1	1	1	1	1	1	1	1	1	1	1	0.896222	1	1	1	1	1	1	1	1	1	1	1	1	1	1
8	Ikzf1	59	Cox4i2, Bcl2l1	2	152772016	1	1	1	1	1	1	1	1	1	1	1	1	1	1	1	0.896222	0.864414	1	1	1	1	1	1	1	1	1	1	1	1	1
80	Lrmp	79	Cbfa2t3	8	122690629	1	1	1	1	1	1	1	1	1	1	1	1	1	1	1	0.896222	0.970398	1	1	1	1	1	1	1	1	1	1	1	1	1
62	Ptgds	107	Arid3b	9	57946662	1	1	1	1	1	1	1	1	1	1	1	1	1	1	1	0.896222	0.970398	1	1	1	1	1	1	1	1	1	1	1	1	1
27	Runx1	169	Pip4k2a	2	18941462	1	1	1	1	1	1	1	1	1	1	1	1	1	1	1	0.896222	0.970398	1	1	1	1	1	1	1	1	1	1	1	1	1
26	Efna3	209	Usp2, Pdzd3	9	44228774	1	1	1	1	1	1	1	1	1	1	1	1	1	1	1	0.896222	0.970398	1	1	1	1	1	1	1	1	1	1	1	1	1
19	Pik3cd	217	NA, Plcl2	17	50464783	1	1	1	1	1	1	1	1	1	1	1	1	1	1	1	0.896222	0.970398	1	1	1	1	1	1	1	1	1	1	1	1	1
78	Med13l	220	Trav8d-2	14	53129338	1	1	1	1	1	1	1	1	1	1	1	1	1	1	1	0.896222	0.970398	1	1	1	1	1	1	1	1	1	1	1	1	1
2	Myc, Pvt1	232	NA	15	62782251	1	1	1	1	1	1	1	1	1	1	1	1	1	1	1	0.896222	1	1	1	1	1	1	1	1	1	1	1	1	1	1
66	Jakmip1	265	Iqgap1	7	80823679	1	1	1	1	1	1	1	1	1	1	1	1	1	1	1	0.896222	0.970398	1	1	1	1	1	1	1	1	1	1	1	1	1
44	Rreb1	288	NA	12	98364577	1	1	1	1	1	1	1	1	1	1	1	1	1	1	1	0.896222	0.970398	1	1	1	1	1	1	1	1	1	1	1	1	1
62	Ptgds	357	NA, Gpr12	5	146686621	1	1	1	1	1	1	1	1	1	1	1	1	1	1	1	0.896222	0.970398	1	1	1	1	1	1	1	1	1	1	1	1	1
41	Mecom	376	Tiam2	17	3491732	1	1	1	1	1	1	1	1	1	1	1	1	1	1	1	0.896222	0.970398	1	1	1	1	1	1	1	1	1	1	1	1	1
12	Ahi1, Myb	383	NA	17	4497538	1	1	1	1	1	1	1	1	1	1	1	1	1	1	1	0.896222	0.970398	1	1	1	1	1	1	1	1	1	1	1	1	1
45	Zeb2	461	Rsbn1l	5	20935681	1	1	1	1	1	1	1	1	1	1	1	1	1	1	1	0.896222	0.970398	1	1	1	1	1	1	1	1	1	1	1	1	1
50	Elf1, Sugt1	471	Hfe	13	23713160	1	1	1	1	1	1	1	1	1	1	1	1	1	1	1	0.896222	0.970398	1	1	1	1	1	1	1	1	1	1	1	1	1
92	Adamts10	482	Ergic1	17	26596245	1	1	1	1	1	1	1	1	1	1	1	1	1	1	1	0.896222	0.970398	1	1	1	1	1	1	1	1	1	1	1	1	1
89	Fam65b	521	Lipa	19	34515045	1	1	1	1	1	1	1	1	1	1	1	1	1	1	1	0.896222	0.970398	1	1	1	1	1	1	1	1	1	1	1	1	1
83	Celf2	540	Strbp	2	37739242	1	1	1	1	1	1	1	1	1	1	1	1	1	1	1	0.896222	0.970398	1	1	1	1	1	1	1	1	1	1	1	1	1
81	Zfp217, Gm14270	574	NA	13	44511112	1	1	1	1	1	1	1	1	1	1	1	1	1	1	1	0.896222	0.970398	1	1	1	1	1	1	1	1	1	1	1	1	1
20	Mycn	728	Adora2a	10	75319603	1	1	1	1	1	1	1	1	1	1	1	1	1	1	1	0.896222	0.970398	1	1	1	1	1	1	1	1	1	1	1	1	1
40	Sox4	730	Rpa1	11	75455364	1	1	1	1	1	1	1	1	1	1	1	1	1	1	1	0.896222	0.970398	1	1	1	1	1	1	1	1	1	1	1	1	1
98	Dntt	742	Dnajc15	14	77871307	1	1	1	1	1	1	1	1	1	1	1	1	1	1	1	0.896222	0.970398	1	1	1	1	1	1	1	1	1	1	1	1	1
46	Fbxw4, Dpcd	748	Nos2, 1810012P15Rik	11	78779878	1	1	1	1	1	1	1	1	1	1	1	1	1	1	1	0.896222	0.970398	1	1	1	1	1	1	1	1	1	1	1	1	1
13	Lfng1	772	Sipa1l1	12	82154450	1	1	1	1	1	1	1	1	1	1	1	1	1	1	1	0.896222	0.970398	1	1	1	1	1	1	1	1	1	1	1	1	1
24	Bcl11b, 4933406K04Rik	792	Tdrd3	14	87315575	1	1	1	1	1	1	1	1	1	1	1	1	1	1	1	0.896222	0.970398	1	1	1	1	1	1	1	1	1	1	1	1	1
41	Mecom	846	Rad17	13	100741174	1	1	1	1	1	1	1	1	1	1	1	1	1	1	1	0.896222	0.970398	1	1	1	1	1	1	1	1	1	1	1	1	1
76	Zpbp2, Gsdma	861	Hipk1	3	103870644	1	1	1	1	1	1	1	1	1	1	1	1	1	1	1	0.896222	0.970398	1	1	1	1	1	1	1	1	1	1	1	1	1
2	Myc, Pvt1	930	2310008H09Rik	7	118941164	1	1	1	1	1	1	1	1	1	1	1	1	1	1	1	0.896222	0.970398	1	1	1	1	1	1	1	1	1	1	1	1	1
9	Mir106a	939	7SK	9	120799874	1	1	1	1	1	1	1	1	1	1	1	1	1	1	1	0.896222	0.970398	1	1	1	1	1	1	1	1	1	1	1	1	1
42	Fli1	980	Elovl6	3	129528687	1	1	1	1	1	1	1	1	1	1	1	1	1	1	1	0.896222	0.970398	1	1	1	1	1	1	1	1	1	1	1	1	1
61	Commd1	984	Auts2	5	131854905	1	1	1	1	1	1	1	1	1	1	1	1	1	1	1	0.896222	0.970398	1	1	1	1	1	1	1	1	1	1	1	1	1
32	Zmiz1	1025	Actb	5	142920756	1	1	1	1	1	1	1	1	1	1	1	1	1	1	1	0.896222	0.970398	1	1	1	1	1	1	1	1	1	1	1	1	1
67	Exoc6	1052	8430427H17Rik	2	153495007	1	1	1	1	1	1	1	1	1	1	1	1	1	1	1	0.896222	0.970398	1	1	1	1	1	1	1	1	1	1	1	1	1
1	Gfi1, Evi5	1072	Aurka	2	172398826	1	1	1	1	1	1	1	1	1	1	1	1	1	1	1	0.896222	1	1	1	1	1	1	1	1	1	1	1	1	1	1
34	Rpl24, Cep97, Zbtb11	1081	Hhipl2	1	183444205	1	1	1	1	1	1	1	1	1	1	1	1	1	1	1	0.896222	0.970398	1	1	1	1	1	1	1	1	1	1	1	1	1
90	2610307P16Rik	1081	Hhipl2	1	183444205	1	1	1	1	1	1	1	1	1	1	1	1	1	1	1	0.896222	0.970398	1	1	1	1	1	1	1	1	1	1	1	1	1
51	Dhx40	1106	Hemgn	4	46528799	1	1	1	1	1	1	1	1	1	1	1	1	1	1	1	0.896222	0.970398	1	1	1	1	1	1	1	1	1	1	1	1	1
30	Pvt1	564	Ppp2r2b	18	42963274	1	1	1	1	1	1	1	1	1	1	1	1	1	1	1	0.899071	0.972393	1	1	1	1	1	1	1	1	1	1	0.910776	0.941413	1
52	NA	65	Zdhhc12	2	30104451	1	1	1	1	1	1	1	1	1	1	1	1	1	1	1	0.899071	0.972393	1	1	1	1	1	1	1	1	1	1	1	1	1
7	Pim1	1069	Mid1	20	169982016	1	1	1	1	1	1	1	1	1	1	1	1	1	1	1	0.900232	0.93321	1	1	1	1	1	1	1	1	1	1	0.717753	0.620491	1
100	Supt3h	948	Ubac2	14	121904866	1	1	1	1	1	1	1	1	1	1	1	1	1	1	1	0.900232	0.972964	1	1	1	1	1	1	1	1	1	1	1	1	1
52	NA	1035	Rin2	2	145840937	1	1	1	1	1	1	1	1	1	1	1	1	1	1	1	0.900232	0.972964	1	1	1	1	1	1	1	1	1	1	1	1	1
56	Hivep3	375	Diexf, Irf6	1	193174296	1	1	1	1	1	1	1	1	1	1	1	1	1	1	1	0.900276	0.972964	1	1	1	1	1	1	1	1	1	1	0.9513	0.981675	1
93	NA	482	Ergic1	17	26596245	1	1	1	1	1	1	1	1	1	1	1	1	1	1	1	0.900276	0.972964	1	1	1	1	1	1	1	1	1	1	0.993571	1	1
90	2610307P16Rik	39	Bmi1	2	18642625	1	1	1	1	1	1	1	1	1	1	1	1	1	1	1	0.900276	0.972964	1	1	1	1	1	1	1	1	1	1	1	1	1
88	Atg4d	95	Gm13445	2	35493148	1	1	1	1	1	1	1	1	1	1	1	1	1	1	1	0.900276	0.972964	1	1	1	1	1	1	1	1	1	1	1	1	1
19	Pik3cd	717	Eif2c2	15	73156997	1	1	1	1	1	1	1	1	1	1	1	1	1	1	1	0.900276	0.972964	1	1	1	1	1	1	1	1	1	1	1	1	1
17	Ccnd2	818	Dyrk1a	16	94558309	1	1	1	1	1	1	1	1	1	1	1	1	1	1	1	0.900276	0.972964	1	1	1	1	1	1	1	1	1	1	1	1	1
93	NA	878	Tgfbr3	5	107164345	1	1	1	1	1	1	1	1	1	1	1	1	1	1	1	0.900276	0.972964	1	1	1	1	1	1	1	1	1	1	1	1	1
12	Ahi1, Myb	822	Prune	3	95227745	1	1	1	1	1	1	1	1	1	1	1	1	1	1	1	0.901181	0.972964	1	1	1	1	1	1	1	1	1	1	1	1	1
63	Tead3, Ppard	352	Fblim1	4	141559539	1	1	1	1	1	1	1	1	1	1	1	1	1	1	1	0.902129	0.974437	1	1	1	1	1	1	1	1	1	1	0.861441	0.894518	1
8	Ikzf1	32	Zmiz1	14	25446913	1	1	1	1	1	1	1	1	1	1	1	1	1	1	1	0.902129	0.974437	1	1	1	1	1	1	1	1	1	1	1	1	1
75	Them5	36	Il6st	13	112429119	1	1	1	1	1	1	1	1	1	1	1	1	1	1	1	0.902129	0.974437	1	1	1	1	1	1	1	1	1	1	1	1	1
25	Wdr11	61	Commd1	11	22834996	1	1	1	1	1	1	1	1	1	1	1	1	1	1	1	0.902129	0.89362	1	1	1	1	1	1	1	1	1	1	1	0.971261	1
63	Tead3, Ppard	261	Samsn1	16	76013262	1	1	1	1	1	1	1	1	1	1	1	1	1	1	1	0.902129	0.974437	1	1	1	1	1	1	1	1	1	1	1	1	1
83	Celf2	588	Itk	11	46445830	1	1	1	1	1	1	1	1	1	1	1	1	1	1	1	0.902129	0.974437	1	1	1	1	1	1	1	1	1	1	1	1	1
2	Myc, Pvt1	812	Spag9	11	94074581	1	1	1	1	1	1	1	1	1	1	1	1	1	1	1	0.902129	0.974437	1	1	1	1	1	1	1	1	1	1	1	1	1
56	Hivep3	151	Arid1b	17	5019783	1	1	1	1	1	1	1	1	1	1	1	1	1	1	1	0.903211	0.975956	1	1	1	1	1	1	1	1	1	1	0.755326	0.773637	1
16	Mir18	81	Zfp217, Gm14270	2	170181652	1	1	1	1	1	1	1	1	1	1	1	1	1	1	1	0.903211	0.901384	1	1	1	1	1	1	1	1	1	1	1	1	1
86	Clec16a	251	Mns1	9	72391013	1	1	1	1	1	1	1	1	1	1	1	1	1	1	1	0.903211	0.975965	1	1	1	1	1	1	1	1	1	1	1	1	1
1	Gfi1, Evi5	860	Aff1	5	103775066	1	1	1	1	1	1	1	1	1	1	1	1	1	1	1	0.90618	1	1	1	1	1	1	1	1	1	1	1	1	1	1
52	NA	904	Cd300a	11	114874601	1	1	1	1	1	1	1	1	1	1	1	1	1	1	1	0.906722	0.980917	1	1	1	1	1	1	1	1	1	1	1	1	1
26	Efna3	427	Mtr	13	12345035	1	1	1	1	1	1	1	1	1	1	1	1	1	1	1	0.907199	0.981361	1	1	1	1	1	1	1	1	1	1	1	1	1
60	2210404J11Rik	352	Fblim1	4	141559539	1	1	1	1	1	1	1	1	1	1	1	1	1	1	1	0.907555	0.981662	1	1	1	1	1	1	1	1	1	1	0.532411	0.541512	1
40	Sox4	25	Wdr11	7	129783428	1	1	1	1	1	1	1	1	1	1	1	1	1	1	1	0.907671	0.981662	1	1	1	1	1	1	1	1	1	1	1	1	1
65	Zdhhc12	623	Abhd4	14	54182772	1	1	1	1	1	1	1	1	1	1	1	1	1	1	1	0.907671	0.981662	1	1	1	1	1	1	1	1	1	1	1	1	1
49	Ptp4a3	500	NA	7	31854241	1	1	1	1	1	1	1	1	1	1	1	1	1	1	1	0.907892	0.98176	1	1	1	1	1	1	1	1	1	1	1	1	1
20	Mycn	1087	Lypla1	1	4847751	1	1	1	1	1	1	1	1	1	1	1	1	1	1	1	0.907892	0.98176	1	1	1	1	1	1	1	1	1	1	1	1	1
39	Bmi1	904	Cd300a	11	114874601	1	1	1	1	1	1	1	1	1	1	1	1	1	1	1	0.907987	0.981793	1	1	1	1	1	1	1	1	1	1	1	1	1
36	Il6st	895	Srgap3	6	112927023	1	1	1	1	1	1	1	1	1	1	1	1	1	1	1	0.909839	0.983726	1	1	1	1	1	1	1	1	1	1	0.699715	0.710721	1
48	Uaca, Tle3	51	Dhx40	11	86882775	1	1	1	1	1	1	1	1	1	1	1	1	1	1	1	0.911398	0.984995	1	1	1	1	1	1	1	1	1	1	0.522511	0.531572	1
40	Sox4	146	Nvl	1	181228828	1	1	1	1	1	1	1	1	1	1	1	1	1	1	1	0.911398	0.984995	1	1	1	1	1	1	1	1	1	1	0.617722	0.629658	1
40	Sox4	75	Them5	3	94379694	1	1	1	1	1	1	1	1	1	1	1	1	1	1	1	0.911398	0.984995	1	1	1	1	1	1	1	1	1	1	1	1	1
74	2310044G17Rik	241	NA	10	67778108	1	1	1	1	1	1	1	1	1	1	1	1	1	1	1	0.911398	0.984995	1	1	1	1	1	1	1	1	1	1	1	1	1
74	2310044G17Rik	490	Zfp940	7	29906703	1	1	1	1	1	1	1	1	1	1	1	1	1	1	1	0.911398	0.984995	1	1	1	1	1	1	1	1	1	1	1	1	1
81	Zfp217, Gm14270	510	Bin1	18	32398841	1	1	1	1	1	1	1	1	1	1	1	1	1	1	1	0.911398	0.984995	1	1	1	1	1	1	1	1	1	1	1	1	1
82	Malat1	828	Acpl2	9	96958675	1	1	1	1	1	1	1	1	1	1	1	1	1	1	1	0.914221	0.987976	1	1	1	1	1	1	1	1	1	1	0.859402	0.892735	1
57	Cops7a	372	Lbr	1	181853428	1	1	1	1	1	1	1	1	1	1	1	1	1	1	1	0.914614	0.988228	1	1	1	1	1	1	1	1	1	1	1	1	1
53	Rpap3	731	Ctif	18	75540076	1	1	1	1	1	1	1	1	1	1	1	1	1	1	1	0.914614	0.988228	1	1	1	1	1	1	1	1	1	1	1	1	1
44	Rreb1	715	Mctp2	7	72277766	1	1	1	1	1	1	1	1	1	1	1	1	1	1	1	0.914646	0.988228	1	1	1	1	1	1	1	1	1	1	0.87435	0.908695	1
32	Zmiz1	578	Ebf1	11	44895036	1	1	1	1	1	1	1	1	1	1	1	1	1	1	1	0.914982	0.988522	1	1	1	1	1	1	1	1	1	1	1	1	1
41	Mecom	378	Plag1	4	3956434	1	1	1	1	1	1	1	1	1	1	1	1	1	1	1	0.915245	0.988738	1	1	1	1	1	1	1	1	1	1	1	1	1
11	Jdpd2	1050	St6galnac5	3	152931277	1	1	1	1	1	1	1	1	1	1	1	1	1	1	1	0.91576	1	1	1	1	1	1	1	1	1	1	1	1	1	1
77	Cacna2d2	573	Trappc4	9	44474073	1	1	1	1	1	1	1	1	1	1	1	1	1	1	1	0.915974	0.990243	1	0.498377	0.525463	1	0.629633	0.701711	1	1	1	1	1	1	1
17	Ccnd2	378	Plag1	4	3956434	1	1	1	1	1	1	1	1	1	1	1	1	1	1	1	0.915974	0.990243	1	1	1	1	1	1	1	1	1	1	1	1	1
39	Bmi1	16	Mir18	14	115034642	1	1	1	1	1	1	1	1	1	1	1	1	1	1	1	0.918528	0.99201	1	1	1	1	1	1	1	1	1	1	1	1	1
99	Ccdc162	741	Itgb2	10	77522845	1	1	1	1	1	1	1	1	1	1	1	1	1	1	1	0.9209	0.99536	1	1	1	1	1	1	1	1	1	1	0.881479	0.914394	1
7	Pim1	76	Zpbp2, Gsdma	11	98484650	1	1	1	1	1	1	1	1	1	1	1	1	1	1	1	0.9209	1	1	1	1	1	1	1	1	1	1	1	0.933027	1	1
3	Ccnd3	58	Cdx2	5	147362546	1	1	1	1	1	1	1	1	1	1	1	1	1	1	1	0.9209	1	1	1	1	1	1	1	1	1	1	1	1	1	1
66	Jakmip1	155	Pxk	14	8106466	1	1	1	1	1	1	1	1	1	1	1	1	1	1	1	0.9209	0.99536	1	1	1	1	1	1	1	1	1	1	1	1	1
60	2210404J11Rik	560	Gm9855	10	42057437	1	1	1	1	1	1	1	1	1	1	1	1	1	1	1	0.9209	0.99536	1	1	1	1	1	1	1	1	1	1	1	1	1
16	Mir18	573	Trappc4	9	44474073	1	1	1	1	1	1	1	1	1	1	1	1	1	1	1	0.9209	0.99536	1	1	1	1	1	1	1	1	1	1	1	1	1
88	Atg4d	661	4933412A08Rik	19	60231140	1	1	1	1	1	1	1	1	1	1	1	1	1	1	1	0.9209	0.99536	1	1	1	1	1	1	1	1	1	1	1	1	1
88	Atg4d	824	4732465J04Rik	10	95711727	1	1	1	1	1	1	1	1	1	1	1	1	1	1	1	0.9209	0.99536	1	1	1	1	1	1	1	1	1	1	1	1	1
62	Ptgds	850	Clpb	7	101510214	1	1	1	1	1	1	1	1	1	1	1	1	1	1	1	0.9209	0.99536	1	1	1	1	1	1	1	1	1	1	1	1	1
57	Cops7a	1020	Sdk1	5	142042054	1	1	1	1	1	1	1	1	1	1	1	1	1	1	1	0.9209	0.99536	1	1	1	1	1	1	1	1	1	1	1	1	1
80	Lrmp	929	Dyrk2	10	118870036	1	1	1	1	1	1	1	1	1	1	1	1	1	1	1	0.921114	0.995891	1	1	1	1	1	1	1	1	1	1	1	1	1
68	Cd3g	567	Zbtb20	16	43686418	1	1	1	1	1	1	1	1	1	1	1	1	1	1	1	0.922052	0.996698	1	1	1	1	1	1	1	1	1	1	0.932079	0.963745	1
70	Sema4d, Gadd45g	291	Man1a2	3	100694965	1	1	1	1	1	1	1	1	1	1	1	1	1	1	1	0.922052	0.996698	1	1	1	1	1	1	1	1	1	1	1	1	1
94	H2-D1	908	NA	3	115644113	1	1	1	1	1	1	1	1	1	1	1	1	1	1	1	0.922052	0.996698	1	1	1	1	1	1	1	1	1	1	1	1	1
56	Hivep3	169	Pip4k2a	2	18941462	1	1	1	1	1	1	1	1	1	1	1	1	1	1	1	0.923932	0.997745	1	1	1	1	1	1	1	1	1	1	1	1	1
86	Clec16a	20	Mycn	12	12933349	1	1	1	1	1	1	1	1	1	1	1	1	1	1	1	0.924424	0.998378	1	1	1	1	1	1	1	1	1	1	0.301756	0.307731	1
54	Ccr7	504	Nup214	2	32042068	1	1	1	1	1	1	1	1	1	1	1	1	1	1	1	0.924424	0.998378	1	1	1	1	1	1	1	1	1	1	0.496836	0.506094	1
27	Runx1	2	Myc, Pvt1	15	62029479	1	1	1	1	1	1	1	1	1	1	1	1	1	1	1	0.924424	0.998378	1	1	1	1	1	1	1	1	1	1	1	1	1
68	Cd3g	37	Map3k8	18	4314744	1	1	1	1	1	1	1	1	1	1	1	1	1	1	1	0.924424	0.998378	1	1	1	1	1	1	1	1	1	1	1	1	1
56	Hivep3	116	Sh3bp1	15	78851044	1	1	1	1	1	1	1	1	1	1	1	1	1	1	1	0.924424	0.998378	1	1	1	1	1	1	1	1	1	1	1	1	1
93	NA	118	Actn1	12	80253620	1	1	1	1	1	1	1	1	1	1	1	1	1	1	1	0.924424	0.998378	1	1	1	1	1	1	1	1	1	1	1	1	1
21	Dusp22, Irf4, Exoc2	255	Chd2, U6	7	73605192	1	1	1	1	1	1	1	1	1	1	1	1	1	1	1	0.924424	1	1	1	1	1	1	1	1	1	1	1	1	1	1
79	Cbfa2t3	555	Nudcd2	11	40698201	1	1	1	1	1	1	1	1	1	1	1	1	1	1	1	0.924424	0.998378	1	1	1	1	1	1	1	1	1	1	1	1	1
15	Ntn1	579	Irf3	7	45002544	1	1	1	1	1	1	1	1	1	1	1	1	1	1	1	0.924424	0.998378	1	1	1	1	1	1	1	1	1	1	1	1	1
6	Rras2	733	Slc25a30	14	75764438	1	1	1	1	1	1	1	1	1	1	1	1	1	1	1	0.924424	0.998378	1	1	1	1	1	1	1	1	1	1	1	1	1
20	Mycn	786	D10Wsu52e	10	85957284	1	1	1	1	1	1	1	1	1	1	1	1	1	1	1	0.924424	0.998378	1	1	1	1	1	1	1	1	1	1	1	1	1
6	Rras2	985	Slc23a2	2	132046258	1	1	1	1	1	1	1	1	1	1	1	1	1	1	1	0.924424	1	1	1	1	1	1	1	1	1	1	1	1	1	1
5	Notch1	270	7SK, Mrpl39	16	84696369	1	1	1	1	1	1	1	1	1	1	1	1	1	1	1	0.925373	0.999335	1	1	1	1	1	1	1	1	1	1	1	1	1
61	Commd1	11	Jdpd2	12	85589454	1	1	1	1	1	1	1	1	1	1	1	1	1	1	1	0.926383	1	1	1	1	1	1	1	1	1	1	1	7.08194e-05	7.08194e-05	1
55	Nat10	861	Hipk1	3	103870644	1	1	1	1	1	1	1	1	1	1	1	1	1	1	1	0.9266	1	1	1	1	1	1	1	1	1	1	1	0.952721	0.983097	1
25	Wdr11	7	Pim1	17	29487936	1	1	1	1	1	1	1	1	1	1	1	1	1	1	1	0.9266	0.940528	1	1	1	1	1	1	1	1	1	1	1	1	1
57	Cops7a	218	Hectd1	12	51856951	1	1	1	1	1	1	1	1	1	1	1	1	1	1	1	0.928777	1	1	1	1	1	1	1	1	1	1	1	1	1	1
36	Il6st	437	Hivep2	10	14084995	1	1	1	1	1	1	1	1	1	1	1	1	1	1	1	0.928777	1	1	1	1	1	1	1	1	1	1	1	1	1	1
37	Map3k8	1	Gfi1, Evi5	5	107734053	1	1	1	1	1	1	1	1	1	1	1	1	1	1	1	0.929442	1	1	0.52685	1	1	1	1	1	1	1	1	1	1	1
33	Cstad	46	Fbxw4, Dpcd	19	45612792	1	1	1	1	1	1	1	1	1	1	1	1	1	1	1	0.930849	1	1	1	1	1	1	1	1	1	1	1	0.588188	0.601797	1
41	Mecom	3	Ccnd3	17	47534408	1	1	1	1	1	1	1	1	1	1	1	1	1	1	1	0.930849	1	1	1	1	1	1	1	1	1	1	1	1	1	1
93	NA	94	H2-D1	17	35280989	1	1	1	1	1	1	1	1	1	1	1	1	1	1	1	0.930849	1	1	1	1	1	1	1	1	1	1	1	1	1	1
41	Mecom	169	Pip4k2a	2	18941462	1	1	1	1	1	1	1	1	1	1	1	1	1	1	1	0.930849	1	1	1	1	1	1	1	1	1	1	1	1	1	1
40	Sox4	283	2010109A12Rik	5	93192019	1	1	1	1	1	1	1	1	1	1	1	1	1	1	1	0.930849	1	1	1	1	1	1	1	1	1	1	1	1	1	1
40	Sox4	337	Ccdc109b	3	129952713	1	1	1	1	1	1	1	1	1	1	1	1	1	1	1	0.930849	1	1	1	1	1	1	1	1	1	1	1	1	1	1
83	Celf2	430	Slc22a1	17	12727735	1	1	1	1	1	1	1	1	1	1	1	1	1	1	1	0.930849	1	1	1	1	1	1	1	1	1	1	1	1	1	1
21	Dusp22, Irf4, Exoc2	533	Fars2	13	36118276	1	1	1	1	1	1	1	1	1	1	1	1	1	1	1	0.930849	1	1	1	1	1	1	1	1	1	1	1	1	1	1
84	Ahnak	918	NA	6	117266610	1	1	1	1	1	1	1	1	1	1	1	1	1	1	1	0.930849	1	1	1	1	1	1	1	1	1	1	1	1	1	1
27	Runx1	992	Taf7l	20	134579014	1	1	1	1	1	1	1	1	1	1	1	1	1	1	1	0.930849	1	1	1	1	1	1	1	1	1	1	1	1	1	1
84	Ahnak	1020	Sdk1	5	142042054	1	1	1	1	1	1	1	1	1	1	1	1	1	1	1	0.930849	1	1	1	1	1	1	1	1	1	1	1	1	1	1
80	Lrmp	168	Arvcf, Gnb1l	16	18451737	1	1	1	1	1	1	1	1	1	1	1	1	1	1	1	0.933414	1	1	1	1	1	1	1	1	1	1	1	1	1	1
41	Mecom	370	Slamf1	1	171664646	1	1	1	1	1	1	1	1	1	1	1	1	1	1	1	0.933414	1	1	1	1	1	1	1	1	1	1	1	1	1	1
35	Mir142, Bzrap, Supt4h1	601	Lypd6b	2	49885500	1	1	1	1	1	1	1	1	1	1	1	1	1	1	1	0.935772	1	1	1	1	1	1	1	1	1	1	1	0.860975	0.894145	1
62	Ptgds	228	Spock2	10	60168672	1	1	1	1	1	1	1	1	1	1	1	1	1	1	1	0.936428	1	1	0.399124	0.424385	1	1	1	1	1	1	1	1	1	1
87	Trim28	689	Ube2k	5	65498423	1	1	1	1	1	1	1	1	1	1	1	1	1	1	1	0.936428	1	1	1	1	1	1	1	1	1	1	1	1	1	1
79	Cbfa2t3	500	NA	7	31854241	1	1	1	1	1	1	1	1	1	1	1	1	1	1	1	0.938661	1	1	1	1	1	1	1	1	1	1	1	1	1	1
9	Mir106a	607	Setd7, Maml3	3	51688462	1	1	1	1	1	1	1	1	1	1	1	1	1	1	1	0.939006	0.970398	1	1	1	1	1	1	1	1	1	1	1	1	1
1	Gfi1, Evi5	897	U6	12	113243158	1	1	1	1	1	1	1	1	1	1	1	1	1	1	1	0.939353	1	1	1	1	1	1	1	1	1	1	1	1	1	1
56	Hivep3	935	Ninj2	6	120077907	1	1	1	1	1	1	1	1	1	1	1	1	1	1	1	0.942088	1	1	1	1	1	1	1	1	1	1	1	1	1	1
3	Ccnd3	1072	Aurka	2	172398826	1	1	1	1	1	1	1	1	1	1	1	1	1	1	1	0.945087	1	1	1	1	1	1	1	1	1	1	1	1	1	1
88	Atg4d	729	Mapk6	9	75410081	1	1	1	1	1	1	1	1	1	1	1	1	1	1	1	0.945095	1	1	1	1	1	1	1	1	1	1	1	0.113583	0.114917	1
1	Gfi1, Evi5	250	Tcf12	9	72136279	1	1	1	1	1	1	1	1	1	1	1	1	1	1	1	0.945095	1	1	1	1	1	1	1	1	1	1	1	1	1	1
47	Syk, Auh	641	Sap30l	11	57689084	1	1	1	1	1	1	1	1	1	1	1	1	1	1	1	0.945095	1	1	1	1	1	1	1	1	1	1	1	1	1	1
36	Il6st	669	Supv3l1	10	62439855	1	1	1	1	1	1	1	1	1	1	1	1	1	1	1	0.945212	1	1	1	1	1	1	1	1	1	1	1	1	1	1
5	Notch1	170	Hira, Gm10088	16	19007609	1	1	1	1	1	1	1	1	1	1	1	1	1	1	1	0.945549	1	1	1	1	1	1	1	1	1	1	1	1	1	1
71	Aagab	178	9530077C05Rik	9	22397142	1	1	1	1	1	1	1	1	1	1	1	1	1	1	1	0.947499	1	1	1	1	1	1	1	1	1	1	1	0.795886	0.821196	1
18	Runx3	113	NA	5	75801445	1	1	1	1	1	1	1	1	1	1	1	1	1	1	1	0.949047	0.933539	1	0.720546	0.773527	1	1	1	1	1	1	1	1	1	1
2	Myc, Pvt1	661	4933412A08Rik	19	60231140	1	1	1	1	1	1	1	1	1	1	1	1	1	1	1	0.949047	1	1	1	1	1	1	1	1	1	1	1	1	1	1
45	Zeb2	1	Gfi1, Evi5	5	107734053	1	1	1	1	1	1	1	1	1	1	1	1	1	1	1	0.949509	0.939153	1	0.362825	0.386695	1	0.154259	0.171026	1	1	1	1	1	1	1
16	Mir18	384	Frmd4a	2	4558750	1	1	1	1	1	1	1	1	1	1	1	1	1	1	1	0.949509	1	1	1	1	1	1	1	1	1	1	1	1	1	1
60	2210404J11Rik	574	NA	13	44511112	1	1	1	1	1	1	1	1	1	1	1	1	1	1	1	0.949509	1	1	1	1	1	1	1	1	1	1	1	1	1	1
13	Lfng1	624	Hrh2	13	54192916	1	1	1	1	1	1	1	1	1	1	1	1	1	1	1	0.949509	1	1	1	1	1	1	1	1	1	1	1	1	1	1
16	Mir18	850	Clpb	7	101510214	1	1	1	1	1	1	1	1	1	1	1	1	1	1	1	0.949509	1	1	1	1	1	1	1	1	1	1	1	1	1	1
15	Ntn1	871	Phlpp1	1	106101205	1	1	1	1	1	1	1	1	1	1	1	1	1	1	1	0.949509	1	1	1	1	1	1	1	1	1	1	1	1	1	1
27	Runx1	1094	Mmp25	17	23714226	1	1	1	1	1	1	1	1	1	1	1	1	1	1	1	0.951628	1	1	1	1	1	1	1	1	1	1	1	0.87435	0.908695	1
97	Nr3c1	21	Dusp22, Irf4, Exoc2	13	30768570	1	1	1	1	1	1	1	1	1	1	1	1	1	1	1	0.951628	1	1	1	1	1	1	1	1	1	1	1	1	1	1
9	Mir106a	151	Arid1b	17	5019783	1	1	1	1	1	1	1	1	1	1	1	1	1	1	1	0.95221	1	1	1	1	1	1	1	1	1	1	1	1	1	1
22	Gfi1b	682	AC122043.1	5	64687313	1	1	1	1	1	1	1	1	1	1	1	1	1	1	1	0.9535	1	1	1	1	1	1	1	1	1	1	1	0.376496	0.38105	1
64	Ptprk	261	Samsn1	16	76013262	1	1	1	1	1	1	1	1	1	1	1	1	1	1	1	0.95411	1	1	1	1	1	1	1	1	1	1	1	1	1	1
1	Gfi1, Evi5	53	Rpap3	15	97766859	1	1	1	1	1	1	1	1	1	1	1	1	1	1	1	0.955949	1	1	1	1	1	1	1	1	1	1	1	1	1	1
23	Fgfr3, Tacc3	299	Dennd2d	3	106468927	1	1	1	1	1	1	1	1	1	1	1	1	1	1	1	0.957288	1	1	1	1	1	1	1	1	1	1	1	0.587848	0.601484	1
13	Lfng1	116	Sh3bp1	15	78851044	1	1	1	1	1	1	1	1	1	1	1	1	1	1	1	0.957288	1	1	1	1	1	1	1	1	1	1	1	1	1	1
34	Rpl24, Cep97, Zbtb11	126	Erg	16	95440037	1	1	1	1	1	1	1	1	1	1	1	1	1	1	1	0.957288	1	1	1	1	1	1	1	1	1	1	1	1	1	1
34	Rpl24, Cep97, Zbtb11	129	Pou6f1	15	100720043	1	1	1	1	1	1	1	1	1	1	1	1	1	1	1	0.957288	1	1	1	1	1	1	1	1	1	1	1	1	1	1
8	Ikzf1	213	Ap3s1	18	46741657	1	1	1	1	1	1	1	1	1	1	1	1	1	1	1	0.957288	1	1	1	1	1	1	1	1	1	1	1	1	1	1
51	Dhx40	226	2410066E13Rik	6	54748265	1	1	1	1	1	1	1	1	1	1	1	1	1	1	1	0.957288	1	1	1	1	1	1	1	1	1	1	1	1	1	1
59	Cox4i2, Bcl2l1	325	Heyl	4	123243067	1	1	1	1	1	1	1	1	1	1	1	1	1	1	1	0.957288	1	1	1	1	1	1	1	1	1	1	1	1	1	1
34	Rpl24, Cep97, Zbtb11	597	Gimap5	6	48710579	1	1	1	1	1	1	1	1	1	1	1	1	1	1	1	0.957288	0.970398	1	1	1	1	1	1	1	1	1	1	1	1	1
6	Rras2	687	Wdr19	5	65228053	1	1	1	1	1	1	1	1	1	1	1	1	1	1	1	0.957288	1	1	1	1	1	1	1	1	1	1	1	1	1	1
8	Ikzf1	798	Socs6	18	88924197	1	1	1	1	1	1	1	1	1	1	1	1	1	1	1	0.957288	1	1	1	1	1	1	1	1	1	1	1	1	1	1
23	Fgfr3, Tacc3	958	Hpd	5	123116166	1	1	1	1	1	1	1	1	1	1	1	1	1	1	1	0.957288	1	1	1	1	1	1	1	1	1	1	1	1	1	1
8	Ikzf1	1051	Lamc2	1	153199920	1	1	1	1	1	1	1	1	1	1	1	1	1	1	1	0.957288	1	1	1	1	1	1	1	1	1	1	1	1	1	1
14	Cebpb	1122	Utp6, Rhot1	11	80059283	1	1	1	1	1	1	1	1	1	1	1	1	1	1	1	0.957288	1	1	1	1	1	1	1	1	1	1	1	1	1	1
17	Ccnd2	1025	Actb	5	142920756	1	1	1	1	1	1	1	1	1	1	1	1	1	1	1	0.959874	1	1	1	1	1	1	1	1	1	1	1	1	1	1
29	Pou2f2	327	Ccr2	9	124083110	1	1	1	1	1	1	1	1	1	1	1	1	1	1	1	0.961675	1	1	1	1	1	1	1	1	1	1	1	1	1	1
41	Mecom	112	Dcaf17	2	71045052	1	1	1	1	1	1	1	1	1	1	1	1	1	1	1	0.962746	1	1	1	1	1	1	1	1	1	1	1	1	1	1
90	2610307P16Rik	852	NA	13	102097983	1	1	1	1	1	1	1	1	1	1	1	1	1	1	1	0.962746	1	1	1	1	1	1	1	1	1	1	1	1	1	1
77	Cacna2d2	95	Gm13445	2	35493148	1	1	1	1	1	1	1	1	1	1	1	1	1	1	1	0.962941	1	1	1	1	1	1	1	1	1	1	1	1	1	1
29	Pou2f2	1143	Gse1	8	120405852	1	1	1	1	1	1	1	1	1	1	1	1	1	1	1	0.962941	1	1	1	1	1	1	1	1	1	1	1	1	1	1
69	Fut1	60	2210404J11Rik	17	15010140	1	1	1	1	1	1	1	1	1	1	1	1	1	1	1	0.964315	1	1	1	1	1	1	1	1	1	1	1	1	1	1
33	Cstad	974	Slc15a4	5	127596580	1	1	1	1	1	1	1	1	1	1	1	1	1	1	1	0.964315	1	1	1	1	1	1	1	1	1	1	1	1	1	1
40	Sox4	15	Ntn1	11	68428330	1	1	1	1	1	1	1	1	1	1	1	1	1	1	1	0.96462	1	1	1	1	1	1	1	1	1	1	1	1	1	1
40	Sox4	240	Aph1b	9	66909519	1	1	1	1	1	1	1	1	1	1	1	1	1	1	1	0.96462	1	1	1	1	1	1	1	1	1	1	1	1	1	1
35	Mir142, Bzrap, Supt4h1	584	Ldb1	19	46037852	1	1	1	1	1	1	1	1	1	1	1	1	1	1	1	0.965237	1	1	1	1	1	1	1	1	1	1	1	1	1	1
90	2610307P16Rik	699	Rhobtb2	14	69828564	1	1	1	1	1	1	1	1	1	1	1	1	1	1	1	0.966198	1	1	0.500921	0.527286	1	0.752303	0.829311	1	1	1	1	1	1	1
32	Zmiz1	47	Syk, Auh	13	52836107	1	1	1	1	1	1	1	1	1	1	1	1	1	1	1	0.968414	1	1	1	1	1	1	1	1	1	1	1	0.537878	0.545978	1
4	Rasgrp1	36	Il6st	13	112429119	1	1	1	1	1	1	1	1	1	1	1	1	1	1	1	0.968414	0.896892	1	1	1	1	1	1	1	1	1	1	0.590322	0.510373	1
92	Adamts10	541	Myof	19	37970963	1	1	1	1	1	1	1	1	1	1	1	1	1	1	1	0.968414	1	1	1	1	1	1	1	1	1	1	1	0.841092	0.87446	1
38	Zfp438	721	Aamp	1	74393015	1	1	1	1	1	1	1	1	1	1	1	1	1	1	1	0.968414	1	1	1	1	1	0.78332	0.861652	1	1	1	1	1	1	1
54	Ccr7	21	Dusp22, Irf4, Exoc2	13	30768570	1	1	1	1	1	1	1	1	1	1	1	1	1	1	1	0.968414	1	1	1	1	1	1	1	1	1	1	1	1	1	1
46	Fbxw4, Dpcd	30	Pvt1	15	63284100	1	1	1	1	1	1	1	1	1	1	1	1	1	1	1	0.968414	1	1	1	1	1	1	1	1	1	1	1	1	1	1
18	Runx3	42	Fli1	9	32614799	1	1	1	1	1	1	1	1	1	1	1	1	1	1	1	0.968414	1	1	1	1	1	1	1	1	1	1	1	1	1	1
24	Bcl11b, 4933406K04Rik	44	Rreb1	13	37843362	1	1	1	1	1	1	1	1	1	1	1	1	1	1	1	0.968414	1	1	1	1	1	1	1	1	1	1	1	1	1	1
86	Clec16a	96	NA	13	37494468	1	1	1	1	1	1	1	1	1	1	1	1	1	1	1	0.968414	1	1	1	1	1	1	1	1	1	1	1	1	1	1
27	Runx1	135	Tcf25	8	123375098	1	1	1	1	1	1	1	1	1	1	1	1	1	1	1	0.968414	1	1	1	1	1	1	1	1	1	1	1	1	1	1
91	Ahcyl2	169	Pip4k2a	2	18941462	1	1	1	1	1	1	1	1	1	1	1	1	1	1	1	0.968414	1	1	1	1	1	1	1	1	1	1	1	1	1	1
17	Ccnd2	205	Hivep1	13	42059163	1	1	1	1	1	1	1	1	1	1	1	1	1	1	1	0.968414	1	1	1	1	1	1	1	1	1	1	1	1	1	1
86	Clec16a	823	Cradd	10	95265255	1	1	1	1	1	1	1	1	1	1	1	1	1	1	1	0.968414	1	1	1	1	1	1	1	1	1	1	1	1	1	1
23	Fgfr3, Tacc3	872	Ccdc45	11	106636010	1	1	1	1	1	1	1	1	1	1	1	1	1	1	1	0.968414	1	1	1	1	1	1	1	1	1	1	1	1	1	1
8	Ikzf1	945	NA	10	121480927	1	1	1	1	1	1	1	1	1	1	1	1	1	1	1	0.968414	1	1	1	1	1	1	1	1	1	1	1	1	1	1
98	Dntt	958	Hpd	5	123116166	1	1	1	1	1	1	1	1	1	1	1	1	1	1	1	0.968414	1	1	1	1	1	1	1	1	1	1	1	1	1	1
98	Dntt	1014	Pax7	4	139762082	1	1	1	1	1	1	1	1	1	1	1	1	1	1	1	0.968414	1	1	1	1	1	1	1	1	1	1	1	1	1	1
24	Bcl11b, 4933406K04Rik	1061	Fasl	1	161797924	1	1	1	1	1	1	1	1	1	1	1	1	1	1	1	0.968414	1	1	1	1	1	1	1	1	1	1	1	1	1	1
52	NA	1133	Ftsj3, Ern1	11	106403390	1	1	1	1	1	1	1	1	1	1	1	1	1	1	1	0.968414	1	1	1	1	1	1	1	1	1	1	1	1	1	1
21	Dusp22, Irf4, Exoc2	261	Samsn1	16	76013262	1	1	1	1	1	1	1	1	1	1	1	1	1	1	1	0.973268	1	1	1	1	1	1	1	1	1	1	1	1	1	1
17	Ccnd2	1016	Tsc22d3	20	140544529	1	1	1	1	1	1	1	1	1	1	1	1	1	1	1	0.973268	1	1	1	1	1	1	1	1	1	1	1	1	1	1
1	Gfi1, Evi5	25	Wdr11	7	129783428	1	1	1	1	1	1	1	1	1	1	1	1	1	1	1	0.973914	1	1	1	1	1	1	1	1	1	1	1	0.481236	1	1
55	Nat10	857	Cbx5	15	103258236	1	1	1	1	1	1	1	1	1	1	1	1	1	1	1	0.973914	1	1	1	1	1	1	1	1	1	1	1	0.77998	0.803742	1
8	Ikzf1	26	Efna3	3	89390630	1	1	1	1	1	1	1	1	1	1	1	1	1	1	1	0.973914	0.903923	1	1	1	1	1	1	1	1	1	1	1	1	1
70	Sema4d, Gadd45g	50	Elf1, Sugt1	14	79511000	1	1	1	1	1	1	1	1	1	1	1	1	1	1	1	0.973914	1	1	1	1	1	1	1	1	1	1	1	1	1	1
68	Cd3g	235	Nedd4l	18	64900451	1	1	1	1	1	1	1	1	1	1	1	1	1	1	1	0.973914	1	1	1	1	1	1	1	1	1	1	1	1	1	1
1	Gfi1, Evi5	253	Lbh	17	72911654	1	1	1	1	1	1	1	1	1	1	1	1	1	1	1	0.973914	1	1	1	1	1	1	1	1	1	1	1	1	1	1
68	Cd3g	308	Sart3, Coro1c	5	113807718	1	1	1	1	1	1	1	1	1	1	1	1	1	1	1	0.973914	1	1	1	1	1	1	1	1	1	1	1	1	1	1
39	Bmi1	932	Itgb8	12	119157925	1	1	1	1	1	1	1	1	1	1	1	1	1	1	1	0.973914	1	1	1	1	1	1	1	1	1	1	1	1	1	1
43	Cd86, Iqcb1, Ildr1	952	Ano10	9	122205627	1	1	1	1	1	1	1	1	1	1	1	1	1	1	1	0.973914	1	1	1	1	1	1	1	1	1	1	1	1	1	1
41	Mecom	972	Tspan31	10	127139474	1	1	1	1	1	1	1	1	1	1	1	1	1	1	1	0.973914	1	1	1	1	1	1	1	1	1	1	1	1	1	1
59	Cox4i2, Bcl2l1	972	Tspan31	10	127139474	1	1	1	1	1	1	1	1	1	1	1	1	1	1	1	0.973914	1	1	1	1	1	1	1	1	1	1	1	1	1	1
34	Rpl24, Cep97, Zbtb11	93	NA	8	34615858	1	1	1	1	1	1	1	1	1	1	1	1	1	1	1	0.97621	1	1	1	1	1	1	1	1	1	1	1	0.221174	0.227033	1
31	Irs4	206	Nck2	1	43455815	1	1	1	1	1	1	1	1	1	1	1	1	1	1	1	0.97621	1	1	1	1	1	1	1	1	1	1	1	0.598108	0.613288	1
93	NA	215	Morc1, Trat1	16	48756356	1	1	1	1	1	1	1	1	1	1	1	1	1	1	1	0.97621	1	1	1	1	1	1	1	1	1	1	1	0.993571	1	1
34	Rpl24, Cep97, Zbtb11	170	Hira, Gm10088	16	19007609	1	1	1	1	1	1	1	1	1	1	1	1	1	1	1	0.97621	1	1	1	1	1	1	1	1	1	1	1	1	1	1
61	Commd1	358	Uspl1	5	149100638	1	1	1	1	1	1	1	1	1	1	1	1	1	1	1	0.97621	1	1	1	1	1	1	1	1	1	1	1	1	1	1
79	Cbfa2t3	370	Slamf1	1	171664646	1	1	1	1	1	1	1	1	1	1	1	1	1	1	1	0.97621	1	1	1	1	1	1	1	1	1	1	1	1	1	1
56	Hivep3	942	Rpl6	5	121233233	1	1	1	1	1	1	1	1	1	1	1	1	1	1	1	0.97621	1	1	1	1	1	1	1	1	1	1	1	1	1	1
80	Lrmp	942	Rpl6	5	121233233	1	1	1	1	1	1	1	1	1	1	1	1	1	1	1	0.97621	1	1	1	1	1	1	1	1	1	1	1	1	1	1
93	NA	1071	Pcp4l1	1	171176678	1	1	1	1	1	1	1	1	1	1	1	1	1	1	1	0.97621	1	1	1	1	1	1	1	1	1	1	1	1	1	1
23	Fgfr3, Tacc3	354	Vps13d	4	144998151	1	1	1	1	1	1	1	1	1	1	1	1	1	1	1	0.976884	1	1	1	1	1	1	1	1	1	1	1	1	1	1
43	Cd86, Iqcb1, Ildr1	289	Gm10800	2	98663329	1	1	1	1	1	1	1	1	1	1	1	1	1	1	1	0.977633	1	1	1	1	1	1	1	1	1	1	1	1	1	1
26	Efna3	570	Fgfbp1	5	43975053	1	1	1	1	1	1	1	1	1	1	1	1	1	1	1	0.980646	1	1	1	1	1	1	1	1	1	1	1	0.766919	0.788624	1
1	Gfi1, Evi5	154	H2afv	11	6425660	1	1	1	1	1	1	1	1	1	1	1	1	1	1	1	0.980646	1	1	1	1	1	1	1	1	1	1	1	1	1	1
34	Rpl24, Cep97, Zbtb11	150	Tbc1d10c	19	4187979	1	1	1	1	1	1	1	1	1	1	1	1	1	1	1	0.980792	1	1	1	1	1	1	1	1	1	1	1	1	1	1
73	Btbd2	1039	Flt1	5	147671540	1	1	1	1	1	1	1	1	1	1	1	1	1	1	1	0.98466	1	1	1	1	1	0.968484	1	1	1	1	1	1	1	1
35	Mir142, Bzrap, Supt4h1	132	Kctd2	11	115456149	1	1	1	1	1	1	1	1	1	1	1	1	1	1	1	0.985359	1	1	1	1	1	1	1	1	1	1	1	1	1	1
60	2210404J11Rik	413	NA	3	9863325	1	1	1	1	1	1	1	1	1	1	1	1	1	1	1	0.985359	1	1	1	1	1	1	1	1	1	1	1	1	1	1
6	Rras2	24	Bcl11b, 4933406K04Rik	12	107145063	1	1	1	1	1	1	1	1	1	1	1	1	1	1	1	0.985663	1	1	1	1	1	1	1	1	1	1	1	1	1	1
86	Clec16a	1000	Wbp5	20	136225001	1	1	1	1	1	1	1	1	1	1	1	1	1	1	1	0.985663	1	1	1	1	1	1	1	1	1	1	1	1	1	1
43	Cd86, Iqcb1, Ildr1	11	Jdpd2	12	85589454	1	1	1	1	1	1	1	1	1	1	1	1	1	1	1	0.986302	1	1	1	1	1	1	1	1	1	1	1	1	1	1
1	Gfi1, Evi5	359	Dennd5b	6	149190871	1	1	1	1	1	1	1	1	1	1	1	1	1	1	1	0.986302	0.900218	1	1	1	1	1	1	1	1	1	1	1	0.888402	1
1	Gfi1, Evi5	108	N4bp2, 9130230L23Rik	5	65903978	1	1	1	1	1	1	1	1	1	1	1	1	1	1	1	0.987689	1	1	1	1	1	1	1	1	1	1	1	1	1	1
62	Ptgds	780	Parvb	15	84313468	1	1	1	1	1	1	1	1	1	1	1	1	1	1	1	0.987972	1	1	0.941155	1	1	1	1	1	1	1	1	1	1	1
53	Rpap3	8	Ikzf1	11	11708051	1	1	1	1	1	1	1	1	1	1	1	1	1	1	1	0.987972	1	1	1	1	1	1	1	1	1	1	1	1	1	1
14	Cebpb	36	Il6st	13	112429119	1	1	1	1	1	1	1	1	1	1	1	1	1	1	1	0.987972	1	1	1	1	1	1	1	1	1	1	1	1	1	1
88	Atg4d	221	Dusp5	19	53522594	1	1	1	1	1	1	1	1	1	1	1	1	1	1	1	0.989461	1	1	1	1	1	1	1	1	1	1	1	1	1	1
87	Trim28	256	Elac1	18	73763672	1	1	1	1	1	1	1	1	1	1	1	1	1	1	1	0.989461	1	1	1	1	1	1	1	1	1	1	1	1	1	1
35	Mir142, Bzrap, Supt4h1	823	Cradd	10	95265255	1	1	1	1	1	1	1	1	1	1	1	1	1	1	1	0.989461	1	1	1	1	1	1	1	1	1	1	1	1	1	1
89	Fam65b	5	Notch1	2	26479854	1	1	1	1	1	1	1	1	1	1	1	1	1	1	1	0.989683	1	1	1	1	1	1	1	1	1	1	1	1	1	1
75	Them5	236	Tnip3	6	65578363	1	1	1	1	1	1	1	1	1	1	1	1	1	1	1	0.989683	1	1	1	1	1	1	1	1	1	1	1	1	1	1
76	Zpbp2, Gsdma	255	Chd2, U6	7	73605192	1	1	1	1	1	1	1	1	1	1	1	1	1	1	1	0.989683	1	1	1	1	1	1	1	1	1	1	1	1	1	1
7	Pim1	408	Rundc3b	5	8460044	1	1	1	1	1	1	1	1	1	1	1	1	1	1	1	0.989683	1	1	1	1	1	1	1	1	1	1	1	1	1	1
46	Fbxw4, Dpcd	1034	Lhfpl1	20	145349290	1	1	1	1	1	1	1	1	1	1	1	1	1	1	1	0.990692	1	1	1	1	1	1	1	1	1	1	1	0.87134	0.904356	1
2	Myc, Pvt1	359	Dennd5b	6	149190871	1	1	1	1	1	1	1	1	1	1	1	1	1	1	1	0.991267	0.939153	1	1	1	1	1	1	1	1	1	1	1	1	1
67	Exoc6	472	Rel	11	23794549	1	1	1	1	1	1	1	1	1	1	1	1	1	1	1	0.99227	1	1	1	1	1	1	1	1	1	1	1	0.860975	0.894145	1
63	Tead3, Ppard	234	Mettl21a	1	64575090	1	1	1	1	1	1	1	1	1	1	1	1	1	1	1	0.99227	1	1	1	1	1	1	1	1	1	1	1	0.928842	0.960728	1
81	Zfp217, Gm14270	259	Srr	11	74970741	1	1	1	1	1	1	1	1	1	1	1	1	1	1	1	0.99227	1	1	1	1	1	1	1	1	1	1	1	0.940119	0.973251	1
55	Nat10	621	Gm5507	18	53866070	1	1	1	1	1	1	1	1	1	1	1	1	1	1	1	0.99227	1	1	1	1	1	1	1	1	1	1	1	0.998491	1	1
46	Fbxw4, Dpcd	152	Znrf3	11	5456414	1	1	1	1	1	1	1	1	1	1	1	1	1	1	1	0.99227	1	1	1	1	1	1	1	1	1	1	1	1	1	1
62	Ptgds	253	Lbh	17	72911654	1	1	1	1	1	1	1	1	1	1	1	1	1	1	1	0.99227	1	1	1	1	1	1	1	1	1	1	1	1	1	1
81	Zfp217, Gm14270	317	Necab2, Wfdc1	8	119547855	1	1	1	1	1	1	1	1	1	1	1	1	1	1	1	0.99227	1	1	1	1	1	1	1	1	1	1	1	1	1	1
23	Fgfr3, Tacc3	370	Slamf1	1	171664646	1	1	1	1	1	1	1	1	1	1	1	1	1	1	1	0.99227	1	1	1	1	1	1	1	1	1	1	1	1	1	1
44	Rreb1	408	Rundc3b	5	8460044	1	1	1	1	1	1	1	1	1	1	1	1	1	1	1	0.99227	1	1	1	1	1	1	1	1	1	1	1	1	1	1
71	Aagab	520	Ptpn18	1	34467436	1	1	1	1	1	1	1	1	1	1	1	1	1	1	1	0.99227	1	1	1	1	1	1	1	1	1	1	1	1	1	1
63	Tead3, Ppard	552	Pdlim1	19	40271828	1	1	1	1	1	1	1	1	1	1	1	1	1	1	1	0.99227	1	1	1	1	1	1	1	1	1	1	1	1	1	1
8	Ikzf1	597	Gimap5	6	48710579	1	1	1	1	1	1	1	1	1	1	1	1	1	1	1	0.99227	1	1	1	1	1	1	1	1	1	1	1	1	1	1
5	Notch1	904	Cd300a	11	114874601	1	1	1	1	1	1	1	1	1	1	1	1	1	1	1	0.99227	0.991047	1	1	1	1	1	1	1	1	1	1	1	1	1
18	Runx3	944	2310003F16Rik	2	121452022	1	1	1	1	1	1	1	1	1	1	1	1	1	1	1	0.992806	1	1	1	1	1	1	1	1	1	1	1	0.766919	0.788624	1
28	Ccnd1	187	Cacna1d, Prkcd	14	30613322	1	1	1	1	1	1	1	1	1	1	1	1	1	1	1	0.992806	1	1	1	1	1	1	1	1	1	1	1	1	1	1
18	Runx3	222	Trav13-1	14	53532391	1	1	1	1	1	1	1	1	1	1	1	1	1	1	1	0.992806	1	1	1	1	1	1	1	1	1	1	1	1	1	1
18	Runx3	229	Flii	11	60790671	1	1	1	1	1	1	1	1	1	1	1	1	1	1	1	0.992806	1	1	1	1	1	1	1	1	1	1	1	1	1	1
69	Fut1	872	Ccdc45	11	106636010	1	1	1	1	1	1	1	1	1	1	1	1	1	1	1	0.992806	1	1	1	1	1	1	1	1	1	1	1	1	1	1
15	Ntn1	120	Sp100	1	85684605	1	1	1	1	1	1	1	1	1	1	1	1	1	1	1	0.993346	1	1	1	1	1	1	1	1	1	1	1	1	1	1
64	Ptprk	684	Plekhm3	1	64867871	1	1	1	1	1	1	1	1	1	1	1	1	1	1	1	0.993346	1	1	1	1	1	1	1	1	1	1	1	1	1	1
18	Runx3	791	Rhoq	17	86954246	1	1	1	1	1	1	1	1	1	1	1	1	1	1	1	0.993346	1	1	1	1	1	1	1	1	1	1	1	1	1	1
56	Hivep3	261	Samsn1	16	76013262	1	1	1	1	1	1	1	1	1	1	1	1	1	1	1	0.994169	1	1	1	1	1	0.437399	0.481139	1	1	1	1	1	1	1
44	Rreb1	11	Jdpd2	12	85589454	1	1	1	1	1	1	1	1	1	1	1	1	1	1	1	0.994169	1	1	1	1	1	1	1	1	1	1	1	1	1	1
80	Lrmp	261	Samsn1	16	76013262	1	1	1	1	1	1	1	1	1	1	1	1	1	1	1	0.994169	1	1	1	1	1	1	1	1	1	1	1	1	1	1
73	Btbd2	467	Hist1h1b, Zfp184	13	21852393	1	1	1	1	1	1	1	1	1	1	1	1	1	1	1	0.994169	1	1	1	1	1	1	1	1	1	1	1	1	1	1
98	Dntt	524	Vars	17	34961839	1	1	1	1	1	1	1	1	1	1	1	1	1	1	1	0.994169	1	1	1	1	1	1	1	1	1	1	1	1	1	1
38	Zfp438	124	Ifnar1	16	91453092	1	1	1	1	1	1	1	1	1	1	1	1	1	1	1	0.99694	1	1	1	1	1	1	1	1	1	1	1	1	1	1
42	Fli1	882	Rbm6	9	107949968	1	1	1	1	1	1	1	1	1	1	1	1	1	1	1	0.99694	1	1	1	1	1	1	1	1	1	1	1	1	1	1
99	Ccdc162	397	Wap	11	6638894	1	1	1	1	1	1	1	1	1	1	1	1	1	1	1	0.997221	1	1	1	1	1	1	1	1	1	1	1	0.970752	0.998252	1
23	Fgfr3, Tacc3	39	Bmi1	2	18642625	1	1	1	1	1	1	1	1	1	1	1	1	1	1	1	0.997221	1	1	1	1	1	1	1	1	1	1	1	1	1	1
46	Fbxw4, Dpcd	388	NA	1	5296682	1	1	1	1	1	1	1	1	1	1	1	1	1	1	1	0.997221	1	1	1	1	1	1	1	1	1	1	1	1	1	1
35	Mir142, Bzrap, Supt4h1	1	Gfi1, Evi5	5	107734053	1	1	1	1	1	1	1	1	1	1	1	1	1	1	1	1	1	1	1	1	1	0.531843	1	1	1	1	1	0.00961042	0.00988501	1
14	Cebpb	76	Zpbp2, Gsdma	11	98484650	1	1	1	1	1	1	1	1	1	1	1	1	1	1	1	1	1	1	1	1	1	1	1	1	1	1	1	0.0208968	0.0213718	1
3	Ccnd3	11	Jdpd2	12	85589454	1	1	1	1	1	1	1	1	1	1	1	1	1	1	1	1	0.970398	1	1	1	1	1	1	1	1	1	1	0.0503004	0.0379967	1
73	Btbd2	119	Mfsd12, Pias4	10	81172268	1	1	1	1	1	1	1	1	1	1	1	1	1	1	1	1	1	1	1	1	1	1	1	1	1	1	1	0.0694608	0.0704256	1
3	Ccnd3	1	Gfi1, Evi5	5	107734053	1	1	1	1	1	1	1	1	1	1	1	1	1	1	1	1	1	1	1	1	1	1	1	1	1	1	1	0.0862568	0.0697259	1
19	Pik3cd	538	NA	15	36724751	1	1	1	1	1	1	1	1	1	1	1	1	1	1	1	1	1	1	1	1	1	1	1	1	1	1	1	0.0924775	0.0924775	1
32	Zmiz1	1	Gfi1, Evi5	5	107734053	1	1	1	1	1	1	1	1	1	1	1	1	1	1	1	1	1	1	1	1	1	1	1	1	1	1	1	0.0948659	0.0948659	1
8	Ikzf1	76	Zpbp2, Gsdma	11	98484650	1	1	1	1	1	1	1	1	1	1	1	1	1	1	1	1	1	1	1	1	1	1	1	1	1	1	1	0.110904	0.112903	1
18	Runx3	1	Gfi1, Evi5	5	107734053	1	1	1	1	1	1	1	1	1	1	1	1	1	1	1	1	1	1	1	1	1	1	1	1	1	1	1	0.120249	0.114019	1
84	Ahnak	579	Irf3	7	45002544	1	1	1	1	1	1	1	1	1	1	1	1	1	1	1	1	1	1	1	1	1	1	1	1	1	1	1	0.144451	0.147863	1
79	Cbfa2t3	73	Btbd2	10	80667561	1	1	1	1	1	1	1	1	1	1	1	1	1	1	1	1	1	1	1	1	1	1	1	1	1	1	1	0.223818	0.229708	1
20	Mycn	297	Lrig2	3	104511193	1	1	1	1	1	1	1	1	1	1	1	1	1	1	1	1	1	1	1	1	1	1	1	1	1	1	1	0.233841	0.239799	1
70	Sema4d, Gadd45g	40	Sox4	13	28965951	1	1	1	1	1	1	1	1	1	1	1	1	1	1	1	1	1	1	1	1	1	1	1	1	1	1	1	0.235143	0.241059	1
76	Zpbp2, Gsdma	424	Pfkfb3	2	11576588	1	1	1	1	1	1	1	1	1	1	1	1	1	1	1	1	1	1	1	1	1	1	1	1	1	1	1	0.235143	0.241059	1
23	Fgfr3, Tacc3	322	Tmem56	3	121309813	1	1	1	1	1	1	1	1	1	1	1	1	1	1	1	1	1	1	1	1	1	1	1	1	1	1	1	0.236516	0.242429	1
49	Ptp4a3	816	Slc12a3	8	94357468	1	1	1	1	1	1	1	1	1	1	1	1	1	1	1	1	1	1	1	1	1	1	1	1	1	1	1	0.245775	0.248649	1
87	Trim28	292	Stat5a	11	100839918	1	1	1	1	1	1	1	1	1	1	1	1	1	1	1	1	1	1	1	1	1	1	1	1	1	1	1	0.255845	0.258736	1
30	Pvt1	351	Sdhb	4	140924568	1	1	1	1	1	1	1	1	1	1	1	1	1	1	1	1	1	1	1	1	1	1	1	1	1	1	1	0.258281	0.261119	1
73	Btbd2	7	Pim1	17	29487936	1	1	1	1	1	1	1	1	1	1	1	1	1	1	1	1	1	1	1	1	1	1	1	1	1	1	1	0.258464	0.262015	1
1	Gfi1, Evi5	1054	Isg15	4	156232254	1	1	1	1	1	1	1	1	1	1	1	1	1	1	1	1	1	1	1	1	1	1	1	1	1	1	1	0.258464	1	1
58	Cdx2	571	NA	13	44065303	1	1	1	1	1	1	1	1	1	1	1	1	1	1	1	1	1	1	1	1	1	1	1	1	1	1	1	0.301756	0.307731	1
32	Zmiz1	373	Ptpn14	1	189817073	1	1	1	1	1	1	1	1	1	1	1	1	1	1	1	1	1	1	1	1	1	1	1	1	1	1	1	0.302781	0.308718	1
76	Zpbp2, Gsdma	242	D18Ertd653e	18	68199487	1	1	1	1	1	1	1	1	1	1	1	1	1	1	1	1	1	1	1	1	1	1	1	1	1	1	1	0.318105	0.322649	1
79	Cbfa2t3	56	Hivep3	4	120029137	1	1	1	1	1	1	1	1	1	1	1	1	1	1	1	1	1	1	1	1	1	1	1	1	1	1	1	0.326415	0.33099	1
38	Zfp438	1153	Tlr8	20	167308476	1	1	1	1	1	1	1	1	1	1	1	1	1	1	1	1	1	1	1	1	1	1	1	1	1	1	1	0.326415	0.33099	1
49	Ptp4a3	371	Slamf6	1	171908631	1	1	1	1	1	1	1	1	1	1	1	1	1	1	1	1	1	1	1	1	1	1	1	1	1	1	1	0.339659	0.345835	1
19	Pik3cd	35	Mir142, Bzrap, Supt4h1	11	87755096	1	1	1	1	1	1	1	1	1	1	1	1	1	1	1	1	1	1	1	1	1	1	1	1	1	1	1	0.351907	0.357819	1
5	Notch1	88	Atg4d	9	21321599	1	1	1	1	1	1	1	1	1	1	1	1	1	1	1	1	1	1	1	1	1	1	1	1	1	1	1	0.351907	0.348012	1
87	Trim28	120	Sp100	1	85684605	1	1	1	1	1	1	1	1	1	1	1	1	1	1	1	1	1	1	1	1	1	1	1	1	1	1	1	0.351907	0.357974	1
70	Sema4d, Gadd45g	609	Phf15, Cdkl3	11	51873608	1	1	1	1	1	1	1	1	1	1	1	1	1	1	1	1	1	1	1	1	1	1	1	1	1	1	1	0.351907	0.357974	1
19	Pik3cd	668	Kif23	9	61956361	1	1	1	1	1	1	1	1	1	1	1	1	1	1	1	1	1	1	1	1	1	1	1	1	1	1	1	0.351907	0.357974	1
34	Rpl24, Cep97, Zbtb11	1100	Tfrc	16	32597726	1	1	1	1	1	1	1	1	1	1	1	1	1	1	1	1	1	1	1	1	1	1	1	1	1	1	1	0.380221	0.384802	1
75	Them5	18	Runx3	4	135082834	1	1	1	1	1	1	1	1	1	1	1	1	1	1	1	1	1	1	1	1	1	1	1	1	1	1	1	0.383708	0.388313	1
80	Lrmp	24	Bcl11b, 4933406K04Rik	12	107145063	1	1	1	1	1	1	1	1	1	1	1	1	1	1	1	1	1	1	1	1	1	1	1	1	1	1	1	0.384459	0.389054	1
5	Notch1	76	Zpbp2, Gsdma	11	98484650	1	1	1	1	1	1	1	1	1	1	1	1	1	1	1	1	1	1	1	1	1	1	1	1	1	1	1	0.385504	0.319506	1
6	Rras2	383	NA	17	4497538	1	1	1	1	1	1	1	1	1	1	1	1	1	1	1	1	1	1	1	1	1	1	1	1	1	1	1	0.385504	0.391598	1
30	Pvt1	774	1500032L24Rik	15	82267472	1	1	1	1	1	1	1	1	1	1	1	1	1	1	1	1	1	1	1	1	1	1	1	1	1	1	1	0.385504	0.391598	1
73	Btbd2	332	Klrb1c	6	128775947	1	1	1	1	1	1	1	1	1	1	1	1	1	1	1	1	1	1	1	1	1	1	1	1	1	1	1	0.391003	0.397112	1
14	Cebpb	424	Pfkfb3	2	11576588	1	1	1	1	1	1	1	1	1	1	1	1	1	1	1	1	1	1	1	1	1	1	1	1	1	1	1	0.400447	0.405935	1
74	2310044G17Rik	558	Ubash3b	9	41115361	1	1	1	1	1	1	1	1	1	1	1	1	1	1	1	1	1	1	1	1	1	1	1	1	1	1	1	0.40139	0.405935	1
94	H2-D1	503	Nsg2	11	32023448	1	1	1	1	1	1	1	1	1	1	1	1	1	1	1	1	1	1	1	1	1	1	1	1	1	1	1	0.410547	0.415142	1
62	Ptgds	663	Larp6	9	60777038	1	1	1	1	1	1	1	1	1	1	1	1	1	1	1	1	1	1	1	1	1	1	1	1	1	1	1	0.421841	0.426529	1
51	Dhx40	72	Chsy1	7	66202610	1	1	1	1	1	1	1	1	1	1	1	1	1	1	1	1	1	1	1	1	1	1	1	1	1	1	1	0.430089	0.434781	1
21	Dusp22, Irf4, Exoc2	3	Ccnd3	17	47534408	1	1	1	1	1	1	1	1	1	1	1	1	1	1	1	1	1	1	1	1	1	1	1	1	1	1	1	0.439696	0.38105	1
10	Eras	3	Ccnd3	17	47534408	1	1	1	1	1	1	1	1	1	1	1	1	1	1	1	1	1	1	1	1	1	1	1	1	1	1	1	0.444131	0.405935	1
30	Pvt1	910	BC060267	6	115832659	1	1	1	1	1	1	1	1	1	1	1	1	1	1	1	1	1	1	1	1	1	1	1	1	1	1	1	0.472974	0.48266	1
84	Ahnak	17	Ccnd2	6	127181621	1	1	1	1	1	1	1	1	1	1	1	1	1	1	1	1	1	1	1	1	1	1	1	1	1	1	1	0.477433	0.487143	1
74	2310044G17Rik	704	Actr10	12	70855606	1	1	1	1	1	1	1	1	1	1	1	1	1	1	1	1	1	1	1	1	1	1	1	1	1	1	1	0.481236	0.493942	1
88	Atg4d	1154	Itpkb	1	180467597	1	1	1	1	1	1	1	1	1	1	1	1	1	1	1	1	1	1	1	1	1	1	1	1	1	1	1	0.49054	0.501617	1
78	Med13l	40	Sox4	13	28965951	1	1	1	1	1	1	1	1	1	1	1	1	1	1	1	1	1	1	1	1	1	1	1	1	1	1	1	0.491991	0.502924	1
79	Cbfa2t3	72	Chsy1	7	66202610	1	1	1	1	1	1	1	1	1	1	1	1	1	1	1	1	1	1	1	1	1	1	1	1	1	1	1	0.491991	0.502924	1
79	Cbfa2t3	1122	Utp6, Rhot1	11	80059283	1	1	1	1	1	1	1	1	1	1	1	1	1	1	1	1	1	1	1	1	1	1	1	1	1	1	1	0.491991	0.502924	1
4	Rasgrp1	1	Gfi1, Evi5	5	107734053	1	1	1	1	1	1	1	1	1	1	1	1	1	1	1	1	1	1	1	1	1	2.75524e-08	2.75524e-08	1	3.24668e-15	3.24668e-15	1	0.496836	1	1
38	Zfp438	189	Ffar3	7	30856248	1	1	1	1	1	1	1	1	1	1	1	1	1	1	1	1	1	1	1	1	1	1	1	1	1	1	1	0.496836	0.506094	1
20	Mycn	526	Tirap	9	35303656	1	1	1	1	1	1	1	1	1	1	1	1	1	1	1	1	1	1	1	1	1	1	1	1	1	1	1	0.502664	0.510373	1
20	Mycn	1033	Zfp655	5	145199587	1	1	1	1	1	1	1	1	1	1	1	1	1	1	1	1	1	1	1	1	1	1	1	1	1	1	1	0.502664	0.510373	1
5	Notch1	737	Fut8	12	77185275	1	1	1	1	1	1	1	1	1	1	1	1	1	1	1	1	1	1	1	1	1	1	1	1	1	1	1	0.504869	1	1
30	Pvt1	193	Stra8	6	34899374	1	1	1	1	1	1	1	1	1	1	1	1	1	1	1	1	1	1	1	1	1	1	1	1	1	1	1	0.509326	0.518615	1
28	Ccnd1	671	Rgs3	4	62588681	1	1	1	1	1	1	1	1	1	1	1	1	1	1	1	1	1	1	1	1	1	1	1	1	1	1	1	0.515315	0.525987	1
31	Irs4	320	4921513I03Rik	10	120694748	1	1	1	1	1	1	1	1	1	1	1	1	1	1	1	1	1	1	1	1	1	1	1	1	1	1	1	0.517048	0.527725	1
74	2310044G17Rik	275	AC151712.2	21	90786101	1	1	1	1	1	1	1	1	1	1	1	1	1	1	1	1	1	1	1	1	1	1	1	1	1	1	1	0.522511	0.531572	1
26	Efna3	674	Ino80d	1	63130703	1	1	1	1	1	1	1	1	1	1	1	1	1	1	1	1	1	1	1	1	1	1	1	1	1	1	1	0.523088	0.532081	1
57	Cops7a	821	Gpr56	8	95051578	1	1	1	1	1	1	1	1	1	1	1	1	1	1	1	1	1	1	1	1	1	1	1	1	1	1	1	0.533262	0.542351	1
12	Ahi1, Myb	291	Man1a2	3	100694965	1	1	1	1	1	1	1	1	1	1	1	1	1	1	1	1	1	1	1	1	1	1	1	1	1	1	1	0.536726	0.545772	1
61	Commd1	831	Srcin1	11	97515404	1	1	1	1	1	1	1	1	1	1	1	1	1	1	1	1	1	1	1	1	1	1	1	1	1	1	1	0.537878	0.545978	1
83	Celf2	925	NA	9	118460097	1	1	1	1	1	1	1	1	1	1	1	1	1	1	1	1	1	1	1	1	1	1	1	1	1	1	1	0.537878	0.545978	1
78	Med13l	609	Phf15, Cdkl3	11	51873608	1	1	1	1	1	1	1	1	1	1	1	1	1	1	1	1	1	1	1	1	1	1	1	1	1	1	1	0.547606	0.555087	1
3	Ccnd3	2	Myc, Pvt1	15	62029479	1	1	1	1	1	1	1	1	1	1	1	1	1	1	1	1	1	1	1	1	1	1	1	1	1	1	1	0.552874	0.498133	1
34	Rpl24, Cep97, Zbtb11	55	Nat10	2	103695350	1	1	1	1	1	1	1	1	1	1	1	1	1	1	1	1	1	1	1	1	1	1	1	1	1	1	1	0.55659	0.568527	1
75	Them5	574	NA	13	44511112	1	1	1	1	1	1	1	1	1	1	1	1	1	1	1	1	1	1	1	1	1	1	1	1	1	1	1	0.55659	0.566545	1
30	Pvt1	709	Gm10172	7	71386355	1	1	1	1	1	1	1	1	1	1	1	1	1	1	1	1	1	1	1	1	1	1	1	1	1	1	1	0.55659	0.56761	1
58	Cdx2	1001	Bank1	3	136249940	1	1	1	1	1	1	1	1	1	1	1	1	1	1	1	1	1	1	1	1	1	1	1	1	1	1	1	0.56301	0.574989	1
15	Ntn1	1	Gfi1, Evi5	5	107734053	1	1	1	1	1	1	1	1	1	1	1	1	1	1	1	1	1	1	1	1	1	1	1	1	1	1	1	0.564391	1	1
61	Commd1	317	Necab2, Wfdc1	8	119547855	1	1	1	1	1	1	1	1	1	1	1	1	1	1	1	1	1	1	1	1	1	1	1	1	1	1	1	0.564391	0.577829	1
19	Pik3cd	682	AC122043.1	5	64687313	1	1	1	1	1	1	1	1	1	1	1	1	1	1	1	1	1	1	1	1	1	1	1	1	1	1	1	0.5665	0.579917	1
7	Pim1	1	Gfi1, Evi5	5	107734053	1	1	1	1	1	1	1	1	1	1	1	1	1	1	1	1	1	1	1	1	1	1	1	1	1	1	1	0.57074	0.493942	1
10	Eras	27	Runx1	16	92794852	1	1	1	1	1	1	1	1	1	1	1	1	1	1	1	1	1	1	1	1	1	1	1	1	1	1	1	0.578804	0.59237	1
28	Ccnd1	35	Mir142, Bzrap, Supt4h1	11	87755096	1	1	1	1	1	1	1	1	1	1	1	1	1	1	1	1	1	1	1	1	1	1	1	1	1	1	1	0.580792	0.594333	1
53	Rpap3	132	Kctd2	11	115456149	1	1	1	1	1	1	1	1	1	1	1	1	1	1	1	1	1	1	1	1	1	1	1	1	1	1	1	0.590322	0.605458	1
23	Fgfr3, Tacc3	65	Zdhhc12	2	30104451	1	1	1	1	1	1	1	1	1	1	1	1	1	1	1	1	1	1	1	1	1	1	1	1	1	1	1	0.592167	0.607273	1
68	Cd3g	1042	Rere	4	150566358	1	1	1	1	1	1	1	1	1	1	1	1	1	1	1	1	1	1	1	1	1	1	1	1	1	1	1	0.603164	0.618281	1
84	Ahnak	1154	Itpkb	1	180467597	1	1	1	1	1	1	1	1	1	1	1	1	1	1	1	1	1	1	1	1	1	1	1	1	1	1	1	0.603164	0.618281	1
51	Dhx40	204	Sorl1	9	42021081	1	1	1	1	1	1	1	1	1	1	1	1	1	1	1	1	1	1	1	1	1	1	1	1	1	1	1	0.607357	0.620491	1
36	Il6st	499	Lamc3	2	31849271	1	1	1	1	1	1	1	1	1	1	1	1	1	1	1	1	1	1	1	1	1	1	1	1	1	1	1	0.607357	0.620491	1
3	Ccnd3	214	Tgfbr1	4	47290764	1	1	1	1	1	1	1	1	1	1	1	1	1	1	1	1	1	1	1	1	1	1	1	1	1	1	1	0.608501	0.620491	1
89	Fam65b	663	Larp6	9	60777038	1	1	1	1	1	1	1	1	1	1	1	1	1	1	1	1	1	1	1	1	1	1	1	1	1	1	1	0.608501	0.620491	1
36	Il6st	178	9530077C05Rik	9	22397142	1	1	1	1	1	1	1	1	1	1	1	1	1	1	1	1	1	1	1	1	1	1	1	1	1	1	1	0.610304	0.622183	1
24	Bcl11b, 4933406K04Rik	764	Gm6189	1	80385268	1	1	1	1	1	1	1	1	1	1	1	1	1	1	1	1	1	1	1	1	1	1	1	1	1	1	1	0.640667	0.651796	1
38	Zfp438	225	Chn2	6	54135062	1	1	1	1	1	1	1	1	1	1	1	1	1	1	1	1	1	1	1	1	1	1	1	1	1	1	1	0.641186	0.651796	1
95	Gm13445	275	AC151712.2	21	90786101	1	1	1	1	1	1	1	1	1	1	1	1	1	1	1	1	1	1	1	1	1	1	1	1	1	1	1	0.641186	0.651796	1
94	H2-D1	3	Ccnd3	17	47534408	1	1	1	1	1	1	1	1	1	1	1	1	1	1	1	1	1	1	1	1	1	1	1	1	1	1	1	0.646826	0.657429	1
57	Cops7a	939	7SK	9	120799874	1	1	1	1	1	1	1	1	1	1	1	1	1	1	1	1	1	1	1	1	1	1	1	1	1	1	1	0.646826	0.657429	1
34	Rpl24, Cep97, Zbtb11	958	Hpd	5	123116166	1	1	1	1	1	1	1	1	1	1	1	1	1	1	1	1	1	1	1	1	1	1	1	1	1	1	1	0.646826	0.657429	1
4	Rasgrp1	10	Eras	20	7876037	1	1	1	1	1	1	1	1	1	1	1	1	1	1	1	1	1	1	1	1	1	1	1	1	1	1	1	0.657478	0.545978	1
79	Cbfa2t3	155	Pxk	14	8106466	1	1	1	1	1	1	1	1	1	1	1	1	1	1	1	1	1	1	1	1	1	1	1	1	1	1	1	0.665027	0.677342	1
32	Zmiz1	641	Sap30l	11	57689084	1	1	1	1	1	1	1	1	1	1	1	1	1	1	1	1	1	1	1	1	1	1	1	1	1	1	1	0.673858	0.684652	1
57	Cops7a	497	Hacl1	14	31575153	1	1	1	1	1	1	1	1	1	1	1	1	1	1	1	1	1	1	1	1	1	1	1	1	1	1	1	0.699715	0.710721	1
7	Pim1	516	Prim2	1	33579334	1	1	1	1	1	1	1	1	1	1	1	1	1	1	1	1	1	1	1	1	1	1	1	1	1	1	1	0.699715	0.710721	1
24	Bcl11b, 4933406K04Rik	397	Wap	11	6638894	1	1	1	1	1	1	1	1	1	1	1	1	1	1	1	1	1	1	1	1	1	1	1	1	1	1	1	0.701028	0.712006	1
24	Bcl11b, 4933406K04Rik	722	Erap1	13	74525676	1	1	1	1	1	1	1	1	1	1	1	1	1	1	1	1	1	1	1	1	1	1	1	1	1	1	1	0.701028	0.712006	1
85	NA	710	Smchd1	17	71480315	1	1	1	1	1	1	1	1	1	1	1	1	1	1	1	1	1	1	1	1	1	1	1	1	1	1	1	0.704714	0.714131	1
79	Cbfa2t3	383	NA	17	4497538	1	1	1	1	1	1	1	1	1	1	1	1	1	1	1	1	1	1	1	1	1	1	1	1	1	1	1	0.705025	0.714425	1
24	Bcl11b, 4933406K04Rik	372	Lbr	1	181853428	1	1	1	1	1	1	1	1	1	1	1	1	1	1	1	1	1	1	1	1	1	1	1	1	1	1	1	0.705612	0.715	1
75	Them5	384	Frmd4a	2	4558750	1	1	1	1	1	1	1	1	1	1	1	1	1	1	1	1	1	1	1	1	1	1	1	1	1	1	1	0.709487	0.720426	1
11	Jdpd2	789	Tbc1d22a	15	86349813	1	1	1	1	1	1	1	1	1	1	1	1	1	1	1	1	1	1	1	1	1	1	1	1	1	1	1	0.717753	0.731888	1
16	Mir18	266	Slfn8	11	83063946	1	1	1	1	1	1	1	1	1	1	1	1	1	1	1	1	1	1	1	1	1	1	1	1	1	1	1	0.723123	0.737301	1
4	Rasgrp1	18	Runx3	4	135082834	1	1	1	1	1	1	1	1	1	1	1	1	1	1	1	1	1	1	1	1	1	1	1	1	1	1	1	0.724535	0.641358	1
83	Celf2	350	Atp6v1g3	1	138160732	1	1	1	1	1	1	1	1	1	1	1	1	1	1	1	1	1	1	1	1	1	1	1	1	1	1	1	0.724535	0.740286	1
3	Ccnd3	232	NA	15	62782251	1	1	1	1	1	1	1	1	1	1	1	1	1	1	1	1	1	1	1	1	1	1	1	1	1	1	1	0.732892	0.748755	1
21	Dusp22, Irf4, Exoc2	6	Rras2	7	114164367	1	1	1	1	1	1	1	1	1	1	1	1	1	1	1	1	1	1	1	1	1	1	1	1	1	1	1	0.738608	0.75439	1
22	Gfi1b	567	Zbtb20	16	43686418	1	1	1	1	1	1	1	1	1	1	1	1	1	1	1	1	1	1	1	1	1	1	1	1	1	1	1	0.738608	0.75439	1
22	Gfi1b	593	Pdia4	6	47814361	1	1	1	1	1	1	1	1	1	1	1	1	1	1	1	1	1	1	1	1	1	1	1	1	1	1	1	0.738608	0.75439	1
2	Myc, Pvt1	755	Fanci	7	79389671	1	1	1	1	1	1	1	1	1	1	1	1	1	1	1	1	1	1	1	1	1	1	1	1	1	1	1	0.738608	0.75439	1
98	Dntt	255	Chd2, U6	7	73605192	1	1	1	1	1	1	1	1	1	1	1	1	1	1	1	1	1	1	1	1	1	1	1	1	1	1	1	0.742433	0.758951	1
11	Jdpd2	504	Nup214	2	32042068	1	1	1	1	1	1	1	1	1	1	1	1	1	1	1	1	1	1	1	1	1	1	1	1	1	1	1	0.742433	0.75981	1
59	Cox4i2, Bcl2l1	289	Gm10800	2	98663329	1	1	1	1	1	1	1	1	1	1	1	1	1	1	1	1	1	1	1	1	1	1	1	1	1	1	1	0.743457	1	1
70	Sema4d, Gadd45g	405	Gm1604A	17	8017857	1	1	1	1	1	1	1	1	1	1	1	1	1	1	1	1	1	1	1	1	1	1	1	1	1	1	1	0.743457	0.762399	1
16	Mir18	701	Ppp3cc	14	70286579	1	1	1	1	1	1	1	1	1	1	1	1	1	1	1	1	1	1	1	1	1	1	1	1	1	1	1	0.746457	0.766972	1
42	Fli1	47	Syk, Auh	13	52836107	1	1	1	1	1	1	1	1	1	1	1	1	1	1	1	1	1	1	1	1	1	1	1	1	1	1	1	0.752325	0.773637	1
79	Cbfa2t3	53	Rpap3	15	97766859	1	1	1	1	1	1	1	1	1	1	1	1	1	1	1	1	1	1	1	1	1	1	1	1	1	1	1	0.752325	0.773637	1
66	Jakmip1	269	4930432K21Rik	8	84100074	1	1	1	1	1	1	1	1	1	1	1	1	1	1	1	1	1	1	1	1	1	1	1	1	1	1	1	0.752325	0.773637	1
3	Ccnd3	710	Smchd1	17	71480315	1	1	1	1	1	1	1	1	1	1	1	1	1	1	1	1	0.972964	1	1	1	1	1	1	1	1	1	1	0.752325	0.773637	1
48	Uaca, Tle3	803	Aktip	8	91253257	1	1	1	1	1	1	1	1	1	1	1	1	1	1	1	1	1	1	1	1	1	1	1	1	1	1	1	0.752325	0.773637	1
12	Ahi1, Myb	930	2310008H09Rik	7	118941164	1	1	1	1	1	1	1	1	1	1	1	1	1	1	1	1	1	1	1	1	1	1	1	1	1	1	1	0.752325	0.773637	1
66	Jakmip1	972	Tspan31	10	127139474	1	1	1	1	1	1	1	1	1	1	1	1	1	1	1	1	1	1	1	1	1	1	1	1	1	1	1	0.752325	0.773637	1
8	Ikzf1	47	Syk, Auh	13	52836107	1	1	1	1	1	1	1	1	1	1	1	1	1	1	1	1	1	1	1	1	1	1	1	1	1	1	1	0.755326	0.773637	1
56	Hivep3	777	Psip1	4	83484112	1	1	1	1	1	1	1	1	1	1	1	1	1	1	1	1	1	1	1	1	1	1	1	1	1	1	1	0.755326	0.773637	1
56	Hivep3	820	Rfx5	3	94957090	1	1	1	1	1	1	1	1	1	1	1	1	1	1	1	1	1	1	1	1	1	1	1	1	1	1	1	0.755326	0.773637	1
83	Celf2	27	Runx1	16	92794852	1	1	1	1	1	1	1	1	1	1	1	1	1	1	1	1	1	1	1	1	1	1	1	1	1	1	1	0.755607	0.773851	1
83	Celf2	163	Myom2	8	15007267	1	1	1	1	1	1	1	1	1	1	1	1	1	1	1	1	1	1	1	1	1	1	1	1	1	1	1	0.755607	0.773851	1
5	Notch1	719	Slc12a7	13	73701899	1	1	1	1	1	1	1	1	1	1	1	1	1	1	1	1	1	1	1	1	1	1	1	1	1	1	1	0.764366	0.782601	1
87	Trim28	16	Mir18	14	115034642	1	1	1	1	1	1	1	1	1	1	1	1	1	1	1	1	1	1	1	1	1	1	1	1	1	1	1	0.766919	0.788624	1
23	Fgfr3, Tacc3	31	Irs4	20	141838485	1	1	1	1	1	1	1	1	1	1	1	1	1	1	1	1	1	1	1	1	1	1	1	1	1	1	1	0.766919	0.788624	1
4	Rasgrp1	122	Dgke	11	89073271	1	1	1	1	1	1	1	1	1	1	1	1	1	1	1	1	1	1	1	1	1	1	1	1	1	1	1	0.766919	0.651796	1
66	Jakmip1	143	Myl10	5	136644313	1	1	1	1	1	1	1	1	1	1	1	1	1	1	1	1	1	1	1	1	1	1	1	1	1	1	1	0.766919	0.788624	1
79	Cbfa2t3	350	Atp6v1g3	1	138160732	1	1	1	1	1	1	1	1	1	1	1	1	1	1	1	1	1	1	1	1	1	1	1	1	1	1	1	0.766919	0.788624	1
17	Ccnd2	361	Fam110a	2	151981545	1	1	1	1	1	1	1	1	1	1	1	1	1	1	1	1	1	1	1	1	1	1	1	1	1	1	1	0.766919	0.788624	1
90	2610307P16Rik	371	Slamf6	1	171908631	1	1	1	1	1	1	1	1	1	1	1	1	1	1	1	1	1	1	1	1	1	1	1	1	1	1	1	0.766919	0.788624	1
73	Btbd2	410	Sdc1	12	8784329	1	1	1	1	1	1	1	1	1	1	1	1	1	1	1	1	1	1	1	1	1	1	1	1	1	1	1	0.766919	0.788624	1
17	Ccnd2	433	NA	9	13462589	1	1	1	1	1	1	1	1	1	1	1	1	1	1	1	1	1	1	1	1	1	1	1	1	1	1	1	0.766919	0.788624	1
84	Ahnak	433	NA	9	13462589	1	1	1	1	1	1	1	1	1	1	1	1	1	1	1	1	1	1	1	1	1	1	1	1	1	1	1	0.766919	0.788624	1
17	Ccnd2	619	Gdf9	11	53346862	1	1	1	1	1	1	1	1	1	1	1	1	1	1	1	1	1	1	1	1	1	1	1	1	1	1	1	0.766919	0.788624	1
75	Them5	622	Pdcd4	19	53892211	1	1	1	1	1	1	1	1	1	1	1	1	1	1	1	1	1	1	1	1	1	1	1	1	1	1	1	0.766919	0.788624	1
59	Cox4i2, Bcl2l1	632	Uhrf1	17	56296521	1	1	1	1	1	1	1	1	1	1	1	1	1	1	1	1	1	1	1	1	1	1	1	1	1	1	1	0.766919	0.788624	1
36	Il6st	661	4933412A08Rik	19	60231140	1	1	1	1	1	1	1	1	1	1	1	1	1	1	1	1	1	1	1	1	1	1	1	1	1	1	1	0.766919	0.788624	1
54	Ccr7	1136	Akt1, Btbd6	12	112770363	1	1	1	1	1	1	1	1	1	1	1	1	1	1	1	1	1	1	1	1	1	1	1	1	1	1	1	0.766919	0.788624	1
38	Zfp438	397	Wap	11	6638894	1	1	1	1	1	1	1	1	1	1	1	1	1	1	1	1	1	1	1	1	1	1	1	1	1	1	1	0.768564	0.791421	1
48	Uaca, Tle3	489	NA	5	29896510	1	1	1	1	1	1	1	1	1	1	1	1	1	1	1	1	1	1	1	1	1	1	1	1	1	1	1	0.768564	0.791421	1
50	Elf1, Sugt1	650	Als2	1	59178159	1	1	1	1	1	1	1	1	1	1	1	1	1	1	1	1	1	1	1	1	1	1	1	1	1	1	1	0.768564	0.791421	1
38	Zfp438	722	Erap1	13	74525676	1	1	1	1	1	1	1	1	1	1	1	1	1	1	1	1	1	1	1	1	1	1	1	1	1	1	1	0.768564	0.791421	1
2	Myc, Pvt1	704	Actr10	12	70855606	1	1	1	1	1	1	1	1	1	1	1	1	1	1	1	1	1	1	1	1	1	1	1	1	1	1	1	0.773594	0.796515	1
68	Cd3g	963	2810004N23Rik	8	124859720	1	1	1	1	1	1	1	1	1	1	1	1	1	1	1	1	1	1	1	1	1	1	1	1	1	1	1	0.773594	0.796515	1
95	Gm13445	66	Jakmip1	5	37051654	1	1	1	1	1	1	1	1	1	1	1	1	1	1	1	1	1	1	1	1	1	1	1	1	1	1	1	0.773783	0.796625	1
47	Syk, Auh	21	Dusp22, Irf4, Exoc2	13	30768570	1	1	1	1	1	1	1	1	1	1	1	1	1	1	1	1	1	1	1	1	1	1	1	1	1	1	1	0.778567	0.801299	1
9	Mir106a	72	Chsy1	7	66202610	1	1	1	1	1	1	1	1	1	1	1	1	1	1	1	1	1	1	1	1	1	1	1	1	1	1	1	0.778567	0.801299	1
9	Mir106a	1122	Utp6, Rhot1	11	80059283	1	1	1	1	1	1	1	1	1	1	1	1	1	1	1	1	1	1	1	1	1	1	1	1	1	1	1	0.778567	0.801299	1
4	Rasgrp1	54	Ccr7	11	99153430	1	1	1	1	1	1	1	1	1	1	1	1	1	1	1	1	1	1	1	1	1	1	1	1	1	1	1	0.77998	0.620491	1
31	Irs4	403	8430436N08Rik	4	7522041	1	1	1	1	1	1	1	1	1	1	1	1	1	1	1	1	1	1	1	1	1	1	1	1	1	1	1	0.77998	0.803742	1
87	Trim28	471	Hfe	13	23713160	1	1	1	1	1	1	1	1	1	1	1	1	1	1	1	1	1	1	1	1	1	1	1	1	1	1	1	0.77998	0.803742	1
92	Adamts10	593	Pdia4	6	47814361	1	1	1	1	1	1	1	1	1	1	1	1	1	1	1	1	1	1	1	1	1	1	1	1	1	1	1	0.77998	0.803742	1
30	Pvt1	139	Mfsd4, Slc45a3	1	132031849	1	1	1	1	1	1	1	1	1	1	1	1	1	1	1	1	1	1	1	1	1	1	1	1	1	1	1	0.780389	0.804122	1
2	Myc, Pvt1	328	Rabep2, Gm10155	7	126334057	1	1	1	1	1	1	1	1	1	1	1	1	1	1	1	1	1	1	1	1	1	1	1	1	1	1	1	0.787004	1	1
80	Lrmp	771	Polr3h	15	81910387	1	1	1	1	1	1	1	1	1	1	1	1	1	1	1	1	1	1	1	1	1	1	1	1	1	1	1	0.79332	0.818729	1
26	Efna3	47	Syk, Auh	13	52836107	1	1	1	1	1	1	1	1	1	1	1	1	1	1	1	1	1	1	1	1	1	1	1	1	1	1	1	0.793859	0.81915	1
74	2310044G17Rik	142	Rasa4, Dtx2	5	135978045	1	1	1	1	1	1	1	1	1	1	1	1	1	1	1	1	1	1	1	1	1	1	1	1	1	1	1	0.793859	0.81915	1
90	2610307P16Rik	917	4933407C03Rik	8	117147394	1	1	1	1	1	1	1	1	1	1	1	1	1	1	1	1	1	1	1	1	1	1	1	1	1	1	1	0.807217	0.832822	1
3	Ccnd3	248	Mbd2	18	70568025	1	1	1	1	1	1	1	1	1	1	1	1	1	1	1	1	1	1	1	1	1	1	1	1	1	1	1	0.832552	1	1
6	Rras2	289	Gm10800	2	98663329	1	1	1	1	1	1	1	1	1	1	1	1	1	1	1	1	1	1	1	1	1	1	1	1	1	1	1	0.832735	1	1
39	Bmi1	183	Tgfb1	7	25682192	1	1	1	1	1	1	1	1	1	1	1	1	1	1	1	1	1	1	1	1	1	1	1	1	1	1	1	0.840469	0.871176	1
6	Rras2	371	Slamf6	1	171908631	1	1	1	1	1	1	1	1	1	1	1	1	1	1	1	1	1	1	1	1	1	1	1	1	1	1	1	0.840469	1	1
80	Lrmp	764	Gm6189	1	80385268	1	1	1	1	1	1	1	1	1	1	1	1	1	1	1	1	1	1	1	1	1	1	1	1	1	1	1	0.840469	0.872439	1
15	Ntn1	11	Jdpd2	12	85589454	1	1	1	1	1	1	1	1	1	1	1	1	1	1	1	1	1	1	1	1	1	1	1	1	1	1	1	0.841092	1	1
92	Adamts10	953	Pptc7	5	122208495	1	1	1	1	1	1	1	1	1	1	1	1	1	1	1	1	1	1	1	1	1	1	1	1	1	1	1	0.841092	0.87446	1
11	Jdpd2	10	Eras	20	7876037	1	1	1	1	1	1	1	1	1	1	1	1	1	1	1	1	1	1	1	1	1	1	1	1	1	1	1	0.842591	0.876062	1
18	Runx3	75	Them5	3	94379694	1	1	1	1	1	1	1	1	1	1	1	1	1	1	1	1	1	1	1	1	1	1	1	1	1	1	1	0.847089	0.879165	1
79	Cbfa2t3	318	AF067063	13	120279231	1	1	1	1	1	1	1	1	1	1	1	1	1	1	1	1	1	1	1	1	1	1	1	1	1	1	1	0.853986	0.884641	1
30	Pvt1	497	Hacl1	14	31575153	1	1	1	1	1	1	1	1	1	1	1	1	1	1	1	1	1	1	1	1	1	1	1	1	1	1	1	0.853986	0.884641	1
62	Ptgds	5	Notch1	2	26479854	1	1	1	1	1	1	1	1	1	1	1	1	1	1	1	1	1	1	1	1	1	1	1	1	1	1	1	0.859402	0.891595	1
8	Ikzf1	67	Exoc6	19	37499702	0.366814	0.366814	1	1	1	1	1	1	1	1	1	1	1	1	1	1	1	1	1	1	1	1	1	1	1	1	1	0.859402	0.773637	1
73	Btbd2	513	AC135961.1	18	32896986	1	1	1	1	1	1	1	1	1	1	1	1	1	1	1	1	1	1	1	1	1	1	1	1	1	1	1	0.859402	0.892735	1
62	Ptgds	811	Pdcd1	1	94028865	1	1	1	1	1	1	1	1	1	1	1	1	1	1	1	1	1	1	1	1	1	1	1	1	1	1	1	0.859402	0.892735	1
19	Pik3cd	846	Rad17	13	100741174	1	1	1	1	1	1	1	1	1	1	1	1	1	1	1	1	1	1	1	1	1	1	1	1	1	1	1	0.859402	0.892735	1
42	Fli1	1142	Wnt5b	6	119540175	1	1	1	1	1	1	1	1	1	1	1	1	1	1	1	1	1	1	1	1	1	1	1	1	1	1	1	0.860277	0.893587	1
64	Ptprk	503	Nsg2	11	32023448	1	1	1	1	1	1	1	1	1	1	1	1	1	1	1	1	1	1	1	1	1	1	1	1	1	1	1	0.860975	0.894145	1
24	Bcl11b, 4933406K04Rik	1153	Tlr8	20	167308476	1	1	1	1	1	1	1	1	1	1	1	1	1	1	1	1	1	1	1	1	1	1	1	1	1	1	1	0.861441	0.894518	1
82	Malat1	72	Chsy1	7	66202610	1	1	1	1	1	1	1	1	1	1	1	1	1	1	1	1	1	1	1	1	1	1	1	1	1	1	1	0.861938	0.89487	1
82	Malat1	1122	Utp6, Rhot1	11	80059283	1	1	1	1	1	1	1	1	1	1	1	1	1	1	1	1	1	1	1	1	1	1	1	1	1	1	1	0.861938	0.89487	1
62	Ptgds	504	Nup214	2	32042068	1	1	1	1	1	1	1	1	1	1	1	1	1	1	1	1	1	1	1	1	1	1	1	1	1	1	1	0.871224	0.904356	1
20	Mycn	373	Ptpn14	1	189817073	1	1	1	1	1	1	1	1	1	1	1	1	1	1	1	1	1	1	1	1	1	1	1	1	1	1	1	0.87134	0.904356	1
94	H2-D1	638	Ablim1	19	57357369	1	1	1	1	1	1	1	1	1	1	1	1	1	1	1	1	1	1	1	1	1	1	1	1	1	1	1	0.871961	0.904946	1
4	Rasgrp1	874	Ssbp3	4	106841277	1	1	1	1	1	1	1	1	1	1	1	1	1	1	1	1	1	1	1	1	1	1	1	1	1	1	1	0.872354	1	1
8	Ikzf1	273	Ilf2	3	90292811	1	1	1	1	1	1	1	1	1	1	1	1	1	1	1	1	1	1	1	1	1	1	1	1	1	1	1	0.874757	0.909061	1
39	Bmi1	571	NA	13	44065303	1	1	1	1	1	1	1	1	1	1	1	1	1	1	1	1	1	1	1	1	1	1	1	1	1	1	1	0.875275	0.909544	1
16	Mir18	24	Bcl11b, 4933406K04Rik	12	107145063	1	1	1	1	1	1	1	1	1	1	1	1	1	1	1	1	1	1	1	1	1	1	1	1	1	1	1	0.881479	0.914394	1
2	Myc, Pvt1	586	Adam19	11	46125979	1	1	1	1	1	1	1	1	1	1	1	1	1	1	1	1	1	1	1	1	1	1	1	1	1	1	1	0.881479	0.914394	1
40	Sox4	701	Ppp3cc	14	70286579	1	1	1	1	1	1	1	1	1	1	1	1	1	1	1	1	1	1	1	1	1	1	1	1	1	1	1	0.881479	0.914394	1
3	Ccnd3	790	Gfpt1	6	86927241	1	1	1	1	1	1	1	1	1	1	1	1	1	1	1	1	1	1	1	1	1	1	1	1	1	1	1	0.881479	0.914394	1
53	Rpap3	146	Nvl	1	181228828	1	1	1	1	1	1	1	1	1	1	1	1	1	1	1	1	1	1	1	1	1	1	1	1	1	1	1	0.881989	0.914394	1
23	Fgfr3, Tacc3	835	Tnpo1	13	98899789	1	1	1	1	1	1	1	1	1	1	1	1	1	1	1	1	1	1	1	1	1	1	1	1	1	1	1	0.881989	0.914394	1
6	Rras2	883	Prkca	11	108080186	1	1	1	1	1	1	1	1	1	1	1	1	1	1	1	1	1	1	1	1	1	1	1	1	1	1	1	0.886238	0.918644	1
60	2210404J11Rik	1124	Thada	17	84226966	1	1	1	1	1	1	1	1	1	1	1	1	1	1	1	1	1	1	1	1	1	1	1	1	1	1	1	0.886238	0.918644	1
83	Celf2	642	Gm16277	19	58170526	1	1	1	1	1	1	1	1	1	1	1	1	1	1	1	1	1	1	1	1	1	1	1	1	1	1	1	0.893228	0.925633	1
75	Them5	51	Dhx40	11	86882775	1	1	1	1	1	1	1	1	1	1	1	1	1	1	1	1	1	1	1	1	1	1	1	1	1	1	1	0.893551	0.925915	1
84	Ahnak	290	Foxp1	6	99266760	1	1	1	1	1	1	1	1	1	1	1	1	1	1	1	1	1	1	1	1	1	1	1	1	1	1	1	0.900339	0.932847	1
94	H2-D1	626	Spcs3	8	54532942	1	1	1	1	1	1	1	1	1	1	1	1	1	1	1	1	1	1	1	1	1	1	1	1	1	1	1	0.900339	0.932847	1
14	Cebpb	622	Pdcd4	19	53892211	1	1	1	1	1	1	1	1	1	1	1	1	1	1	1	1	1	1	1	1	1	1	1	1	1	1	1	0.900689	0.933159	1
35	Mir142, Bzrap, Supt4h1	40	Sox4	13	28965951	1	1	1	1	1	1	1	1	1	1	1	1	1	1	1	1	1	1	1	1	1	1	1	1	1	1	1	0.90276	0.935102	1
30	Pvt1	562	Scml4	10	42882440	1	1	1	1	1	1	1	1	1	1	1	1	1	1	1	1	1	1	1	1	1	1	1	1	1	1	1	0.90276	0.935102	1
25	Wdr11	821	Gpr56	8	95051578	1	1	1	1	1	1	1	1	1	1	1	1	1	1	1	1	1	1	1	1	1	1	1	1	1	1	1	0.908818	0.941326	1
86	Clec16a	17	Ccnd2	6	127181621	1	1	1	1	1	1	1	1	1	1	1	1	1	1	1	1	1	1	1	1	1	1	1	1	1	1	1	0.910776	0.941413	1
5	Notch1	171	NA	10	19229129	1	1	1	1	1	1	1	1	1	1	1	1	1	1	1	1	1	1	1	1	1	1	1	1	1	1	1	0.910776	0.941413	1
36	Il6st	476	Mapk8ip3	17	25010167	1	1	1	1	1	1	1	1	1	1	1	1	1	1	1	1	1	1	1	1	1	1	1	1	1	1	1	0.910776	0.941413	1
90	2610307P16Rik	740	Fut8, NA	12	77503688	1	1	1	1	1	1	1	1	1	1	1	1	1	1	1	1	1	1	1	1	1	1	1	1	1	1	1	0.910776	0.941413	1
5	Notch1	873	Gm14880	20	106835087	1	1	1	1	1	1	1	1	1	1	1	1	1	1	1	1	1	1	1	1	1	1	1	1	1	1	1	0.910776	0.941413	1
32	Zmiz1	1082	Gpatch2	1	187347952	1	1	1	1	1	1	1	1	1	1	1	1	1	1	1	1	1	1	1	1	1	1	1	1	1	1	1	0.910776	0.941413	1
87	Trim28	28	Ccnd1	7	145034297	1	1	1	1	1	1	1	1	1	1	1	1	1	1	1	1	1	1	1	1	1	1	1	1	1	1	1	0.911787	0.942365	1
87	Trim28	810	Ext2	2	93756626	1	1	1	1	1	1	1	1	1	1	1	1	1	1	1	1	1	1	1	1	1	1	1	1	1	1	1	0.915018	0.945472	1
68	Cd3g	22	Gfi1b	2	28600629	1	1	1	1	1	1	1	1	1	1	1	1	1	1	1	1	1	1	1	1	1	1	1	1	1	1	1	0.918609	0.94909	1
68	Cd3g	138	Pan2, Erbb3	10	128459478	1	1	1	1	1	1	1	1	1	1	1	1	1	1	1	1	1	1	1	1	1	1	1	1	1	1	1	0.918609	0.94909	1
57	Cops7a	84	Ahnak	19	9029961	1	1	1	1	1	1	1	1	1	1	1	1	1	1	1	1	1	1	1	1	1	1	1	1	1	1	1	0.91899	0.949653	1
79	Cbfa2t3	275	AC151712.2	21	90786101	1	1	1	1	1	1	1	1	1	1	1	1	1	1	1	1	1	1	1	1	1	1	1	1	1	1	1	0.923264	0.955053	1
83	Celf2	129	Pou6f1	15	100720043	1	1	1	1	1	1	1	1	1	1	1	1	1	1	1	1	1	1	1	1	1	1	1	1	1	1	1	0.928057	0.959963	1
28	Ccnd1	4	Rasgrp1	2	117403270	1	1	1	1	1	1	1	1	1	1	1	1	1	1	1	1	1	1	1	1	1	1	1	1	1	1	1	0.932079	0.963745	1
24	Bcl11b, 4933406K04Rik	168	Arvcf, Gnb1l	16	18451737	1	1	1	1	1	1	1	1	1	1	1	1	1	1	1	1	1	1	1	1	1	1	1	1	1	1	1	0.932079	0.963745	1
49	Ptp4a3	291	Man1a2	3	100694965	1	1	1	1	1	1	1	1	1	1	1	1	1	1	1	1	1	1	1	1	1	1	1	1	1	1	1	0.932079	0.963745	1
60	2210404J11Rik	406	Nipbl	15	8447537	1	1	1	1	1	1	1	1	1	1	1	1	1	1	1	1	1	1	1	1	1	1	1	1	1	1	1	0.932079	0.963745	1
68	Cd3g	593	Pdia4	6	47814361	1	1	1	1	1	1	1	1	1	1	1	1	1	1	1	1	1	1	1	1	1	1	1	1	1	1	1	0.932079	0.963745	1
79	Cbfa2t3	1054	Isg15	4	156232254	1	1	1	1	1	1	1	1	1	1	1	1	1	1	1	1	1	1	1	1	1	1	1	1	1	1	1	0.932079	0.963745	1
8	Ikzf1	42	Fli1	9	32614799	1	1	1	1	1	1	1	1	1	1	1	1	1	1	1	1	1	1	1	1	1	1	1	1	1	1	1	0.935441	0.969933	1
45	Zeb2	694	Mef2a	7	67413765	1	1	1	1	1	1	1	1	1	1	1	1	1	1	1	1	1	1	1	1	1	1	1	1	1	1	1	0.941408	0.974488	1
66	Jakmip1	372	Lbr	1	181853428	1	1	1	1	1	1	1	1	1	1	1	1	1	1	1	1	1	1	1	1	1	1	1	1	1	1	1	0.942723	0.975801	1
92	Adamts10	76	Zpbp2, Gsdma	11	98484650	1	1	1	1	1	1	1	1	1	1	1	1	1	1	1	1	1	1	1	1	1	1	1	1	1	1	1	0.947834	0.979612	1
7	Pim1	397	Wap	11	6638894	1	1	1	1	1	1	1	1	1	1	1	1	1	1	1	1	1	1	1	1	1	1	1	1	1	1	1	0.962772	0.993381	1
60	2210404J11Rik	295	Lgmn, Itpk1	12	102542545	1	1	1	1	1	1	1	1	1	1	1	1	1	1	1	1	1	1	1	1	1	1	1	1	1	1	1	0.969246	0.997334	1
79	Cbfa2t3	5	Notch1	2	26479854	1	1	1	1	1	1	1	1	1	1	1	1	1	1	1	1	1	1	1	1	1	1	1	1	1	1	1	0.970752	0.998252	1
6	Rras2	54	Ccr7	11	99153430	1	1	1	1	1	1	1	1	1	1	1	1	1	1	1	1	1	1	1	1	1	1	1	1	1	1	1	0.970752	1	1
91	Ahcyl2	113	NA	5	75801445	1	1	1	1	1	1	1	1	1	1	1	1	1	1	1	1	1	1	1	1	1	1	1	1	1	1	1	0.970752	0.998252	1
85	NA	145	F5	1	164091376	1	1	1	1	1	1	1	1	1	1	1	1	1	1	1	1	1	1	1	1	1	1	1	1	1	1	1	0.970752	0.998252	1
20	Mycn	289	Gm10800	2	98663329	1	1	1	1	1	1	1	1	1	1	1	1	1	1	1	1	1	1	1	1	1	1	1	1	1	1	1	0.970752	0.998252	1
25	Wdr11	489	NA	5	29896510	1	1	1	1	1	1	1	1	1	1	1	1	1	1	1	1	1	1	1	1	1	1	1	1	1	1	1	0.970752	0.998252	1
30	Pvt1	1129	Fbxo47	11	97912795	1	1	1	1	1	1	1	1	1	1	1	1	1	1	1	1	1	1	1	1	1	1	1	1	1	1	1	0.970752	0.998252	1
62	Ptgds	106	SNORA40	18	55059738	1	1	1	1	1	1	1	1	1	1	1	1	1	1	1	1	1	1	1	1	1	1	1	1	1	1	1	0.97083	0.998293	1
25	Wdr11	260	Mpp1	20	75123664	1	1	1	1	1	1	1	1	1	1	1	1	1	1	1	1	1	1	1	1	1	1	1	1	1	1	1	0.974308	1	1
54	Ccr7	315	Birc5	11	117821109	1	1	1	1	1	1	1	1	1	1	1	1	1	1	1	1	1	1	1	1	1	1	1	1	1	1	1	0.974308	1	1
66	Jakmip1	110	Igf1r	7	68256730	1	1	1	1	1	1	1	1	1	1	1	1	1	1	1	1	1	1	1	1	1	1	1	1	1	1	1	0.97503	1	1
91	Ahcyl2	204	Sorl1	9	42021081	1	1	1	1	1	1	1	1	1	1	1	1	1	1	1	1	1	1	1	1	1	1	1	1	1	1	1	0.97503	1	1
38	Zfp438	726	NA	5	75280017	1	1	1	1	1	1	1	1	1	1	1	1	1	1	1	1	1	1	1	1	1	1	1	1	1	1	1	0.97503	1	1
15	Ntn1	691	NA	12	66359226	1	1	1	1	1	1	1	1	1	1	1	1	1	1	1	1	1	1	1	1	1	1	1	1	1	1	1	0.977532	1	1
91	Ahcyl2	861	Hipk1	3	103870644	1	1	1	1	1	1	1	1	1	1	1	1	1	1	1	1	1	1	1	1	1	1	1	1	1	1	1	0.986294	1	1
81	Zfp217, Gm14270	23	Fgfr3, Tacc3	5	33691343	1	1	1	1	1	1	1	1	1	1	1	1	1	1	1	1	1	1	1	1	1	1	1	1	1	1	1	0.98808	1	1
21	Dusp22, Irf4, Exoc2	395	Sf1	19	6396440	1	1	1	1	1	1	1	1	1	1	1	1	1	1	1	1	1	1	1	1	1	1	1	1	1	1	1	0.98808	1	1
75	Them5	895	Srgap3	6	112927023	1	1	1	1	1	1	1	1	1	1	1	1	1	1	1	1	1	1	1	1	1	1	1	1	1	1	1	0.98808	1	1
92	Adamts10	6	Rras2	7	114164367	1	1	1	1	1	1	1	1	1	1	1	1	1	1	1	1	1	1	1	1	1	1	1	1	1	1	1	0.993571	1	1
59	Cox4i2, Bcl2l1	153	Mrpl49	19	6082266	1	1	1	1	1	1	1	1	1	1	1	1	1	1	1	1	1	1	1	1	1	1	1	1	1	1	1	0.995421	1	1
25	Wdr11	701	Ppp3cc	14	70286579	1	1	1	1	1	1	1	1	1	1	1	1	1	1	1	1	1	1	1	1	1	1	1	1	1	1	1	0.995421	1	1
100	Supt3h	143	Myl10	5	136644313	1	1	1	1	1	1	1	1	1	1	1	1	1	1	1	1	1	1	1	1	1	1	1	1	1	1	1	0.996194	1	1
35	Mir142, Bzrap, Supt4h1	648	NA	15	58728862	1	1	1	1	1	1	1	1	1	1	1	1	1	1	1	1	1	1	1	1	1	1	1	1	1	1	1	0.996194	1	1
59	Cox4i2, Bcl2l1	915	Fam100b	11	116357547	1	1	1	1	1	1	1	1	1	1	1	1	1	1	1	1	1	1	1	1	1	1	1	1	1	1	1	0.996503	1	1
34	Rpl24, Cep97, Zbtb11	1	Gfi1, Evi5	5	107734053	1	1	1	1	1	1	1	1	1	1	1	1	1	1	1	1	1	1	0.0570243	1	0.608446	0.0524033	1	0.224427	1	1	1	1	1	1
4	Rasgrp1	135	Tcf25	8	123375098	1	1	1	1	1	1	1	1	1	1	1	1	1	1	1	1	1	1	0.061638	0.0650623	1	0.97302	1	1	1	1	1	1	1	1
1	Gfi1, Evi5	186	AC163355.1	16	30182557	1	1	1	1	1	1	1	1	1	1	1	1	1	1	1	1	1	1	0.0673631	1	0.673833	1	1	1	1	1	1	1	1	1
53	Rpap3	121	Sema4a	3	88452361	1	1	1	1	1	1	1	1	1	1	1	1	1	1	1	1	1	1	0.0929949	0.101371	1	0.164751	0.183761	1	1	1	1	1	1	1
51	Dhx40	3	Ccnd3	17	47534408	1	1	1	1	1	1	1	1	1	1	1	1	1	1	1	1	1	1	0.0952273	0.101371	1	0.043089	0.0475465	1	1	1	1	1	1	1
51	Dhx40	12	Ahi1, Myb	10	21180018	1	1	1	1	1	1	1	1	1	1	1	1	1	1	1	1	1	1	0.0952273	0.101371	1	0.0717449	0.0797165	1	1	1	1	1	1	1
91	Ahcyl2	3	Ccnd3	17	47534408	1	1	1	1	1	1	1	1	1	1	1	1	1	1	1	1	1	1	0.0952273	0.101371	1	1	1	1	1	1	1	1	1	1
91	Ahcyl2	12	Ahi1, Myb	10	21180018	1	1	1	1	1	1	1	1	1	1	1	1	1	1	1	1	1	1	0.0952273	0.101371	1	1	1	1	1	1	1	1	1	1
4	Rasgrp1	801	Fnbp4	2	90662223	1	1	1	1	1	1	1	1	1	1	1	1	1	1	1	1	1	1	0.132661	0.140242	1	1	1	1	1	1	1	1	1	1
20	Mycn	205	Hivep1	13	42059163	1	1	1	1	1	1	1	1	1	1	1	1	1	1	1	1	1	1	0.153855	0.161181	1	1	1	1	1	1	1	1	1	1
4	Rasgrp1	251	Mns1	9	72391013	1	1	1	1	1	1	1	1	1	1	1	1	1	1	1	1	1	1	0.157363	0.164516	1	0.386175	0.428496	1	1	1	1	1	1	1
17	Ccnd2	10	Eras	20	7876037	1	1	1	1	1	1	1	1	1	1	1	1	1	1	1	1	1	1	0.208959	0.222019	1	0.0209739	0.023834	1	1	1	1	1	1	1
27	Runx1	241	NA	10	67778108	1	1	1	1	1	1	1	1	1	1	1	1	1	1	1	1	1	1	0.229172	0.246468	1	0.556638	0.617868	1	1	1	1	1	1	1
74	2310044G17Rik	17	Ccnd2	6	127181621	1	1	1	1	1	1	1	1	1	1	1	1	1	1	1	1	1	1	0.281255	0.300323	1	1	1	1	1	1	1	1	1	1
42	Fli1	568	AC153536.1, Qrsl1	10	43794796	1	1	1	1	1	1	1	1	1	1	1	1	1	1	1	1	1	1	0.288972	0.308236	1	0.449851	0.493858	1	1	1	1	1	1	1
74	2310044G17Rik	231	Sh3rf1	8	61387272	1	1	1	1	1	1	1	1	1	1	1	1	1	1	1	1	1	1	0.305764	0.324874	1	1	1	1	1	1	1	1	1	1
69	Fut1	972	Tspan31	10	127139474	1	1	1	1	1	1	1	1	1	1	1	1	1	1	1	1	1	1	0.309962	0.328747	1	0.304705	0.341088	1	1	1	1	1	1	1
16	Mir18	661	4933412A08Rik	19	60231140	1	1	1	1	1	1	1	1	1	1	1	1	1	1	1	1	1	1	0.309962	0.328747	1	1	1	1	1	1	1	1	1	1
5	Notch1	319	Cited4	4	120595726	1	1	1	1	1	1	1	1	1	1	1	1	1	1	1	1	1	1	0.34638	0.371849	1	1	1	1	1	1	1	1	1	1
10	Eras	1066	NA	1	166814240	1	1	1	1	1	1	1	1	1	1	1	1	1	1	1	1	1	1	0.354453	0.379771	1	1	1	1	1	1	1	1	1	1
39	Bmi1	1	Gfi1, Evi5	5	107734053	1	1	1	1	1	1	1	1	1	1	1	1	1	1	1	1	1	1	0.362825	0.386695	1	1	1	1	1	1	1	1	1	1
20	Mycn	28	Ccnd1	7	145034297	1	1	1	1	1	1	1	1	1	1	1	1	1	1	1	1	1	1	0.362825	0.386695	1	1	1	1	1	1	1	1	1	1
53	Rpap3	47	Syk, Auh	13	52836107	1	1	1	1	1	1	1	1	1	1	1	1	1	1	1	1	1	1	0.362825	0.386695	1	1	1	1	1	1	1	1	1	1
62	Ptgds	362	Pdrg1, Hck	2	153070852	1	1	1	1	1	1	1	1	1	1	1	1	1	1	1	1	1	1	0.432048	0.457463	1	1	1	1	1	1	1	1	1	1
9	Mir106a	11	Jdpd2	12	85589454	1	1	1	1	1	1	1	1	1	1	1	1	1	1	1	1	1	1	0.437008	0.461838	1	0.218376	0.246258	1	1	1	1	1	1	1
54	Ccr7	573	Trappc4	9	44474073	1	1	1	1	1	1	1	1	1	1	1	1	1	1	1	1	1	1	0.498377	0.525463	1	0.629633	0.701711	1	1	1	1	1	1	1
45	Zeb2	793	Sptlc2	12	87442039	1	1	1	1	1	1	1	1	1	1	1	1	1	1	1	1	1	1	0.500921	0.527286	1	0.401564	0.433507	1	1	1	1	1	1	1
39	Bmi1	793	Sptlc2	12	87442039	1	1	1	1	1	1	1	1	1	1	1	1	1	1	1	1	1	1	0.500921	0.527286	1	1	1	1	1	1	1	1	1	1
1	Gfi1, Evi5	257	Pdzd4, Irak1	20	73972424	1	1	1	1	1	1	1	1	1	1	1	1	1	1	1	1	1	1	0.501836	1	1	1	1	1	1	1	1	1	1	1
20	Mycn	10	Eras	20	7876037	1	1	1	1	1	1	1	1	1	1	1	1	1	1	1	1	1	1	0.545585	0.588799	1	1	1	1	1	1	1	1	1	1
58	Cdx2	187	Cacna1d, Prkcd	14	30613322	1	1	1	1	1	1	1	1	1	1	1	1	1	1	1	1	1	1	0.545585	0.588799	1	1	1	1	1	1	1	1	1	1
58	Cdx2	263	Gm14465	2	79229316	1	1	1	1	1	1	1	1	1	1	1	1	1	1	1	1	1	1	0.580886	0.62557	1	1	1	1	1	1	1	1	1	1
45	Zeb2	28	Ccnd1	7	145034297	1	1	1	1	1	1	1	1	1	1	1	1	1	1	1	1	1	1	0.594609	0.639065	1	0.401564	0.433507	1	1	1	1	1	1	1
74	2310044G17Rik	849	Dnajc6	4	101507521	1	1	1	1	1	1	1	1	1	1	1	1	1	1	1	1	1	1	0.611886	0.657211	1	1	1	1	1	1	1	1	1	1
27	Runx1	21	Dusp22, Irf4, Exoc2	13	30768570	1	1	1	1	1	1	1	1	1	1	1	1	1	1	1	1	1	1	0.63813	0.683307	1	0.401564	0.433507	1	1	1	1	1	1	1
94	H2-D1	21	Dusp22, Irf4, Exoc2	13	30768570	1	1	1	1	1	1	1	1	1	1	1	1	1	1	1	1	1	1	0.63813	0.683307	1	1	1	1	1	1	1	1	1	1
45	Zeb2	39	Bmi1	2	18642625	1	1	1	1	1	1	1	1	1	1	1	1	1	1	1	1	1	1	0.656418	0.702482	1	0.401564	0.433507	1	1	1	1	1	1	1
58	Cdx2	122	Dgke	11	89073271	1	1	1	1	1	1	1	1	1	1	1	1	1	1	1	1	1	1	0.661678	0.70579	1	1	1	1	1	1	1	1	1	1
74	2310044G17Rik	22	Gfi1b	2	28600629	1	1	1	1	1	1	1	1	1	1	1	1	1	1	1	1	1	1	0.688823	0.738818	1	1	1	1	1	1	1	1	1	1
38	Zfp438	164	NA	14	16176690	1	1	1	1	1	1	1	1	1	1	1	1	1	1	1	1	1	1	0.688823	0.738818	1	1	1	1	1	1	1	1	1	1
47	Syk, Auh	178	9530077C05Rik	9	22397142	1	1	1	1	1	1	1	1	1	1	1	1	1	1	1	1	1	1	0.688823	0.738818	1	1	1	1	1	1	1	1	1	1
1	Gfi1, Evi5	37	Map3k8	18	4314744	1	1	1	1	1	1	1	1	1	1	1	1	1	1	1	1	1	1	0.714456	1	1	1	1	1	1	1	1	1	1	1
39	Bmi1	45	Zeb2	2	44949877	1	1	1	1	1	1	1	1	1	1	1	1	1	1	1	1	1	1	0.714456	0.767195	1	1	1	1	1	1	1	1	1	1
33	Cstad	72	Chsy1	7	66202610	1	1	1	1	1	1	1	1	1	1	1	1	1	1	1	1	1	1	0.714456	0.76984	1	1	1	1	1	1	1	1	1	1
90	2610307P16Rik	886	Evl	12	108640640	1	1	1	1	1	1	1	1	1	1	1	1	1	1	1	1	1	1	0.720546	0.773527	1	1	1	1	1	1	1	1	1	1
47	Syk, Auh	11	Jdpd2	12	85589454	1	1	1	1	1	1	1	1	1	1	1	1	1	1	1	1	1	1	0.748434	0.802279	1	0.218092	0.244413	1	1	1	1	1	1	1
15	Ntn1	349	Dapp1	3	137982129	1	1	1	1	1	1	1	1	1	1	1	1	1	1	1	1	1	1	0.748434	0.802279	1	1	1	1	1	1	1	1	1	1
10	Eras	133	2009-09-01	11	117307409	1	1	1	1	1	1	1	1	1	1	1	1	1	1	1	1	1	1	0.789517	0.845911	1	1	1	1	1	1	1	1	1	1
32	Zmiz1	307	Slc39a11	11	113362577	1	1	1	1	1	1	1	1	1	1	1	1	1	1	1	1	1	1	0.834935	0.899613	1	1	1	1	1	1	1	1	1	1
16	Mir18	4	Rasgrp1	2	117403270	1	1	1	1	1	1	1	1	1	1	1	1	1	1	1	1	1	1	0.842097	0.905981	1	1	1	1	1	1	1	1	1	1
7	Pim1	12	Ahi1, Myb	10	21180018	1	1	1	1	1	1	1	1	1	1	1	1	1	1	1	1	1	1	0.847124	0.910949	1	1	1	1	1	1	1	1	1	1
87	Trim28	640	Mpi	9	57654190	1	1	1	1	1	1	1	1	1	1	1	1	1	1	1	1	1	1	0.851536	0.915256	1	1	1	1	1	1	1	1	1	1
35	Mir142, Bzrap, Supt4h1	538	NA	15	36724751	1	1	1	1	1	1	1	1	1	1	1	1	1	1	1	1	1	1	0.858509	0.923935	1	1	1	1	1	1	1	1	1	1
7	Pim1	565	Tbc1d7	13	43260908	1	1	1	1	1	1	1	1	1	1	1	1	1	1	1	1	1	1	0.887033	0.960978	1	0.733441	0.81096	1	1	1	1	1	1	1
29	Pou2f2	3	Ccnd3	17	47534408	1	1	1	1	1	1	1	1	1	1	1	1	1	1	1	1	1	1	0.89522	1	1	1	1	1	1	1	1	1	1	1
2	Myc, Pvt1	20	Mycn	12	12933349	1	1	1	1	1	1	1	1	1	1	1	1	1	1	1	1	1	1	0.969804	1	1	1	1	1	1	1	1	1	1	1
15	Ntn1	286	Plekho1, Bola1	3	96012642	1	1	1	1	1	1	1	1	1	1	1	1	1	1	1	1	1	1	0.969804	1	1	1	1	1	1	1	1	1	1	1
84	Ahnak	1	Gfi1, Evi5	5	107734053	1	1	1	1	1	1	1	1	1	1	1	1	1	1	1	1	1	1	1	1	1	0.162992	1	0.715509	1	1	1	1	1	1
39	Bmi1	524	Vars	17	34961839	1	1	1	1	1	1	1	1	1	1	1	1	1	1	1	1	1	1	1	1	1	0.404692	0.441069	1	1	1	1	1	1	1
8	Ikzf1	312	Frs2	10	117113266	1	1	1	1	1	1	1	1	1	1	1	1	1	1	1	1	1	1	1	1	1	0.531843	0.592155	1	1	1	1	1	1	1
15	Ntn1	26	Efna3	3	89390630	1	1	1	1	1	1	1	1	1	1	1	1	1	1	1	1	1	1	1	1	1	0.644615	0.718774	1	1	1	1	1	1	1
7	Pim1	419	Gm11828	4	10921578	1	1	1	1	1	1	1	1	1	1	1	1	1	1	1	1	1	1	1	1	1	0.687247	0.763608	1	1	1	1	1	1	1
98	Dntt	936	Aatk, Bahcc1	11	120176377	1	1	1	1	1	1	1	1	1	1	1	1	1	1	1	1	1	1	1	1	1	0.687247	0.763608	1	1	1	1	1	1	1
5	Notch1	956	Sqrdl	2	122724487	1	1	1	1	1	1	1	1	1	1	1	1	1	1	1	1	1	1	1	1	1	0.870883	0.946612	1	1	1	1	1	1	1
64	Ptprk	648	NA	15	58728862	1	1	1	1	1	1	1	1	1	1	1	1	1	1	1	1	1	1	1	1	1	0.875868	0.949344	1	1	1	1	1	1	1
9	Mir106a	299	Dennd2d	3	106468927	1	1	1	1	1	1	1	1	1	1	1	1	1	1	1	1	1	1	1	1	1	0.966259	1	1	1	1	1	1	1	1
57	Cops7a	8	Ikzf1	11	11708051	1	1	1	1	1	1	1	1	1	1	1	1	1	1	1	1	1	1	1	1	1	0.968484	1	1	1	1	1	1	1	1
1	Gfi1, Evi5	31	Irs4	20	141838485	1	1	1	1	1	1	1	1	1	1	1	1	1	1	1	1	1	1	1	1	1	0.968484	1	1	1	1	1	1	1	1
4	Rasgrp1	43	Cd86, Iqcb1, Ildr1	16	36670928	1	1	1	1	1	1	1	1	1	1	1	1	1	1	1	1	1	1	1	1	1	0.97606	1	1	1	1	1	1	1	1
22	Gfi1b	511	Stk10	11	32537149	1	1	1	1	1	1	1	1	1	1	1	1	1	1	1	1	1	1	1	1	1	0.981623	1	1	1	1	1	1	1	1
2	Myc, Pvt1	75	Them5	3	94379694	1	1	1	1	1	1	1	1	1	1	1	1	1	1	1	1	1	1	1	1	1	0.98288	1	1	1	1	1	1	1	1
7	Pim1	11	Jdpd2	12	85589454	1	1	1	1	1	1	1	1	1	1	1	1	1	1	1	1	1	1	1	1	1	0.997457	1	1	1	1	1	1	1	1
45	Zeb2	951	Sord	2	122126814	1	1	1	1	1	1	1	1	1	1	1	1	1	1	1	1	1	1	1	1	1	0.997457	1	1	1	1	1	1	1	1
5	Notch1	1	Gfi1, Evi5	5	107734053	1	1	1	1	1	1	1	1	1	1	1	1	1	1	1	1	1	1	1	1	1	1	1	1	1	1	1	1	1	1
6	Rras2	1	Gfi1, Evi5	5	107734053	1	1	1	1	1	1	1	1	1	1	1	1	1	1	1	1	1	1	1	1	1	1	1	1	1	1	1	1	1	1
8	Ikzf1	1	Gfi1, Evi5	5	107734053	1	1	1	1	1	1	1	1	1	1	1	1	1	1	1	1	1	1	1	1	1	1	1	1	1	1	1	1	1	1
9	Mir106a	1	Gfi1, Evi5	5	107734053	1	1	1	1	1	1	1	1	1	1	1	1	1	1	1	1	1	1	1	1	1	1	1	1	1	1	1	1	1	1
10	Eras	1	Gfi1, Evi5	5	107734053	1	1	1	1	1	1	1	1	1	1	1	1	1	1	1	1	1	1	1	1	1	1	1	1	1	1	1	1	1	1
11	Jdpd2	1	Gfi1, Evi5	5	107734053	1	1	1	1	1	1	1	1	1	1	1	1	1	1	1	1	1	1	1	1	1	1	1	1	1	1	1	1	1	1
13	Lfng1	1	Gfi1, Evi5	5	107734053	1	1	1	1	1	1	1	1	1	1	1	1	1	1	1	1	1	1	1	1	1	1	1	1	1	1	1	1	1	1
14	Cebpb	1	Gfi1, Evi5	5	107734053	1	1	1	1	1	1	1	1	1	1	1	1	1	1	1	1	1	1	1	1	1	1	1	1	1	1	1	1	1	1
16	Mir18	1	Gfi1, Evi5	5	107734053	1	1	1	1	1	1	1	1	1	1	1	1	1	1	1	1	1	1	1	1	1	1	1	1	1	1	1	1	1	1
19	Pik3cd	1	Gfi1, Evi5	5	107734053	1	1	1	1	1	1	1	1	1	1	1	1	1	1	1	1	1	1	1	1	1	1	1	1	1	1	1	1	1	1
21	Dusp22, Irf4, Exoc2	1	Gfi1, Evi5	5	107734053	1	1	1	1	1	1	1	1	1	1	1	1	1	1	1	1	1	1	1	1	1	1	1	1	1	1	1	1	1	1
22	Gfi1b	1	Gfi1, Evi5	5	107734053	1	1	1	1	1	1	1	1	1	1	1	1	1	1	1	1	1	1	1	1	1	1	1	1	1	1	1	1	1	1
23	Fgfr3, Tacc3	1	Gfi1, Evi5	5	107734053	1	1	1	1	1	1	1	1	1	1	1	1	1	1	1	1	1	1	1	1	1	1	1	1	1	1	1	1	1	1
25	Wdr11	1	Gfi1, Evi5	5	107734053	1	1	1	1	1	1	1	1	1	1	1	1	1	1	1	1	1	1	1	1	1	1	1	1	1	1	1	1	1	1
26	Efna3	1	Gfi1, Evi5	5	107734053	1	1	1	1	1	1	1	1	1	1	1	1	1	1	1	1	1	1	1	1	1	1	1	1	1	1	1	1	1	1
27	Runx1	1	Gfi1, Evi5	5	107734053	1	1	1	1	1	1	1	1	1	1	1	1	1	1	1	1	1	1	1	1	1	1	1	1	1	1	1	1	1	1
28	Ccnd1	1	Gfi1, Evi5	5	107734053	1	1	1	1	1	1	1	1	1	1	1	1	1	1	1	1	1	1	1	1	1	1	1	1	1	1	1	1	1	1
30	Pvt1	1	Gfi1, Evi5	5	107734053	1	1	1	1	1	1	1	1	1	1	1	1	1	1	1	1	1	1	1	1	1	1	1	1	1	1	1	1	1	1
31	Irs4	1	Gfi1, Evi5	5	107734053	1	1	1	1	1	1	1	1	1	1	1	1	1	1	1	1	1	1	1	1	1	1	1	1	1	1	1	1	1	1
33	Cstad	1	Gfi1, Evi5	5	107734053	1	1	1	1	1	1	1	1	1	1	1	1	1	1	1	1	1	1	1	1	1	1	1	1	1	1	1	1	1	1
36	Il6st	1	Gfi1, Evi5	5	107734053	1	1	1	1	1	1	1	1	1	1	1	1	1	1	1	1	1	1	1	1	1	1	1	1	1	1	1	1	1	1
38	Zfp438	1	Gfi1, Evi5	5	107734053	1	1	1	1	1	1	1	1	1	1	1	1	1	1	1	1	1	1	1	1	1	1	1	1	1	1	1	1	1	1
40	Sox4	1	Gfi1, Evi5	5	107734053	1	1	1	1	1	1	1	1	1	1	1	1	1	1	1	1	1	1	1	1	1	1	1	1	1	1	1	1	1	1
42	Fli1	1	Gfi1, Evi5	5	107734053	1	1	1	1	1	1	1	1	1	1	1	1	1	1	1	1	1	1	1	1	1	1	1	1	1	1	1	1	1	1
44	Rreb1	1	Gfi1, Evi5	5	107734053	1	1	1	1	1	1	1	1	1	1	1	1	1	1	1	1	1	1	1	1	1	1	1	1	1	1	1	1	1	1
46	Fbxw4, Dpcd	1	Gfi1, Evi5	5	107734053	1	1	1	1	1	1	1	1	1	1	1	1	1	1	1	1	1	1	1	1	1	1	1	1	1	1	1	1	1	1
47	Syk, Auh	1	Gfi1, Evi5	5	107734053	1	1	1	1	1	1	1	1	1	1	1	1	1	1	1	1	1	1	1	1	1	1	1	1	1	1	1	1	1	1
48	Uaca, Tle3	1	Gfi1, Evi5	5	107734053	1	1	1	1	1	1	1	1	1	1	1	1	1	1	1	1	1	1	1	1	1	1	1	1	1	1	1	1	1	1
49	Ptp4a3	1	Gfi1, Evi5	5	107734053	1	1	1	1	1	1	1	1	1	1	1	1	1	1	1	1	1	1	1	1	1	1	1	1	1	1	1	1	1	1
51	Dhx40	1	Gfi1, Evi5	5	107734053	1	1	1	1	1	1	1	1	1	1	1	1	1	1	1	1	1	1	1	1	1	1	1	1	1	1	1	1	1	1
52	NA	1	Gfi1, Evi5	5	107734053	1	1	1	1	1	1	1	1	1	1	1	1	1	1	1	1	1	1	1	1	1	1	1	1	1	1	1	1	1	1
54	Ccr7	1	Gfi1, Evi5	5	107734053	1	1	1	1	1	1	1	1	1	1	1	1	1	1	1	1	1	1	1	1	1	1	1	1	1	1	1	1	1	1
55	Nat10	1	Gfi1, Evi5	5	107734053	1	1	1	1	1	1	1	1	1	1	1	1	1	1	1	1	1	1	1	1	1	1	1	1	1	1	1	1	1	1
56	Hivep3	1	Gfi1, Evi5	5	107734053	1	1	1	1	1	1	1	1	1	1	1	1	1	1	1	1	1	1	1	1	1	1	1	1	1	1	1	1	1	1
57	Cops7a	1	Gfi1, Evi5	5	107734053	1	1	1	1	1	1	1	1	1	1	1	1	1	1	1	1	1	1	1	1	1	1	1	1	1	1	1	1	1	1
58	Cdx2	1	Gfi1, Evi5	5	107734053	1	1	1	1	1	1	1	1	1	1	1	1	1	1	1	1	1	1	1	1	1	1	1	1	1	1	1	1	1	1
59	Cox4i2, Bcl2l1	1	Gfi1, Evi5	5	107734053	1	1	1	1	1	1	1	1	1	1	1	1	1	1	1	1	1	1	1	1	1	1	1	1	1	1	1	1	1	1
61	Commd1	1	Gfi1, Evi5	5	107734053	1	1	1	1	1	1	1	1	1	1	1	1	1	1	1	1	1	1	1	1	1	1	1	1	1	1	1	1	1	1
64	Ptprk	1	Gfi1, Evi5	5	107734053	1	1	1	1	1	1	1	1	1	1	1	1	1	1	1	1	1	1	1	1	1	1	1	1	1	1	1	1	1	1
65	Zdhhc12	1	Gfi1, Evi5	5	107734053	1	1	1	1	1	1	1	1	1	1	1	1	1	1	1	1	1	1	1	1	1	1	1	1	1	1	1	1	1	1
66	Jakmip1	1	Gfi1, Evi5	5	107734053	1	1	1	1	1	1	1	1	1	1	1	1	1	1	1	1	1	1	1	1	1	1	1	1	1	1	1	1	1	1
67	Exoc6	1	Gfi1, Evi5	5	107734053	1	1	1	1	1	1	1	1	1	1	1	1	1	1	1	1	1	1	1	1	1	1	1	1	1	1	1	1	1	1
68	Cd3g	1	Gfi1, Evi5	5	107734053	1	1	1	1	1	1	1	1	1	1	1	1	1	1	1	1	1	1	1	1	1	1	1	1	1	1	1	1	1	1
71	Aagab	1	Gfi1, Evi5	5	107734053	1	1	1	1	1	1	1	1	1	1	1	1	1	1	1	1	1	1	1	1	1	1	1	1	1	1	1	1	1	1
72	Chsy1	1	Gfi1, Evi5	5	107734053	1	1	1	1	1	1	1	1	1	1	1	1	1	1	1	1	1	1	1	1	1	1	1	1	1	1	1	1	1	1
73	Btbd2	1	Gfi1, Evi5	5	107734053	1	1	1	1	1	1	1	1	1	1	1	1	1	1	1	1	1	1	1	1	1	1	1	1	1	1	1	1	1	1
75	Them5	1	Gfi1, Evi5	5	107734053	1	1	1	1	1	1	1	1	1	1	1	1	1	1	1	1	1	1	1	1	1	1	1	1	1	1	1	1	1	1
77	Cacna2d2	1	Gfi1, Evi5	5	107734053	1	1	1	1	1	1	1	1	1	1	1	1	1	1	1	1	1	1	1	1	1	1	1	1	1	1	1	1	1	1
78	Med13l	1	Gfi1, Evi5	5	107734053	1	1	1	1	1	1	1	1	1	1	1	1	1	1	1	1	1	1	1	1	1	1	1	1	1	1	1	1	1	1
80	Lrmp	1	Gfi1, Evi5	5	107734053	1	1	1	1	1	1	1	1	1	1	1	1	1	1	1	1	1	1	1	1	1	1	1	1	1	1	1	1	1	1
81	Zfp217, Gm14270	1	Gfi1, Evi5	5	107734053	1	1	1	1	1	1	1	1	1	1	1	1	1	1	1	1	1	1	1	1	1	1	1	1	1	1	1	1	1	1
82	Malat1	1	Gfi1, Evi5	5	107734053	1	1	1	1	1	1	1	1	1	1	1	1	1	1	1	1	1	1	1	1	1	1	1	1	1	1	1	1	1	1
83	Celf2	1	Gfi1, Evi5	5	107734053	1	1	1	1	1	1	1	1	1	1	1	1	1	1	1	1	1	1	1	1	1	1	1	1	1	1	1	1	1	1
85	NA	1	Gfi1, Evi5	5	107734053	1	1	1	1	1	1	1	1	1	1	1	1	1	1	1	1	1	1	1	1	1	1	1	1	1	1	1	1	1	1
86	Clec16a	1	Gfi1, Evi5	5	107734053	1	1	1	1	1	1	1	1	1	1	1	1	1	1	1	1	1	1	1	1	1	1	1	1	1	1	1	1	1	1
88	Atg4d	1	Gfi1, Evi5	5	107734053	1	1	1	1	1	1	1	1	1	1	1	1	1	1	1	1	1	1	1	1	1	1	1	1	1	1	1	1	1	1
89	Fam65b	1	Gfi1, Evi5	5	107734053	1	1	1	1	1	1	1	1	1	1	1	1	1	1	1	1	1	1	1	1	1	1	1	1	1	1	1	1	1	1
90	2610307P16Rik	1	Gfi1, Evi5	5	107734053	1	1	1	1	1	1	1	1	1	1	1	1	1	1	1	1	1	1	1	1	1	1	1	1	1	1	1	1	1	1
91	Ahcyl2	1	Gfi1, Evi5	5	107734053	1	1	1	1	1	1	1	1	1	1	1	1	1	1	1	1	1	1	1	1	1	1	1	1	1	1	1	1	1	1
92	Adamts10	1	Gfi1, Evi5	5	107734053	1	1	1	1	1	1	1	1	1	1	1	1	1	1	1	1	1	1	1	1	1	1	1	1	1	1	1	1	1	1
94	H2-D1	1	Gfi1, Evi5	5	107734053	1	1	1	1	1	1	1	1	1	1	1	1	1	1	1	1	1	1	1	1	1	1	1	1	1	1	1	1	1	1
95	Gm13445	1	Gfi1, Evi5	5	107734053	1	1	1	1	1	1	1	1	1	1	1	1	1	1	1	1	1	1	1	1	1	1	1	1	1	1	1	1	1	1
96	NA	1	Gfi1, Evi5	5	107734053	1	1	1	1	1	1	1	1	1	1	1	1	1	1	1	1	1	1	1	1	1	1	1	1	1	1	1	1	1	1
97	Nr3c1	1	Gfi1, Evi5	5	107734053	1	1	1	1	1	1	1	1	1	1	1	1	1	1	1	1	1	1	1	1	1	1	1	1	1	1	1	1	1	1
98	Dntt	1	Gfi1, Evi5	5	107734053	1	1	1	1	1	1	1	1	1	1	1	1	1	1	1	1	1	1	1	1	1	1	1	1	1	1	1	1	1	1
99	Ccdc162	1	Gfi1, Evi5	5	107734053	1	1	1	1	1	1	1	1	1	1	1	1	1	1	1	1	1	1	1	1	1	1	1	1	1	1	1	1	1	1
100	Supt3h	1	Gfi1, Evi5	5	107734053	1	1	1	1	1	1	1	1	1	1	1	1	1	1	1	1	1	1	1	1	1	1	1	1	1	1	1	1	1	1
4	Rasgrp1	2	Myc, Pvt1	15	62029479	1	1	1	1	1	1	1	1	1	1	1	1	1	1	1	1	1	1	1	1	1	1	1	1	1	1	1	1	1	1
5	Notch1	2	Myc, Pvt1	15	62029479	1	1	1	1	1	1	1	1	1	1	1	1	1	1	1	1	1	1	1	1	1	1	1	1	1	1	1	1	1	1
6	Rras2	2	Myc, Pvt1	15	62029479	1	1	1	1	1	1	1	1	1	1	1	1	1	1	1	1	1	1	1	1	1	1	1	1	1	1	1	1	1	1
7	Pim1	2	Myc, Pvt1	15	62029479	1	1	1	1	1	1	1	1	1	1	1	1	1	1	1	1	1	1	1	1	1	1	1	1	1	1	1	1	1	1
8	Ikzf1	2	Myc, Pvt1	15	62029479	1	1	1	1	1	1	1	1	1	1	1	1	1	1	1	1	1	1	1	1	1	1	1	1	1	1	1	1	1	1
9	Mir106a	2	Myc, Pvt1	15	62029479	1	1	1	1	1	1	1	1	1	1	1	1	1	1	1	1	1	1	1	1	1	1	1	1	1	1	1	1	1	1
10	Eras	2	Myc, Pvt1	15	62029479	1	1	1	1	1	1	1	1	1	1	1	1	1	1	1	1	1	1	1	1	1	1	1	1	1	1	1	1	1	1
11	Jdpd2	2	Myc, Pvt1	15	62029479	1	1	1	1	1	1	1	1	1	1	1	1	1	1	1	1	1	1	1	1	1	1	1	1	1	1	1	1	1	1
12	Ahi1, Myb	2	Myc, Pvt1	15	62029479	1	1	1	1	1	1	1	1	1	1	1	1	1	1	1	1	1	1	1	1	1	1	1	1	1	1	1	1	1	1
13	Lfng1	2	Myc, Pvt1	15	62029479	1	1	1	1	1	1	1	1	1	1	1	1	1	1	1	1	1	1	1	1	1	1	1	1	1	1	1	1	1	1
14	Cebpb	2	Myc, Pvt1	15	62029479	1	1	1	1	1	1	1	1	1	1	1	1	1	1	1	1	1	1	1	1	1	1	1	1	1	1	1	1	1	1
15	Ntn1	2	Myc, Pvt1	15	62029479	1	1	1	1	1	1	1	1	1	1	1	1	1	1	1	1	1	1	1	1	1	1	1	1	1	1	1	1	1	1
16	Mir18	2	Myc, Pvt1	15	62029479	1	1	1	1	1	1	1	1	1	1	1	1	1	1	1	1	1	1	1	1	1	1	1	1	1	1	1	1	1	1
17	Ccnd2	2	Myc, Pvt1	15	62029479	1	1	1	1	1	1	1	1	1	1	1	1	1	1	1	1	1	1	1	1	1	1	1	1	1	1	1	1	1	1
18	Runx3	2	Myc, Pvt1	15	62029479	1	1	1	1	1	1	1	1	1	1	1	1	1	1	1	1	1	1	1	1	1	1	1	1	1	1	1	1	1	1
19	Pik3cd	2	Myc, Pvt1	15	62029479	1	1	1	1	1	1	1	1	1	1	1	1	1	1	1	1	1	1	1	1	1	1	1	1	1	1	1	1	1	1
20	Mycn	2	Myc, Pvt1	15	62029479	1	1	1	1	1	1	1	1	1	1	1	1	1	1	1	1	1	1	1	1	1	1	1	1	1	1	1	1	1	1
21	Dusp22, Irf4, Exoc2	2	Myc, Pvt1	15	62029479	1	1	1	1	1	1	1	1	1	1	1	1	1	1	1	1	1	1	1	1	1	1	1	1	1	1	1	1	1	1
22	Gfi1b	2	Myc, Pvt1	15	62029479	1	1	1	1	1	1	1	1	1	1	1	1	1	1	1	1	1	1	1	1	1	1	1	1	1	1	1	1	1	1
23	Fgfr3, Tacc3	2	Myc, Pvt1	15	62029479	1	1	1	1	1	1	1	1	1	1	1	1	1	1	1	1	1	1	1	1	1	1	1	1	1	1	1	1	1	1
24	Bcl11b, 4933406K04Rik	2	Myc, Pvt1	15	62029479	1	1	1	1	1	1	1	1	1	1	1	1	1	1	1	1	1	1	1	1	1	1	1	1	1	1	1	1	1	1
25	Wdr11	2	Myc, Pvt1	15	62029479	1	1	1	1	1	1	1	1	1	1	1	1	1	1	1	1	1	1	1	1	1	1	1	1	1	1	1	1	1	1
26	Efna3	2	Myc, Pvt1	15	62029479	1	1	1	1	1	1	1	1	1	1	1	1	1	1	1	1	1	1	1	1	1	1	1	1	1	1	1	1	1	1
28	Ccnd1	2	Myc, Pvt1	15	62029479	1	1	1	1	1	1	1	1	1	1	1	1	1	1	1	1	1	1	1	1	1	1	1	1	1	1	1	1	1	1
29	Pou2f2	2	Myc, Pvt1	15	62029479	1	1	1	1	1	1	1	1	1	1	1	1	1	1	1	1	1	1	1	1	1	1	1	1	1	1	1	1	1	1
30	Pvt1	2	Myc, Pvt1	15	62029479	1	1	1	1	1	1	1	1	1	1	1	1	1	1	1	1	1	1	1	1	1	1	1	1	1	1	1	1	1	1
31	Irs4	2	Myc, Pvt1	15	62029479	1	1	1	1	1	1	1	1	1	1	1	1	1	1	1	1	1	1	1	1	1	1	1	1	1	1	1	1	1	1
32	Zmiz1	2	Myc, Pvt1	15	62029479	1	1	1	1	1	1	1	1	1	1	1	1	1	1	1	1	1	1	1	1	1	1	1	1	1	1	1	1	1	1
33	Cstad	2	Myc, Pvt1	15	62029479	1	1	1	1	1	1	1	1	1	1	1	1	1	1	1	1	1	1	1	1	1	1	1	1	1	1	1	1	1	1
34	Rpl24, Cep97, Zbtb11	2	Myc, Pvt1	15	62029479	1	1	1	1	1	1	1	1	1	1	1	1	1	1	1	1	1	1	1	1	1	1	1	1	1	1	1	1	1	1
35	Mir142, Bzrap, Supt4h1	2	Myc, Pvt1	15	62029479	1	1	1	1	1	1	1	1	1	1	1	1	1	1	1	1	1	1	1	1	1	1	1	1	1	1	1	1	1	1
36	Il6st	2	Myc, Pvt1	15	62029479	1	1	1	1	1	1	1	1	1	1	1	1	1	1	1	1	1	1	1	1	1	1	1	1	1	1	1	1	1	1
37	Map3k8	2	Myc, Pvt1	15	62029479	1	1	1	1	1	1	1	1	1	1	1	1	1	1	1	1	1	1	1	1	1	1	1	1	1	1	1	1	1	1
38	Zfp438	2	Myc, Pvt1	15	62029479	1	1	1	1	1	1	1	1	1	1	1	1	1	1	1	1	1	1	1	1	1	1	1	1	1	1	1	1	1	1
39	Bmi1	2	Myc, Pvt1	15	62029479	1	1	1	1	1	1	1	1	1	1	1	1	1	1	1	1	1	1	1	1	1	1	1	1	1	1	1	1	1	1
40	Sox4	2	Myc, Pvt1	15	62029479	1	1	1	1	1	1	1	1	1	1	1	1	1	1	1	1	1	1	1	1	1	1	1	1	1	1	1	1	1	1
41	Mecom	2	Myc, Pvt1	15	62029479	1	1	1	1	1	1	1	1	1	1	1	1	1	1	1	1	1	1	1	1	1	1	1	1	1	1	1	1	1	1
42	Fli1	2	Myc, Pvt1	15	62029479	1	1	1	1	1	1	1	1	1	1	1	1	1	1	1	1	1	1	1	1	1	1	1	1	1	1	1	1	1	1
43	Cd86, Iqcb1, Ildr1	2	Myc, Pvt1	15	62029479	1	1	1	1	1	1	1	1	1	1	1	1	1	1	1	1	1	1	1	1	1	1	1	1	1	1	1	1	1	1
44	Rreb1	2	Myc, Pvt1	15	62029479	1	1	1	1	1	1	1	1	1	1	1	1	1	1	1	1	1	1	1	1	1	1	1	1	1	1	1	1	1	1
45	Zeb2	2	Myc, Pvt1	15	62029479	1	1	1	1	1	1	1	1	1	1	1	1	1	1	1	1	1	1	1	1	1	1	1	1	1	1	1	1	1	1
46	Fbxw4, Dpcd	2	Myc, Pvt1	15	62029479	1	1	1	1	1	1	1	1	1	1	1	1	1	1	1	1	1	1	1	1	1	1	1	1	1	1	1	1	1	1
47	Syk, Auh	2	Myc, Pvt1	15	62029479	1	1	1	1	1	1	1	1	1	1	1	1	1	1	1	1	1	1	1	1	1	1	1	1	1	1	1	1	1	1
48	Uaca, Tle3	2	Myc, Pvt1	15	62029479	1	1	1	1	1	1	1	1	1	1	1	1	1	1	1	1	1	1	1	1	1	1	1	1	1	1	1	1	1	1
49	Ptp4a3	2	Myc, Pvt1	15	62029479	1	1	1	1	1	1	1	1	1	1	1	1	1	1	1	1	1	1	1	1	1	1	1	1	1	1	1	1	1	1
50	Elf1, Sugt1	2	Myc, Pvt1	15	62029479	1	1	1	1	1	1	1	1	1	1	1	1	1	1	1	1	1	1	1	1	1	1	1	1	1	1	1	1	1	1
52	NA	2	Myc, Pvt1	15	62029479	1	1	1	1	1	1	1	1	1	1	1	1	1	1	1	1	1	1	1	1	1	1	1	1	1	1	1	1	1	1
53	Rpap3	2	Myc, Pvt1	15	62029479	1	1	1	1	1	1	1	1	1	1	1	1	1	1	1	1	1	1	1	1	1	1	1	1	1	1	1	1	1	1
54	Ccr7	2	Myc, Pvt1	15	62029479	1	1	1	1	1	1	1	1	1	1	1	1	1	1	1	1	1	1	1	1	1	1	1	1	1	1	1	1	1	1
55	Nat10	2	Myc, Pvt1	15	62029479	1	1	1	1	1	1	1	1	1	1	1	1	1	1	1	1	1	1	1	1	1	1	1	1	1	1	1	1	1	1
56	Hivep3	2	Myc, Pvt1	15	62029479	1	1	1	1	1	1	1	1	1	1	1	1	1	1	1	1	1	1	1	1	1	1	1	1	1	1	1	1	1	1
57	Cops7a	2	Myc, Pvt1	15	62029479	1	1	1	1	1	1	1	1	1	1	1	1	1	1	1	1	1	1	1	1	1	1	1	1	1	1	1	1	1	1
58	Cdx2	2	Myc, Pvt1	15	62029479	1	1	1	1	1	1	1	1	1	1	1	1	1	1	1	1	1	1	1	1	1	1	1	1	1	1	1	1	1	1
59	Cox4i2, Bcl2l1	2	Myc, Pvt1	15	62029479	1	1	1	1	1	1	1	1	1	1	1	1	1	1	1	1	1	1	1	1	1	1	1	1	1	1	1	1	1	1
60	2210404J11Rik	2	Myc, Pvt1	15	62029479	1	1	1	1	1	1	1	1	1	1	1	1	1	1	1	1	1	1	1	1	1	1	1	1	1	1	1	1	1	1
61	Commd1	2	Myc, Pvt1	15	62029479	1	1	1	1	1	1	1	1	1	1	1	1	1	1	1	1	1	1	1	1	1	1	1	1	1	1	1	1	1	1
62	Ptgds	2	Myc, Pvt1	15	62029479	1	1	1	1	1	1	1	1	1	1	1	1	1	1	1	1	1	1	1	1	1	1	1	1	1	1	1	1	1	1
63	Tead3, Ppard	2	Myc, Pvt1	15	62029479	1	1	1	1	1	1	1	1	1	1	1	1	1	1	1	1	1	1	1	1	1	1	1	1	1	1	1	1	1	1
64	Ptprk	2	Myc, Pvt1	15	62029479	1	1	1	1	1	1	1	1	1	1	1	1	1	1	1	1	1	1	1	1	1	1	1	1	1	1	1	1	1	1
65	Zdhhc12	2	Myc, Pvt1	15	62029479	1	1	1	1	1	1	1	1	1	1	1	1	1	1	1	1	1	1	1	1	1	1	1	1	1	1	1	1	1	1
66	Jakmip1	2	Myc, Pvt1	15	62029479	1	1	1	1	1	1	1	1	1	1	1	1	1	1	1	1	1	1	1	1	1	1	1	1	1	1	1	1	1	1
67	Exoc6	2	Myc, Pvt1	15	62029479	1	1	1	1	1	1	1	1	1	1	1	1	1	1	1	1	1	1	1	1	1	1	1	1	1	1	1	1	1	1
68	Cd3g	2	Myc, Pvt1	15	62029479	1	1	1	1	1	1	1	1	1	1	1	1	1	1	1	1	1	1	1	1	1	1	1	1	1	1	1	1	1	1
69	Fut1	2	Myc, Pvt1	15	62029479	1	1	1	1	1	1	1	1	1	1	1	1	1	1	1	1	1	1	1	1	1	1	1	1	1	1	1	1	1	1
70	Sema4d, Gadd45g	2	Myc, Pvt1	15	62029479	1	1	1	1	1	1	1	1	1	1	1	1	1	1	1	1	1	1	1	1	1	1	1	1	1	1	1	1	1	1
71	Aagab	2	Myc, Pvt1	15	62029479	1	1	1	1	1	1	1	1	1	1	1	1	1	1	1	1	1	1	1	1	1	1	1	1	1	1	1	1	1	1
72	Chsy1	2	Myc, Pvt1	15	62029479	1	1	1	1	1	1	1	1	1	1	1	1	1	1	1	1	1	1	1	1	1	1	1	1	1	1	1	1	1	1
73	Btbd2	2	Myc, Pvt1	15	62029479	1	1	1	1	1	1	1	1	1	1	1	1	1	1	1	1	1	1	1	1	1	1	1	1	1	1	1	1	1	1
74	2310044G17Rik	2	Myc, Pvt1	15	62029479	1	1	1	1	1	1	1	1	1	1	1	1	1	1	1	1	1	1	1	1	1	1	1	1	1	1	1	1	1	1
75	Them5	2	Myc, Pvt1	15	62029479	1	1	1	1	1	1	1	1	1	1	1	1	1	1	1	1	1	1	1	1	1	1	1	1	1	1	1	1	1	1
76	Zpbp2, Gsdma	2	Myc, Pvt1	15	62029479	1	1	1	1	1	1	1	1	1	1	1	1	1	1	1	1	1	1	1	1	1	1	1	1	1	1	1	1	1	1
77	Cacna2d2	2	Myc, Pvt1	15	62029479	1	1	1	1	1	1	1	1	1	1	1	1	1	1	1	1	1	1	1	1	1	1	1	1	1	1	1	1	1	1
78	Med13l	2	Myc, Pvt1	15	62029479	1	1	1	1	1	1	1	1	1	1	1	1	1	1	1	1	1	1	1	1	1	1	1	1	1	1	1	1	1	1
79	Cbfa2t3	2	Myc, Pvt1	15	62029479	1	1	1	1	1	1	1	1	1	1	1	1	1	1	1	1	1	1	1	1	1	1	1	1	1	1	1	1	1	1
80	Lrmp	2	Myc, Pvt1	15	62029479	1	1	1	1	1	1	1	1	1	1	1	1	1	1	1	1	1	1	1	1	1	1	1	1	1	1	1	1	1	1
81	Zfp217, Gm14270	2	Myc, Pvt1	15	62029479	1	1	1	1	1	1	1	1	1	1	1	1	1	1	1	1	1	1	1	1	1	1	1	1	1	1	1	1	1	1
82	Malat1	2	Myc, Pvt1	15	62029479	1	1	1	1	1	1	1	1	1	1	1	1	1	1	1	1	1	1	1	1	1	1	1	1	1	1	1	1	1	1
83	Celf2	2	Myc, Pvt1	15	62029479	1	1	1	1	1	1	1	1	1	1	1	1	1	1	1	1	1	1	1	1	1	1	1	1	1	1	1	1	1	1
84	Ahnak	2	Myc, Pvt1	15	62029479	1	1	1	1	1	1	1	1	1	1	1	1	1	1	1	1	1	1	1	1	1	1	1	1	1	1	1	1	1	1
85	NA	2	Myc, Pvt1	15	62029479	1	1	1	1	1	1	1	1	1	1	1	1	1	1	1	1	1	1	1	1	1	1	1	1	1	1	1	1	1	1
86	Clec16a	2	Myc, Pvt1	15	62029479	1	1	1	1	1	1	1	1	1	1	1	1	1	1	1	1	1	1	1	1	1	1	1	1	1	1	1	1	1	1
87	Trim28	2	Myc, Pvt1	15	62029479	1	1	1	1	1	1	1	1	1	1	1	1	1	1	1	1	1	1	1	1	1	1	1	1	1	1	1	1	1	1
88	Atg4d	2	Myc, Pvt1	15	62029479	1	1	1	1	1	1	1	1	1	1	1	1	1	1	1	1	1	1	1	1	1	1	1	1	1	1	1	1	1	1
89	Fam65b	2	Myc, Pvt1	15	62029479	1	1	1	1	1	1	1	1	1	1	1	1	1	1	1	1	1	1	1	1	1	1	1	1	1	1	1	1	1	1
90	2610307P16Rik	2	Myc, Pvt1	15	62029479	1	1	1	1	1	1	1	1	1	1	1	1	1	1	1	1	1	1	1	1	1	1	1	1	1	1	1	1	1	1
91	Ahcyl2	2	Myc, Pvt1	15	62029479	1	1	1	1	1	1	1	1	1	1	1	1	1	1	1	1	1	1	1	1	1	1	1	1	1	1	1	1	1	1
92	Adamts10	2	Myc, Pvt1	15	62029479	1	1	1	1	1	1	1	1	1	1	1	1	1	1	1	1	1	1	1	1	1	1	1	1	1	1	1	1	1	1
93	NA	2	Myc, Pvt1	15	62029479	1	1	1	1	1	1	1	1	1	1	1	1	1	1	1	1	1	1	1	1	1	1	1	1	1	1	1	1	1	1
94	H2-D1	2	Myc, Pvt1	15	62029479	1	1	1	1	1	1	1	1	1	1	1	1	1	1	1	1	1	1	1	1	1	1	1	1	1	1	1	1	1	1
95	Gm13445	2	Myc, Pvt1	15	62029479	1	1	1	1	1	1	1	1	1	1	1	1	1	1	1	1	1	1	1	1	1	1	1	1	1	1	1	1	1	1
96	NA	2	Myc, Pvt1	15	62029479	1	1	1	1	1	1	1	1	1	1	1	1	1	1	1	1	1	1	1	1	1	1	1	1	1	1	1	1	1	1
97	Nr3c1	2	Myc, Pvt1	15	62029479	1	1	1	1	1	1	1	1	1	1	1	1	1	1	1	1	1	1	1	1	1	1	1	1	1	1	1	1	1	1
98	Dntt	2	Myc, Pvt1	15	62029479	1	1	1	1	1	1	1	1	1	1	1	1	1	1	1	1	1	1	1	1	1	1	1	1	1	1	1	1	1	1
99	Ccdc162	2	Myc, Pvt1	15	62029479	1	1	1	1	1	1	1	1	1	1	1	1	1	1	1	1	1	1	1	1	1	1	1	1	1	1	1	1	1	1
100	Supt3h	2	Myc, Pvt1	15	62029479	1	1	1	1	1	1	1	1	1	1	1	1	1	1	1	1	1	1	1	1	1	1	1	1	1	1	1	1	1	1
4	Rasgrp1	3	Ccnd3	17	47534408	1	1	1	1	1	1	1	1	1	1	1	1	1	1	1	1	1	1	1	1	1	1	1	1	1	1	1	1	1	1
5	Notch1	3	Ccnd3	17	47534408	1	1	1	1	1	1	1	1	1	1	1	1	1	1	1	1	1	1	1	1	1	1	1	1	1	1	1	1	1	1
6	Rras2	3	Ccnd3	17	47534408	1	1	1	1	1	1	1	1	1	1	1	1	1	1	1	1	1	1	1	1	1	1	1	1	1	1	1	1	1	1
8	Ikzf1	3	Ccnd3	17	47534408	1	1	1	1	1	1	1	1	1	1	1	1	1	1	1	1	1	1	1	1	1	1	1	1	1	1	1	1	1	1
11	Jdpd2	3	Ccnd3	17	47534408	1	1	1	1	1	1	1	1	1	1	1	1	1	1	1	1	1	1	1	1	1	1	1	1	1	1	1	1	1	1
12	Ahi1, Myb	3	Ccnd3	17	47534408	1	1	1	1	1	1	1	1	1	1	1	1	1	1	1	1	1	1	1	1	1	1	1	1	1	1	1	1	1	1
13	Lfng1	3	Ccnd3	17	47534408	1	1	1	1	1	1	1	1	1	1	1	1	1	1	1	1	1	1	1	1	1	1	1	1	1	1	1	1	1	1
14	Cebpb	3	Ccnd3	17	47534408	1	1	1	1	1	1	1	1	1	1	1	1	1	1	1	1	1	1	1	1	1	1	1	1	1	1	1	1	1	1
15	Ntn1	3	Ccnd3	17	47534408	1	1	1	1	1	1	1	1	1	1	1	1	1	1	1	1	1	1	1	1	1	1	1	1	1	1	1	1	1	1
16	Mir18	3	Ccnd3	17	47534408	1	1	1	1	1	1	1	1	1	1	1	1	1	1	1	1	1	1	1	1	1	1	1	1	1	1	1	1	1	1
17	Ccnd2	3	Ccnd3	17	47534408	1	1	1	1	1	1	1	1	1	1	1	1	1	1	1	1	1	1	1	1	1	1	1	1	1	1	1	1	1	1
18	Runx3	3	Ccnd3	17	47534408	1	1	1	1	1	1	1	1	1	1	1	1	1	1	1	1	1	1	1	1	1	1	1	1	1	1	1	1	1	1
19	Pik3cd	3	Ccnd3	17	47534408	1	1	1	1	1	1	1	1	1	1	1	1	1	1	1	1	1	1	1	1	1	1	1	1	1	1	1	1	1	1
20	Mycn	3	Ccnd3	17	47534408	1	1	1	1	1	1	1	1	1	1	1	1	1	1	1	1	1	1	1	1	1	1	1	1	1	1	1	1	1	1
22	Gfi1b	3	Ccnd3	17	47534408	1	1	1	1	1	1	1	1	1	1	1	1	1	1	1	1	1	1	1	1	1	1	1	1	1	1	1	1	1	1
23	Fgfr3, Tacc3	3	Ccnd3	17	47534408	1	1	1	1	1	1	1	1	1	1	1	1	1	1	1	1	1	1	1	1	1	1	1	1	1	1	1	1	1	1
24	Bcl11b, 4933406K04Rik	3	Ccnd3	17	47534408	1	1	1	1	1	1	1	1	1	1	1	1	1	1	1	1	1	1	1	1	1	1	1	1	1	1	1	1	1	1
25	Wdr11	3	Ccnd3	17	47534408	1	1	1	1	1	1	1	1	1	1	1	1	1	1	1	1	1	1	1	1	1	1	1	1	1	1	1	1	1	1
26	Efna3	3	Ccnd3	17	47534408	1	1	1	1	1	1	1	1	1	1	1	1	1	1	1	1	1	1	1	1	1	1	1	1	1	1	1	1	1	1
28	Ccnd1	3	Ccnd3	17	47534408	1	1	1	1	1	1	1	1	1	1	1	1	1	1	1	1	1	1	1	1	1	1	1	1	1	1	1	1	1	1
32	Zmiz1	3	Ccnd3	17	47534408	1	1	1	1	1	1	1	1	1	1	1	1	1	1	1	1	1	1	1	1	1	1	1	1	1	1	1	1	1	1
33	Cstad	3	Ccnd3	17	47534408	1	1	1	1	1	1	1	1	1	1	1	1	1	1	1	1	1	1	1	1	1	1	1	1	1	1	1	1	1	1
34	Rpl24, Cep97, Zbtb11	3	Ccnd3	17	47534408	1	1	1	1	1	1	1	1	1	1	1	1	1	1	1	1	1	1	1	1	1	1	1	1	1	1	1	1	1	1
35	Mir142, Bzrap, Supt4h1	3	Ccnd3	17	47534408	1	1	1	1	1	1	1	1	1	1	1	1	1	1	1	1	1	1	1	1	1	1	1	1	1	1	1	1	1	1
36	Il6st	3	Ccnd3	17	47534408	1	1	1	1	1	1	1	1	1	1	1	1	1	1	1	1	1	1	1	1	1	1	1	1	1	1	1	1	1	1
37	Map3k8	3	Ccnd3	17	47534408	1	1	1	1	1	1	1	1	1	1	1	1	1	1	1	1	1	1	1	1	1	1	1	1	1	1	1	1	1	1
38	Zfp438	3	Ccnd3	17	47534408	1	1	1	1	1	1	1	1	1	1	1	1	1	1	1	1	1	1	1	1	1	1	1	1	1	1	1	1	1	1
39	Bmi1	3	Ccnd3	17	47534408	1	1	1	1	1	1	1	1	1	1	1	1	1	1	1	1	1	1	1	1	1	1	1	1	1	1	1	1	1	1
40	Sox4	3	Ccnd3	17	47534408	1	1	1	1	1	1	1	1	1	1	1	1	1	1	1	1	1	1	1	1	1	1	1	1	1	1	1	1	1	1
42	Fli1	3	Ccnd3	17	47534408	1	1	1	1	1	1	1	1	1	1	1	1	1	1	1	1	1	1	1	1	1	1	1	1	1	1	1	1	1	1
43	Cd86, Iqcb1, Ildr1	3	Ccnd3	17	47534408	1	1	1	1	1	1	1	1	1	1	1	1	1	1	1	1	1	1	1	1	1	1	1	1	1	1	1	1	1	1
45	Zeb2	3	Ccnd3	17	47534408	1	1	1	1	1	1	1	1	1	1	1	1	1	1	1	1	1	1	1	1	1	1	1	1	1	1	1	1	1	1
46	Fbxw4, Dpcd	3	Ccnd3	17	47534408	1	1	1	1	1	1	1	1	1	1	1	1	1	1	1	1	1	1	1	1	1	1	1	1	1	1	1	1	1	1
47	Syk, Auh	3	Ccnd3	17	47534408	1	1	1	1	1	1	1	1	1	1	1	1	1	1	1	1	1	1	1	1	1	1	1	1	1	1	1	1	1	1
48	Uaca, Tle3	3	Ccnd3	17	47534408	1	1	1	1	1	1	1	1	1	1	1	1	1	1	1	1	1	1	1	1	1	1	1	1	1	1	1	1	1	1
50	Elf1, Sugt1	3	Ccnd3	17	47534408	1	1	1	1	1	1	1	1	1	1	1	1	1	1	1	1	1	1	1	1	1	1	1	1	1	1	1	1	1	1
52	NA	3	Ccnd3	17	47534408	1	1	1	1	1	1	1	1	1	1	1	1	1	1	1	1	1	1	1	1	1	1	1	1	1	1	1	1	1	1
53	Rpap3	3	Ccnd3	17	47534408	1	1	1	1	1	1	1	1	1	1	1	1	1	1	1	1	1	1	1	1	1	1	1	1	1	1	1	1	1	1
54	Ccr7	3	Ccnd3	17	47534408	1	1	1	1	1	1	1	1	1	1	1	1	1	1	1	1	1	1	1	1	1	1	1	1	1	1	1	1	1	1
55	Nat10	3	Ccnd3	17	47534408	1	1	1	1	1	1	1	1	1	1	1	1	1	1	1	1	1	1	1	1	1	1	1	1	1	1	1	1	1	1
56	Hivep3	3	Ccnd3	17	47534408	1	1	1	1	1	1	1	1	1	1	1	1	1	1	1	1	1	1	1	1	1	1	1	1	1	1	1	1	1	1
57	Cops7a	3	Ccnd3	17	47534408	1	1	1	1	1	1	1	1	1	1	1	1	1	1	1	1	1	1	1	1	1	1	1	1	1	1	1	1	1	1
58	Cdx2	3	Ccnd3	17	47534408	1	1	1	1	1	1	1	1	1	1	1	1	1	1	1	1	1	1	1	1	1	1	1	1	1	1	1	1	1	1
59	Cox4i2, Bcl2l1	3	Ccnd3	17	47534408	1	1	1	1	1	1	1	1	1	1	1	1	1	1	1	1	1	1	1	1	1	1	1	1	1	1	1	1	1	1
60	2210404J11Rik	3	Ccnd3	17	47534408	1	1	1	1	1	1	1	1	1	1	1	1	1	1	1	1	1	1	1	1	1	1	1	1	1	1	1	1	1	1
61	Commd1	3	Ccnd3	17	47534408	1	1	1	1	1	1	1	1	1	1	1	1	1	1	1	1	1	1	1	1	1	1	1	1	1	1	1	1	1	1
62	Ptgds	3	Ccnd3	17	47534408	1	1	1	1	1	1	1	1	1	1	1	1	1	1	1	1	1	1	1	1	1	1	1	1	1	1	1	1	1	1
63	Tead3, Ppard	3	Ccnd3	17	47534408	1	1	1	1	1	1	1	1	1	1	1	1	1	1	1	1	1	1	1	1	1	1	1	1	1	1	1	1	1	1
64	Ptprk	3	Ccnd3	17	47534408	1	1	1	1	1	1	1	1	1	1	1	1	1	1	1	1	1	1	1	1	1	1	1	1	1	1	1	1	1	1
65	Zdhhc12	3	Ccnd3	17	47534408	1	1	1	1	1	1	1	1	1	1	1	1	1	1	1	1	1	1	1	1	1	1	1	1	1	1	1	1	1	1
66	Jakmip1	3	Ccnd3	17	47534408	1	1	1	1	1	1	1	1	1	1	1	1	1	1	1	1	1	1	1	1	1	1	1	1	1	1	1	1	1	1
67	Exoc6	3	Ccnd3	17	47534408	1	1	1	1	1	1	1	1	1	1	1	1	1	1	1	1	1	1	1	1	1	1	1	1	1	1	1	1	1	1
68	Cd3g	3	Ccnd3	17	47534408	1	1	1	1	1	1	1	1	1	1	1	1	1	1	1	1	1	1	1	1	1	1	1	1	1	1	1	1	1	1
69	Fut1	3	Ccnd3	17	47534408	1	1	1	1	1	1	1	1	1	1	1	1	1	1	1	1	1	1	1	1	1	1	1	1	1	1	1	1	1	1
70	Sema4d, Gadd45g	3	Ccnd3	17	47534408	1	1	1	1	1	1	1	1	1	1	1	1	1	1	1	1	1	1	1	1	1	1	1	1	1	1	1	1	1	1
71	Aagab	3	Ccnd3	17	47534408	1	1	1	1	1	1	1	1	1	1	1	1	1	1	1	1	1	1	1	1	1	1	1	1	1	1	1	1	1	1
72	Chsy1	3	Ccnd3	17	47534408	1	1	1	1	1	1	1	1	1	1	1	1	1	1	1	1	1	1	1	1	1	1	1	1	1	1	1	1	1	1
73	Btbd2	3	Ccnd3	17	47534408	1	1	1	1	1	1	1	1	1	1	1	1	1	1	1	1	1	1	1	1	1	1	1	1	1	1	1	1	1	1
74	2310044G17Rik	3	Ccnd3	17	47534408	1	1	1	1	1	1	1	1	1	1	1	1	1	1	1	1	1	1	1	1	1	1	1	1	1	1	1	1	1	1
75	Them5	3	Ccnd3	17	47534408	1	1	1	1	1	1	1	1	1	1	1	1	1	1	1	1	1	1	1	1	1	1	1	1	1	1	1	1	1	1
76	Zpbp2, Gsdma	3	Ccnd3	17	47534408	1	1	1	1	1	1	1	1	1	1	1	1	1	1	1	1	1	1	1	1	1	1	1	1	1	1	1	1	1	1
77	Cacna2d2	3	Ccnd3	17	47534408	1	1	1	1	1	1	1	1	1	1	1	1	1	1	1	1	1	1	1	1	1	1	1	1	1	1	1	1	1	1
78	Med13l	3	Ccnd3	17	47534408	1	1	1	1	1	1	1	1	1	1	1	1	1	1	1	1	1	1	1	1	1	1	1	1	1	1	1	1	1	1
79	Cbfa2t3	3	Ccnd3	17	47534408	1	1	1	1	1	1	1	1	1	1	1	1	1	1	1	1	1	1	1	1	1	1	1	1	1	1	1	1	1	1
80	Lrmp	3	Ccnd3	17	47534408	1	1	1	1	1	1	1	1	1	1	1	1	1	1	1	1	1	1	1	1	1	1	1	1	1	1	1	1	1	1
81	Zfp217, Gm14270	3	Ccnd3	17	47534408	1	1	1	1	1	1	1	1	1	1	1	1	1	1	1	1	1	1	1	1	1	1	1	1	1	1	1	1	1	1
82	Malat1	3	Ccnd3	17	47534408	1	1	1	1	1	1	1	1	1	1	1	1	1	1	1	1	1	1	1	1	1	1	1	1	1	1	1	1	1	1
83	Celf2	3	Ccnd3	17	47534408	1	1	1	1	1	1	1	1	1	1	1	1	1	1	1	1	1	1	1	1	1	1	1	1	1	1	1	1	1	1
84	Ahnak	3	Ccnd3	17	47534408	1	1	1	1	1	1	1	1	1	1	1	1	1	1	1	1	1	1	1	1	1	1	1	1	1	1	1	1	1	1
85	NA	3	Ccnd3	17	47534408	1	1	1	1	1	1	1	1	1	1	1	1	1	1	1	1	1	1	1	1	1	1	1	1	1	1	1	1	1	1
86	Clec16a	3	Ccnd3	17	47534408	1	1	1	1	1	1	1	1	1	1	1	1	1	1	1	1	1	1	1	1	1	1	1	1	1	1	1	1	1	1
87	Trim28	3	Ccnd3	17	47534408	1	1	1	1	1	1	1	1	1	1	1	1	1	1	1	1	1	1	1	1	1	1	1	1	1	1	1	1	1	1
88	Atg4d	3	Ccnd3	17	47534408	1	1	1	1	1	1	1	1	1	1	1	1	1	1	1	1	1	1	1	1	1	1	1	1	1	1	1	1	1	1
89	Fam65b	3	Ccnd3	17	47534408	1	1	1	1	1	1	1	1	1	1	1	1	1	1	1	1	1	1	1	1	1	1	1	1	1	1	1	1	1	1
90	2610307P16Rik	3	Ccnd3	17	47534408	1	1	1	1	1	1	1	1	1	1	1	1	1	1	1	1	1	1	1	1	1	1	1	1	1	1	1	1	1	1
92	Adamts10	3	Ccnd3	17	47534408	1	1	1	1	1	1	1	1	1	1	1	1	1	1	1	1	1	1	1	1	1	1	1	1	1	1	1	1	1	1
93	NA	3	Ccnd3	17	47534408	1	1	1	1	1	1	1	1	1	1	1	1	1	1	1	1	1	1	1	1	1	1	1	1	1	1	1	1	1	1
95	Gm13445	3	Ccnd3	17	47534408	1	1	1	1	1	1	1	1	1	1	1	1	1	1	1	1	1	1	1	1	1	1	1	1	1	1	1	1	1	1
96	NA	3	Ccnd3	17	47534408	1	1	1	1	1	1	1	1	1	1	1	1	1	1	1	1	1	1	1	1	1	1	1	1	1	1	1	1	1	1
97	Nr3c1	3	Ccnd3	17	47534408	1	1	1	1	1	1	1	1	1	1	1	1	1	1	1	1	1	1	1	1	1	1	1	1	1	1	1	1	1	1
98	Dntt	3	Ccnd3	17	47534408	1	1	1	1	1	1	1	1	1	1	1	1	1	1	1	1	1	1	1	1	1	1	1	1	1	1	1	1	1	1
99	Ccdc162	3	Ccnd3	17	47534408	1	1	1	1	1	1	1	1	1	1	1	1	1	1	1	1	1	1	1	1	1	1	1	1	1	1	1	1	1	1
1	Gfi1, Evi5	4	Rasgrp1	2	117403270	1	1	1	1	1	1	1	1	1	1	1	1	1	1	1	1	1	1	1	1	1	1	0.883032	1	1	1	1	1	1	1
2	Myc, Pvt1	4	Rasgrp1	2	117403270	1	1	1	1	1	1	1	1	1	1	1	1	1	1	1	1	1	1	1	1	1	1	1	1	1	1	1	1	1	1
3	Ccnd3	4	Rasgrp1	2	117403270	1	1	1	1	1	1	1	1	1	1	1	1	1	1	1	1	0.972964	1	1	1	1	1	1	1	1	1	1	1	1	1
7	Pim1	4	Rasgrp1	2	117403270	1	1	1	1	1	1	1	1	1	1	1	1	1	1	1	1	1	1	1	1	1	1	1	1	1	1	1	1	1	1
11	Jdpd2	4	Rasgrp1	2	117403270	1	1	1	1	1	1	1	1	1	1	1	1	1	1	1	1	1	1	1	1	1	1	1	1	1	1	1	1	1	1
12	Ahi1, Myb	4	Rasgrp1	2	117403270	1	1	1	1	1	1	1	1	1	1	1	1	1	1	1	1	1	1	1	1	1	1	1	1	1	1	1	1	1	1
13	Lfng1	4	Rasgrp1	2	117403270	1	1	1	1	1	1	1	1	1	1	1	1	1	1	1	1	1	1	1	1	1	1	1	1	1	1	1	1	1	1
14	Cebpb	4	Rasgrp1	2	117403270	1	1	1	1	1	1	1	1	1	1	1	1	1	1	1	1	1	1	1	1	1	1	1	1	1	1	1	1	1	1
15	Ntn1	4	Rasgrp1	2	117403270	1	1	1	1	1	1	1	1	1	1	1	1	1	1	1	1	1	1	1	1	1	1	1	1	1	1	1	1	1	1
17	Ccnd2	4	Rasgrp1	2	117403270	1	1	1	1	1	1	1	1	1	1	1	1	1	1	1	1	1	1	1	1	1	1	1	1	1	1	1	1	1	1
18	Runx3	4	Rasgrp1	2	117403270	1	1	1	1	1	1	1	1	1	1	1	1	1	1	1	1	1	1	1	1	1	1	1	1	1	1	1	1	1	1
20	Mycn	4	Rasgrp1	2	117403270	1	1	1	1	1	1	1	1	1	1	1	1	1	1	1	1	1	1	1	1	1	1	1	1	1	1	1	1	1	1
21	Dusp22, Irf4, Exoc2	4	Rasgrp1	2	117403270	1	1	1	1	1	1	1	1	1	1	1	1	1	1	1	1	1	1	1	1	1	1	1	1	1	1	1	1	1	1
22	Gfi1b	4	Rasgrp1	2	117403270	1	1	1	1	1	1	1	1	1	1	1	1	1	1	1	1	1	1	1	1	1	1	1	1	1	1	1	1	1	1
23	Fgfr3, Tacc3	4	Rasgrp1	2	117403270	1	1	1	1	1	1	1	1	1	1	1	1	1	1	1	1	1	1	1	1	1	1	1	1	1	1	1	1	1	1
25	Wdr11	4	Rasgrp1	2	117403270	1	1	1	1	1	1	1	1	1	1	1	1	1	1	1	1	1	1	1	1	1	1	1	1	1	1	1	1	1	1
26	Efna3	4	Rasgrp1	2	117403270	1	1	1	1	1	1	1	1	1	1	1	1	1	1	1	1	1	1	1	1	1	1	1	1	1	1	1	1	1	1
27	Runx1	4	Rasgrp1	2	117403270	1	1	1	1	1	1	1	1	1	1	1	1	1	1	1	1	1	1	1	1	1	1	1	1	1	1	1	1	1	1
30	Pvt1	4	Rasgrp1	2	117403270	1	1	1	1	1	1	1	1	1	1	1	1	1	1	1	1	1	1	1	1	1	1	1	1	1	1	1	1	1	1
31	Irs4	4	Rasgrp1	2	117403270	1	1	1	1	1	1	1	1	1	1	1	1	1	1	1	1	1	1	1	1	1	1	1	1	1	1	1	1	1	1
32	Zmiz1	4	Rasgrp1	2	117403270	1	1	1	1	1	1	1	1	1	1	1	1	1	1	1	1	1	1	1	1	1	1	1	1	1	1	1	1	1	1
33	Cstad	4	Rasgrp1	2	117403270	1	1	1	1	1	1	1	1	1	1	1	1	1	1	1	1	1	1	1	1	1	1	1	1	1	1	1	1	1	1
34	Rpl24, Cep97, Zbtb11	4	Rasgrp1	2	117403270	1	1	1	1	1	1	1	1	1	1	1	1	1	1	1	1	1	1	1	1	1	1	1	1	1	1	1	1	1	1
35	Mir142, Bzrap, Supt4h1	4	Rasgrp1	2	117403270	1	1	1	1	1	1	1	1	1	1	1	1	1	1	1	1	1	1	1	1	1	1	1	1	1	1	1	1	1	1
36	Il6st	4	Rasgrp1	2	117403270	1	1	1	1	1	1	1	1	1	1	1	1	1	1	1	1	1	1	1	1	1	1	1	1	1	1	1	1	1	1
37	Map3k8	4	Rasgrp1	2	117403270	1	1	1	1	1	1	1	1	1	1	1	1	1	1	1	1	1	1	1	1	1	1	1	1	1	1	1	1	1	1
38	Zfp438	4	Rasgrp1	2	117403270	1	1	1	1	1	1	1	1	1	1	1	1	1	1	1	1	1	1	1	1	1	1	1	1	1	1	1	1	1	1
39	Bmi1	4	Rasgrp1	2	117403270	1	1	1	1	1	1	1	1	1	1	1	1	1	1	1	1	1	1	1	1	1	1	1	1	1	1	1	1	1	1
40	Sox4	4	Rasgrp1	2	117403270	1	1	1	1	1	1	1	1	1	1	1	1	1	1	1	1	1	1	1	1	1	1	1	1	1	1	1	1	1	1
41	Mecom	4	Rasgrp1	2	117403270	1	1	1	1	1	1	1	1	1	1	1	1	1	1	1	1	1	1	1	1	1	1	1	1	1	1	1	1	1	1
42	Fli1	4	Rasgrp1	2	117403270	1	1	1	1	1	1	1	1	1	1	1	1	1	1	1	1	1	1	1	1	1	1	1	1	1	1	1	1	1	1
43	Cd86, Iqcb1, Ildr1	4	Rasgrp1	2	117403270	1	1	1	1	1	1	1	1	1	1	1	1	1	1	1	1	1	1	1	1	1	1	1	1	1	1	1	1	1	1
44	Rreb1	4	Rasgrp1	2	117403270	1	1	1	1	1	1	1	1	1	1	1	1	1	1	1	1	1	1	1	1	1	1	1	1	1	1	1	1	1	1
46	Fbxw4, Dpcd	4	Rasgrp1	2	117403270	1	1	1	1	1	1	1	1	1	1	1	1	1	1	1	1	1	1	1	1	1	1	1	1	1	1	1	1	1	1
47	Syk, Auh	4	Rasgrp1	2	117403270	1	1	1	1	1	1	1	1	1	1	1	1	1	1	1	1	1	1	1	1	1	1	1	1	1	1	1	1	1	1
48	Uaca, Tle3	4	Rasgrp1	2	117403270	1	1	1	1	1	1	1	1	1	1	1	1	1	1	1	1	1	1	1	1	1	1	1	1	1	1	1	1	1	1
49	Ptp4a3	4	Rasgrp1	2	117403270	1	1	1	1	1	1	1	1	1	1	1	1	1	1	1	1	1	1	1	1	1	1	1	1	1	1	1	1	1	1
50	Elf1, Sugt1	4	Rasgrp1	2	117403270	1	1	1	1	1	1	1	1	1	1	1	1	1	1	1	1	1	1	1	1	1	1	1	1	1	1	1	1	1	1
51	Dhx40	4	Rasgrp1	2	117403270	1	1	1	1	1	1	1	1	1	1	1	1	1	1	1	1	1	1	1	1	1	1	1	1	1	1	1	1	1	1
52	NA	4	Rasgrp1	2	117403270	1	1	1	1	1	1	1	1	1	1	1	1	1	1	1	1	1	1	1	1	1	1	1	1	1	1	1	1	1	1
53	Rpap3	4	Rasgrp1	2	117403270	1	1	1	1	1	1	1	1	1	1	1	1	1	1	1	1	1	1	1	1	1	1	1	1	1	1	1	1	1	1
54	Ccr7	4	Rasgrp1	2	117403270	1	1	1	1	1	1	1	1	1	1	1	1	1	1	1	1	1	1	1	1	1	1	1	1	1	1	1	1	1	1
55	Nat10	4	Rasgrp1	2	117403270	1	1	1	1	1	1	1	1	1	1	1	1	1	1	1	1	1	1	1	1	1	1	1	1	1	1	1	1	1	1
56	Hivep3	4	Rasgrp1	2	117403270	1	1	1	1	1	1	1	1	1	1	1	1	1	1	1	1	1	1	1	1	1	1	1	1	1	1	1	1	1	1
57	Cops7a	4	Rasgrp1	2	117403270	1	1	1	1	1	1	1	1	1	1	1	1	1	1	1	1	1	1	1	1	1	1	1	1	1	1	1	1	1	1
58	Cdx2	4	Rasgrp1	2	117403270	1	1	1	1	1	1	1	1	1	1	1	1	1	1	1	1	1	1	1	1	1	1	1	1	1	1	1	1	1	1
59	Cox4i2, Bcl2l1	4	Rasgrp1	2	117403270	1	1	1	1	1	1	1	1	1	1	1	1	1	1	1	1	1	1	1	1	1	1	1	1	1	1	1	1	1	1
60	2210404J11Rik	4	Rasgrp1	2	117403270	1	1	1	1	1	1	1	1	1	1	1	1	1	1	1	1	1	1	1	1	1	1	1	1	1	1	1	1	1	1
61	Commd1	4	Rasgrp1	2	117403270	1	1	1	1	1	1	1	1	1	1	1	1	1	1	1	1	1	1	1	1	1	1	1	1	1	1	1	1	1	1
62	Ptgds	4	Rasgrp1	2	117403270	1	1	1	1	1	1	1	1	1	1	1	1	1	1	1	1	1	1	1	1	1	1	1	1	1	1	1	1	1	1
63	Tead3, Ppard	4	Rasgrp1	2	117403270	1	1	1	1	1	1	1	1	1	1	1	1	1	1	1	1	1	1	1	1	1	1	1	1	1	1	1	1	1	1
64	Ptprk	4	Rasgrp1	2	117403270	1	1	1	1	1	1	1	1	1	1	1	1	1	1	1	1	1	1	1	1	1	1	1	1	1	1	1	1	1	1
65	Zdhhc12	4	Rasgrp1	2	117403270	1	1	1	1	1	1	1	1	1	1	1	1	1	1	1	1	1	1	1	1	1	1	1	1	1	1	1	1	1	1
66	Jakmip1	4	Rasgrp1	2	117403270	1	1	1	1	1	1	1	1	1	1	1	1	1	1	1	1	1	1	1	1	1	1	1	1	1	1	1	1	1	1
67	Exoc6	4	Rasgrp1	2	117403270	1	1	1	1	1	1	1	1	1	1	1	1	1	1	1	1	1	1	1	1	1	1	1	1	1	1	1	1	1	1
68	Cd3g	4	Rasgrp1	2	117403270	1	1	1	1	1	1	1	1	1	1	1	1	1	1	1	1	1	1	1	1	1	1	1	1	1	1	1	1	1	1
69	Fut1	4	Rasgrp1	2	117403270	1	1	1	1	1	1	1	1	1	1	1	1	1	1	1	1	1	1	1	1	1	1	1	1	1	1	1	1	1	1
70	Sema4d, Gadd45g	4	Rasgrp1	2	117403270	1	1	1	1	1	1	1	1	1	1	1	1	1	1	1	1	1	1	1	1	1	1	1	1	1	1	1	1	1	1
72	Chsy1	4	Rasgrp1	2	117403270	1	1	1	1	1	1	1	1	1	1	1	1	1	1	1	1	1	1	1	1	1	1	1	1	1	1	1	1	1	1
74	2310044G17Rik	4	Rasgrp1	2	117403270	1	1	1	1	1	1	1	1	1	1	1	1	1	1	1	1	1	1	1	1	1	1	1	1	1	1	1	1	1	1
76	Zpbp2, Gsdma	4	Rasgrp1	2	117403270	1	1	1	1	1	1	1	1	1	1	1	1	1	1	1	1	1	1	1	1	1	1	1	1	1	1	1	1	1	1
77	Cacna2d2	4	Rasgrp1	2	117403270	1	1	1	1	1	1	1	1	1	1	1	1	1	1	1	1	1	1	1	1	1	1	1	1	1	1	1	1	1	1
78	Med13l	4	Rasgrp1	2	117403270	1	1	1	1	1	1	1	1	1	1	1	1	1	1	1	1	1	1	1	1	1	1	1	1	1	1	1	1	1	1
79	Cbfa2t3	4	Rasgrp1	2	117403270	1	1	1	1	1	1	1	1	1	1	1	1	1	1	1	1	1	1	1	1	1	1	1	1	1	1	1	1	1	1
80	Lrmp	4	Rasgrp1	2	117403270	1	1	1	1	1	1	1	1	1	1	1	1	1	1	1	1	1	1	1	1	1	1	1	1	1	1	1	1	1	1
81	Zfp217, Gm14270	4	Rasgrp1	2	117403270	1	1	1	1	1	1	1	1	1	1	1	1	1	1	1	1	1	1	1	1	1	1	1	1	1	1	1	1	1	1
[truncated: 113,401 more rows]
